# Supplementary material for: Classification of the Adenylation and Acyl-Transferase Activity of NRPS and PKS Systems Using Ensembles of Substrate Specific Hidden Markov Models
Source: PLoS One. 2013 Apr 18;8(4):e62136. doi: 10.1371/journal.pone.0062136 (PMC3630128; doi:10.1371/journal.pone.0062136)
Supplement: File S2 — Substrate prediction of A domains and related data. In sheet 1 the annotated A domain sequences and related PMID references are given. In sheet 2 the combined set of validated A domain sequences is given. Duplicate and near-duplicate sequences were identified and marked. In sheet 3 the non-redundant set of reduced and aligned AT domain sequences are given. The final column indicates whether the sequences were included in creating the substrate specific HMMs. In sheet 4 the results of the HMM analysis are given and in sheet 5 the results of the LOO cross validation. Sheet 6 summarizes the analysis results for the non redundant data-set. Sheets 7 and 8 summarize the analysis results for the non-redundant data that were used to construct the predictors and that were shared. (XLSX) [file pone.0062136.s006.xlsx]

## Sheet: Adomains  Khayatt info
No.	Uniprot/gi ID	domain	substrate	Sequences	length	annotation/Product	organism		Reference (PMID)
1	P0C062	A1(1)	>D_phe	MLNSSKSILIHAQNKNGTHEEEQYLFAVNNTKAEYPRDKTIHQLFEEQVSKRPNNVAIVCENEQLTYHELNVKANQLARIFIEKGIGKDTLVGIMMEKSIDLFIGILAVLKAGGAYVPIDIEYPKERIQYILDDSQARMLLTQKHLVHLIHNIQFNGQVEIFEEDTIKIREGTNLHVPSKSTDLAYVIYTSGTTGNPKGTMLEHKGISNLKVFFENSLNVTEKDRIGQFASISFDASVWEMFMALLTGASLYIILKDTINDFVKFEQYINQKEITVITLPPTYVVHLDPERILSIQTLITAGSATSPSLVNKWKEKVTYINAYGPTETTICATTWVATKETTGHSVPIGAPIQNTQIYIVDENLQLKSVGEAGELCIGGEGLARGYWKRPELTSQKFVD…	1-560	grsA (gramicidin S)	Brevibacillus brevis		9250661
2	4499840	A2	>TST-phe	LSVSDWRQLQAWNIDLPPAHPKGLGAHQAIQAKCQAQPDATAIDAWDGCVTYGELERRAEKLAGLVRSHVSKPDQVVVLYFSKSWLTVVAQLAVLKAGAAFITLEISQPVHYLQRVISALGPVLVLTSEDLFSAAEDLQENAVPVMAVDKDDLSDATARTSQASSSACTVECDLMYIIATSGTTGMPKIVMTDHQAFMTNASPLMNGLGITSDSRVFQFCGYSFDLLIVEHFLTLLAGGCICIPSLHNRNNRFAASIVELEANWVGSPSSVLQLLDPQTVPTVKTIMQAGERLQQGLVDRWASHVRLINAYGPAECSVGALARDTVRPDTDDVQNLGFATGSVCWIVNAETSEKLLPVPIGAEGELIIEGHTLSRGYLGDADKTNASFLRLPNWLRDFR…	1-558	ergot alkaloid	Claviceps purpurea		10071219
3	2623772	A2(3)	>L_phe	TAHEKQELLVHFNDTAALYPAESTLSQLFEDQAQKTPEQTAVVFGDKRLTYRELNERANQLAHTLRAKGVQAEQSVGIMAQRSLEMAIGIIAILKAGGAYVPIDPDYPNERIAYMLEDCRRLVLTQQQLAEKMTANVECLYLDEEGSYSPQTENIEPIHTAADLAYIIYTSGTTGRPKGVMVEHRGIVNSVTWNRDEFALSVRDSGTLSLSFAFDAFALTFFTLIVSGSTVVLMPDHEAKDPIALRNLIAAWECSYVVFVPSMFQAILECSTPADIRSIQAVMLGGEKLSPKLVQLCKAMHPQMSVMNAYGPTESSVMATYLRDTQPDQPITIGRPIANTAIYIVDQHHQLLPVGVVGEICIGGHGLARGYWKKPELTAEKFVANPAVPGERMYKTGDL…	1-515	tyrocidine	Brevibacillus brevis		9352938
4	2623772	A3(4)	>D_phe	YRADQTIQQLFEELAEKMPEHTALVFEEKRMSFRELNERANQLAAVLREKGVGPAQIVALLVERSAEMVIATLATLKAGGAFLPVDPDYPEERIRYMLEDSQAKLVVTHAHLLHKVSSQSEVVDVDDPGSYATQTDNLPCANTPSDLAYIIYTSGTTGKPKGVMLEHKGVANLQAVFAHHLGVTPQDRAGHFASISFDASVWDMFGPLLSGATLYVLSRDVINDFQRFAEYVRDNAITFLTLPPTYAIYLEPEQVPSLRTLITAGSASSVALVDKWKEKVTYVNGYGPTESTVCATLWKAKPDEPVETITIGKPIQNTKLYIVDDQLQLKAPGQMGELCISGLSLARGYWNRPELTAEKFVDNPFVPGTKMYRTGDLARWLPDGTIEYLGRIDHQVKIR…	1-490	tyrocidine	Brevibacillus brevis		9352938
5	2623771	A1	>D_phe	YAQGKSIHQLFEEQAEAFPDRVAIVFENRRLSYQELNRKANQLARALLEKGVQTDSIVGVMMEKSIENVIAILAVLKAGGAYVPIDIEYPRDRIQYILQDSQTKIVLTQKSVSQLVHDVGYSGEVVVLDEEQLDARETANLHQPSKPTDLAYVIYTSGTTGKPKGTMLEHKGIANLQSFFQNSFGVTEQDRIGLFASMSFDASVWEMFMALLSGASLYILSKQTIHDFAAFEHYLSENELTIITLPPTYLTHLTPERITSLRIMITAGSASSAPLVNKWKDKLRYINAYGPTETSICATIWEAPSNQLSVQSVPIGKPIQNTHIYIVNEDLQLLPTGSEGELCIGGVGLARGYWNRPDLTAEKFVDNPFVPGEKMYRTGDLAKWLTDGTIEFLGRIDHQ…	1-496	tyrocidine	Brevibacillus brevis		9352938
6	2982196	A2(9)	>D_phe	SEDEKNTLLYRFNDTKTDAPTDKTICQLFAERAETSPDKTAVVFEDQTLTYRQLHERSNQLARFLREKGVQPDTAVGIMVDRSPEMIIGLLGILKAGGAYLPLDPAYPEDRIKYILGDSQTKFLLSEEALIKKRAFIKEADMINIDIHDKQIAAQDAAQLEPVSRSGDLAYIIYTSGSTGKPKGVLIEQKGLSNLVSAVVKLMHLNTGSRVIQFASLSFDASAFEIFPALAAGSALVLGRQEEMMPGQPLTSFLRQYNITHATLPPTVLDVLNESGLENLKVIVSAGSACSEELAKRWSGNRLFINAYGPTETTVCATAGIYEGSGRPHIGSPIANTNVYVLDQNQKPVPTGVVGELCVGGMSLARGYLNRPELTAEKFISHPFASGERLYRTGDLARW…	1-512	bacitracin	Bacillus licheniformis		9427658
7	Q8GAQ3	A1(3)	>phe	AEQHQLLVEWNQTTTHYPTDKCIHQLFEEQVEQTPDAIAVVFKEEKLSYQELNIRANQLARYLQSLGVSPEVLVGVCVERSLEMIVGLLGILKAGGVYVPLDPKYPQERLDYMFRDSQMSVLLTQQQLLTLLPQYEAKVVCLDRDWQKIVTENPKNVTSEVTAENLAYVIYTSGSTGKPKGVMVAHIGLHNLLKVQIQAFKVSSNSRVLQFASLSFDASIWEIVMALGSGASLYLESRENLLPGASLSKWLNEKKITHLTLPPSALAVMQKEELPSLQTIVVAGEACPAEVISQWSQGRQFVNAYGPTESTVCATMAECSPEYSVLPIGHPIANTQIYLLDNNLQPVPIGIPAEMYIGGIGLARGYLNRPDLTTQKFIPNPFSNKAEQRLYKTGDLARY…	1-517	barbamide	Lyngbya majuscula		12383521
8	3510629	A6	>L_phe	DTAEREYLLKDINATERTYPVGQLMHRLFEAHAEAAPQAIAVRQGEQTLTYAELDSRANALAQHLRKHGVGPGTRVAILLDRSVELLASMLATLKCGAAYLALDRLAPEERLRFMLEDSEAIMLLSRSDLTAPDMTPRLDLDTLELSALNQEPVVPATEVAGETPACIIYTSGSTGVPKGVIVTHNGIVRLVQDNGYYDFSAEDRVAFSSNPAFDASTPEIWGALLNGCQSVIIEPQVLLEPVAFAALLKRHGVTAMISSTALFNLYAGLIPEALAGLRMIMCGGERADPASFRRVREHSAQVRLFNGYGPTEGTTCATSYEIFDVLPDTLSLPIGKPNANVRVYVLDARREPVPMGVVGDIYIGGTGVALGYLNRPELTAERFSEDPFSQQAGARLYR…	1-520	syringomycin	Pseudomonas syringae pv. syringae		9830033
9	Q9RLP6/5869932	A1	>D_phe	RFAHALLARGIGPGSRVALMSPRTDRSVIAILGAFKAGAAYVPVDPAVPAARVRFILDDASPVAVVTTAELRSRFDGHDLAVIDIDDPAIASLPATAVSDPRPDDIAYVIYTSGTTGTPKGVAVTHKNLTHLIAVLEERLPKPGVWPLCHSLAFDASVWEISNALLRGGRLVVVPEAVAGSPEDFHDLLVAEQVTFLTQTPSAVAMLSPDGLESMTLAVVGEACPPALVDRWATNRTMINAYGPTETTICVTSSSPLEPGSVVVPIGSALPRTALFVLDPWLRPVPTGVAGELYVAGDGVTCGYIGRSGLTASRFVPCPFGEPGARMYRTGDLVRWGRDGQLEYLGRADEQVKIRGYRIELGEVQSALAALDGVESAAAIMREDRPGDRRLVGYITGTA…	1-455	glycopeptidelipid	Mycobacterium smegmatis		10510238
10	75420583	A1	>TST-phe	ERFAARVAEAPDAAALTFEGRTLTYRELDEAANRFAHALLARGIGPGSRVALMSPRTDRSVIAILGAFKAGAAYVPVDPAVPAARVRFILDDASPVAVVTTAELRSRFDGHDLAVIDIDDPAIASLPATAVSDPRPDDIAYVIYTSGTTGTPKGVAVTHKNLTHLIAVLEERLPKPGVWPLCHSLAFDASVWEISNALLRGGRLVVVPEAVAGSPEDFHDLLVAEQVTFLTQTPSAVAMLSPDGLESMTLAVVGEACPPALVDRWATNRTMINAYGPTETTICVTSSSPLEPGSVVVPIGSALPRTALFVLDPWLRPVPTGVAGELYVAGDGVTCGYIGRSGLTASRFVPCPFGEPGARMYRTGDLVRWGRDGQLEYLGRADEQVKIRGYRIELGEVQS…	1-479	glycopeptidelipid	Mycobacterium smegmatis		10510238
11	2052249	A2	>TST-phe	DATERHRLLVGLNTTDGPLPEERTLTALFEQQAAATPDATALVMGDRSLTYAELDARANRLARHLVALGAGPEQIVALQLPRSLDLVTAVLAVWKSGAAYLPVDPDYPPERIAHMRADARPALVVDAIPDDTTLAAYADSRLTDADRSAPLLPAHPAYVIYTSGSTGAPKGVVVAHRSLAATVPAQAAAFGLGTHSRVLNFASISFDAAVWELTSALFTGAGLVLADADDLLPGPSLARLVHDRHITLIALPPSALPALPDGALPPGTDLIVAGDATAPDQAARFAPGRRMVNAYGLTETTVCATMSEPATGDGAPPIGRPVAHARVYVLDERLRPVPPGVTGEMYVSGAGVARGYLHRPALTAQRFVPDPYALLFGETGTRMYRTGDLARLDADGRLH…	1-451	Streptogramin B	Streptomyces pristinaespiralis		9303382
12	2052277	A2	>TST-phe	PAERHRILHTWNDTSRPGADATWPELFQARAAEHPDAVALVQEGTETGYADLNTRANRLARLLRAQGIGPEQVVALSLPRSADLIVSVLAVLKTGAAYLPVDPAYPAERIAYLLQDGAPALVLTHTSVAAGLPGGVPQLLVDQVGLDDVPGHDLTDAERTTPLHPLHPAYVIYTSGSTGLPKGVPVPHRSVASVLVPLIEEFGLGPGSRVLQFASISFDAALWEITLALLSGATLVVAPAEQLQPGPALAELVARTGTTFLTLPPTALAVLADDALPAGVDLVVAGEATSPDQVGRWSTGRRMTNAYGPTEAAVCTTISAPLTGAVVPPIGRPVPNARAYVLDALLQPVPPGVVGELYLAGGGLARGYRNRPGLTAERFVADPFGTPGARMYRTGDLAR…	1-465	Virginiamycin S	Streptomyces virginiae		9303382
13	Q7WRJ0/31616733	ALod	>PheAc	NAMLFGDQLEDIWRTLPEVLSDAAKYESQGITYIRSDESQYFQTYKDLYNDALIILDGLYRRGLKLGDKAILQIGRNQDFIPALWACFLGGIIPAPLSIAPNYDIQNAAVKKLENVWQILEKPIILTDCELISKIEKLTTQSHLKELRVVSIDKLRSNQSLSNQLSAHELPHLTPLDPALLLFTSGSTGLPKGVMLHHRNLLSMSVGTVRMNNFTRQEVTLNWMPLDHVGAIVFLGIMAVDLACHQIHVPIELILRQPLKWLGLIQKYQATISWSPNFAFSLINQHTEELNQSCYDLSSIKFLVNAGEQVSVKTIRLFLEILEKHKLRDRVIKPAFGMTESCSGITWSAGLSKDELIEENSFVSLGRPIPGATIRIIDQENNILPENEVGRLQIKGPSV…	1-546	microcystin	Anabaena circinalis 90		14766543
14	Q8G985/24744795	ALod	>PheAc	MFKHSISSGGQLKDNWRTLSAVLANAAKYENQGIPYIGNDVTEYFQTYQDLYNDALNILDGLDQRGIKLGDKVILQIAKNKDFIPALWACFLGGIIPVPLTVAPHYELENSAVKKLENVWKILEQPLILSDNELITEIQKLETQSHLKGLQVVSIDYLRSIESQSNSQPDKTSKKCYSLPDLTPENQALLLFTSGSTGMPKGVMLTHNNLLSMSAGTVAMNNFSQQEVTLNWMPLDHAGAIVFLGIMAVDLACDQIHVPMELILRQPLKWLELIQNHQATISWAPNFAFSLINQQSEQLNQSSYNLSSMKFLVNAGEQVSIKTIRLFLEILEKHQLPDRAIKPAFGMTESCSGITWSVGLSQDKLTEENIIISLGKPIPGATIRIVDQENNVLPEAEIG…	1-555	microcystin	Planktothrix agardhii		12511503
15	9955394	ALod	>PheAc	MSKHSISFGGQLEDNWRTLSEVLETATKHNNHGITYIRNDATEYFQSYQDLYQDALVILNGLEQKGIKLGHKVILQIAKNQDFIPALWACFLGGIIPVPLTVAPSYDLENSAVKKLENVWKILDNPLILSDSELITEIEKLGTYSHLEGWQVISVNELRKAPSKIEQLPILDPQDAALLLFTSGSTGMPKGVILTHHNILSMTAGTVVMNHFTQQEVTLNWMPLDHVGAIVFLGIMAVDLACDQIHVPMELVLRQPLQWLELIQKHQVSISWSPNFAFSLINQQAEELKHVSYNLSSMKFLVNAGEQVSVKTIRLFLEILEKHQLQERAIKPAFGMTESCSGITWSAGLSKNELTEENSFVSLGKPIPGATIRIVDQENNPLPEREIGRLQIQGNSVTK…	1-543	microcystin	Microcystis aeruginosa		10467167
16	1171128	A1	>TST-ala	LVELLQERALSEPRHEAFTFLGEAGVPAVRVDYSSMDVLARAIAARLQADGRVGERALLLYAPGPEYVAAFFGCLYAGVVAVPVYPPDTARLERSLLRLRTVARDSRASVVLTTSFLQGLAGAMFELAPELGELSWVATDGIALEEAGAWKPPGLSGDSVAFLQYTSGSTADPKGVVLTHRNLMHNLSVIHERFQLNRGSRGVIWLPPYHDMGLIGGVLTPIFGGLPVDLMSPLSFLQEPLRWLKTLSERRGTCSGGPNFAYELCVRKISDEQKAGLDLSSWELAFCGAEPIRPDTLEAFSKAFEPCGFRREAFYPCYGLAEGTLIVTGVSKGRAARVEHFQREALEAHRAVAASSPGEAARDTVRHVSCGTVVPDEQILVVDPETRTALPPGHIGEIW…	1-562	saframycin Mx1	Myxococcus xanthus		7551044
17	Q01886/62867029	A3	>D_ala	RVKDSPDVAAIAVHKLLEETAQSQPAESAIVAHDGQLSYMQMDRCADVLARQIRKTNMISAQSPFVCIHLLRSATAVVSMLAVLKAGGAFMPVDISQPRSRLQNLIEESGAKLVLTLPESANALATLSGLTKVIPVSLSELVQQITDNTTKKDEYCKSGDTDPSSPAYLLYTSGTSGKPKGVVMEHRAWSLGFTCHAEYMGFNSCTRILQFSSLMFDLSILEIWAVLYAGGCLFIPSDKERVNNLQDFTRINDINTVFLTPSIGKLLNPKDLPNISFAGFIGEPMTRSLIDAWTLPGRRLVNSYGPTEACVLVTAREISPTAPHDKPSSNIGHALGANIWVVEPQRTALVPIGAVGELCIEAPSLARCYLANPERTEYSFPSTVLDNWQTKKGTRVYRT…	1-520	HC-toxin	Cochliobolus carbonum		1281482
18	167219	A3	>TST-ala	DTATTHLRTLFSWNSRVKDSPDVAAIAVHKLLEETAQSQPAESAIVAHDGQLSYMQMDRCADVLARQIRKTNMISAQSPFVCIHLLRSATAVVSMLAVLKAGGAFMPVDISQPRSRLQNLIEESGAKLVLTLPESANALATLSGLTKVIPVSLSELVQQITDNTTKKDEYCKSGDTDPSSPAYLLYTSGTSGKPKGVVMEHRAWSLGFTCHAEYMGFNSCTRILQFSSLMFDLSILEIWAVLYAGGCLFIPSDKERVNNLQDFTRINDINTVFLTPSIGKLLNPKDLPNISFAGFIGEPMTRSLIDAWTLPGRRLVNSYGPTEACVLVTAREISPTAPHDKPSSNIGHALGANIWVVEPQRTALVPIGAVGELCIEAPSLARCYLANPERTEYSFPSTV…	1-573	HC-toxin	Cochliobolus carbonum		1281482
19	4499840	A1	>TST-ala	CVHDLVQQNCCSRPTCQAVASWDGCLTYDEMSILSSHLAQRLRAAGVKPGVFVALCLDRCKWAVIGILAVLKAGGAFCALDSSYPVSRLQDMCRDLEITIVLTVKTNIQHASPLADTVILLDDDLYSESALSSAQKCASRSSLSPHDPVYAVFTSGSTGKPKGIIMEHASFSACALSSMEPLHIGPQDRVLHFASYAFDLSLFEILAPLIAGATVVIPSEKARLENLPCAMTDLGATWAFLTPTVARLYRPTQMPTLKTLCLGGEAVNASDIKSWSSKNLISGYNPAECCPLGISGLLNDHMPRALGSTFPSQMAWIVDPEDHEKLLPVGAIGELAIEGPVVARGYVHDLKSSDSSTPFVVKTPTWLCRFRSNINRSNRIYLTGDLARQDCDDGSVHYL…	1-518	ergot alkaloid	Claviceps purpurea		10071219
20	Q01886	A2	>L_ala	SWNDHLFPPATECIHETFSRKVVEHPQREAICSWDGSLTYAELSDLSQRLSIHLVSLGIKVGTKIPICFEKSMWTIVTILAVVQAGGVFVLLEPGHPESRLSGIIKQVQAELLLCSPATSRMGALQNISTQMGTEFKIVELEPEFIRSLPLPPKPNHQPMVGLNDDLYVVFTSGSTGVPKGAVATHQAYATGIYEHAVACGMTSLGAPPRSLQFASYSFDASIGDIFTTLAVGGCLCIPREEDRNPAGITTFINRYGVTWAGITPSLALHLDPDAVPTLKALCVAGEPLSMSVVTVWSKRLNLINMYGPTEATVACIANQVTCTTTTVSDIGRGYRATTWVVQPDNHNSLVPIGAVGELIIEGSILCRGYLNDPERTAEVFIRSPSWLHDLRPNSTLYK…	1-521	HC-toxin	Cochliobolus carbonum		1281482
21	167219	A2	>TST-ala	VSEHDTAIIRSWNDHLFPPATECIHETFSRKVVEHPQREAICSWDGSLTYAELSDLSQRLSIHLVSLGIKVGTKIPICFEKSMWTIVTILAVVQAGGVFVLLEPGHPESRLSGIIKQVQAELLLCSPATSRMGALQNISTQMGTEFKIVELEPEFIRSLPLPPKPNHQPMVGLNDDLYVVFTSGSTGVPKGAVATHQAYATGIYEHAVACGMTSLGAPPRSLQFASYSFDASIGDIFTTLAVGGCLCIPREEDRNPAGITTFINRYGVTWAGITPSLALHLDPDAVPTLKALCVAGEPLSMSVVTVWSKRLNLINMYGPTEATVACIANQVTCTTTTVSDIGRGYRATTWVVQPDNHNSLVPIGAVGELIIEGSILCRGYLNDPERTAEVFIRSPSWLH…	1-559	HC-toxin	Cochliobolus carbonum		1281482
22	21902205	A8	>TST-ala	RCFHEMLDEIALVRGDSLAISGWDKSFTYREMAETTNRIAHHLVTDYGVKVGDIIHVCFEKSAWFIIATLAINKAGAAWSTLDPSHPTERYQKIINQTGSQIALSSPVNSNRCASLLPNVIELTSELDSKLAQNVEWSTSRPAVNVTPRDAAYVLFTSGSTGVPKGVVIEHGSLCTSQISLSKALDFNEEFRVLQFSSYSFDIILFEIGSTFLTGACLFVPSWDEQMNELVEYIRKHQLTFMVLTPTLARTIRPEDVPSVDMLVVAGEAPTRDILDIWFGKLRLANGWGPTECSVIACLHQWTSVDESPKVIGRPIGGSCWIVDPEDATCMAPLGTVGEIVIQGRNLLREYLSDPVKTATATITGLPQWVPKRDSIHWDRFYLTGDLGFINEAGNLEYC…	1-503	peptaibols	Trichoderma virens		11909873
23	21902205	A3	>TST-ala	CAHLIIERQAQQTPQAHAVYAWDGTLTYSELDRAANKLANFLIKGHGVKVGDIVHVCFEKSLWYVVSVLAVNKAGAAWVPMDPAHSLQRLQQVVSPTGARLALASSVHRHLCSKLLNTVVEVSLTLDEQLNRDEGISDIKPSVAVVSNDVAYVLFTSGSTGVPKGIVMEHGSLCTSQRDIAKRLGLKSNVRMLQFSSFVFDVSVGEIMLSLMHGACVCIPSDHDRLNNLGGFIRDAEVTWAFLTPSFARTLCPQDVPNLELIVLAGEPVSQDVFDLWFGKTRLVNGWGPAETCVLSAIHEWKSADESPLTIGRSVGSFAWIIDVENPQRLAPVGCIGEIVMQGPTLLREYLADPAKTVSSTLTTLPNWAPRANDRKWGRFYKTGDLGFYNPDGTIHYSG…	1-527	peptaibols	Trichoderma virens		11909873
24	149535	A1	>TST-ala	DRVAAEHPTRVAYDYEGTQYTYAQLKEGSDRLAGFFAESLPAGEPIIVYGGQTFDMVEVFLGLSKSGHAYIPIDTHSPNERITQVQDVAHAPAVIEVAPLPITVPDVKIIRAPALHQAEQSHAPIHSLQHAVAGDDNYYIIFTSGTTGKPKGVQISHDNLLSYVNWNISDFGLEEGVVAMSQPPYSFDLSVMDLYPTLVLGGTLKALPKEVTDNFKELFATLPKLGLNEWVSTPSFVEIALLDPNFKQENYPNLTHFLFCGEELVNKTAQALITRFPKATVYNTYGPTEATVAVTGMAITQAIVDQYPRLPIGYAKPDTNVYVVDEQGEQVSAGTEGELMIVGPSVSKGYLNNPDKTAAAFFKAGNQRGYRSGDLVTMTADGMVFYRGRTDFQVKLHGY…	1-491	D-alanine-activating enzyme	Lactobacillus casei		1385594
25	2981428	A1	>TST-ala	ENFAQEQEAFPVYNILGEIHTYGELKADSDSLAAHLDQLDLTAKSPVVVFGGQEYAMLASFVALTKSGHAYIPIDHHSALEAIEAILEVAEPSLVIAVDDFPIDNLQVPVIQYSQLEEIFKQKLSYQINHAVKGDDTYYIIFTSGTTGKPKGVQISHDNLLSFTNWMINAEAFAIPHRPQMLAQPPYSFDLSVMYWAPTLALGGTLFALPKEITADFKQLFTTITNYHWCVDINTFFVDMAMLSDDFNAQQLPHLTHFYFDGEELTVKTAKKLRQRFPQARIVNAYGPTEATVALSALAVTDKMLETCKRLPIGYTKPDSPTFIIDESGHKLANGQQGEIIVSGPAVSKGYLNNPERTAAAFFEFEGLPAYHTGDLGSMTDEGLLLYGGRMDFQIKFNG…	1-495	D-alanine-activating enzyme	Streptococcus mutans		7790069
26	29839278	A1	>TST-ala	EHFAETQADFPVYDILGEVHTYGQLKVDSDSLAAHIDSLGLVEKSPVLVFGGQEYEMLATFVALTKSGHAYIPVDQHSALDRIQAIMTVAQPSLIISIGEFPLEVDNVPILDVSQVSAIFEEKTPYEVTHSVKGDDNYYIIFTSGTTGLPKGVQISHDNLLSFTNWMISDDEFSVPERPQMLAQPPYSFDLSVMYWAPTLAMGGTLFALPKTVVNDFKKLFATINELPIQVWTSTPSFADMALLSNDFNSETLPQLTHFYFDGEELTVKTAQKLRQRFPKARIVNAYGPTEATVALSAVAITDEMLETCKRLPIGYTKDDSPTYVIDEEGHKLPNGEQGEIIIAGPAVSKGYLNNPEKTAEAFFQFEGLPAYHTGDLGSMTDEGLLLYGGRMDFQIKFN…	1-496	D-alanine-activating enzyme	Streptococcus agalactiae serogroup V		12200547
27	61222620	A1	>TST-ala	TYGDLKADSDSLAAVIDQLGLPEKSPVVVFGGQEYEMLATFVALTKSGHAYIPIDSHSALERVSAILEVAEPSLIIAISAFPLEQVSTPMINLAQVQEAFAQGNNYEITHPVKGDDNYYIIFTSGTTGKPKGVQISHDNLLSFTNWMITDKEFATPSRPQMLAQPPYSFDLSVMYWAPTLALGGTLFTLPSVITQDFKQLFAAIFSLPIAIWTSTPSFADMAMLSEYFNSEKMPGITHFYFDGEELTVKTAQKLRERFPNARIINAYGPTEATVALSAVAVTDEMLATLKRLPIGYTKADSPTFIIDEEGNKLPNGEQGEIIVSGPAVSKGYMNNPEKTAEAFFEFEDLPAYHTGDVGTMTDEGLLLYGGRMDFQIKFNGYRIELEDVSQNLNKSRFIE…	1-476	D-alanine-activating enzyme	Streptococcus pneumoniae		11463916
28	729340	A1	>TST-ala	LHAIQTHAETYPQTDAFRSQGQSLTYQELWEQSDRAAAAIQKRISGEKKSPILVYGHMEPHMIVSFLGSVKAGHPYIPVDLSIPSERIAKIIESSGAELLIHAAGLSIDAVGQQIQTVSAEELLENEGGSVSQDQWVKEHETFYIIYTSGSTGNPKGVQISAANLQSFTDWICADFPVSGGKIFLNQAPFSFDLSVMDLYPCLQSGGTLHCVTKDAVNKPKVLFEELKKSGLNVWTSTPSFVQMCLMDPGFSQDLLPHADTFMFCGEVLPVSVAKALLERFPKAKIFNTYGPTEATVAVTSVEITNDVISRSESLPVGFAKPDMNIFIMDEEGQPLPEGEKGEIVIAGPSVSRGYLGEPELTEKAFFSHEGQWAYRTGDAGFIQDGQIFCQGRLDFQIK…	1-494	D-alanine-activating enzyme	Bacillus subtilis subsp. subtilis str. 168		7934828
29	57013821	A1	>TST-ala	ADANPQSIAVRHTTDELTYQQLMDESSKLAHRLQGSKKPMILFGHMSPYMIVGMIGAIKAGCGYVPVDTSIPEDRIKMIINKVQPEFVFNTTDESFESLEGEVFTIEDIKTSQDPVIFDSQIKDNDTVYTIFTSGSTGEPKGVQIEYASLVQFTEWMLELNKSGNKQQWLNQAPFSFDLSVMAIYPCLASGGTLNLVDKNMINKPKLLNEMLTATPINIWVSTPSFMEMCLLLPTLNEEQYGSLNEFFFCGEILPHRAAKALVSRFPSATIYNTYGPTEATVAVTSIQITQEILDQYPTLPVGVERLGARLSTTDDGELVIEGQSVSLGYLKNDQKTAEVFNFDDGIRTYHTGDKAKFENGQWFIQGRIDFQIKLNGYRMELEEIETQLRQSEFVKEAI…	1-468	D-alanine-activating enzyme	Staphylococcus aureus subsp. aureus Mu50		11418146
30	62288079	A1	>TST-ala	ADANPQSIAVRHTTDELTYQQLMDESSKLAHRLQGSKKPMILFGHMSPYMIVGMIGAIKAGCGYVPVDTSIPEDRIKMIINKVQPEFVFNTTDESFESLEGEVFTIEDIKTSQDPVIFDSQIKDNDTVYTIFTSGSTGEPKGVQIEYASLVQFTEWMLELNKSGNEQQWLNQAPFSFDLSVMAIYPCLASGGTLNLVDKNMINKPKLLNEMLTATPINIWVSTPSFMEMCLLLPTLNEEQYGSLNEFFFCGEILPHRAAKALVNRFPSATIYNTYGPTEATVAVTSIQITQEILDQYPTLPVGVERPGARLSTTDEGELVIEGQSVSLGYLKNDQKTAEVFNFDDGIRTYHTGDKAKFENGQWFIQGRIDFQIKLNGYRMELEEIETQLRQSEFVKEAI…	1-470	D-alanine-activating enzyme	Staphylococcus aureus subsp. aureus MW2		12044378
31	Q09164/440169	A11	>L_ala	GALQMPKSDYPRNASLVDVFQQQAMASPSTVAVTDSTSKLTYAELDRLSDQAASYLRRQQLPAETMVAVLAPRSCETIIAFLAILKANLAYMPLDVNTPSARMEAIISSVPGRRLILVGSGVRHADINVPNAKTMLISDTVTGTDAIGTPEPLVVRPSATSLAYVIFTSGSTGKPKGVMVEHRAIMRLVKDSNVVTHMPPATRMAHVTNIAFDVSLFEMCATLLNGGTLVCIDYLTLLDSTMLRETFEREQVRAAIFPPALLRQCLVNMPDAIGMLEAVYVAGDRFHSRDARATQALAGPRVYNAYGPTENAILSTIYNIDKHDPYVNGVPIGSAVSNSGAYVMDRNQQLLPPGVMGELVVTGEGVARGYTDASLDTDRFVTVTIDGQRQRAYRTGDRV…	1-530	cyclosporin	Tolypocladium inflatum		8001164
32	440169	A1	>D_ala-d	GTTDYPREASVVDMFQEQVALNPSATAVADASSRLSYSELDHKSDQLAAWLRRRQLKPETLIGVLSPPSCETMVSFLGILKAHLAYLPLDINVPLARIESILSAVDGHKLVLLGSNVPQPKVDVPDVELLRISDALNGSQVNGLAGKQATAKPSATDLAYVIFTSGSTGKPKGVMIEHRGIVRLVKGTNIISPAQAAVPTAHLANIAFDLSTWEIYTPILNGGTLVCIEHSVTLDSKALEAVFTKEGIRVAFLAPALIKQCLADRPAIFAGLDSLYAIGDRFDRRDALHAKSLVKHGVYNAYGPTENSVVSTIYSVSEASPFVTGVPVGRAISNSGAYVMDQDQQLVSPGVMGELVVSGDGLARGYTDSALDKNRFVVVQIDGESIRGYRTGDRARYSL…	1-538	cyclosporin	Tolypocladium inflatum		8001164
33	Q8GGN5	ADiscrete	>D_ala	MSGAKLLHHWFLDGLARNPRGTALRINDRSWTYAEADRTARSWAAALHSGGRAPRRVGVLAAKSEESLLGFLAALYAGCTAVPLNPEYPVGRNRDIAAAAGLDALIVDPSGAAQLDEVAAAAPPLVTLAPRLGEWSGPRPGTPVLMPDPAGDRPPAQGPDSLAYILFTSGSTGRPKGVPIRHGNVSAFLAASLPRYDFGPDDVFGQVYELTFDLSMFEVWCAWSSGACLTVLNRLQALNPGRYIRAHGITVWTSTPSLVAALRTRGLLGGNSLPSVRHTVFCGEPLPEESAAYWSAAAPGTSIDNLYGPTELTIACTAYHWVPSPGSGTVPIGEPNTGLRYVLLDDGQVGADTGELCVTGPQMFDGYLDPANDTDRFLTHDGQRWYRTGDRVRRTPDGT…	1-516	leinamycin	Streptomyces atroolivaceus		15112993
34	Q70LM6	A1(3)	>L_ala	VDPAEKQLQLHSFNDTYRHYPTDKLIHQIFEERAEREPERIALVMGEQVLTYRELNEKANQLAKLLRARGIGPESMVSLLTERSAEMMIAILAIFKAGGAYLPIDPSHPKERIEYILQDSRSELLLVNHRFLGAVDFADRIIDLEAAEIYQGAADNLECVSHANHLAYVIYTSGSTGKPKGVMIEHASLLNIIFALQELYPLLENDAYLLKTTYTFDVSVAEIFGWILGSGRLVILDPGAEKEPAHIWETMVNHGVTHVNFVPSMLIPFVDYVRDQQQESPLRYIFAAGEAMPSELVGKVYEALPGVILENIYGPTESTIYATKYSLAKDSQDVLVPIGKPLANIQTHIVNKHGQLQPVGVPGELCIAGASLARGYWNNEALTNEKFVPHPFAAGQRMY…	1-527	linear-gramicidin	Brevibacillus brevis		14670971
35	Q93TX2/14210837	A1(8)	>ala	AEERGRLLNDWNGPVLDVPALCMHELVQAQAERTPQAVAVVSGQKTLTYAELNRRANQLAHHLRRLGIQKEERVGLCVERTEDIVIGLLAILKAGGAYVPLDPAYPKERLALILEDAQVPVLLTQQRLVPELPATQARVVCLDKDWPTIGAESDTNPERITAPEAIAYLIYTSGSTGKPKGVMIEHRNAVAFLIWAMSVFSPKELAGTLASTSICFDLSVFEIFTPLCCGAKVIVAKNALELPELPAAREVTLINTVPSAMGALLRSGGVPSSVAIVNLAGEALAGALVDQIYQLDHVRDVFNLYGPSETTTYSTFTRVNRGQTPTIGRPVGNTQVYALDSNREPMPIGVPGEVYIGGMGVARGYLGRPELTAERFVRSPFGGGSEARLYRTGDLARWL…	1-516	myxalamide	Stigmatella aurantiaca		11182319
36	Q70LM6	A3(5)	>L_ala	AERHKLLVEWNATDMPYERNLVMHQLFEAQVEATPDAQALVVGTERLTYAELNKRANQLAHYLRAQGVGPEVLVAVLMERTTEMIVALLGIIKAGGAYVPIDPAYPQDRIGYTLDDSQAAIVLTQERLLPMLPEHTAQVICLDRDWACMAVQPEANVPNLAAPTNLSYVIYTSGSTGLPKGVAIQHSSVIAFIFWAKTVFSAEEMSGVLASTSICFDLSVYEIFVTLSCGGKVILADNALHLPSLPAAKEVTLINTVPSAAKELVRMNAIPPSVRVVNLAGEPLPNTLAQSLYALGHVQKVFNLYGPSEDTTYSTYVQVTKGAKTEPTIGRPLANTQAYVLDAKLQPVPLGLPGELYLGGDGLARGYLKRPKMTAERFLPNPFHPDPDARMYSTGDLVR…	1-518	linear-gramicidin	Brevibacillus brevis		14670971
37	Q6E7J5	A1	>ala	AERQQLLVDWNETAVDYPHDKCIHQLFEEHVENNPNAIAVVFKQQKLTYSELNSKANQLAHYLQKLGVGPEVLVGICTERSLLMIVGMLGILKAGGAYVPLDPSYPSERLAYTLEDAAVPVLLASESVLDSLPEHQAKIVCLDTIGETITNEGTDNPASQVTPENLAYVIYTSGSTGKPKGVAIEHHSPVALCYWASQVFTIKELAAVLASTSICFDLSVFEIFVTLSQGGQVILAQNALDLPNIKSEITLINTVPSAITELSRINAIPDSVKVINLAGEPFSNQLLQRLYQQENIQSVYNLYGPSEYTTYTTFTLLKKGTTTQPTIGHPIANTQVYILDSHLQPVPIGVVGELYIGGDGLARGYHNRPELTAEKFIPNPFDNSTSTRLYKTGDLARYL…	1-516	Jamaicamide	Lyngbya majuscula		15217615
38	Q8G983/24744797	A2(7)	>L_ala	SDEEQAQILWDWNRTQTDLPPQQCVHQLFEIQVERSPDAVAIVWNQERLTYRQLNEQANQVAHYLQNLGVESESLVGICLERSLSLVVGLLGILKAGGAYVPLDPHYPTERLELILTDSQVPVLLTQQTLLSHLSHYSGDRVVLDRDAAIIAQQPKTNPKSQVSSSNSVYVIYTSGSTGKPKGVVIEHRSTVTLLDWARTVFSFDELAGVLASTSVCFDLSVFELFLPLTVGGAVILADNALALPNLAAATEVTLINTVPTAIAQLLALEAIPQSVRTVNLAGEPLSNSLVQKLYQLPQIERVYNLYGPSEDTSYSTFSCIEKGATTQPSIGRPIAHSQVYLLNATHQPVPLGTIGELYMGGAGLARGYLHRPELTAEKFIANPFHSPLQKYQGLSPSP…	1-522	microcystin	Planktothrix agardhii		12511503
39	5822841	A2(7)	>ala	SEQEQHQLLKEWNDTEVHYPDGCIHQLFEEQVKRSPDAIAIITENEQLTYRQLNEKANQLGHYLGKKGLKPESLVGICLERTPEMVIGLLAILKAGGAYVPLDPAYPTERLNVILEDAQVSLLLTQAKLVEKLGNYPGNLVILEAEARNIALESPENLSLPVSSSNTAYVIYTSGSTGKPKGVVIEHHSTTTLLNWSKEVFSSEELAGVLGSTSICFDLSVFELFLPLAVGGKIILAQNVLDLPSLSAAKEVTLINTVPTAIAQLLEIEAIPETVQTVNFAGEALSNQLVQKLYQQENIKNVYNLYGPSEDTTYSTFSLVPKKDHGQPSIGRPIANTQVYILDSFKQPVPLGTIGDLYIGGKGLARCYLNQPELTAEKFISNPFSNEPKAKLYKTGDLA…	1-515	microcystin	Microcystis aeruginosa		10467167
40	Q83VS1	A5(10)	>D_ala	AEREQLVLGLNATELDYPHEQTIHGLFEAQVQRTPQALAVVHGMQRITYRELNEQANRLANALRKQGVQPDSRVGICVERGAQMVVGLLAILKAGGGYVPLDPAYPAERISYILQDSAPAAVLVQAATRHLLAGVSVQAIDLDDQSAWQDEPVQNPDVEGLSSAHLAYLIYTSGSTGLPKGVMIEHRNTVNFLTWAHHAFNGSALEKTLFSTSLNFDLAVYECFAPLTSGGSINVVKNVLELQHGEHDIGLVNTVPSALKALLEINGLPESVHTVNVAGEALKRSLVENLFEKTGVQRLCNLYGPSETTTYSSWVAMDREDGFAAHIGRPVGNTRFYLLDEQQQLVPRGVPGEIYIGGAGVARGYLNRDDLTAERFLTDPFSLTPGARMYRTGDLGRYL…	1-516	syringopeptin	Pseudomonas syringae pv. syringae		12744455
41	75524401	A5	>TST-ala	EREQLVLGLNATELDYPHEQTIHGLFEAQVQRTPQALAVVHGMQRITYRELNEQANRLANALRKQGVQPDSRVGICVERGAQMVVGLLAILKAGGGYVPLDPAYPAERISYILQDSAPAAVLVQAATRHLLAGVSVQAIDLDDQSAWQDEPVQNPDVEGLSSAHLAYLIYTSGSTGLPKGVMIEHRNTVNFLTWAHHAFNGSALEKTLFSTSLNFDLAVYECFAPLTSGGSINVVKNVLELQHGEHDIGLVNTVPSALKALLEINGLPESVHTVNVAGEALKRSLVENLFEKTGVQRLCNLYGPSETTTYSSWVAMDREDGFAAHIGRPVGNTRFYLLDEQQQLVPRGVPGEIYIGGAGVARGYLNRDDLTAERFLTDPFSLTPGARMYRTGDLGRYLP…	1-510	syringopeptin	Pseudomonas syringae pv. syringae		12744455
42	Q9FDB3	A5(5)	>D_ala	AAEREQLLVRFNDTELDYPHEQTIHGLFEAQAERTPEALAVVHGKQRLTYRALNEQANRLAHALIKQGVQPDSRVGICVERGAEMVVGLLAILKAGGGYVPLDPAYPVERIAYMLQDSAPAAVLVQTATQRLLADTSVPLIHLDLSDWQDESVQNPRVPGLTSAHLAYLIYTSGSTGLPKGVMIEHRNTVNFLTWAHAAFDAGTNNSALEKTLFSTSLNFDLAVYECFAPLTSGGSIEVVRNVLELQHLDDDIRLINTVPSALKALLETDGLPKSVHTVNVAGEALKRSLVEALFEQTGVQRLCNLYGPSETTTYSSWVAMDREDGFAAHIGKPVGNTRFYLLDEQQQPVPRGVAGEIYIGGAGVARGYRNRDDLTAERFLKDPFSPQPAARMYHTGDL…	1-520	syringopeptin	Pseudomonas syringae pv. Syringae		11277431
43	Q83VS0/81321400	A9(19)	>D_ala	SAAEREHLVYGLNATALDYPQQQTIHGMFEAQVERTPEGVAVVHGEQRLTYRELNEQANRLAHALRKQGVQPDSRVGICVERGAEMVVGLLAILKAGGGYVPLDPAYPAERIAYMLQDSAPAAVLAQTATQGLLADVSVPVINLDLSDWQDQSVQNPQVPGLTSAHLAYLIYTSGSTGLPKGVMIEHRNTVNFLTWAHTAFDASALEKTLFSTSLNFDLAVYECFAPLTSGGSIEVVKNVLELQHGEHDIGLINTVPSALKALLEVNGLPESVHTVNVAGEALKQSLVESLFENTGVQRLCNLYGPSETTTYSSWVAMDRDDGFAAHIGKPVGNTQFYLLDEQQQPVPLGVAGEIYIGGAGVARGYLNRDDLTAERFVKDPFSPQPAARMYRTGDLGRY…	1-512	syringopeptin	Pseudomonas syringae pv. syringae		12744455
44	Q83VS1	A1(6)	>D_ala	ADEREQLLVAFNDTALDYPQQQTIHGMFEAQVERTPEGVAVVHGEQRLTYRELNQQANRLAHALIKQGVQPDSRVGICVERGADMVVGLLAILKAGGGYVPLDPAYPAERIAYMLQDSVPAAVLAQTATQGLLADVSVPVINLDLSVWQDESVQNPQVPGLTSAHLAYLIYTSGSTGLPKGVMIEHRNTVNFLTWAHTAFDGSALEKTLFSTSLNFDLAVYECFAPLTSGGSIEVVKNVLELQHGEHDIGLINTVPSALKALLEVNGLPESVHTVNVAGEALKQSLVESLFENTGVQRLCNLYGPSETTTYSSWVAMDREHGFAAHIGKPVGNTQFYLLDEQQQPVPLGVAGEIYIGGAGVARGYLNRDDLTAERFLKDPFSQQSAARMYRTGDLGRYL…	1-516	syringopeptin	Pseudomonas syringae pv. syringae		12744455
45	75524401	A1	>TST-ala	EREQLLVAFNDTALDYPQQQTIHGMFEAQVERTPEGVAVVHGEQRLTYRELNQQANRLAHALIKQGVQPDSRVGICVERGADMVVGLLAILKAGGGYVPLDPAYPAERIAYMLQDSVPAAVLAQTATQGLLADVSVPVINLDLSVWQDESVQNPQVPGLTSAHLAYLIYTSGSTGLPKGVMIEHRNTVNFLTWAHTAFDGSALEKTLFSTSLNFDLAVYECFAPLTSGGSIEVVKNVLELQHGEHDIGLINTVPSALKALLEVNGLPESVHTVNVAGEALKQSLVESLFENTGVQRLCNLYGPSETTTYSSWVAMDREHGFAAHIGKPVGNTQFYLLDEQQQPVPLGVAGEIYIGGAGVARGYLNRDDLTAERFLKDPFSQQSAARMYRTGDLGRYLPD…	1-509	syringopeptin	Pseudomonas syringae pv. syringae		12744455
46	81321400	A2(12)	>L_ala	EREQLLVGFNDTALDYPHEQTIHGMFEAQVERTPQALAVVHGEQRLTYRELDQQANRLAHALIKQGVQPDSRVGICVERGADMVVGLLAILKAGGGYVPLDPAYPAERIAYMLQDSAPAAVLAQTATQGLLADVSVPVINLDLSNWQDESVQNPQVPGLTSAHLAYLIYTSGSTGLPKGVMIEHRNTVNFLTWAHSAFDASALEKTLFSTSLNFDLAVYECFAPLTSGGSIEVVKNVLELQHGEHDIGLINTVPSALKALLEVNGLPESVHTVNVAGEALKQSLVESLFENTGVQRLCNLYGPSETTTYSSWVAMDREHGFAAHIGKPVGNTQFYLLDEQQQPVPLGVAGEIYIGGAGVARGYLNRDDLTAERFLKDPFSQNPAARMYRTGDLGRYLPD…	1-509	syringopeptin	Pseudomonas syringae pv. syringae		12744455
47	81321400	A3(13)	>D_ala	ERAQLLVAFNDTAMAYPQQQTIHGLFEAQVERTPQALAVVHGEQRLTYRELNQQANRLAHALRKQGVQPDSRVGICVERSAEMVVGLLAILKAGGGYVPLDPAYPAERIAYMLQDSAPAAVLAQSATEALLADVSVPVINLDLGNWQDQSVQNPQVPGLTSAHLAYLIYTSGSTGLPKGVMIEHRNTVNFLTWAHSAFDAGTATSALEKTLFSTSLNFDLAVYECFAPLTSGGSIEVVKNVLELQNGEHDIGLINTVPSALKALLDVDGLPRSVHTVNVAGEALKQSLVESLFENTGVQRLCNLYGPSETTTYSSWVAMDREDGFAAHIGKPVGNTQFYLLDEQQQPVPLGVAGEIYIGGAGVARGYLNRDDLTAERFVKDPFSSQPAARMYRTGDLGR…	1-513	syringopeptin	Pseudomonas syringae pv. syringae		12744455
48	81321400	A7(17)	>L_ala	EREQLLVAFNDTALDYPQQQTIHGMFEAQVERTPEGVAVVHGEQRLTYRELDQQANRLAHALIKQGVQPDSRVGICVERGADMVVGLLAILKAGGGYVPLDPAYPAERIAYMLQDSAPTAVLAQTATQGLLADVSVPVINLDLSNWQDESVQNPQVPGLTSAHLAYLIYTSGSTGLPKGVMIEHRNTVNFLTWAHSAFDASALEKTLFSTSLNFDLAVYECFAPLTSGGSIEVVKNVLELQHGEHDIGLINTVPSALKALLDVDGLPRSVHTVNVAGEALKQSLVESLFENTGVQRLCNLYGPSETTTYSSWVAMDREDGFAAHIGKPVGNTQFYLLDEQQQPVPLGVAGEIYIGGAGVARGYLNRDDLTAERFVKDPFSSQPAARMYRTGDLGRYLPD…	1-509	syringopeptin	Pseudomonas syringae pv. syringae		12744455
49	Q2XNF8	A1(2)	>ala	QLLEDRSRTDAPSPAQQCLHHEFERWAGREPDAVAVVSSERALSYGELNAQANRLAHHLIDQGVRPGDLVAICAQRSLAAATAVLAVLKAGGAYVPLDPDDAPARLRELLADADPTLVLSDAAGRRALGENALLAHAVVDLDERRPVWAGASTADPRPAGLSPRHLACAIYPAGATAAPAGAQNEHRALVDRLRWMQDAYRLGAGETVVQQTSLAADAALWELFWTWSNGATVVLAPAGAQSTPAALVELFVRHDIATAHFAPAALAAFLRADGVERCVGLRRLICSGEALSGASLRLAQQRLPWAAIHRLYGPAETAMDATAWTCPPDFAGDRAPIGRPIANTRVYLLDRHRRPLPPGAVGELHIGGAGIGRGYLNRPELTAERFVPDPFAADPAARM…	1-526	Cephabacin	Lysobacter lactamgenus		16436071
50	Q2XNF8	A2(3)	>ala	ALLEGWNRTEAPYPADRCIHQLFEQQVRRTPDAVALASHDRSLSYRELNAQANRLAHYLIEHGVRPDDRVAICLERSFAMVVGLLAVLKAGGAYVPIDPGYPRDRVAAILADADPAIALVDRVGRASLGADAAGARDLLDLDAADPAWSDRSAADPEPAGLSARNLAYVIYTSGSTGTPKGVQNEHRGVVNRLAWMPEEYRLGAGDTVLQKTSFGFDVSVWEFFWPLLHGATLALAPPDAHKDPAALIELIVRHRVTTVHFVPSMLAVFLQADGVERCAGLRRVICSGEALPGASVRLLHKRLPQTAIHNLYGPTEAAIEATAWTCPRDFAGDTVPIGRPIANARIYLLDPRRQPVPLGAVGELYIGGVGVARGYLNRPELTDERFLPDPFAADPDARM…	1-526	Cephabacin	Lysobacter lactamgenus		16436071
51	75414060	A1	>TST-ala-b	AAADPTLPCAELPAPPAPAAPARTAGATTLHALFESRAAKSPDAVALVDGGHRVTYRTLNTRANRLARHLRAVGVRTEDRVALRLPRGTDAVTATLAALKAGAAYVPLDPALPEERLTRVLADARPAVVLTPAYLHDRSAEITAHAGHDLNLPVHPDNLAYLLHTSGSTGTPKGVLGTHRGAVNRVDWMSTAYPFRTGDVAVARTAPGFVDAVWELFGPLAAGVPLVLLPTDEARDPALLTAALERHRVSRMVTVPSLLTMLLDESARATDLGTRLACLRTWITSGEPLPPALARRFHDRLPGRTLLNLYGSSETAADATAARIDPAPGTALPERSPIGTPITGVSALVRGPDLRPLPALMPGELYAGGACVARGYHARPAETAAAFPPDPDGGPGARM…	1-523	bleomycin	Streptomyces verticillus		11048953
52	Q9RLP6	A3	>D_ala	EDEHDQIEVWGNRAVLTDPGPTPVTIPALFAEQVVRAPDAVALVSGDRSWTYRELDEASNRLAHVLAEHGAKPGATVAFLIPRSGEAILSILSVLKTGAAYLPVDPAHPDARIGFMMSDAKPVAALTTADLRSRLDQYDLAVIDMADPAIDRRPSDALSGPRPDDLAYMTYTSGTTGVPKAVAVTHHNVTQLVSALHADLPSGPGQVWSQWHSLVFDVSVWEIWGALLHGGRLVVVPESVGSSPDDLHNLLITEKVSVLCQTPSAAGMLSPEGLESTTLIVAGEACPTELVDRWAPGRVMINAYGPTEATIYAAMSEPLTAGTGVAPIGAPVPGAALFVLDKWLRPAPEGVVGELYVAGHGVATGYIGRPDLTASRFVACPFGETGERMYRTGDLVRWG…	1-517	glycopeptidelipid	Mycobacterium smegmatis		10510238
53	75420583	A3	>TST-ala	AVLTDPGPTPVTIPALFAEQVVRAPDAVALVSGDRSWTYRELDEASNRLAHVLAEHGAKPGATVAFLIPRSGEAILSILSVLKTGAAYLPVDPAHPDARIGFMMSDAKPVAALTTADLRSRLDQYDLAVIDMADPAIDRRPSDALSGPRPDDLAYMTYTSGTTGVPKAVAVTHHNVTQLVSALHADLPSGPGQVWSQWHSLVFDVSVWEIWGALLHGGRLVVVPESVGSSPDDLHNLLITEKVSVLCQTPSAAGMLSPEGLESTTLIVAGEACPTELVDRWAPGRVMINAYGPTEATIYAAMSEPLTAGTGVAPIGAPVPGAALFVLDKWLRPAPEGVVGELYVAGHGVATGYIGRPDLTASRFVACPFGETGERMYRTGDLVRWGSDGQLEYLGRADE…	1-494	glycopeptidelipid	Mycobacterium smegmatis		10510238
54	Q50E73	A3(8)	>ala	GEAERARVLTEWNDTGVPGVPETFLELFEAQVAARGDAPAVVYEGEVLSYRELDARANRLAGLLVGRGAGPEHFVGVALPRGLDLIVALLAVLKSGAAYVPLDPEYPAERLVHMVTDAAPVVVVTSTDVRTLRTVPRVELDDEATRATLVAAPATGPDVKMSASHPAYVIYTSGSTGRPKGVVISHGSLANFLAWAREDLGAERLRHVVLSTSLSFDVSVVELFAPLSCGGTVEIVRNLLALVDRPGRWSASLVSGVPSAFAQLLEAGLDRADVGMIALAGEALSARDVRRVRAVLPGARVANFYGPTEATVYATAWYGDTPMDAAAPMGRPLRNTCVYVLDDGLRVVPVGVVGELYVAGVGLARGYLGRVGLTAERFVACPFGARGERMYRTGDLVRW…	1-518	daptomycin	Streptomyces roseosporus		15870461
55	3286766	A1	>B_ala	RALHRIFEEQQLRHADKVALIYQPSTTGQGMAPSQSSYRQMNERANRAARLLVAETHGRFLQPNSDGDFIVAVCMQPSEGLVTTLLAIWKAGGAYLPIDPSFPANRIHHILLEAKPTLVIRDDDIDAGRFQGTPTLSTTELYAKSLQLAGSNLLSEEMLRGGNDHTAIVLYTSGSTGVPKGVRLPHESILNRLQWQWATFPYTANEAVSVFKTALTFVDSIAELWGPLMCGLAILVVPKAVTKDPQRLVALLERYKIRRLVLVPTLLRSLLMYLKMEGGGAAQKLLYNLQIWVCSGEPLSVSLASSFFDYFDEGVHRLYNFYGSTEVLGDVTYFACESKKQLSLYDNVPIGIPLSNTVVYLLDADYRPVKNGEIGEIFASGLNLAAGYVNGRDPERFLE…	1-527	ebony	Drosophila melanogaster		9852943
56	3560506	A2	>B_ala	TVTDLIAAAIAEHRDDIALVVGETEWTYGQLGARAGELAAALAEAGVRRGDIVALATARSADLVAAIWAIIAAGAAYLRSTRLSADRIEYMLRHARPTAVIADGVGAHVVSGALPADTIVVSTTATHAAVPFTPVPVDGADAVSVLYTSGSTGEPKAVVGTHAALANRLAWAVEAWPAATRIAKSPLSFIDGTTELLAGLAAGARTVLAGDETARDGRRLAQLVAAHGVEQLLAVPSLAAVLADERTEDVAELNRWIVSGEALEPRHLHALRTACPTAEIVNSYGSSEVAGDVLAGVQDDAGITLGAAVPGAGIRILDSRLRQLPAGVIGEIYVTGGQLARGYLGRPGQTATRFVAAPGGERMYRTGDLGALLPGGRVVFAGRADDQLKINGHRVEPGE…	1-473	exochelin	Mycobacterium smegmatis str. MC2 155		9721311
57	Q9FB18	A1	>B_ala	AAADPTLPCAELPAPPAPAAPARTAGATTLHALFESRAAKSPDAVALVDGGHRVTYRTLNTRANRLARHLRAVGVRTEDRVALRLPRGTDAVTATLAALKAGAAYVPLDPALPEERLTRVLADARPAVVLTPAYLHDRSAEITAHAGHDLNLPVHPDNLAYLLHTSGSTGTPKGVLGTHRGAVNRVDWMSTAYPFRTGDVAVARTAPGFVDAVWELFGPLAAGVPLVLLPTDEARDPALLTAALERHRVSRMVTVPSLLTMLLDESARATDLGTRLACLRTWITSGEPLPPALARRFHDRLPGRTLLNLYGSSETAADATAARIDPAPGTALPERSPIGTPITGVSALVRGPDLRPLPALMPGELYAGGACVARGYHARPAETAAAFPPDPDGGPGARM…	1-523	bleomycin	Streptomyces verticillus		10930733
58	Q9FDB2	A	>dhb	MTTDFTPWPEALAAQYRQLGYWQDKTLLDYLQQSAERTPNALALVGDNQQWRYQAMLERIEQLAAGFTELGLGCGDNVVLQLGNVAEFYLCFFALLRQGIRPILALPAHRLAEIRYFCQHSQAKAYLIDGAQRPFDYQALAQELLACCPTLQTVIVRGQTRVTDPKFIELASCYSASSCQANADPNQIAFFQLSGGTTDTPKLIPRTHNDYAYSVTASVEICRFDQHTRYLCVLPAAHNFPLSSPGALGVFWAGGCVVLSQDASPQHAFKLIEQHKITVTALVPPLALLWMDHAEKSTYDLSSLHFVQVGGAKFSEAAARRLPKALGCQLQQVFGMAEGLVNYTRLDDSAELIATTQGRPISAHDQLLVVDEQGQPVASGEEGYLLTQGPYTIRGYYRA…	1-543	vibriobactin-(2,3-dihydroxybenzoate-AMP-ligase)	Vibrio cholerae		11112537
59	Q9F638/11127897	A	>dhb	MTSPSPQREPSLLPGCTAWPEEYAAHYRKAGYWRGETFGQMLRERAQRHGDRTAVVAGTQRWSYRELDERTDRLVAGFHALGIKPRDRVVVQLPNTAEFFEVIFALFRLGALPVFALPAHRSAEINYFCEFTEAVAYVIPDKHSGFDYRTLAEKVRSAVPGLRHVVVVGEAGPFTSLSQLYASPVDLPGPIPSDVAFFQLSGGSTGVPKLIPRTHDDYIYSLRGSVEICQLDETTVYLCALPAAHNFPLSSPGVLGTLYAGGTAVMALHPSPDQAFPLIERERITFTALVPPLAMIWMDAAKARRHDLSSLKVLQVGGARLSTEAAQRVRPTLGCALQQVYGMAEGLVNYTRLDDPDELVIATQGRPISPDDEIRIIDEDGRDVAPGETGQLLTRGPYT…	1-543	myxochelin	Stigmatella aurantiaca		11029592
60	P10378/2506183	A1	>L_dhb	FTRWPEEFARRYREKGYWQDLPLTDILTRHAASDSIAVIDGERQLSYRELNQAADNLACSLRRQGIKPGETALVQLGNVAELYITFFALLKLGVAPVLALFSHQRSELNAYASQIEPALLIADRQHALFSGDDFLNTFVTEHSSIRVVQLLNDSGEHNLQDAINHPAEDFTATPSPADEVAYFQLSGGTTGTPKLIPRTHNDYYYSVRRSVEICQFTQQTRYLCAIPAAHNYAMSSPGSLGVFLAGGTVVLAADPSATLCFPLIEKHQVNVTALVPPAVSLWLQALIEGESRAQLASLKLLQVGGARLSATLAARIPAEIGCQLQQVFGMAEGLVNYTRLDDSAEKIIHTQGYPMCPDDEVWVADAEGNPLPQGEVGRLMTRGPYTFRGYYKSPQHNAS…	1-524	enterobactin	Escherichia coli K-12		2525505
61	1169324	A1	>L_dhb	WPDELAETYRKNGCWAGETFGDLLRDRAAKYGDRIAITCGNTHWSYRELDTRADRLAAGFQKLGIQQMDRVVVQLPNIKEFFEVIFALFRLGALPVFALPSHRSSEITYFCEFAEAAAYIIPDAYSGFDYRSLARQVQSKLPTLKNIIVAGEAEEFLPLEDLHAEPVKLPEVKSSDVAFLQLSGGSTGLSKLIPRTHDDYIYSLKRSVEVCWLDHSTVYLAALPMAHNYPLSSPGVLGVLYAGGRVVLSPSPSPDDAFPLIEREKVTITALVPPLAMVWMDAASSRRDDLSSLQVLQVGGAKFSAEAARRVKAVFGCTLQQVFGMAEGLVNYTRLDDPEEIIVNTQGKPMSPYDEMRVWDDHDRDVKPGETGHLLTRGPYTIRGYYKAEEHNAASFTED…	1-530	siderophore 2,3-dihydroxybenzoate	Bacillus subtilis subsp. subtilis str. 168		8921902
62	81773666	A1	>TST-dhb	WPDEFARRYREKGYWQDVPLTDILTRHADSDKTAVIEGERAFSYRQLNQAADNLACSLRRQGIKPGETALVQLGNVPELYITFFALLKLGVAPVLALFSHQRTELNAYAMQIAPTLVIADRQHTLFAGEDFLNRFVAEHRSARVVLLRNDDGDHSLDAAMRQAAEGFTATPSPADEVAYFQLSGGTTGTPKLIPRTHNDYYYSVRRSNEICGFNEETRFLCAIPAAHNYAMSSPGALGVFLAKGTVVLATDPGATLCFPLIEKHQINATALVPPAVSLWLQAIQEWGGNAPLASLRLLQVGGARLSATLAARIPAEIGCQLQQVFGMAEGLVNYTRLDDSPERIINTQGRPMCPDDEVWVADADGNPLPPGEIGRLMTRGPYTFRGYFNSPQHNVSAFD…	1-523	siderophore 2,3-dihydroxybenzoate	Salmonella enterica subsp. enterica serovar Typhi (Salmonella Typhi )		11677608
63	75504880	A1	>TST-dhb	LRHWAARYASRIAVVDAKGSLTYSALDAQVDELAAGLSSLGLRSGEHVIVQLPNDNAFVTLLFALLRLGVIPVLAMPSQRALDIDALIELAQPVAYVIHGENHAELARQMAHKHACLRHVLVAGETVSDDFTPLFSLHGERQAWPQPDVSATALLLLSGGTTGTPKLIPRRHADYSYNFSASAELCGISQQSVYLAVLPVAHNFPLACPGILGTLACGGKVVLTDSASCDEVMPLIAQERVTHVALVPALAQLWVQAREWEDSDLSSLRVIQAGGARLDPTLAEQVIATFDCTLQQVFGMAEGLLCFTRLDDPHATILHSQGRPLSPLDEIRIVDQDENDVAPGETGQLLTRGPYTISGYYRAPAHNAQAFTAQGFYRTGDNVRLDEVGNLHVEGRIKE…	1-493	Yersiniabactin 2,3-dihydoxybenzoate-AMP ligase	Yersinia pestis		9125544
64	81741221	A1	>TST-dhb	WPENLRKYYQETGCWTGETFGGILEQQARDRKDSIAITDGEKSITYQQLDERVNKLAAGFMKLGIEKEDRVVLQLPNTIEFFEVCFALFRIGALPVFALPLHRKMEISYFCEFTAAKAYIIPDVFDKFDYRDLANEINNSIPTLEHTIVAGETDNFISLEELYMDDSASFPTITGSDLAFFQLSGGSTGLPKLIPRTHDEYIYSLRKSVEICRISQDTNFLAVLPVAHNFTMSSPGVFGVIYAGGKIILSKYPSPDVAFPLIEKEKVDFTSLVPPLAIVWLQAQKRTKADLRSLEVIQVGGAKCSVEVAKQIGPAFHCKLQQVFGMAEGLVNYTRLDDDDEVVIHTQGKPMSAYDEIRIVDEEDNELPVGETGQLQARGPYTIIGYFNVEDHNAKAFTS…	1-527	2,3-dihydroxybenzoate-AMP ligase	Oceanobacillus iheyensis		12235376
65	Q56950	A1	>sal	LRHWAARYASRIAVVDAKGSLTYSALDAQVDELAAGLSSLGLRSGEHVIVQLPNDNAFVTLLFALLRLGVIPVLAMPSQRALDIDALIELAQPVAYVIHGENHAELARQMAHKHACLRHVLVAGETVSDDFTPLFSLHGERQAWPQPDVSATALLLLSGGTTGTPKLIPRRHADYSYNFSASAELCGISQQSVYLAVLPVAHNFPLACPGILGTLACGGKVVLTDSASCDEVMPLIAQERVTHVALVPALAQLWVQAREWEDSDLSSLRVIQAGGARLDPTLAEQVIATFDCTLQQVFGMAEGLLCFTRLDDPHATILHSQGRPLSPLDEIRIVDQDENDVAPGETGQLLTRGPYTISGYYRAPAHNAQAFTAQGFYRTGDNVRLDEVGNLHVEGRIKE…	1-493	Yersiniabactin 2,3-dihydoxybenzoate-AMP ligase	Yersinia pestis		9125544
66	Q9RFM9	A1	>L_sal	PRPMARELLASGACRMALIHGEAEAPLQALAPLYQADALEDCAARAEDIACFQLSGGTTGTPKLIPRRHREYLYNVRASAEVCGFDEHTVYLTGLPMAHNFTLCCPGVIGTLLAGGRVVVSQRADPEHCFALIARERVTHTALVPPLAMLWLDAQESRRADLSSLRLLQVGGSRLGSSAAQRVEPVLGCQLQQVLGMAEGLICYTRLDDPPERVLHTQGRPLSPDDEVRVVDAEGREVGPGEVGELTVRGPYTIRGYYRLPEHNAKAFSADGFYRTGDRVSRDKDGYLVVEGRDKDQINRGGEKIAAEEVENLLIAHPQVHDATVVAMPDSLLGERTCAFVIPRQPAPSALKLKQYLHACGLAAFKVPDRIELVPAFPQTGIGKISKKDL	1-390	pyochelin	Pseudomonas aeruginosa		10555976
67	Q01886	A1	>D_Pro	RDLAQIMRWNDRKLKSERTNLVYDLFSARAHEQDANMAIDAWDGRMSYTELERVSSTWARQLQKQGISQGSWVLFCFEKSRLAVVSMIAILKAGGVCVPIDPRYPVERIRDIIRTTNATIALVGAGKTAALFKSADTAVQTIDITKDIPHGLSDTVVQSNTKIDDPAFGLFTSGSTGVPKCIVVTHSQICTAVQAYKDRFGVTSETRVLQFSSYTFDISIADTFTALFYGGTLCIPSEEDRMSNLQDYMVSVRPNWAVLTPTVSRFLDPGVVKDFISTLIFTGEASREADTVPWIEAGVNLYNVYGPAENTLITTATRIRKGKSSNIGYGVNTRTWVTDVSGACLVPVGSIGELLIESGHLADKYLNRPDRTEAAFLSDLPWIPNYEGDSVRRGRRFYR…	1-516	HC-toxin	Cochliobolus carbonum		1281482
68	167219	A1	>TST-pro	ISPRDLAQIMRWNDRKLKSERTNLVYDLFSARAHEQDANMAIDAWDGRMSYTELERVSSTWARQLQKQGISQGSWVLFCFEKSRLAVVSMIAILKAGGVCVPIDPRYPVERIRDIIRTTNATIALVGAGKTAALFKSADTAVQTIDITKDIPHGLSDTVVQSNTKIDDPAFGLFTSGSTGVPKCIVVTHSQICTAVQAYKDRFGVTSETRVLQFSSYTFDISIADTFTALFYGGTLCIPSEEDRMSNLQDYMVSVRPNWAVLTPTVSRFLDPGVVKDFISTLIFTGEASREADTVPWIEAGVNLYNVYGPAENTLITTATRIRKGKSSNIGYGVNTRTWVTDVSGACLVPVGSIGELLIESGHLADKYLNRPDRTEAAFLSDLPWIPNYEGDSVRRGRR…	1-542	HC-toxin	Cochliobolus carbonum		1281482
69	21902205	A13	>TST-pro	RLKPSTESCTHWLIQERIKTQPNDTAIVSWDGDLTYKELGVLASRLAWKLQGLGVGPESLIPLCFPKSTWAVVAMVAIEMAGGAFVPLDPNAPVARLRGIIEDTKSSLAVASPSCQDTMRDIGIEVFAVDEALLLELSDPADGVKSMAQPDNASVVLFTSGSTGKPKGMVIQHNSLCSSGNAYGCDLEIGPGTRIFQFSAYTFDVGVLDCLVSLMRGATICIPSDHARLNDLAGAMNVTKANWVFLTPTVADLLSPADVPYLKTLCLGGEAISKKCADRWVNCTNLHGLYGPAEASICAWNPAVGQSGRSTNIGRPTSSAFWVVEPNNYKRLVPVGCIGELLIEGPMLARGYLNATADVASNWMENVDWLPGNNNKRVYRTGDLVRRNADGTFEFMGRK…	1-511	peptaibols	Trichoderma virens		11909873
70	4499840	A3	>TST-pro	IHDTIHQQCLRCPDSPSVCAWDGNFTYRQLDDLSSALSEEIVRKGAGPEVTIPIVLEKTRWTPVAILAVLKSGSSFVLMDSTHPAARVGSIVQAIGPPVIIVSAQTRSKVATFSTDVVEVGDWLAREVPFEKQQGTRQTGLLKATNAAYLVFTSGSTGKPKGAIVEHASLSTAAKYMASRLHIDSASRVLQFSSHAWDIPVTEVLVTLRMGGCVCVPSEEERTGNLAKASERMKVNWALWTPTVARLFKPEEFPHLKTLVFAGEALSATDLETWCDRVRLVQGYGPAECSLISTVTDPLTRSDNPRCIGLPSGCVAWVVNRDNHELLAPPGATGELVLEGPIVGRGYLGDPGRAASAFISPPAWLMRLRGSGSSNRLYKTGDLVRQHVSSGLLTFVGRN…	1-517	ergot alkaloid	Claviceps purpurea		10071219
71	487693	A1	>TST-4pPro	LLASAAEARPEAPAVLGETRLPVTYGELAARAGGIQAALAGLGVRAGDRVALLSGRTDADAVAAVHAILAAGAVYVPLDAASPPARWASVSRVCAPTAVVGERALLDRFAAAVPGPRRLALPSDGDELPAGRLDAVRSDGTDVAYLLTTSGSTGVPKCVAHTGAAPSPSWSVMVGAFPVGGDDVFACHAPLHFDVSVASVLGSALGGAALAPVPRELSGFPVELATWIAERAVTVWLSVPYPLARLSGLEERAARERLATLRTVVFAGDVFPHQRLAALICAPGARFLNIYGPTETNGCTYEVVDAPPAGPVPIGRPVECAECWVEDDDGRPVDAVGSVGELVVAGPTVAAGYWGVEGHGAERFRTGETCPGGRAYRTGDQVRVLPGGRYAFLGRMDNM…	1-490	lincomycin	Streptomyces lincolnensis		8577249
72	2623772	A1(2)	>L_pro	TEAETSQLLAKRTETAADYPAATMHELFSRQAEKTPEQVAVVFADQHLTYRELDEKSNQLARFLRKKGIGTGSLVGTLLDRSLDMIVGILGVLKAGGAFVPIDPELPAERIAYMLTHSRVPLVVTQNHLRAKVTTPTETIDINTAVIGEESRAPIESLNQPHDLFYIIYTSGTTGQPKGVMLEHRNMANLMHFTFDQTNIAFHEKVLQYTTCSFDVCYQEIFSTLLSGGQLYLITNELRRHVEKLFAFIQEKQISILSLPVSFLKFIFNEQDYAQSFPRCVKHIITAGEQLVVTHELQKYLRQHRVFLHNHYGPSETHVVTTCTMDPGQAIPELPPIGKPISNTGIYILDEGLQLKPEGIVGELYISGANVGRGYLHQPELTAEKFLDNPYQPGERMYR…	1-519	tyrocidine	Brevibacillus brevis		9352938
73	P0C064/68845359	A1(2)	>L_pro	TKQEKQHLLVELHDSITEYPDKTIHQLFTEQVEKTPEHVAVVFEDEKVTYRELHERSNQLARFLREKGVKKESIIGIMMERSVEMIVGILGILKAGGAFVPIDPEYPKERIGYMLDSVRLVLTQRHLKDKFAFTKETIVIEDPSISHELTEEIDYINESEDLFYIIYTSGTTGKPKGVMLEHKNIVNLLHFTFEKTNINFSDKVLQYTTCSFDVCYQEIFSTLLSGGQLYLIRKETQRDVEQLFDLVKRENIEVLSFPVAFLKFIFNEREFINRFPTCVKHIITAGEQLVVNNEFKRYLHEHNVHLHNHYGPSETHVVTTYTINPEAEIPELPPIGKPISNTWIYILDQEQQLQPQGIVGELYISGANVGRGYLNNQELTAEKFFADPFRPNERMYRTG…	1-515	gramicidin S	Brevibacillus brevis		7822255
74	39372	A1	>TST-pro	TKQEKQHLLVELHDSITEYPDKTIHQLFTEQVEKTPEHVAVVFEDEKVTYRELHERSNQLARFLREKGVKKESIIGIMMERSVEMIVGILGILKAGGAFVPIDPEYPKERIGYMLDSVRLVLTQRHLKDKFAFTKETIVIEDPSISHELTEEIDYINESEDLFYIIYTSGTTGKPKGVMLEHKNIVNLLHFTFEKTNINFSDKVLQYTNAVLTCVTKKFFSTLLSGGQLYLIRKETQRDVEQLFDLVKRENIEVLSFPVAFLKFIFNEREFINRFPTCVKHIITAGEQLVVNNEFKRYLHEHNVHLHNHYGPSETHVVTTYTINPEAEIPELPPIGKPISNTWIYILDQEQQLQPQGIVGELYISGANVGRGYLNNQELTAEKFFADPFRPNERMYRTG…	1-515	gramicidin S	Brevibacillus brevis		1560782
75	Q6YK40	A3	>pro	ELLTQQEKEQLLTPLSGGTEKPEYETIHTMFERQAAQTPQEIAIQYEGAEISYKELNETANKLARLLRKRGVKHQEPVAVIAGRSPSLAVAVLGILKAGGAIVPIDPSHPAERIRYIIENSSCTHLVTEKDRSVPEAATQIVTFIEEAETEPDGSNVQTINTAEDLLYVIYTSGTTGKPKGVLLEHRNMANLLYDQFTNSGIDFKTNVLQYASPAFDVCYQELFSALLSGGTLHIVPESIKRDAAQLFSFINKHQTDIVFFPTAFAKMLFNEESYAYSFPRCVKHLITAGEQLTVSRLFQQMLRTHGLHLHNHYGPSETHVVSTYTIQPGDDIPEYPPIGKPICHNNMYVINKNKQLQPLGIAGELYISGANTGRGYVNNPALTGEKFLPDLFREGAVM…	1-528	Bacillomycin D	Bacillus subtilis		15109718
76	Q70JZ9	A3	>pro	ELLTQQEKEQLLTPLSGGTEKPEYETIHTMFERQAAQTPQEIAIQYEGAEISYKELNETANKLARILRKRGVKHQEPVAVIAGRSPSLAIAVLGILKAGGAIVPIDPSHPAERIRYIIENSSCTHVVTEKDRSVPEAATQIVTFIEEAETEPDGSNVQTINTAEDLLYVIYTSGTTGKPKGVLLEHRNMANLLYDQFTNSGIDFKTNVLQYASPAFDVCYQELFSALLSGGTLHIVPESIKRDAAQLFSFINKHQTDIVFFPTAFAKMLFNEESYAYSFPRCVKHLITAGEQLTVSRLFQQVLRTHGLHLHNHYGPSETHVVSTYTIQPGDDIPEYPPIGKPICHNNMYVINKNKQLQPFGIAGELYISGANTGRGYVNNPALTGEKFLPDPFREGAVM…	1-528	cyclic lipopeptides	Bacillus amyloliquefaciens		14762003
77	1805669	A1	>TST-pro	VDPHYPADRIRYILHDCGCSHVVSQAHLPSSLEDNYIITHPEDIESKVDGSNIKSVNNADDLLYMIYTSGTTGKPKGVQFEHRNMANLLKFEYTHSGIDFEADVLQFATPSFDVCYQEIFSALLKGGTLHIVPEAIKRDVPQLFAFINKHQTNIVFLPTAFIKMIFSERELANSFPDGVKHLIAAGEQLMISDLFQDVLRKRGIHLHNHYGPSETHVVSTYTIHPGDPIPELPPIGKPIGCTDLYILNHQKQLQPCGVPGELYISGASVARGYVNHDKLTSDKFSSDPFKPDVIMYRTGDLARRLEDGNIEYIGRADNQVKIRGYRIEPQEIEVTLMNHPDISEAAILIWQDQNGEHELCAYYCSVQKLNTIDLRSYMASELPEYMIPAKWIWVDSIPL…	1-417	surfactin and gramicidin	Bacillus subtilis subsp. subtilis str. 168		7711903
78	O30980	A1(7)	>L_pro	SPEDIDITTDTEKLQLIGEIKDHKPVYETIHAMFEKQAEKTPDARAVIDQAHSLTYKELNESANRLARHLRKKGVMRQEPVAIMMERSTEFVTGILGILKAGGAIVPPHYPSDRINYILNDCGCSHVVSQAHFAPLLETGLNVIYMEDIQIEDGSCLHSVNSADDLLYMIYTSGTTGKPKGVQFEHRNMANLLQFEFTRSGIDFENDVLQFATPAFDVCYQEIFSTLLGGGTLHIVPEAIKRDVPQLFAFIKEHQTTISVSPTAFIKMIFSEQEFANAFPHDVKHLITAGEQLIVSSLLQDVLRQRSMYLHNHYGPSETHVVSAYTIHPGNQIPEFPPIGKPIDCTDLYILNRQKQLQPRGVSGELYISGSSVARGYINNDKLTREKFLPDPFRSGAVM…	1-528	fengycin	Bacillus subtilis		7651334
79	2522212	A1	>TST-pro	SRSAVKQGLIDHILVFENYPVQKEIEMLNSQVPDSDLFQIHNFTVADETNYSFYLMVAPAEEIHIKMSYDAALHDRSFVLSVKEHLLNTVSQILDHPHLSPEDIDPHYPSDRINYILNDCGCSHVVSQAHFAPLLETGLNVIYMEDIQIEDGSCLHSVNSADDLLYMIYTSGTTGKPKGVQFEHRNMANLLQFEFTRSGIDFENDVLQFATPAFDVCYQEIFSTLLGGGTLHIVPEAIKRDVPQLFAFIKEHQTTISVSPTAFIKMIFSEQEFANAFPHDVKHLITAGEQLIVSSLLQDVLRQRSMYLHNHYGPSETHVVSAYTIHPGNQIPEFPPIGKPIDCTDLYILNRQKQLQPRGVSGELYISGSSVARGYINNDKLTREKFLPDPFRSGAVMYR…	1-519	fengycin	Bacillus subtilis		Thesis
80	6449056	A4	>pro	RSREKNEIWNLFNDTAVIDERMPTTIHQQFEQQAEDTPDRVAILFENQTWTYRQLNERSNQLARVLRNQGVGADRVAAILTERSANMMIGILAILKAGGAFLPIDPELPDERRAYLMEDSGADVLVTCVEHTVPPSFEGSVVLLDDPLVYQGDASNLNLSYAENHLLYVIYTSGTTGKPKGVQLEHKTMLNLLAYEREYTQLRFDRVLQFAAMSFDVCYQEIFSTILSGGTLYIIDNEAKREIRELNEFVKTHRIQTAFLPTAFLKLLASEKQYFEPFAECVDHIITAGEQLIMTNTLREMMMRHQVSLHNHYGPSETHVVTMCTVDPEIHQEMPPIGKPISNTEILILNEAGTLQPIGIVGELCIAGISLARGYHNRESLTHEKFVPHPYDANKRMYK…	1-519	mycosubtilin	Bacillus subtilis subsp. spizizenii ATCC 6633		10557314
81	16040971	A4	>pro	MTKEEERDIQQLFNDTAVAEKRIPTTIHQLFEQQAERNPDHEAVMFGNQTLTYRQLNERSNQLARVLQDKGACTDQVVAVLTDRSAHMIIGILAILKAGAAFLPIDPELPEKRRAFMLKDSGADVLLTCAGHAIPPLFEGEVLLLDDPLLYQGRTDNLNLSCSENDLMYVIYTSGTTGQPKGVQLEHKTMTNLLAYEQDHTQLRFDRVLQFAAMSFDVCYQEMFSALSSGGTLFIIGNEAKRDIRQLNDFVRTHGIQTAFLPTAFLKLLASEKHYFEPFAECVDHIIAAGEQLIATRMLRDMLARHQVTLHNHYGPSETHVVTMYTVDPDTDQELQPIGKPISNTEIFILNEAGTLQPVGIVGELCISGVSLARGYHNRESLTLETFVPHPYDSNQRMY…	1-518	iturin A	Bacillus subtilis		11591669
82	Q9FDB3	A2(2)	>D_pro	QLLEDFNAFDRDYPQDLLLHQLFEAQAAAQPDSVAVTYQGQRLSYAELNQWANQIAHRLIAAGVGADDRVAICVERSLEMIAGLVGILKAGAGYVPLDPSYPEERLAYMLEDSAPKMLLTQRGLRERFAQASMPVLLLEADARAENGIDRAPVTNPHPAGLGAQHLAYLIYTSGSTGQPKGVAMPHAPLVNLMQWQIAQSVEDSRPRQRTLQFAALGFDVAFQEIFSTLCAGGELSLIHADTRLNFRRLFEHICEQRIERLYMPCIALQALAEAVVTEPEQPECLLQDVITAGEQLRITEPMRQFFARLNDARLHNHYGPTESHVVTALTLDGDPQTWPTLPSIGQPVANTRIYLLDEHMRPVPVGVAGELYIGGACVARGYLNRNDLTAERFIADPFA…	1-533	syringopeptin	Pseudomonas syringae pv. Syringae		11277431
83	2052277	A1	>TST-pro	SDAEHHQVVEGWNATGRAASDRTLPELFEEQAARTPRATALTFEGRTVDYADLNARANRLARRLAARGAGPERTVALRLPRSVDLYVAVLAVLKTGAAYLPIDPEYPSDRIAAMLEDARPALVLTEDDVDEDLSGIPDGNLTDAERTAPLTPAHPAYVIYTSGSTGRPKAVVMPGAAVVNLLAWHRREIPAGAGTTVAQFASLSFDVAAQEILSTLLYGATLAVPTDAVRRDADAFAAWLEEYRVNELYAPNLVVEALAEAAAEQGRTLPDLRHIAQAGEALTAGPRVRDFCAALPGRRLHNHYGPAETHVMTGIELPVDPGGWPERVPIGGPVDNARLYVLDGFLRPVPPGVVGELYLAGAGVARGYLNRPGLTAERFVADPFGGPGTRMYRTGDLAR…	1-511	Virginiamycin S	Streptomyces virginiae		9303382
84	2052249	A1	>TST-pro	AERHQVLEEFNDTGLPAEDATLAALFEAQAARTPDTTALLVGGRSLTYAELNARANRLARHLVTLGAGPEQIVAVKLERSLDLYVALLAVLKTGAAYLPVDTAYPAERIAFMMDDARPAVVLTGEDTGQDLSGYDDTDLTDADRTAPLLPAHPAYVIYTSGSTGTPKAVVMPGAALVNLLAWHRREIPGEAGAPVAQFTTIGFDVAAQEILATWLHGKTLAVPSQEVRRSAEQLAAWLDEQHVSELYAPNLVIEALAEAAAEAGRTLPALRHIAQAGEALTLTRTVREFAAAVPGRQLHNHYGPAETHVMTGTALPEDPAAWSEHAPLGRPVSGARVYVLDSALRPVAPGVTGELYLAGAGVSRGYLNRPVLTAERFVADPYAPSPGARMYRTGDLGRW…	1-511	Streptogramin B	Streptomyces pristinaespiralis		9303382
85	Q9L8H4	A1(4)	>L_pro	EERRELLHAGNGAGMPLEAASLPELFRARVAAAPDAVAVEYGEEALRYRELDERANRLAHLLAAHGVGPERIVALALPRSVDLVVAVLAVLKAGAAYLPLDPEYPANRLAHMVTDAQPTLVLTTTETEAKLPDRHPGLLLDDPAVLADLSGRPAHDPVVELHPDHPAYVIYTSGSTGVPKGVVMPAGGLLNLLQWHHRAVGDEPGTRTAQFTAISFDVSAQEVLSSVAFGKTLVIPDEEVRRDAARFAGWLDDRQVDELFAPNLVLEALAEAAVETGRTLPQLRTVAQAGEALTLSRTVRAFHRSAPGRRLHNHYGPTETHVVTAHALGDDPEDWRLPAPIGRPIDNTHAYVRTRAVRLVEPGVVGELYIAGAGLARGYLGRPALTAERFVADPYGLEP…	1-530	actinomycin	Streptomyces anulatus		10780924
86	Q9RAH4	A3	>mPro	EWNDTQVDYPQDLCIHQLFEKQVDSTPDAIALIARSANAVVFEDQQLTYYELNYRANQLAHYLQSLGVGSDALVGLCVERSLEMVIGLLGILKAGAAYVPLDPEYPPERLSFILEDAQVSVLLTQQSILDRLPQHQANQVCLDTDAQLISQCSQDNLISDVQANNLAYIIYTSGSTGQPKGIAMNQLALSNLILWHRENLKIPRGAKTLQFASINFDVSFQEIFTTWCSGGTLFLIGEELRRDTSALLGFLQQKAIERMFLPFVALQQLAEVAIGGELVNSHLREIITAGEQLQITPAISQWLSKLTDCTLHNHYGPSESHLATSFTLTNSVETWPLLPPVGRPIANAQIYILDRFLQPVPVGVPGELYIAGVLLSQGYFNRPELTLEKFIPNPFKRSR…	1-530	nostopeptolide A	Nostoc sp. GSV224		12853152
87	Q84BC7	A3(6)	>mPro	AVAVEFKEQQLTYNQLNDRANQLAHYLQSLGVKPDTLVGLCVERSLEMVIGLLGILKAGGAYVPLDPEYPTERLSFILEDTQVKVLLTQRSLLDRLPQCEKAGGQGAGSRGESPSTRDRASTKGKEEVLSLPASYQTQLVCLDTDAELISQCSQDNLITGVQANNLGYIIYTSGSTGQPKGIAMNQLALCNLILWHPDNLKIARGAKTLQFASINFDVSFQEIFTTWCSGGTLFLITKELRHDTSNLLRVIQEKAIQRMFLPVVGLQQLAEFAVGSELVNTHLREIITAGEQLQITPAISKWLSQLSDCTLHNHYGPSESHVATSFTLPNLVNTWPLLPPIGRPISNTQIYILDKYLQPVPIGVPGEVYIAGVLLARGYLNRPELTQEKFIQNPFGGSR…	1-530	Nostocyclopeptide	Nostoc sp. ATCC 53789		14697508
88	Q70LM4	A3(15)	>L_trp	ERKQVLIDWNRTEKEYPRELCLHHAFEQQAAKTPENIALEYKEQSLSYAGLNERANQLAHLLIAQGVKPDTTVAICVERSMEMIIGILGVLKAGAAYVPIDPAHPEERIAYMLDDSQAVVVLTQAGLADKFTQAAAPVICLGEKLFADRAHVDVDNIQTDVASTNLAYVIYTSGTTGLPKGVAVEHRSAMNMVQAYIAYFGLDESSRVLQFTSFSFDVSVSEIWQALLSGGTLVIEDRESLLPGPDLVRTLRERRISKVSMASSLLASLPVAEYPDLAVLEVGGDACSRELVARYATGRKFFNCYGPTEATVGTVIKQLTLDDDTPTIGRPFPNTKLYVLDQNRKPVPVGVPGELYIGGECLARGYWNRPELTAERFVANPFGQPGERLYRTGDLVRYL…	1-517	linear-gramicidin	Brevibacillus parabrevis		14670971
89	Q70LM5	A5(11)	>L_trp	SERERQQVLVDWNETSVAYPQQLCVHQAFEQQVEKTPDAVALVYKDVELTYAELNERANQLAHRLLAEGVKPDELVGICVERSPEMIVAFLGVMKAGAAYVPLDPAHPQERIAYMIEDSQASVLLTQASLTDRLPASSRQVICLDSDELANEPVTNAETSVGEHNLAYVIYTSGSTGLPKGVMIEHRSVINLAYDLIRHFQIDATSRVLQFISFSFDVSVSEIVMSLLAGATLVIEDRESLLPGPELIRVLQEQRITTFAMVSSVLAALPEADLPDLRTIIVGGEAPSRELVARYATGRQFINCYGPTETTVTATLKHCQDDGKNPPIGRPIANTTVYVLDAHLQPVPIGVPGELYIGGKGVARGYWNRPELTAERFIADPFGQADERLYRTGDLVRYL…	1-517	linear-gramicidin	Brevibacillus parabrevis		14670971
90	Q70LM5	A3(9)	>L_trp	SQSEQKQVLIEWNETKVDYPTGLCVQQAFEQQVEKTPDAVALIYKDVELTYADLNQRANQLAHRLLAQEVKPDTLVGICVERSPEMIIGIFGVMKAGAAYVPIDPALPQERIAYMVEDSQASILLTQQSLAELLPKTQARVICLDGDSLANEPVANPASEVTEQNLAYVMYTSGSTGLPKGVMVEHHSVVNLAHALIEAFRIQPSSRVLQFTSFSFDVSVSEIVMALLAGAALVIEDREVLLPGPELISVLQQKRITTVSMVSSVLAALPAADLPDLQTLIVGGEAPSRELVARYADRRQFFNCYGPTEATVCSTMMLCNAGMKSAPIGRPLANATLYVLDANQKPVPVGVPGELYIGGKGLARGYWNRPELTAERFIAHPFGAKGERLYRTGDLVRYL…	1-517	linear-gramicidin	Brevibacillus parabrevis		14670971
91	Q70LM4	A1(13)	>L_trp	SESERQQVLVEWNQTAEDYPSGLCIHQAFEQQAEKTPDAVAVAYKNRELTYAQLNERANQLAHRLIRKGVKPDTLVGICLERSPEMIIGILGVMKAGAAYVPIDPAHPQERIAYMVADSQASALLTQQSLLEILPVTAAHVICLDSDLLADEPVDNASSEVTEQNLAYVIYTSGSTGLPKGVMIEHHSAINLAYALIDAFDIQPTSRVLQFTSFSFDVSVSEVVMALLAGATLVIEDRESLLPGPELIQVLQEQRITTVSMVSSVLAALPDADLPDLHTLIVGGEAPSRELVARYAPGRQFFNCYGPTEATVCSTMMLCQAGMNNPPIGRPIANATVYVLDANLNPVPVGVPGELYIGGKGLARGYWNRPELTAESFIPHPFGTAGERLYRTGDLVRYR…	1-517	linear-gramicidin	Brevibacillus parabrevis		14670971
92	Q93N89	A2(2)	>D_trp	GVAADPAPLPDTPEAHTETSPLPPRAFTDQAARTPTATALKAADRRLTYAELAHDSKHLAHHLAARGIGPDTRVAVLAPRSVELITALLGIALAGGAYVPVDPDHPADRIAFVLADAAPAAVLCTAQTRPMVPEGFTGLVVTLDEDLPEGDFDDGRVLTAPDADHIAYVIHTSGSTGTPKGAAVTWGGLRNLVADRIERYGIGTDTRLVQLVSPSFDVSMADIWPTLCAGGRLVLAPPGGHTTGDELGDLLADHRITHAVMPAVQLTHLPDRELPALRVLVSGGDALPADTRRRWVARCDLHNEYGVTEATVVSTVTAPLDDAGPLTIGGPIARAGVHVLDGFLRPVPPGVTGELYVTGTGVARGYLNRPTLTAHRFIADPRTRGGRMYRTGDLVRHTH…	1-506	complestatin	Streptomyces lavendulae		11447274
93	75408646	A2	>TST-trp	GVAADPAPLPDTPEAHTETSPLPPRAFTDQAARTPTATALKAADRRLTYAELAHDSKHLAHHLAARGIGPDTRVAVLAPRSVELITALLGIALAGGAYVPVDPDHPADRIAFVLADAAPAAVLCTAQTRPMVPEGFTGLVVTLDEDLPEGDFDDGRVLTAPDADHIAYVIHTSGSTGTPKGAAVTWGGLRNLVADRIERYGIGTDTRLVQLVSPSFDVSMADIWPTLCAGGRLVLAPPGGHTTGDELGDLLADHRITHAVMPAVQLTHLPDRELPALRVLVSGGDALPADTRRRWVARCDLHNEYGVTEATVVSTVTAPLDDAGPLTIGGPIARAGVHVLDGFLRPVPPGVTGELYVTGTGVARGYLNRPTLTAHRFIADPRTRGGRMYRTGDLVRHTH…	1-506	complestatin	Streptomyces lavendulae		11447274
94	Q45R85	A1	>trp	AEEEVAAVARGHSPRRDLRARTLPELFARQVARTPDAPAVSSDRATWTYAQLDAHAERVARRLAARGVGPESLVALAVPRGVELAALILGIQRAGGAYLPIDPEYPAERVGFLLRDARPALLVGGTGTEPSAADCPRVPAEELLDAGACRAEADVPPPGSLPVDLPAYVVHTSGSTGRPKGVVVTHAGIAALAAEQIERYRLGPGSRVAQLAALGFDVAVAELVMALASGSCLVLPPHGLAGDELASFLRDRRITTALAPAAVLATLPPGDLPDLTDLVTGGEQPPPALIARWAPGRRMFNVYGPTEATVQATSGRCAADGDRSPDIGNPEAGVDAYVLDAALRPVPDGVTGELYLRGRGLARGYLGRPGLTAGRFVADPHTGTGERMYRTGDLVRRVP…	1-516	product A54145	Streptomyces fradiae		16208464
95	Q5V8A8	A2	>trp	PEEHHQLLIEWNDTDHSISPRPFPDLFEAQVAQTPTANALVFGALHLSYQELNARANQLAHQLIYQGIGPGQVIAIDVPRSPEWVIAVLAVLKAGAAYLPLDPSYPASRIIYMLEDVQPCLLITTTNSLISNPKLNIPKLQLDSFPWEASLNVTSEKQDYGLQANIEDNRGTQPLHVSDPAYIIYTSGSTGKPKGVVVTHAGISSMVATQIKYFEVTPESRILQFSSLSFDGVVWELCSALLTGATLVMAPSERVQPGPELIQLIGDYHVTHAVLPPAVLMVLSPDNIPSLTHLIVSGEAASGELVKRWSVGRCLINGYGPTETTVCATLSSPLSGNGIPPIGRAVINVQCYVLDDQLQLLPPGAIGELYISGPGLARGYLNQPQLTAERFLANPFRDI…	1-526	lyngbyatoxin	Lyngbya majuscula		15366877
96	4481934	A3	>D_trp	GPRERERVLTEWNDTPRRPVQGTFADHVARHAAERPGHLAVETAGAAAPGGALTYGELNERANRLARALLARGAGPERFVAVALPRSADLVLSALAAFKAGAAYLPVDPAHPAERITHLVSDAAPTLIVTTSALAASLPDTGTPVLLLDTPETAATLAALPGHDVTDADRPVPLRPEHPAYMIYTSGTTGRPKGVVVTHTGLPGLLDIFTRDCAAGPGSRILQHLSPSFDASFWELAMGLLTGATLVVAPPETTPGPELAELATRHAATHLSLTTSVLGLLPPDSLPDGLTLVVGAEAIPPELVERWSPGRTMLNSYGPTETTVCSTMSGPLSGPAVPPIGSPVANSAVYVLDAALRPVPPGVPGELYAAGAHLARGYHDRRALTAERFVANPFGEPGS…	1-525	CDA	Streptomyces coelicolor A3(2)		12000953
97	81842339	A2(11)	>L_trp	GPRERHRVVEEWNATAKGLAPATLPELFERHVRERPGAEAVVAGDTSLSYAELNARANRLARLLVARGAGPERLVALALPRSAELPVAVLAVAKAGAAYLPLDPAHPAERIAGTLDDAAPVALLTTAAVAAGLPDTDVPRLLLDEEPAAGGGEDAADLTDADRLAPLLPGHPAYVIYTSGTTGRPKGVTVTHSGLPALLDIFTSQLDVVPGSRVLHHLSPAFDGGFWELAMGLLTGAALVVVEPGTVPGPALAALAVRHRVTHAAITPAVLQLIPEGALPAGTTLVVAAETCPPELVARWSAGRLMRNSYGPTETTVCATMSAPLAGAAVPPIGRPIADTAGYVLDDALQPVPPGVPGELYVRGPGLARGYLGRPSLTAGRFVACPFGPAGGVMYRTGD…	1-519	CDA	Streptomyces coelicolor A3(2)		12445768
98	167219	A4	>TST-aeo	GKAKDEKIRTESHQCLQDLVCRRAQQSPNSQAIDSWDGSISYHELDGLSSILAEHLSQLGVRPEAPVCLLFEKSKWAVVAMIGIIKAGGCFVPLDPSYPHERLEHIISETGSSVIVTSAAYSKLCLSLSVRGIVCDGSVFSSTKKPLPSTADSPPSFSVRPNQAAYILFTSGSTGKPKGVVMEHHSVCSALIALGKRMGLGPQSRVLQFNSYWFDVMLLDIFGTLVYGGCLCIPKEEQRMSNLSGWVQKFKVNTMLLSTSVSRLMQPADTPSLETLCLTGEAVLQSDVDRWAPKLHLIAGYGPTETCIMSVSGELTPSSPANLIGKPVSCQAWVINPLKETELAPYGATGELYIQGPTVARGYLHDDVLTSKAFIVDPQWLTGYKTNENQWSRRAYKTG…	1-538	HC-toxin	Cochliobolus carbonum		1281482
99	7327886	A1	>TST-hyv-d	MTQEDWLEIERWNSDSIDAQDTLIHSEMLKWTSQSPNKAAVAAWDGEWTYAELDNVSSRLAQHINSIDLGKEHAIVPIYFEKSKWVVASMLAVLKAGHAFTLIDPSDPPARTAQVVQQTSATVALTSKLHRETVQSTVGRCIVVDEEFVKSLPQSSELSASVKAHDLAYVIFTSGSTGIPKGIMIEHRSFSSCAIKFGPALGITSDTRALQFGSHAFGACILEIMTTLIHGGCVCIPSDDDRMNNVLEFINRTNVQLGHATPSYMGTFQPEVVPGLKTLVLVGEQMSASVNEVWAPRVQLLNGYGQSESSSICCVAKISPGSSEPNNIGHAVGAHSWIVDPEDPNRLAPIGAVGELVIESAGIARDYIVAPTQDKSPFIKTAPTWYPAKQLPDGFKIYR…	1-524	enniatin	Fusarium equiseti		8483420
100	21902205	A14	>TST-val	RAANHSEPTVIDDCIHHLIEQQALINPEAEALSAWDAKFTYTELDRSANRLAHYLIQSTGVQVGDCVHVCFEKSAWYVISILAINKAGAAWIPLDPSHPTERHQQIVSQTGSTLSLTSPANAAKCASVVASVLEVTGEFMETLEEQYKDSKPATSVSPKDVAYILFTSGSTGIPKGVVIEHGALCSSQTSYVRRLGHAPGVRMLQFSSFVFDASIAEIFAPLISGACVCIPSWETQMNSLTGYICKENVTWALLTPSFARTMDPLEVPCLEILILGGEAVSRDVFELWFGKVRLFNAWGPTESCVFGSLHEWESISESQMTIGRPLGGYCWIVDPEDPQKISPLQGTFGEVVIQGPNLLREYLADKDKTASSIVAALPDWAPNRRSHHWNRFYKTGYLA…	1-534	peptaibols	Trichoderma virens		11909873
101	21902205	A4	>TST-val	CMHELIERQVECRPDASPFLLGMPSLRTVSLTLLLTDWLIILLKLGIKPGDLVHVCFEKSIWHFVATLAINKAGAAWSPLDPAHPEQRLRKIVVQTGANLVLTSPSNSMLCSALSEKVLEVTSSLDQKLAETVDSEAPDVAVTPDNVAYVLFTSGSTGTPKGVVIEHRSVCTSQTAMIKRLRVTSDVRMLQFASFVFDMSVGEVIPTLFSGGCVFVPSEDIRMGNIAQYIRDQRINWAFFTPSFLRTLAPKDIPNLEVLLIGGEAIPKEILNTWFGRVRLINGWGPVETCVCSSWHEWKSVDESPLTIGRSAGGFCWIVDPEDPHKLAPIGTVGEVVVQGPTLLREYLGDPERTAASSVKAPKWAPQPDSQHWGRFYKSGDLCSYNSDGTLKFFSRKDT…	1-515	peptaibols	Trichoderma virens		11909873
102	440169	A4	>L_val	GIVDLQRQGLLDVQKTEYPRDSSVVDVFHEQVSINPDSIALIHGSEKLSYAQLDRESDRVARWLRHRSFSSDTLIAVLAPRSCETIIAFLGILKANLAYLPLDVKAPAARIDAIVSSLPGNKLILLGANVTPPKLQEAAIDFVPIRDTFTTLTDGTLQDGPTIERPSAQSLAYAMFTSGSTGRPKGVMVQHRNIVRLVKNSNVVAKQPAAARIAHISNLAFDASSWEIYAPLLNGGAIVCADYFTTIDPQALQETFQEHEIRGAMLPPSLLKQCLVQAPDMISRLDILFAAGDRFSSVDALQAQRLVGSGVFNAYGPTENTILSTIYNVAENDSFVNGVPIGSAVSNSGAYIMDKNQQLVPAGVMGELVVTGDGLARGYMDPKLDADRFIQLTVNGSEQ…	1-513	cyclosporin	Tolypocladium inflatum		8001164
103	440169	A9	>L_val	LQVNQPDYPRDASVIDVFREQVASIPKSIAVIDASSQLTYTELDERSSQLATWLRRQVTVPEELVGVLAPRSCETIIAFLGIIKANLAYLPLDVNAPAGRIETILSSLPGNRLILLGSDTQAVKLHANSVRFTRISDALVESGSPPTEELSTRPTAQSLAYVMFTSGSTGVPKGVMVEHRGITRLVKNSNVVAKQPAAAAIAHLSNIAFDASSWEIYAPLLNGGTVVCIDYYTTIDIKALEAVFKQHHIRGAMLPPALLKQCLVSAPTMISSLEILFAAGDRLSSQDAILARRAVGSGVYNAYGPTENTVLSTIHNIGENEAFSNGVPIGNAVSNSGAFVMDQNQQLVSAGVIGELVVTGDGLARGYTDSKLRVDRFIYITLDGNRVRAYRTGDRVRHR…	1-485	cyclosporin	Tolypocladium inflatum		8001164
104	113317	A3	>D_val	TTAEEQKVASLNQAFEREAFLAAEKIAVVQGDRALSYADLNGQANQLARYIQSVSCIGADDGIALMLEKSIDTIICILAIWKAGAAYVPLDPTYPPGRVQLILEEIKAKAVLVHSSHASKCERHGAKVIAVDSPAIETAVSQQSAADLPTIASLGNLAYIIFTSGTSGKPKGVLVEQKAVLLLRDALRERYFGRDCTKHHGVLFLSNYVFDFSVEQLVLSVLSGHKLIVPPAEFVADDEFYRMASTHGLSYLSGTPSLLQKIDLARLDHLQVVTAAGEELHATQYEKMRRRFNGPIYNAYGVTETTVYNIIAEFTTNSIFENALREVLPGTRAYVLNAALQPVPFDAVGELYLAGDSVTRGYLNQPLLTDQRFIPNPFCKEEDIAMGRFARLYKTGDLV…	1-530	ACV-penicillin	Penicillium chrysogenum		2118102
105	113318	A3	>TST-val	TTAEEQKVASLNQAFEREAFLAAEKIAVVQGDRALSYADLNGQANQLARYIQSVSCIGADDGIALMLEKSIDTIICILAIWKAGAAYVPLDPTYPPGRVQLILEEIKAKAVLVHSSHASKCERHGAKVIAVDSPAIETAVSQQSAADLPTIASLGNLAYIIFTSGTSGKPKGVLVEQKAVLLLRDALRERYFGRDCTKHHGVLFLSNYVFDFSVEQLVLSVLSGHKLIVPPAEFVADDEFYRMASTHGLSYLSGTPSLLQKIDLARLDHLQVVTAAGEELHATQYEKMRRRFNGPIYNAYGVTETTVYNIIAEFTTNSIFENALREVLPGTRAYVLNAALQPVPFDAVGELYLAGDSVTRGYLNQPLLTDQRFIPNPFCKEEDIAMGRFARLYKTGDLV…	1-530	penicillin	Penicillium chrysogenum		2129535
106	113314	A3	>D_val	AETLEAISLSRAFEFEAFRVPDRAAVVQGDKSLSYTELNKRANQLARYIQSVAHLRPDDKVLLILDKSIDMIICILAIWKTGSAYVPLDPSYPKERVQCISEVVQAKILITESRYASAWGSQTSTILAIDSPKVSNMVNNQATHNLPNIAGIKNLAYIIFTSGTSGKPKGVLVEQGGVLHLRDALRKRYFGIECNEYHAVLFLSNYVFDFSIEQLVLSIMSGHKLIIPEGEFVADDEFYITANGQRLSYLSGTPSLLQQIDLARLNHLQVVTAAGEQLHAAQFNKLRSGFRGPIYNAYGITETTVYNIVSEFSAQSQFENALRELLPGTRAYLLNHATQPVPMNAVGELYLAGDCVARGYLNQPVLTGDRFIQNPFQTEQDIACGSYPRLYRTGDLFRC…	1-528	ACV-penicillin	Emericella nidulans (Aspergillus nidulans)		2061333
107	113315	A3	>D_val	SLHGLFEDIVASTPDRIAIADGTRSLSYSELNERANQLVHLIISSASIVADDRIALLLDKSIDMVIALLAVWKAGAAYVPLDPTYPSQRTELILEESSARTLITTRKHTPRGGTVANVPSVVLDSPETLACLNQQSKENPTTSTQKPSDLAYVIFTSGTTGKPKGVLVEHQSVVQLRNSLIERYFGETNGSHAVLFLSNYVFDFSLEQLCLSVLGGNKLIIPPEEGLTHEAFYDIGRREKLSYLSGTPSVLQQIELSRLPHLHMVTAAGEEFHASQFEKMRSQFAGQINNAYGITETTVYNIITTFKGDAPFTKALCHGIPGSHVYVLNDRLQRVPFNAVGELYLGGDCLARGYLNQDALTNERFIPNPFYEPKQASDSRPQRLYKTGDLVRFRGPHHL…	1-507	ACV	Acremonium chrysogenum		1706706
108	Q9C1G0	A3	>D_val	HLLAPVSVSFHESPSKSLLGWFEEQVATSPSSIAVTDGNRRISYHDINIEANKMANCISSRVKVDMSDRLALVLDKSIEMIVSILAVWKLGAAYVPLDPSYPTQRIEYILEATAAKALITTSKHETGMMCIPGINLISIDDPEVQKELQKQSLENFTSRSSAPSNPAYIIFTSGTTGKPKGVLVEHSSVAKLRDSLVGRYFGDTNGSHAVLFLSNYVFDFSLEQLCLSIFSGNKLVIPPEEGLTHEFFYAVAEAEKLSYISGTPSTLQQIQLSRLNHLQMVTAAGEEFHSSHYDSMRGQFKGPINNAYGITETSVYNIVTTFDADMPFTKALCEELPGTLAYVLNDNLQRVPPNAVGELYIGGECLSLGYLNQKALTEERFIPNPFTCDAEQRLYKTGD…	1-521	ACV-betalactam	Kallichroma tethys		12571064
109	74698077	A3	>TST-val	ESPSKSLLGWFEEQVATSPSSIAVTDGNRRISYHDINIEANKMANCISSRVKVDMSDRLALVLDKSIEMIVSILAVWKLGAAYVPLDPSYPTQRIEYILEATAAKALITTSKHETGMMCIPGINLISIDDPEVQKELQKQSLENFTSRSSAPSNPAYIIFTSGTTGKPKGVLVEHSSVAKLRDSLVGRYFGDTNGSHAVLFLSNYVFDFSLEQLCLSIFSGNKLVIPPEEGLTHEFFYAVAEAEKLSYISGTPSTLQQIQLSRLNHLQMVTAAGEEFHSSHYDSMRGQFKGPINNAYGITETSVYNIVTTFDADMPFTKALCEELPGTLAYVLNDNLQRVPPNAVGELYIGGECLSLGYLNQKALTEERFIPNPFTCDAEQRLYKTGDMVRSLGSRGIE…	1-509	ACV	Kallichroma tethys		12571064
110	1752728	A3	>D_val	AEERAAETLHAAFEKIAAANGDDLAVAFGDTRLSYRELDARANRLARSLLASRTLAPGDFVALVLDKSEWTVVAILAVWKAGAAYVPIDPGYPDERIAFMLEDTGARAVIADEASYPRISALAGHAARPVLNVHAHASASASELLPAPASAAGGDDFAYAIYTSGTTGRPKAVLVRHRNVLSFSAGLAQRYFGDAGAARQAILFLSSYVFDFSVEQLALSILSGNALLIPESSLLFDDAFYQRMNQERLSYISGTPTQLQLFDLARLDHLHAVLVAGEAFRAHHFDKIRAEYRGPLYNAYGTTETTVYNLVKRFAPDAPYRNDLGHAIANTELHILDGELRELPPGGLGEIYMAGDCVGAGYLNRDELSRERFVANPFRSEDDRRLGRNDTLYKTGDLV…	1-522	ACV-cephalosporin	Lysobacter lactamgenus		8737573
111	113316	A3	>D_val	FEEVAATWPDRVAVVHGDVRLTYRELNERANRLAHHLRSVAEPRADELIALVLDKSELTLVAILAVWKAGAAYMPIDPSYPDDRIAFMLSDTGAKLVLAGEAHGSRVRGLTSGDVLDLEQLDLTGEPAENPVTETTSTELAYAIYTSGTTGKPKAVLVSHGSVDSFRAQLSGRYFGSPDESAEAVLFLANYVFDFSVEQLALSVLGGHKLLVPPPSAADDPAFYELANREGLSYLSGTPTQVERFDLARLSHLRCVLVAGEAFQPQHFEKMRGEFAGPILNAYGTTETTVYNTVHRFEPGDAYRNTLGAPLGNTRLYVLGDGMKLLPTGAVGELYLAGDCVTEGYLHRPELTRERFLPNPFAAESGRFPMIYRTGDVVRRGPDGELQYLGRNDAQVKIN…	1-503	ACV-cephamycin	Amycolatopsis lactamdurans		1956290
112	Q83Y49	A1	>val	QHQAAIQTQCEGLDSSYPETSLHAIVEAFAATQPEAIAVRCGDAVLTYAQLNESADKVADTLLRKGVQPGDVVGICMMRSELLVAALLGVLKAGACYLSIDCALPAERRNWLLEEADVKWALIDESAPALRDATSTLLIGQLVNEQDDPRVSPLAKPVISADARCYYMFTSGSTGTPKATASTHRAVVSLVKGTDYIDIKGDDRFLFFAPLAFDASTFEIWGALLNGAQLVVQPGEAGGLDDLAHTLENQQVSVLWLTSALFQEMVDQYPQAMAGVRHVLTGGDVVSPQSMRSLLARSTGTLTICYGPTEGTVFTTAYSMDKVEQVTDKPLIGWPIAQADAYIVDVFGQLAEPGVPGELFIGGTGITGAYLKRPELNQERFVTLERFPGKTLFRTGDLA…	1-521	syringolin A	Pseudomonas syringae		14714872
113	1805668	A2	>TST-val	NEDEAHYLIHELNRTKIDYPRNETISRLFEMQAEQTPNAVAIVSDTQVFTYEDLNSWANQIASVLQIKGVGPDSVVALLTGRTPELIAGMLGILKAGGAYLPIDSNLPVERIAYMLSDSRAALLLQSEKTEKRLLGIECEQIIIEDIQKQGEAKNVESSAGPHSLAYIIYTSGSTGKPKGVMIEQRSVIRLVKNSNYITFTPEDRLLMTSSIGFDVGSFEIFGPLLNGAALHLSDQQTFLDSHQLKRYIEHQGITTIWLTSSLFNHLTEQNEQTFSQLKHLIIGGEALSPSHVNRIRNVCPEVSIWNGYGPTENTTFSTCLHIQKTYELSIPIGRPVGNSTAFILNQWGVLQPVGAVGELCVGGDGVARGYLGRPDLTKEKFVPHPFAPGDRLYRTGDL…	1-515	surfactin and gramicidin	Bacillus subtilis subsp. subtilis str. 168		7711903
114	2623773	A4(8)	>L_val	SEEERRIVTVDFNNTFAAYPRDLTIQELFEQQAAKTPEHAAVVMDGQMLTYRELNEKANQLAHVLRQNGVGKESIVGLLADRSLEMITGIMGILKAGGAYLGLDPEHPSERLAYMLEDGGVKVVLVQKHLLPLVGEGLMPIVLEEESLRPEDCGNPAIVNGASDLAYVMYTSGSTGKPKGVMVEHRNVTRLVMHTNYVQVRESDRMIQTGAIGFDAMTFEIFGALLHGASLYLVSKDVLLDAEKLGDFLRTNQITTMWLTSPLFNQLSQDNPAMFDSLRALIVGGEALSPKHINRVKSALPDLEIWNGYGPTENTTFSTCYLIEQHFEEQIPIGKPIANSTAYIVDGNNQPQPIGVPGELCVGGDGVARGYVNKPELTAEKFVPNPFAPGETMYRTGDL…	1-514	tyrocidine	Brevibacillus brevis		9352938
115	68845359	A2(3)	>L_val	SEEEKQHILFEFNDTKTTYPHMQTIQGLFEEQVEKTPDHVAVGWKDQALTYRELNERANQVARVLRQKGVQPDNIVGLLVERSPEMLVGIMGILKAGGAYLPLDPEYPADRISYMIQDCGVRIMLTQQHLLSLVHDEFDCVILDEDSLYKGDSSNLAPVNQAGDLAYIMYTSGSTGKPKGVMVEHRNVIRLVKNTNYVQVREDDRIIQTGAIGFDALTFEVFGSLLHGAELYPVTKDVLLDAEKLHKFLQANQITIMWLTSPLFNQLSQGTEEMFAGLRSLIVGGDALSPKHINNVKRKCPNLTMWNGYGPTENTTFSTCFLIDKEYDDNIPIGKAISNSTVYIMDRYGQLQPVGVPGELCVGGDGVARGYMNQPALTEEKFVPNPFAPGERMYRTGDL…	1-515	gramicidin S	Brevibacillus brevis		7822255
116	39372	A2	>TST-val	SEEEKQHILFEFNDTKTTYPLCKQFKDYLRNRWRRRADHVAVGWKDQTLTYRELNERANQVARVLRQKGVQPDNIVGLLVERSPEMLVGIMGILKAGGAYLPLDPEYPADRISYMIQDCGVRIMLTQQHLLSLVHDEFDCVILDEDSLYKGDSSNLAPVNQAGDLAYIMYTSGSTGKPKGVMVEHRNVIRLVKNTNYVQVREDDRIIQTGAIGFDALTFEVFGSLLHGAELYPVTKDVLLDAEKLHKFLQANQITIMWLTSPLFNQLSQGTEEMFAGLRSLIVGGDALSPKHINNVKRKCPNLTMWNGYGPTENTTFSTCFLIDKEYDDNIPIGKAISNSTVYIMDRYGQLQPVGVPGELCVGGDGVARGYMNQPALTEEKFVPNPFAPGERMYRTGDL…	1-515	gramicidin S	Brevibacillus brevis		1560782
117	3046721	A1(4)	>L_val	KRRIPVLFEEQVEASPDKTAVAADGRSLTYRRLNEKANQLARRLKAKGLMHGNAAAIMMERSLEAAVSMLAVLKAGGVYVPIDPGYPEERIRFLLEDSGSKIVLTKDGTQISLEGYEVLAVNAMDAEKEDAANLEHVNKPEDLAYYIYTSGSTGRPKGVMVEHRNIVRLVKNAGCIPLKSGVKMAQTGAVSFDASTFEVFGALLNGGTLYPVPKETLLDGKRFNMFLKETGITTMWLTSPLFNQIAQQDPGMFATLNDLIIGGDALVPGIVNRVKRESPELSLWNGYGPTENTTFSTCFLIDQAYERTIPIGKPIGNSTAYIVDEHGSLQPIGVPGELCVGGDGVARGYLNQPELTDEKFVGDPFAEGKRMYRTGDLAKWLPDGNIEFLGRIDHQVKVR…	1-493	lichenysin	Bacillus licheniformis		9765590
118	Q04747	A1(4)	>L_Val	GDEEQRQIVEVFNSTKAELPEGMAVHQVFEEQAKRTPASTAVVYEGTKLTYRELNAAANRLARKLVEHGLQKGETAAIMNDRSVETVVGMLAVLKAGAAYVPLDPALPGDRLRFMAEDSSVRMVLIGNSYTGQAHQLQVPVLTLDIGFEESEAADNLNLPSAPSDLAYIMYTSGSTGKPKGVMIEHKSILRLVKNAGYVPVTEEDRMAQTGAVSFDAGTFEVFGALLNGAALYPVKKETLLDAKQFAAFLREQSITTMWLTSPLFNQLAAKDAGMFGTLRHLIIGGDALVPHIVSKVKQASPSLSLWNGYGPTENTTFSTSFLIDREYGGSIPIGKPIGNSTAYIMDEQQCLQPIGAPGELCVGGIGVARGYVNLPELTEKQFLEDPFRPGERIYRTGD…	1-523	surfactin	Bacillus subtilis subsp. subtilis str. 168		8355609
119	Q70KJ6	A1(4)	>val	SGEEERQIVEVFNDTKTALPEEEAVHRLFEAQANRTPASIAIKEAGREWTYREVNEAANRLARHLVKSGLEKGRTAAIMNDRSAETVVGMLAVLKAGGAYVPIDPAFPEDRLRFMAEDSSIRLVLTVQDYQEQAGALQVPVVMLDESADETVSGTDLNLPAGGNDLAYIMYTSGSTGKPKGVMIEHRNIIRLVKHSNYVPVHEEDRMAQTGAVSFDAGTFEVFGALLNGASLHPVKKETLLDAGQFAQFLKEQRITTMWLTSPLFNQLAQKDAGMFNTLRHLIIGGDALVPHIVSKVRKASPELSLWNGYGPTENTTFSTSFLIDQDYDGSVPIGKPIGNSTAYIMDENRNLQPIGAPGELCVGGSGVARGYVNLPELTEKQFVRDPFRPDEMIYRTGD…	1-523	surfactin	Bacillus amyloliquefaciens		14762003
120	Q2VQ15	A2(5)	>val	ATDEEVYQLLEEFNNTEADYPSDKTIHQQFEQKVEENPDQIALLFKDKEITYGQLNAKANQFARVLRKHGVQPDQVVGLITDRSIEMMIGILAILKAGGAYLPIDPSYPLERITYMLEDSQAQLLIVQEAAMIPEGYQGKVLLLAEECWMQEEASNLELINDAQDLAYVMYTSGSTGKPKGNLTTHQNILRTIINNGFIEIVPADRLLQLSNYAFDGSTFDIYSALLNGATLVLVPKEVMLNPMELARIVREQDITVSFMTTSLFHTLVELDVTSMKSIRKVVFGGEKASYKHVEKALDYLGEGRLVNGYGPTETTVFATTYTVDSSIKETGIVPIGRPLNNTSVYILNENNQPQPIGVPGELCVGGAGIARGYLNRPELTAERFVDNPFLVGDRMYRT…	1-525	product BT1583	Brevibacillus texasporus		16332843
121	Q2VQ15	A3(6)	>val	TTDEEKQQILTVFNDTATDDLQDLSICHLFEQQVQRFSDRPALVFKEKQLTYSEFHAKVNQLARVLRKKGVQPDQAVGLITDRSIEMMIGIFAILKAGGAYMPIDPSYPIDRIEHMLEDSRTKLLFVQKTEMIPASYQGEVLLLAEECWMHEDSSNLELINKTQDLAYVMYTSGSTGKPKGNLTTHQNILTTIINNGYIEIAPTDRLLQLSNYAFDGSTFDIYSALLNGATLVLVPKEVMLNPMELAKIVREQDITVSFMTTSLFHTLVELDVTSMKSMRKVVFGGEKASYKHVEKALDYLGEGRLVNGYGPTETTVFATTYTVDSSIKETGIVPIGRPLNNTSVYVLNENNQLQPIGVPGELCVGGAGIARGYLNRPELTAERFVENPFVSGDRMYRT…	1-525	product BT1583	Brevibacillus texasporus		16332843
122	Q70LM7	A1	>L_val	TVRELLALKRLCAEPKRGEKPIDKTFHQLFEQQVEMTPDHVAVVDRGQSLTYKQLNERANQLAHHLRGKGVKPDDQVAIMLDKSLDMIVSILAVMKAGGAYVPIDPDYPGERIAYMLADSSAAILLTNALHEEKANGACDIIDVHDPDSYSENTNNLPHVNRPDDLVYVMYTSGSTGLAKGVMIEHHNLVNFCEWYRPYFGVTPADKALVYSSFSFDGSALDIFTHLLAGAALHIVPSERKYDLDALNDYCNQEGITISYLPTGAAEQFMQMDNQSFRVVITGGDVLKKIERNGTYKLYNGYGPTECTIMVTMFEVDKPYANIPIGKPIDRTRILILDEALALQPIGVAGELFIVGEGLGRGYLNRPELTAEKFIVHPQTGERMYRTGDRARFLPDGNI…	1-514	linear-gramicidin	Brevibacillus parabrevis		14670971
123	Q70LM6	A4(6)	>D_val	SERAQLLVEWNDTTTAYPRNKRVDQLFRETALLYPERLAVVAGNQTLTYAELERRANQTANYLQQKGVRPGALVGLCVKRSLEMLIGMLGILKAGGAYVPLDPDYPEERLAYMMGDAGITVLLTQEQLMPGLPSGERTTIALDRDWPLIAKESEQAPDVDTTAESLAYVIYTSGSTGLPKGTLVVHRGIVRLVKETDYVTITEQDVFLQASTVSFDAATFEIWGSLLNGAKLVLLPPELPSLAEIGQAIQSHHVTTLWLTAGLFTLMVDHHKEYLSGVRQLLVGGDIVSVPHVKKALEIAGLTVINGYGPTENTTFTCCNPVTVMPESAHTFPIGRPIKNTTAYVLDRHMQPVPIGVTGELYIGGDGLAEGYLNRPDLTAERFVPNPFATDQAARLYRT…	1-523	linear-gramicidin	Brevibacillus brevis		14670971
124	Q70LM5	A1(7)	>L_val	EERQHLLVGLNDTATNYPSDKTVHQLFAETAARHPERIAAVAGDQQLTYAELEARANQLANYLQKQGVEAGTLVGLCVDRSLDMLIGLLAILKAGGAYVPIDPAYPEERLAFMLADAKISILLTQKHLGKQWKGRKRRTVYLDRDAKKWAEESPLAPDVDTTKDSLAYVIYTSGSTGTPKGVLAVHRGVVRLGQKTRTTSPISEADVFLQASTVSFDAATFEIWGALLNGAKLVLMPPDLPSLDELGEAIVQHKVTTLWLTAGLFSIMVDHNADYLRGVRQLLVGGDVVSVPHVRKVLALGGVTVINGYGPTENTTFTCCYPVTELSEDITSFPIGRPISNTTVYVLDKHKQPVPYGAAGELYIGGDGLALGYLNNAELTAERFVENPFDPQKGSRLYR…	1-524	linear-gramicidin	Brevibacillus parabrevis		14670971
125	Q70LM5	A2(8)	>D_val	SEWNRLVVEQNETATDYPRDKTAHQLFAETAARYPERIAAVAGDQQLTYAELDTKANQLANYLQKQGVEAGTLVGLCVDRSLDMLVGLLAILKAGGAYVPLDPAYPEERLAFMLADANVSILLTQKHLGKQWKGRKRRTVYLDRDAKKWTAESPLAPAVDATKDSLAYVIYTSGSTGTPKGVLVAHRGIVRLVKNTNYVTITEEDVFLQASTVSFDAATFEIWGALLNGAKLVLMPPDLPSLDELGEAIVQHKVTTLWLTAGLFSIMVDHNADYLRGVRQLLVGGDVVSVPHVRKVLALDGVTVINGYGPTENTTFTCCYPVTELAEEITSFPIGRPISNTTVYVLDKNRQPVPLGVAGELYIGGDGLASGYLNNPELTAERFVDNPFDPQKASRLYRT…	1-523	linear-gramicidin	Brevibacillus parabrevis		14670971
126	81321400	A1(11)	>D_val	AERQQVLHDFNDTAREYPRNSSLQELFEQQVATQPDALAAVQNDQCLTYRELNGRANALARHLVDLGMQPGERVALLLERSLDLLAGQLAIIKCGAAYVPLDINAPAERQAFMLQDCGARQVLTLSRHDLPDGIQRIDLDLLELQSDAPNPVHSASAESVAYIMYTSGSTGMPKGVLVPHRAVSRLVLNNGYADFNAGDRVAFASNPAFDASTLDVWAPLLNGGCVVVVEQSVLLSLDEFRALLLSQSVSVLWMTAGLFHQYASGLMEALARLRYLIVGGDVLDPAVIARVLAEGAPQHLLNGYGPTEATTFSTTHEITSVGSGGIPIGRPIGNSQVYVLDTLRQPVAVGVAGELYIGGQGVAKGYLNRPELNATQFVANPFSDDAGALLYRTGDLGRW…	1-511	syringopeptin	Pseudomonas syringae pv. syringae		12744455
127	Q9FDB3	A4(4)	>L_val	TILPAAERQKVLVDFNATATDSPRQMTVHALFEAQAERTPEATAVAHDATTLSYHELNLQANRLAAKLLELGVQPGHSVALLLPRSIDLVLSQLAVLKCAAIYVPLDINAPQERQTFMVQDSQAVLVLTYSTETLDPGTQRLDLDTRPASTVPADNPNPEACADSVAYIMYTSGSTGTPKGVLVPHRAISRLVIDNGYADFNGQDRVAFASNPAFDASTLDVWAPLLNGGCVIVVEQSVLLSQEAFRALLLAQSISVLWLTAGLFHQYADGLMEVFAGLRYLIVGGDVLDPAVIARVLAQGAPQHLLNGYGPTEATTFSTTYEITAADHGGIPIGRPIANSQVYVLDALRQPVAVGVPGELYIGGQGVAKGYLNRDELSTTQFVADPFSGHDGALMYRT…	1-523	syringopeptin	Pseudomonas syringae pv. Syringae		11277431
128	Q83VS1	A3(8)	>D_val	AILSAAEREQLLVGFNNTALDYPHQQTVHGLFEAQVRNNPEACAAIHDGVALSYTELNTRANRLAQHLLGLGVQPGDSVAILLERSHDLLASQLAVLKCAAVYVPLDVNAPVERQAFMIEDSQASVLLTLSQMSLTTSTQRVDLDRLMLNGLDNDDLALAQSSESVAYIMYTSGSTGTPKGVLVPHRAISRLVINNGYADFNAQDRVAFASNPAFDASTLDVWAPLLNGGCVVVIGQHDLLSPLNFQRLLLEQSVTVLWMTAGLFHQYASGLGEAFSRLRYLIVGGDVLDPAVIARVLANNAPQHLLNGYGPTEATTFSATYEIVSVDNGSIPIGKPVGNTRLYVLDSQGQPVPLGVPGELYIGGQGVAKGYLNRDELSTTQFVVDPFSEQIDALMYRT…	1-523	syringopeptin	Pseudomonas syringae pv. syringae		12744455
129	75524401	A3	>TST-val	AEREQLLVGFNNTALDYPHQQTVHGLFEAQVRNNPEACAAIHDGVALSYTELNTRANRLAQHLLGLGVQPGDSVAILLERSHDLLASQLAVLKCAAVYVPLDVNAPVERQAFMIEDSQASVLLTLSQMSLTTSTQRVDLDRLMLNGLDNDDLALAQSSESVAYIMYTSGSTGTPKGVLVPHRAISRLVINNGYADFNAQDRVAFASNPAFDASTLDVWAPLLNGGCVVVIGQHDLLSPLNFQRLLLEQSVTVLWMTAGLFHQYASGLGEAFSRLRYLIVGGDVLDPAVIARVLANNAPQHLLNGYGPTEATTFSATYEIVSVDNGSIPIGKPVGNTRLYVLDSQGQPVPLGVPGELYIGGQGVAKGYLNRDELSTTQFVVDPFSEQIDALMYRTGDLVR…	1-513	syringopeptin	Pseudomonas syringae pv. syringae		12744455
130	Q9FDB3	A3(3)	>D_val	SVVPETERRQLLVAFNDTARDYPQQQTVHGLFEAQVRAHPEACAAIHDGVAVSYAELNNRANRLARHLLGLGVQPGDSVAILLERSHDLLASQLAVLKCAAVYVPLDVNAPVERQTFMIEDSQAHVLLTLSRMSLTASTQRIDLDGLTLDGLKDTDLTLPQSSESVAYIMYTSGSTGVPKGVLVPHRAISRLVINNGYADFNAQDRVAFASNPAFDASTLDVWAPLLNGGCVVVIGQHDLLSPLNFQRLLLEQSVSVLWMTAGLFHQYATGLGEAFSRLRYLIVGGDVLDPAVIARVLANNAPQHLLNGYGPTEATTFSATYEITSVDNGSIPIGKPVGNTRLYVLDSQGQPAPLGVAGELYIGGQGVARGYLHRDELTLEKFLADPFDSDPQARLYRT…	1-523	syringopeptin	Pseudomonas syringae pv. Syringae		11277431
131	Q83VS1	A2(7)	>D_val	IVPEAERQQLLVAFNDTARDYPQQQTVHGLFEAQVRAYPEACAAIHDCVAVSYAELNTRANRLARHLLGLGVQPGDSVAILLERSHDLLASQLAVLKCAAVYVPLDINAPVERQSFMIEDSRARVLLTHSQVSLTTSAQRIDLDGLTLERLKGTDLALPPQSSESVAYIMYTSGSTGTPKGVLVPHRAISRLAINNGYADFNAQDRVAFASNPAFDASTLDVWAPLLNGGCVVVIGQHDLLSPLNFQRLLLEQSVSVLWMTAGLFHQYASGLGEAFSRLRYLIVGGDVLDPAVIGRVLANNPPQHLLNGYGPTEATTFSATYEIVSVGNGSIPIGKPVGNSRLYVLDNQGQPVPLGVPGELYIGGQGVARGYLHRDELTLERFVADPFDSDPQARLYRT…	1-523	syringopeptin	Pseudomonas syringae pv. syringae		12744455
132	75524401	A2	>TST-val	AERQQLLVAFNDTARDYPQQQTVHGLFEAQVRAYPEACAAIHDCVAVSYAELNTRANRLARHLLGLGVQPGDSVAILLERSHDLLASQLAVLKCAAVYVPLDINAPVERQSFMIEDSRARVLLTHSQVSLTTSAQRIDLDGLTLERLKGTDLALPPQSSESVAYIMYTSGSTGTPKGVLVPHRAISRLAINNGYADFNAQDRVAFASNPAFDASTLDVWAPLLNGGCVVVIGQHDLLSPLNFQRLLLEQSVSVLWMTAGLFHQYASGLGEAFSRLRYLIVGGDVLDPAVIGRVLANNPPQHLLNGYGPTEATTFSATYEIVSVGNGSIPIGKPVGNSRLYVLDNQGQPVPLGVPGELYIGGQGVARGYLHRDELTLERFVADPFDSDPQARLYRTGDLV…	1-514	syringopeptin	Pseudomonas syringae pv. syringae		12744455
133	Q5V8A8	A1	>val	NSTLPQAFEDRVNRTPNQIAIVFDELHLSYTQLNVKANYLANLLIRSGVEPKTPIAIQIERSIELVVAVLAVLKAGAIYVPLDPRLPLARVHWILDETRAQTLLTISNSKNLDKIKNIQTTIRVDVHLKKEDPDSPAIDTQPDDLAHIMYTSGSTGHPKGVAITHRAILEFVADRCWKNELQERVLFHSSLGFDISNYELWVPLLRSGQLVMAPSGPLDVSTLKQVIQKQSITSLFLTTSLFNLVTEENPRCLAGVQQVWIGGEQASVAAIQRMWDACPEITVVNGYGPTETTTYVTLYTIESRPQGNRVPIGRPMENTQVYVLDEELKPVPSGTPGEIYLAGTGLARGYFGQPSLTSTRFLANPFGLPGSRMYRTGDLGVWIDSDQLVCLGRSDRQVK…	1-443	lyngbyatoxin	Lyngbya majuscula		15366877
134	3114612	A2(3)	>D_val	TPEERNRTIVEVNRTELPLPDASLAELFEQQVTLTPDAPALVSDGATLSYSELNTRANHLAHQLTTRGIRPGDAVAVLLQRSPDTVTTVLALAKTGATYIPLDSRYPADRIRLVLDETRTKLLITDHTTDLDTTTTQFNPADTPHDGEDPGNPNHTTHPDDAAYIMYTSGSTGRPKGVIATHRNITALALDPRFDPTAHRRVLLHSPTAFDASTYEIWVPLLNGNTVVLAPTGDLDVHTYHRVITDQQITAVFLTTALFNLLTEHDPACLAGVREVWTGGEAVSAFSVRRVQEACPSVVVVDVYGPTETTTFATHNPVPTPYTGPAVVAIGRPMATMHAYVLDDALQPVAPGVVGELYLGGAGLARGYLDRPALTAERFVANPHRPGERMYRTGDLARW…	1-512	actinomycin	Streptomyces anulatus		9573200
135	Q9L8H4	A3(6)	>L_val	IDVLTPEERNRTIVEVNRTELPLPDASLAELFEQQVTLTPDAPALVSDGATLSYSELNTRANHLAHQLTTRGIRPGDAVAVLLQRSPDTVTTVLALAKTGATYIPLDSRYPADRYRLVLDETRTKLLITDHTTDLDTTTTQFNPADTPHDGEDPGNPNHTTHPDDAAYIMYTSGSTGRPKGVIATHRNITALALDPRFDPTAHRRVLLHSPTAFDASTYEIWVPLLNGNTVVLAPTGDLDVHTYHRVITDQQITALWLTSWVFNLLTEQSPETFTRVRQIWTGGEAVSGATVTRLQQACPDTTVVDGYGPTETTTFATHHPVPTPYTGSAVVPIGRPMATMHTYVLDDSLQPVAPGVTGELYLAGSGLARGYLDRPALTAERFVANPYAAPGERMYRTG…	1-523	actinomycin	Streptomyces anulatus		10780924
136	2522214	A2(6)	>D_val-ala	DENETHFLIHELNCTKREYPRHETISRLFELQAAQTPDAIAVAGDEQTLTYKELNIRANRIAAVLRRKGVGPETVVALLTTRTPEIAAGMLGILKAGGAYLPIAKDLPADRISYMLSDSGAKILLQSEKANNQRLDLELKCEKIVIEEIQGQGETKNFEAPAGPHSLAYIIYTSGSTGKPKGVMIEQRSVIRLVKNSNYIEFTPEDRLLLTSSLGFDVVTFEILGPLLNGAALHLTDKETFLDSHQLKRYIEQNGITTMWLTASLFNHLTEQNEKIFSRLINLIIGGEALSASHVNRIKQACPELSIWNGYGPTENTTFSTCFHIEKLYEHSIPIGRPIGNSTAFILNKWGMLQPIGAVGELCVGGDGVARGYLGRPDLTKEKFVPNPFAPGEQMYRTG…	1-517	fengycin	Bacillus subtilis		7651334
137	Q45R82	A2(13)	>ile-val	RHTVVTAWNATRRADLVATLPRMFEEQVARTPHATALEHAGHHLTYAELNARANRLARVLVRRGIRPEHRVAILMPRSVEQITALLAITKAGGAAVPVDPGHPGQRIAFMLRDSACALILADHPHAAGREEIAGVPVLVPADEPAPERATDLADGDRNAPLTAGHAAYVVYTSGSTGRPKGVVTEHRGLLSLATAQRERYPVGPGSRVLQLASPSFDGAVLELLMALTTGGTLVLPDGPLLAGQPLADMLAEHRISHAFIPPAVLSGLPSEGLEGLRCLVVGGEAVTAPLTDRWAPGRRMLNIYGPTETTAVTLTSEALTPGGPPPAIGTPVPNTRAHVLDDRLRPVPPGVTGELYLAGASLARGYGRRPALTASRYVGCPFGAPGERMYRTGDLARLD…	1-517	product A54145	Streptomyces fradiae		16208464
138	75387559	A1	>TST-dpg	ELVVERWNETGDAIGAPSAVDLFRRQVARAPAATAVTAGDLAWSYAELDERSGRLARALTERGVRRGDRVGVVLGRSAEVLAAWLGVWKAGAAFVPVDPDYPADRVAFMLADSAVAMVVCQEATSGVVPPGYQQLLVNDADDGEAALVPIGADDLAYVMYTSGSTGTPKGVAIPHGGVAALAGDPGWGVGPGDAVLMHAPHTFDASLYDVWVPLVSGARVMITEPGVVDAERLAGHVADGLTAVNFTAGHFRALAQESPESFSGLREVAAGGDVVPLDVVERVRRACPRLRVWHTYGPTETTLCATWKAIEPGDEVGPVLPIGRALPGRRLYVLDAFLRPLPPGIAGDLYLAGAGVAHGYLGRASLTAERFVADPFVAGERMYRTGDLAYWTGEGELVF…	1-497	A40926	Nonomuraea sp. ATCC 39727		12837387
139	21902205	A10	>TST-ser	CIHLIIERQAKQRPNRPAIDAWDGKFTYSELDRTANRLAHLLVHDYAVKVGDIVHVCFEKSKWYFVAILAVNKAGAAWAPFDPAHPPQRLKAVASQTGAKLALASTANTRLCEQVVDCVVEVSSTLDKNLWTTYDNIEKGPDINVTPMDAAYILFTSGSTGVPKGIVMQHGALCTNQAALSGWLGFDHTVRMLQFSSFVFDVSVGEIVQALMNGACVCVPSEHMRLNSLDSFVRDFNVTWAYLTPSFTRTLKPKDFPSLKLLLLAGEPTTQDVLDTWFGLPNTRFINAWGPAETCVYNTLYEWQSNTESPLKLGRAVGAYIWVVDVENPQRLAPTGCLGEIIVQGPPLLKEYLADPEKTAAATVTELPEWAPRRQSTTWNRFYRTGDLGFYDHDGMLHF…	1-529	peptaibols	Trichoderma virens		11909873
140	16040972	A2	>ser	LTGDERSLLIEAFNDTEADYPKEKTLHQLFEEQAQRTPDQTAVVYGESQLTYRELNERANQLARTLQSEGVQPDQPVGIMAERSLEMIVGLFGILKAGGAYVPIDPSYPVERIHYILEDSDTKLLLAQSHLRKSVPFTGKVLDLEDPRFSWEDGSNLKQTAGPNHLAYVIYTSGSTGRPKGVMVEHRSVINRLVWMQEHYPLDKQDVILQKTPITFDVSVWELFWWSMTGSKAVLLSNGGEKNPDVILDTIAQKNVTIMHFVPAMLHAFLESMEQKSDEELKRKLASLKYVFASGEALTPAHVAGFHRMITPAGEAQIINLYGPTEATIDVSYFECEAGETLNSVPIGKPISNIQLYIVQPGSEYFQPLGVAGELCIAGDGLARGYLNRPELTAEKFAA…	1-529	iturin A	Bacillus subtilis		11591669
141	75530594	A2	>TST-ser	FNDTEADYPKEKTLHQLFEEQAQRTPDQTAVVYGESQLTYRELNERANQLARTLQSEGVQPDQPVGIMAERSLEMIVGLFGILKAGGAYVPIDPSYPVERIHYILEDSDTKLLLAQSHLRKSVPFTGKVLDLEDPRFSWEDGSNLKQTAGPNHLAYVIYTSGSTGRPKGVMVEHRSVINRLVWMQEHYPLDKQDVILQKTPITFDVSVWELFWWSMTGSKAVLLSNGGEKNPDVILDTIAQKNVTIMHFVPAMLHAFLESMEQKSDEELKRKLASLKYVFASGEALTPAHVAGFHRMITPAGEAQIINLYGPTEATIDVSYFECEAGETLNSVPIGKPISNIQLYIVQPGSEYFQPLGVAGELCIAGDGLARGYLNRPELTAEKFAAHPFEAGKRMYRT…	1-516	iturin A	Bacillus subtilis		11591669
142	6449057	A1	>D_ser	LTDTEINTFKDYNQTAAEYPREKTIHQLFEEQANRTPDQVAVVYEENQLTYQELNEKANQIARTLQSEGVHPDQPVGIMAERSLEMIVGLFGILKAGGAYVPIDPTYPEERIRYILEDSDTKLLLVQHHLREKVPFTGKVLDMEDPQTFSEDGSNLESISGPNQLAYVIYTSGSTGKPKGVMVEHRSVINRLVWMQENYPLDERDAILQKTAITFDVSVWELFWWSIVGSKVVLLPNGGEKNPELILDTIEQKGVSTLHFVPAMLHAFLESMEQTPSGKLKRKLASLRYVFASGEALTPKHVDGFQRIITPVSHAQIINLYGPTEATIDVSYFECEADKRYNSVPIGKPISNIQLYILQAGYMQPVGVAGELCIAGDGLARGYLNRPELTAEKFVKNPF…	1-526	mycosubtilin	Bacillus subtilis subsp. spizizenii ATCC 6633		10557314
143	Q6YK39	A1	>ser	ILSDSETNQLIAYNQTAAEYPREKTIHQFLEEQAERTPDQTAVVYEDSRLTYRELNERANQLARTLQFEGVQPDQPVGIMAERSLDMIVGIFGILKAGGAYVPIDPGYPEERVRYILEDSDTKLLLVQNQSQERVPFTGKVLDMKNPQNFCEDGSNVEPAAGPDHLAYVIYTSGSTGKPKGVMVEHRSVINRLVWMQEKYPLDERDAILQKTAITFDVSVWELFWWTISGSRLVLLPNGGEKNPELILDTIAQKGVSTMHFVPAMLHAFLESMDQKPSGMLKQKLASLRHVFASGEALKPVHVAGFKHIITSVSQAQIINLYGPTEATIDVSYFDCQTEETYASIPIGKPISNIQLYILHADLEHMQPIGVAGELCIAGDGLARGYLNRPELTAEKFVN…	1-537	Bacillomycin D	Bacillus subtilis		15109718
144	Q70K00	A1	>ser	ILSDSETNQLIAYNQTAAEYPREKTIHQFLEEQAERTPDQTAVVYEDSRLTYRELNERANQLARTLQSEGVQPDQPVGIMAERSLDMIVGIFGILKAGGAYVPIDPGYPEERVRYILEDSDTKLLLVQNQSQERVPFTGKVLDMKDPQNFCEDGSNVEPAAGPDHLAYVIYTSGSTGKPKGVMVEHRSVINRLVWMQEKYPLDERDAILQKTAITFDVSVWELFWWTISGSRLVLLPNGGEKNPELILDTIAQKGVSTMHFVPAMLHAFLESMDQKPSGMLKQKLASLRHVFASGEALKPVHVAGFKRIITSVSQAQIINLYGPTEATIDVSYFDCQTEETYASIPIGKPISNIQLYILHADLEHMQPIGVAGELCIAGDGLARGYLNRPELTAEKFVN…	1-537	cyclic lipopeptides	Bacillus amyloliquefaciens		14762003
145	145843	A1(2)	>L_ser	GEYAHVAQLNATQVEIPETTLSALVAEQAAKTPDAPALADARYLFSYREMREQVVALANLLRERGVKPGDSVAVALPRSVFLTLALHAIVEAGAAWLPLDTGYPDDRLKMMLEDARPSLLITTDDQLPRFSDVPNLTSLCYNAPLTPQGSAPLQLSQPHHTAYIIFTSGSTGRPKGVMVGQTAIVNRLLWMQNHYPLTGEDVVAQKTPCSFDVSVWEFFWPFIAGAKLVMAEPEAHRDPLAMQQFFAEYGVTTTHFVPSMLAAFVASLTPQTARQSCATLKQVFCSGEALPADLCREWQQLTGAPLHNLYGPTEAAVDVSWYPAFGEELAQVRGSSVPIGYPVWNTGLRILDAMMHPVPPGVAGDLYLTGIQLAQGYLGRPDLTASRFIADPFAPGERM…	1-528	enterobactin	Escherichia coli		1826089
146	P29698	A1(2)	>L_ser	DIMLPGEYAQLAQINATQVEIPETTLSALVAEQAAKTPDAPALADARYLFSYREMHEQVVALANLLRERGVKPGDSVAVALPRSVFLTLALHAIVEAGAAWLPLDTGYPDDRLKMMLEDARPSLLITTDDQLPRFSDVPNLTNLCYNAPLTPQGSAPLQLSQPHHTAYIIFTSGSTGRPKGVMVGQTAIVNRLLWMQNHYPLTGEDVVAQKTPCSFDVSVWEFFWPFIAGAKLVMAEPEAHRDPLAMQQFFAEYGVTTTHFVPSMLAAFVASLTPQTARQSCVTLKQVFCSGEALPADLCREWQQLTGAPLHNLYGPTEAAVDVSWYPAFGEELAQVRGSSVPIGYPVWNTGLRILDAMMHPVPPGVAGDLYLTGIQLAQGYLGRPDLTASRFIADPFA…	1-533	enterobactin	Shigella flexneri		1846151
147	28869352	A2	>TST-ser	EQQQIVREWNATAAQFPSELCLHSLIEAQVLATPNAPALIFADEQLSYTQLNARANQLAHRLREAGVGPDVLVGICVERSLELVIGLLAIIKAGGAYVPLDPDYPEDRLAYMMQDSGIGLLLTQTSLLERLPVQVQSMCLDQDGDWLEGYSTANPVNLSHPQNLAYVIYTSGSTGKPKGAGNSHRALVNRLHWMQKAYALDDSDTVLQKTPFSFDVSVWEFFWPLLTGARLAVALPGDHRDPERLVQTIRQHEVTTLHFVPSMLQAFMTHPQVESCNSLSRVMCSGEALPAELVGQVLKRLPQVGLFNLYGPTEAAIDVTHWTCTTDDVLSVPIGRPIDNLKTHILDDGLLPAAQGVAAELYLGGVGLARGYHNRAALTAERFVPDPFDGQGGRLYRTG…	1-515	pyoverdine III	Pseudomonas syringae pv. tomato str. DC3000		12928499
148	28869353	A2	>TST-ser	QQQQVLRSWNTTTADFPNEHCLHSLIEAQVLATPNAPALIFAAEQLSYAQLNALANQLAHRLREAGVGPDVLVGICVERSLELVIGLLAIIKAGGAYVPLDPDYPEDRLAYMMQDSGIGLLLTQTSLLECLPVPEHVQSICLDQDGDWLAGYSTANPVNLSHPQNLAYVIYTSGSTGKPKGAGNSHRALVNRLHWMQKAYALDGSDTVLQKTPFSFDVSVWEFFWPLLTGARLAVALPGDHRDPERLVQTIQEHQIRTLHFVPSMLQAFLTHPQVESCNSLRRVVCSGEALPAELAGQVLKRLPQASLYNLYGPTEAAIDVTHWTCTTDDVLSVPIGRPIDNLKTHILDDGLLPAAQGVAAELYLGGVGLARGYHNRAALTAERFVPDPFDEQGGRLYR…	1-496	pyoverdine III	Pseudomonas syringae pv. tomato str. DC3001		12928499
149	Q5DIS7	A1	>ser	ERRQMLETWNATAANYPLETCVHRLFEHQVQRSPEAPALVFGEQRLSYGELNRRANRLAHALIARGVGAESLIGVAMERSVELVIALMGILKAGGAYVPLDPEYPQERLSYMLEDSGVRLLLTQAHLLDGLPVSAEVQPLMLAADSEWLEGFDASDPEVAVTGENLAYVIYTSGSTGRPKGAGNRHSALTNRLCWMQDAYQLDGSDAVMQKTPFSFDVSVWEFFWPLMVGARLVLAQPGDHRDPSRLMDLIGRESISTLHFVPSMLQAFLQAPGVSACTSLKRIVCSGEALPVDAQQRVLAELPGVRLYNLYGPTEAAIDVTHWDCREEGRDTVPIGRPIANLRCYVLDDALEPVPVGALGELYLAGAGLARGYHLRPALSAERFLADPFATGERMYRT…	1-525	pyoverdine-III	Pseudomonas aeruginosa		15743962
150	Q5DIV7	A3	>ser	AEERYQLLEGWNATAAEYPLQRGVHRLFEEQVERTPTAPALAFGEERLDYAELNRRANRLAHALIERGVGADRLVGVAMERSIEMVVALMAILKAGGAYVPVDPEYPEERQAYMLEDSGVELLLSQSHLKLPLAQGVQRIDLDRGAPWFEDYSEANPDIHLDGENLAYVIYTSGSTGKPKGAGNRHSALSNRLCWMQQAYGLGVGDTVLQKTPFSFDVSVWEFFWPLMSGARLVVAAPGDHRDPAKLVALINREGVDTLHFVPSMLQAFLQDEDVVSCTSLKRIVCSGEALPADAQQQVFAKLPQAGLYNLYGPTEAAIDVTHWTCVEEGKDAVPIGRPIANLACYILDGNLEPVPVGVLGELYLAGQGLARGYHQRPGLTAERFVASPFVAGERMYRT…	1-525	pyoverdine-I	Pseudomonas aeruginosa		15743962
151	Q5DIP4	A3(6)	>ser	VAERYQLLEGWNATAAQYPLQRGVHRLFEEQVERTPTAPALAFGEERLDYVELNRRANRLAHALIERGIGADRLVGVAMERSIEMVVALMAILKAGGAYVPVDPEYPEERQAYMLEDSGVQLLLSQSHLKLPLAQGVQRIDLDQADAWLENHAENNPGVELNGENLAYVIYTSGSTGKPKGAGNRHSALSNRLCWMQQAYGLGVGDTVLQKTPFSFDVSVWEFFWPLMSGARLVVAAPGDHRDPAKLVALINREGVDTLHFVPSMLQAFLQDEDVASCTSLKRIVCSGEALPADAQQQVFAKLPQAGLYNLYGPTEAAIDVTHWTCVEEGKDAVPIGRPIANLACYILDGNLEPVPVGVLGELYLAGRGLARGYHQRPGLTAERFVASPFVAGERMYRT…	1-525	pyoverdine-II	Pseudomonas aeruginosa		15743962
152	Q5DIV7	A1	>ser	AEERYQLLEGWNATAAEYPLQRGVHRLFEEQVERTPTAPALAFGEERLDYAELNRRANRLAHALIERGVGADRLVGVAMERSIEMVVALMAILKAGGAYVPVDPEYPEERQAYMLEDSGVQLLLSQSHLKLPLAQGVQRIDLDQADAWLENHAENNPGVELNGENLAYVIYTSGSTGKPKGAGNRHSALSNRLCWMQQAYGLGVGDTVLQKTPFSFDVSVWEFFWPLMSGARLVVAAPGDHRDPAKLVELINREGVDTLHFVPSMLQAFLQDEDVASCTSLKRIVCSGEALPADAQQQVFAKLPQAGLYNLYGPTEAAIDVTHWTCVEEGKDAVPIGRPIANLACYILDGNLEPVPVGVLGELYLAGQGLARGYHQRPGLTAERFVASPFVAGERMYRT…	1-525	pyoverdine-I	Pseudomonas aeruginosa		15743962
153	Q5DIP3	A1	>ser	AEERYQLLEGWNATAAEYPLQRGVHRLFEEQVERTPTAPALAFGEERLDYAELNRRANRLAHALIERGVGADRLVGVAMERSIEMVVALMAILKAGGAYVPVDPEYPEERQAYMLEDSGVQLLLSQSHLKLPLAQGVQRIDLDQADAWLENHAENNPGVELNGENLAYVIYTSGSTGKPKGAGNRHSALSNRLCWMQQAYGLGVGDTVLQKTPFSFDVSVWEFFWPLMSGARLVVAAPGDHRDPAKLVKLINREGVDTLHFVPSMLQAFLQDEDVASCTSLKRIVCSGEALPADAQQQVFAKLPQAGLYNLYGPTEAAIDVTHWTCVEEGKDAVPIGRPIANLACYILDGNLEPVPVGVLGELYLAGRGLARGYHQRPGLTAERFVASPFVAGERMYRT…	1-525	pyoverdine-II	Pseudomonas aeruginosa		15743962
154	3510629	A2	>D_ser	LTGFNDTAHPYPRDVLIHQLIEQQAAQRPDACAVRGDSGTLLTYAELNQQANQLAHRLIELGVEPDTRVAVSLRRGAEMVVALLGILKAGGAYVPIDPDLPDARQAYMLSDSAPRAVLTSHELLADLPDLGVPALVLDGRDDSALLKKQPTGNPDAKALDLQPNHLAYVLYTSGSTGTPKGVMNEHLGVVNRLLWARDAYQVNSQDRVLQKTPFGFDVSVWEFFLPLLTGAELVMARPSGHQDPDYLAQVISDAGITLLHFVPSMLDVFLEHRSTRDFPQLRRVLCSGEALPRALQRRFEQHLKGVELHNLYGPTEAAIDVTAWECRPTDPGDSVPIGRPIANIQMHVLDALGQLQPMGVAGELHIGGIGVARGYLNQPQLSAERFIADPFSNDPQARL…	1-524	syringomycin	Pseudomonas syringae pv. syringae		9830033
155	3510629	A1	>L_ser	LATFNDTAHPYPRDVLIHQLIEQQAAQRPDACAVRGDSGPLLTYAELNQQANQLAHRLIELGVEPDTRVAVSLRRGAEMVVALLGILKAGGAYVPIDPDLPSARQAYMLEDSSPQAVLTTRDLSDNLPASDLPVLVLDGHNDRAQLARQQSVNPDAKALGLQPNHLAYVLYTSGSTGTPKGVMNEHLGVVNRLLWARDAYQVNSQDRVLQKTPCGFDLSVWEFFLPLLTGAELVMAPPGGHQDPDYLAQVMSDAGITLLHFVPSMLDVFLEHRSTRDFPQLRRVLCSGEALPRALQRRFEQQLKGVELHNLYGPTEAAIDVTAWECRPTDPGDSVPIGRPIANIQMHVLDALGQLQPMGVAGELHIGGIGVARGYLNQPQLSAERFIADPFSNDPQARL…	1-524	syringomycin	Pseudomonas syringae pv. syringae		9830033
156	81321400	A6(16)	>L_ser	LTGFNDTAHPYPRDVLIHQLIEQQAAQRPDACAVRGDSGPLLTYAELNQQANQLAHRLIELGVEPDTRVAVSLRRGPEMVVALLGILKAGGAYVPIDPDLPSARQAYMLEDSSPQAVLTTRDLSDNLPASDLPVLVLDGHDDRAQLARQQSVNPDAKALGLQPNHLAYVLYTSGSTGTPKGVMNEHLGVVNRLLWARDAYQVNSQDRVLQKTPFGFDVSVWEFFLPLLTGAELVMARPGGHQDPDYLAQVMSDAGITLLHFVPSMLDVFLEHRSTRDFPQLRRVLCSGEALPRALQRRFEQQLKGVELHNLYGPTEAAIDVTAWECRPTDPGDSVPIGRPIANIQMHVLDALGQLQPLGVAGELHIGGIGVARGYLNQPDLSAERFIADPFSEDRQARL…	1-524	syringopeptin	Pseudomonas syringae pv. syringae		12744455
157	Q84BQ5	A4(6)	>Ser	DAERQQLLFGLNATDVDYDLQQTIHGLFEAQVERSPQAPVVVAGEQQLSYAELNARANQLARHLRELGVGPDSRVALCVERGLDMVVGLLAILKAGGGYVPLDPAYPLERLAYMLKDSAPLAVLVQGTTRSLLGEVSVPVVDLDQPHWQSLPADNLSVAELTPQHTAYVIYTSGSTGQPKGVINEHSGVVNRLLWMQDAYQLTSSDTVLQKTPFSFDVSVWEFFWPLMTGARLVMARPEGHKDPQYLSEIIEREQITTLHFVPSMLDVFLAHADTARCSSLRQVMCSGEALPGSVVRRFKQQLPASQLHNLYGPTEAAVDVTAWNCAGPLEQTPDNTPIGKPIANTRMYILDAQQQPVPHGVVGELYIGGVQVARGYLNRPELNAERFLNDPFQANGRM…	1-528	arthrofactin	Pseudomonas sp. MIS38		14522057
158	Q84BQ4	A2(8)	>D_ser	PEEQQRLLVEFNATAVDYNLEQTIHGLFEAQVARTPWAPAVVADEQQLTYAELNARANQLARHLRELGVGPDSRVAICVERGLDMVVGLLAILKAGGGYVPLDPAYPLERLAYMLKDSAPLAVLVQGTTRSLLGEVSVPVIDLDQSQWQSLPADNLSVAELTPQHTAYVIYTSGSTGQPKGVINEHSGVVNRLLWMQDAYQLTSSDTVLQKTPFSFDVSVWEFFWSLMTGARLVMARPEGHKDPLYLSEIIEREHITTLHFVPSMLDVFLAHADTARCASLRQVMCSGEALPGSVVRRFKQQLPGSQLHNLYGPTEAAVDVTAWNCAGPLESTPDNTPIGKPIANTRMYILDAQQQPVPHGVVGELYIGGVQVARGYLNRPELNAERFLNDPFQSNGRM…	1-528	arthrofactin	Pseudomonas sp. MIS38		14522057
159	24744797	A1(6)	>L_ser	TPGEREQLLIKWNNTQTEYPADKCIHQLFEEQAKRTPNAIAVVYENESLTYQELNNRGNQLAHNLQKLGVKPDTLVGICLERSLELVVGLLAILKAGGAYVPIDPHYPQERLTYLLADTQVKILLTSQSLTSLLPANLAKIICLDSDWDLIAKENPDNFESGVTVENLAYVIYTSGSTGQPKGAMNCHRGVVNRLLWMQDTYPLTQGDRILQKTPFSFDVSVWEFFCPLLTGARLVVAKPEGHKDSVYLIKLIQDQQITTLHFVPSMLRVLLQEADLEKCQSLKRVICSGEALPNDLSQRFFERFNCELHNLYGPTEAAIDVTYWACSPNWKREVVPIGRPVANTQIYLLNADLQPVPIGVVGELHIGGVQLARGYFNRPELTAEKFIANPFYPSLQKE…	1-517	microcystin	Planktothrix agardhii		12511503
160	5822841	A1(6)	>L_ser	TTEEREQLLRDWNDTAIEYPEKQWIHQLFEEQAKLYPERGAVIFENQELTYQELNEKANQLGHYLQKLGVKPEELVGIYLERSLEMVVGLLAVLKAGGAYVPLDPNYPQERLSYLLEDTGVKVIITAESLRGLLGEYRGIVVALDTDWPAISQESQNNCDSAVTGENLAYVIYTSGSTGKPKGVMNNHKGIRNRLLWMQDTYQLTKSDGILQKTPFSFDVSVWEFFWPLLAGATLVVAKPEGHKDSTYLIQLIQKQQITTLHFVPSMLRVFLQEPELKECSSLKRVFCSGEALSLDLTQRFFEHFDCELHNLYGPTEAAIDVTYWPCLPENQKAIVSIGQPIANTQIYILNPDLQPVPIGIVGELHIGGIGLARGYLNRPELTAEKFIPNPFAKVEGEI…	1-504	microcystin	Microcystis aeruginosa		10467167
161	Q9RAH4	A2	>ser	VEQQQLLVEWNNTQVDYPLDKCLHQLFEEQVALTPDAVAVVFENQQLTYQQLNCRANELAHYLQSLGVEADVLVGICVERSLLMVVGLLGILKAGGAYVPLDPDYPQERLSFMLEDAQLRVLLTQHQLKEKLPQHQGQVVCLDTDWQFISQSSQENLITTVQASNLAYVIYTSGSTGKPKGAMNTHLGICNRLLWMQQAYQLTALDCILQKTPFSFDVSVWEFFWPLITGARLVVAKPGGHKDSAYLVNLILEQQVTHVHFVPSMLQVFLEEQNLENCRSLKRVICSGEALPVELQERFFARLECELHNLYGPTEAAIDVTYWQCFPNGHLRTVPIGRAIANTQIYILDEHLQPVPVGVAGELHIAGVGLAKGYLNRPDLTTDKFIPNPFSREVGEQGS…	1-525	nostopeptolide A	Nostoc sp. GSV224		12853152
162	Q84BC7	A2(5)	>ser	SEQQQLLVEWNDTQVDYPQDKCIHHLFEEQVERTPDAVAVVFKNQQLTYHELNCRANQLAHYLRSLGVSADVLVGICVERSLEMVVGLLGILKAGGAYLPLDPEYPQDRLSFMLEDAQVSVLLSQHHLVEKLPEHHARVVCLDTDWQIIPQSNQQNPIAGVQASNLAYVIYTSGSTGKPKGAINTHLGICNRLLWMQQAYQLTEIDCVLQKTPFSFDVSVWEFFWPLLTGARLVVAKPDGHKDSGYLVNLILEQQVTTLHFVPSMLQIFLEEQGLKDCSSLKRVICSGEALPKELQERFFACLGCQLHNLYGPTEAAIDVTFWECQPESNLKTVPIGRPISNTQIYILDQNLQPVPVGVPGELHIGGAGLAKGYLNRPELTQEKFIPNPFSGSRRAGEQ…	1-525	Nostocyclopeptide	Nostoc sp. ATCC 53789		14697508
163	Q6WZB2	A1(2)	>L_ser	NAAASNGPGGRDATLHELVGAQAAATPGATAVVHDDGLLTYAELDERSTRLAHRLRALGVRAETPVGVMLERDPELVVALLGVLKAGGAFVPVDPTYPAARIRHMLDDSGARAVLLRQELRDRLPEDLRDGTGQVAVVPVGAESGAGTSTRRPVTPVEQEPRPERLAYIVYTSGSTGLPKGVMVEHRGIVSYLLGMLEHFPMGPRDRMLQVTSLSFDVSVYEIFLPLLTGGATVLPRSGSHTDAAYLSGLIAEHGVTSFHMVPSLLRTFVDGLDPRQCAGLRRIFVSGEALDTTLVVDVHDRLPCDVVNLYGATEVSVDSTWWTAPRDLPDAPVLVGRPMAGATAYVLDDEMRRLAPNEVGEVYLGGASVTRGYHGRAALTAQRFLPDPYGPPGSRLYR…	1-525	viomycin	Streptomyces vinaceus		12936980
164	Q6WZB2	A2(3)	>L_ser	LLTLGAGPVRPLPDDLTLTGLLARQVALAPQRTALTWREATGTVATLSYAGFDERSSRVAHALREYGVGANTPVALCLARGADVLPAVYGVLKAGGGYVPIEPDNPPERIAGLVRDSGARVLLTQRRQTASLPKLPGVTVLVVDDHEALSRFPATVPKPVPRPQDLAYVIYTSGSTGRPKGVMVEHHSVVNYLTTLQEKFRLTSDDRLLLKSPLSFDVSVREVFWALSTGATLVVAEAGRHADPDYLVEAIERERVTVVHFVPSMLHVLLETLDGPGRCPTLRQVMTSGETLPVQTARRCLELLGAELRNMYGPTETTVEMTDCEVRGRTDTERLPIGRPFPNTRVYVLDDELRLVPRGTVGELYVSGAPVARGYLGRPALTADRFLPDPYGPPGSRMY…	1-526	viomycin	Streptomyces vinaceus		12936980
165	Q9FB23	A1	>ser	GGRETGPRRGPSAARPALPLHRLVAAAARRDPARTAVVALAPDGTAHHISHGALHRAATTLAARLRREGAGPERPVAVLVERGPWLPVAYLGILHAGATVLPLDPEDPPHRLARTIANSGARLLLTETGTASRAAEAAGPGVRALTVREGATGGERFSADVHPEQSAYLLYTSGSTGDPKGVLVPHRAIVNRLLWMQETYRLRPGERVLHKTPVTFDVSMWELLWPLTAGATVVMARPGTHRDPARLVRRIAREAVTTVHFVPSMLTPFLTELARGTTRLPALRRVVCSGEELPAAAVNRAAGLLDARLYNLYGPTEAAVDVTAWPCRPPEPGPVPIGLPIANTTTEVLDGRLRPLPRPVPGELYLGGACLAHGYHHDPALTAARFLPAPGGGRRYRTG…	1-513	bleomycin	Streptomyces verticillus		10930733
166	Q2N3S9	A1(9)	>ser	EAWRERLARWNDTRAAYPEDQALHRLIEEQVLRTPDLPAVQIDGRSLSYRELDEQANRCARFLCAHGVVPDQIVGVLMQRSLELVVALVAILKAGGAYLPLEPTYPEQRLEFMARDAGVAVLLTQSSFSGVLAGFTGTRLCLDTEASRLSSYSADSPRVEVRPEHLAYVIYTSGSTGMPKGCMLSHRAICNRLHWMQEAYALTPLDRVLQKTPFTFDVSVWEFFWPLITGARIVLAAPGAERDPAALAGLIQEHGVTACHFVPSMLRLFLDEPRAAGCASLRHVFFSGEALPYPLMERALSTFSAQLHNLYGPTEAAVDVSFWKCNLRDDRKVPIGRPIANIRLYILDEQQRPVRPDQTGELYIAGVGLARGYLNRPELTAERFVRDPFDPSPGARMYK…	1-524	Chivosazol	Sorangium cellulosum		16313990
167	4481934	A1	>L_ser	TPDERERVLDGWNDTAHEVPETTLPELFAARAARTPGHEALVYEGTSLTYAELDARAERLAGALTARGAGPERFVAVAVERSAELVVALLAVLKSGAAYVPVDPGYPADRIAHILRDAGAMLVLTTRDTAERLPGDGTPRLLLDEPAAAGTTAAGAPAPPGTLPRALPAPGHPAYVIYTSGSTGRPKGVVISHRAIVNRLAWMQDTYGLEPSDRVLQKTPSGFDVSVWEFFWPLVQGATLVVARPGGHTDPAYLAGTVRREGVTTLHFVPSMLDVFLREPAAAALGGATPVRRVFCSGEALPAELRARFRAVSDVPLHNLYGPTEAAVDVTYWPCAEDTGDGPVPIGRPVWNTRMYVLDAALRPVPAGVPGELYIAGVQLARGYLGRPALSAERFTADP…	1-633	CDA	Streptomyces coelicolor A3(2)		12000953
168	Q50E73	A6(11)	>ser	SDAERACVLTEWNDTAVPGVTGTLSALFEARAAARGDAPAVVYEGEELSYRELNTRANRLAHVLAEHGAGPERFVGVALPRSPDLVVALLAVVKSGAAYVPLDPEYPADRLAYMAGDAAPVAVLTRGDVELPGSVPRIGLDDTEIRATLATAPGTNPGTPVTEAHPAYMIYTSGSTGRPKGVVVSHGAIVNRLAWMQAEYRLDATDRVLQKTPAGFDVSVWEFFWPLLEGAVLVFARPGGHRDAAYLAGLIERERITTAHFVPSMLRVFLEEPGAALCTGLRRVICSGEALGTDLAVDFRAKLPVPLHNLYGPTEAAVDVTHHAYEPATGTATVPIGRPIWNIRTYVLDAALRPVPPGVPGELYLAGAGLARGYHGRPALTAERFVACPFGVPGERMYR…	1-525	daptomycin	Streptomyces roseosporus		15870461
169	21902205	A7	>TST-iva	CFHTVIEQQTIIRPESPAVHGWDGNFTYGQLDQAANRLANHLIADYEIKNDELIHVCFEKSSWFVVAILAINKAGGAWVPLDPSHPTQRHQQIVDQTKARLALVSPSNISTCIDLVEHVVEVSPVTDEILSKTESSHRGPDREISPSNAAYVLFTSGSTGTPKGLVMEHRSVCTSLTAITKRLKIRPSARTLQFAAHVFDCAVGEIISSLFTGGCLFVPSDHDRMNALPEFIRQNKINYMWSTPSFIRTLSPMDVPSLELVVLVGEAVTRDIMDTWFGKVRLINGWGPAETCVVSTIHEWQSIDESPLTIGRSVGGFCWIVDPEDPQKIAPVGALGEIVIQGPTILREYLADPVRTSGSTVYNLPNWAPNRRDKYWNRFYKSGDLGLYNADGTIQFASR…	1-528	peptaibols	Trichoderma virens		11909873
170	21902205	A16	>TST-iva	CIHHLIELRAREAPNSPAIWAWDGELTYGQLNEARHRLAHYLISEYDVQVEDLIHVCFEKSVWYWVAIFAINKAGAVWVPLDPSHPEQRLRQVTSQTRSKLALTSNNTRNLLSGIIDRVIEVSSALYRHINVSLGAKNPQVSVSSHNAAYVLFTSGSTGVPKGLVMTHGGISTSQMAIKRKWGINSSNRTLQFVPNVFDLCLGESILQLISGACIFIPSEYTRMNGLKDFITEHKINTLFLTPSFVRTLSPDQLPSVTLLLLAGEAVPRDILTTWFGKVRLWNGWGPAETCLFSSLHQFQSVDESPLTIGRPVGGFCWVVDPTNANKLAPIGTLGEVVIQGPTVLREYLADVERTKATTMYKLPAWAPYQDQPSWSRFFKSGDLASYNPDGTLEFSNRK…	1-523	peptaibols	Trichoderma virens		11909873
171	21902205	A5	>iva	TEDPEIIEDYLHKLIERHAISTPNAIAIDAWDGKLTYAQLDRMANRLAHHLVKAFDVKTGDLILLCFEKSLWYIVSIIAINKAGAAWVPLDPSHPMQRLQQVVNQAKAKLFLTSPLYHTLGDELSDTVLEISQALDDILLKVEPSTLAPDVALSPRNAAYVLFTSGSTGTPKGFVIEHKAVCTSQTAITNRLGLHRGVRMLQFASYVFDLSVGEICCTLICGACLVIPSDEVRLNNLAKFMREKDINWAWFTPSFIRTLEPADVPKLELVLLCGEASDKKILEIWVGKVQLFNGWGPAETCVFSSLHEWKSVTESPLTVGKPVASFIWIVDPKNPHRLAPVGTVGEAVVQGPTLLREYLDDPIRTKASILESSPRWAPRCESQHWNRFYLTGDFCCYNP…	1-527	peptaibols	Trichoderma virens		11909873
172	21902205	A9	>iva	CIHELIQYQAVTQPDAPAIVSWDRDFTYKQLNEASNRLAHLLVNKYNVKPDDLIPVFFEKNAWYFVAITAINKAGAAWVPLDPSHPVLRLRQILSQTGTTLALSSSANAVLCSTLVRKVVEVNAELDNKLLATESSAHGPVVDVSSRNAAYVLFTSGSTGIPKGLIMEHGSVCTSQVAIAKRLGLNSKVRILQFAAFVFDLSIGEIVGPLISGACICVPSEHIRKNSIANFINRQGITWTYLTPSFVRTIKASEVPNVKLLLLAGEAVPRDIFATWFGKLRLINGWGPAETCCFSTLHEMAICGRESPYCRRPVGGFCWIVDPENPHRLAPTGALGEVIIQGPTILREYLSDVDRTEAAVIKSLPDWAPFREQSSGSRFNKSGDLGVYNPDGTIEFSSR…	1-517	peptaibols	Trichoderma virens		11909873
173	21902205	A1	>iva	CLHQLIERQAKNRPNATAIQAWDLELTYLELDRAANRLAHHLVKSCGVRDQDLVHVCFEKSAWFFVSIIAVNKAGATWIPLDPSHPIQRQQQVVSQTKAALALASISNVDMCSKLIGNVVEVSHTLDEALAQTEMSSHGPVSNVSPRNAAYVLSTSGSTGTPKGLVMQHQAVCTSQTAITKRLRMTSDVKMLQFASFVFDLSIGEIFGPWVVGGCICVPSEETRMNDLVNFINTMKINWAYLTPSFARTLNPVDVPGLELLLFAGEAVRRDVFEAWFGRLRLINGWGPAETCVFSTLHEWKSLDESPLTIGRPVGGHCWIVDPQDPQRLAPIGTFGEVVIQGPTILREYLADFTKTESSMVRSLPEWVPNRTSTHWDRFYKSGDLCRYNADGTMEFGSR…	1-526	peptaibols	Trichoderma virens		11909873
174	21902205	A12	>iva	CIHSLIEKQARIRPDAPAICAWDGEMNYSQLNSAANQLAHHILKIGIKADDLVHVCFEKSVWFFVSIIAINKVGAAWVPLDPSHPEQRLRQVVGQTLAKFALSSPTNAALCNKLVHNVIEVSPSLIDELSKFCDGFNSPAINVPSSNAAYVLFTSGSTGTPKGLVMQHGAVCTSQTAIAKRLSLTPDVRILQFAAYVFDLSIGEIVAPLIHGACVCVPSEETRMNGLKEFIRDARINWAYLTPSFVRTLRPEDVPSLQLLLLAGEAVGRDILDTWFGKVRLINGWGPAETCVFSTLHEWSSIDESPLTIGRPVGGYCWIVEAEDSNKLTPIGCLGEVVLQGPTLLREYLADPQRSKETIITELPPWAPKQVSDAHLWSRFYKSGDLCFYNPNGTLEFYS…	1-524	peptaibols	Trichoderma virens		11909873
175	21902205	A15	>iva	CVHQLIERQAEIRPDAMAIRSWDAELTYSEFNRAANRLANYLTANYSIKTDDLIHVCFEKSAWFFVSILAINKSGAAWVPLDPTHPEQRLRQVVSQTCSEITLTSAANKNLVSSLSKSVIIVDSELDLQLSKVEEYSQKAQVTATSSDNAVYVLFTSGSTGTPKGLVMQHGSVCTSQTAIVKRLGLTPSVRMLQFAAFVFDLSIGEIIAPLITGACLCIPSEHTRMNSLTQFIRDMEINWAFLTPSFIRTINPVEVPGLDLVLLAGEAVPRDVLTTWFGQVRLINGWGPAETCVFSTLHEWKSVNESPLTIGKPVGGFCWVVNPEDPHRLAPIGTLGEVVIQGPTLLSEYLSDPERTRSSTLYNLPKWAPRPDSKHWNKFYKSGDLCYYNQDGTIEFAT…	1-525	peptaibols	Trichoderma virens		11909873
176	21902205	A11	>TST-leu	CMHEMFENRVHLNPLAPAVAAWDGNYTYAELNSAANKLAHYLIKSYSVKLNDLVHVCFDKSAWYIVSIIAINKAGATWVPLDPFHPEQRLRSIVNQTKSTLALASPGNITLCSALVDNVVEVSSALDSMLPAQDGLESPKVSVSSRTAAYILFTSGSTGTPKGVVIQHRSLCTNMNAIAKRVRYHLDVRILQFSAYVFDFSILEIIMSLLQGACVCVPSEHIRMNGIVDFIRDMNINWLYLTPSFLRTINPIDVPNVELVFAGGEAIPRDVFETWVGRVRFINGWGPTETTVVGSIHEFESVDESPSTIGHPVGGFCWIVDPNNPQLLAPTGTLGEIVIQGPTLLHEYLDNPDKTQEAILYDLPEWAPRPDENNWGRFYKTGDLGFYNANGKIEFSSRK…	1-522	peptaibols	Trichoderma virens		11909873
177	440169	A10	>L_leu	GLAALNSRNLPAVEDIEPDFATEASVVDVFQTQVVANPDALAVTDTSTKLTYAELDQQSDHVAAWLSKQKLPAESIVVVLAPRSSETIVACIGILKANLAYLPMDSNVPEARRQAILSEIPGEKFVLLGAGVPIPDNKTADVRMVFISDIVASKTDKSYSPGTRPSASSLAYVIFTSGSTGRPKGVMVEHRGVISLVKQNASRIPQSLRMAHVSNLAFDASVWEIFTTLLNGGTLFCISYFTVLDSKALSAAFSDHRINITLLPPALLKQCLADAPSVLSSLESLYIGGDRLDGADATKVKDLVKGKAYNAYGPTENSVMSTIYTIEHETFANGVPIGTSLGPKSKAYIMDQDQQLVPAGVMGELVVAGDGLARGYTDPSLNTGRFIHITIDGKQVQAY…	1-513	cyclosporin	Tolypocladium inflatum		8001164
178	440169	A8	>L_leu	GLLEIESSNFPRDYSVVDVFRQQVAANPNAPAVVDSETSMSYTSLDQKSEQIAAWLHAQGLRPESLICVMAPRSFETIVSLFGILKAGYAYLPLDVNSPAARIQPILSEVEGKRLVLLGSGIDMPQSDRMDVETARIQDILTNTKVERSDPMSRPSATSLAYVIFTSGSTGRPKGVMIEHRNILRLVKQSNVTSQLPQDLRMAHISNLAFDASIWEIFTAILNGGALICIDYFTLLDSQALRTTFEKARVNATLFAPALLKECLNHAPTLFEDLKVLYIGGDRLDATDAAKIQALVKGTVYNAYGPTENTVMSTIYRLTDGESYANGVPIGNAVSSSGAYIMDQKQRLVPPGVMGELVVSGDGLARGYTNSTLNADRFVDIVINDQKARAYRTGDRTRY…	1-507	cyclosporin	Tolypocladium inflatum		8001164
179	440169	A2	>L_leu	GLLHMVKTDYPRNMSVVDVFQQQVRLSAEATAVIDSSSRMSYAELDQRSDQVAAWLRQRQLPAETFVAVLAPRSCEAVIALFGILKAGHAYLPLDVNVPAARLRAILAEVKGEKLVLLGAGEPSPEGQSPEVSIVRIADATSPAGHASLRDGKSKPTAGSLAYVIFTSGSTGKPKGVMIEHRGVLRLVKQTNILSSLPPAQTFRMAHMSNLAFDASIWEVFTALLNGGSLVCIDRFTILDAQALEALFLREHINIALFPPALLKQCLTDAAATIKSLDLLYVGGDRLDTADAALAKALVKSEVYNAYGPTENTVMSTLYSIADTERFVNGVPIGRAVSNSGVYVMDQNQQLVPLGVMGELVVTGDGLARGYTNPALDSDRFVDVIARGQLLRAYRTGDR…	1-510	cyclosporin	Tolypocladium inflatum		8001164
180	440169	A3	>L_leu	GLESLRSTGLLHPQQTDYPCDASVVQIFKQQVAVNPDVIAVRDESTRLSYADLDRKSDQVACWLSRRGIAPETFVAILAPRSCETIVAILGVLKANLAYLPLDVNVPASRLEAILSEVSGSMLVLVGAETPIPEGMAEAETIRITEILADAKTDDINGLAASQPTAASLAYVIFTSGSTGRPKGVMVEHRGIVRLTKQTNITSKLPESFHMAHISNLAFDASVWEVFTTLLNGGTLVCIDYFTLLESTALEKVFFDQRVNVALLPPALLKQCLDNSPALVKTLSVLYIGGDRLDASDAAKARGLVQTQAFNAYGPTENTVMSTIYPIAEDPFINGVPIGHAVSNSGAFVMDQNQQITPPGAMGELIVTGDGLARGYTTSSLNTGRFINVDIDGEQVRAY…	1-512	cyclosporin	Tolypocladium inflatum		8001164
181	Q50JA3	A2	>leu	NILDAREAGRLAEWATGPSAPAVPGSVVEMFLEQVARAPDAIAIERGDLKLSYGELDRRSTRLARHLATLGFGPEKRAALCLPGSVEFIVSMLGVWKAGGAYVPVDPEYPEARIEHMLEDSSAELLLTVRAAGERPRFQGRTLWMDEEIPEHAHPPELGLPSASAAAYVIYTSGSTGKPKGAVLEHRGLANISAVSRERFALGADGAVLQFASPSFDASVWEITAALTSGARLVLPTDETSRAGEGLAALLTQKRISLTLLPPSTLAALPEGAYPDLRVLISGGEACTAELVKKWAVGSRRFFNAYGPTETTIYATLAELTPDQAGAPPIGRPIPGSVVRILDSAQRQVPIGVPGELCIGGIAVGRGYHGLESLTRERFIQDTFSSNPAARLYRSGDLA…	1-519	myxochromide	Stigmatella aurantiaca		15651040
182	1805423	A1(7)	>L_leu	IQNPDQPVSTINLVDDREREFLLTGLNPPAQAHETKPLTYWFKEAVNANPDAPALTYSGQTLSYRELDEEANRIARRLQKHGAGKGSVVALYTKRSLELVIGILGVLKAGAAYLPVDPKLPEDRISYMLADSAAACLLTHQEMKEQAAELPYTGTTLFIDDQTRFEEQASDPATAIDPNDPAYIMYTSGTTGKPKGNITTHANIQGLVKHVDYMAFSDQDTFLSVSNYAFDAFTFDFYASMLNAARLIIADEHTLLDTERLTDLILQENVNVMFATTALFNLLTDAGEDWMKGLRCILFGGERASVPHVRKALRIMGPGKLINCYGPTEGTVFATAHVVHDLPDSISSLPIGKPISNASVYILNEQSQLQPFGAVGELCISGMGVSKGYVNRADLTKEK…	1-526	surfactin	Bacillus subtilis		8355609
183	3046720	A2	>L_leu	TEEETNRQLVAFNPAASDYPREKTIVQLFEEQAAERGDIPPCKMKTKYGHTVSSIGKRTNWRGASAKEVCSPARRQPFSPPGRLKWSSAFSLCLKAGAAYVPIDPDHPEKRVQHFFEDSGAAVLLTQKAMKPFAEAAEFGGDILFLEDEHLYLGDASDLRLPISPEAMANLTYTSGTTGTPKGNMVSHRNILRTVKNTNYLDVMTSDIVLSISNYVFDAFMFDVFGSLLNGAKLVIAPKDTILDMSRLAHVLEKEKVTVLMITTALFNLLTDMRPDSLKGLRRVLFGGERASVDHVRRALNTVGKGRLLHMYGPSESTVFTTYYPVNEVPDDAQAIPIGKPVSNTEVLILDSFGNVQPAGVAGELCVGGDGLVRGYFNRPELTAEKFTEHPFKTGEKIY…	1-521	lichenysin A	Bacillus licheniformis		9765590
184	Q65NK5	A2	>leu	EETNRQLVAFNPATSDYPREKTIVQLFEEQAAERGGYPALQFEDKVWSYDELNRKANQLARRLRESGVQAGTTAAILTARSAEMVIGILAVLKAGGAYVPIDPDHPEKRVQHFFKDSGAAVLLTQKAMKPLAEAAEFGGDILFVEDENLYMGDASDLRLPISPEAMANLTYTSGTTGTPKGNMVSHRNILRTVKNANYLEVMESDIVLSISNYVFDAFMFDVFGSLLNGAKLVIAPKDTILDMSRLAHVLEKEKITILMITTALFNLLTDMRPDSLKGLRRVLFGGERASVDHVRRALKTVGRGRLLHMYGPSESTVFTTYHPVNEVPDDAQAIPIGKPVSNTEVLILDSFGNVQPAGVAGELCVGGDGLVRGYFNRPELTAEKFTAHPFKTGEKIYRT…	1-525	lichenysin	Bacillus licheniformis DSM 13 = ATCC 14580		15383718
185	1805420	A2	>L_leu	SEEEAASQIQQFNPGRTPYPKDKTIVQLFEEQAANTPDHTALQYEGESLTYRELNERANRLARGILSLGAGEGRTAAVLCERSMDMIVSILAVLKSGSAYVPIDPEHPIQRMQHFFRDSGAKVLLTQRKLKALAEEAEFKGVIVLADEEESYHADARNLALPLDSAAMANLTYTSGTTGTPKGNIVTHANILRTVKETNYLSITEQDTILGLSNYVFDAFMFDMFGSLLNGAKLVLIPKETVLDMARLSRVIERENISILMITTALFHLLVDLNPACLSTLRKIMFGGERASVEHVRKALQTVGKGKLLHMYGPSESTVFATYHPVDELEEHTLSVPIGKPVSNTEVYILDRTGHVQPAGIAGELCVTGEGLVKGYYNRPELTEEKFVPHPFTSGERMY…	1-520	surfactin	Bacillus subtilis		8355609
186	Q70KJ7	A2	>leu	EREALNQLQRFNPERTVYPKDQTIVQIFEEQARKNPDRTALQFEGETLSYQQLNERANRLARHILSVGGGGKTAAVLCERSMDMIVSIMAVLKAGSAYVPIDPEHPVQRIQHFFRDSGANVLLTQQSLKPLAEKAGFQGVIVLADDEASYEKDSRNPALPFDSKTIANLTYTSGTTGTPKGNIVTHANILRTVKNTNYLTVSEEDTVLGLSNYVFDAFMFDMFGSLLNGAKLVIVPKDTVLDMSRLSRVIKRENVSILMITTALFHLLVDMEPSCLTTLRKIMFGGERASVEHVKKALAAVGKGRLLHMYGPSESTVFATYHPVDVIEEDTLSVPIGKPVSNTEVFIMNSAGRIQPAGIAGELCVSGEGLVEGYYNRPELTEEKFVKHPFKEGERMYKT…	1-525	surfactin	Bacillus amyloliquefaciens		14762003
187	2623773	A6(10)	>L_leu	EEKQQILAGFNDTAVSYALDKTLHQLFEEQVDKTPDQAALLFSEQSLTYSELNERANRLARVLRAKGVGPDRLVAIMAERSPEMVIGILGILKAGGAYVPVDPGYPQERIQYLLEDSNAALLLSQAHLLPLLAQVSSELPECLDLNAELDAGLSGSNLPAVNQPTDLAYVIYTSGTTGKPKGVMIPHQGIVNCLQWRRDEYGFGPSDKALQVFSFAFDGFVASLFAPLLGGATCVLPQEAAAKDPVALKKLMAATEVTHYYGVPSLFQAILDCSTTTDFNQLRCVTLGGEKLPVQLVQKTKEKHPAIEINNEYGPTENSVVTTISRSIEAGQAITIGRPLANVQVYIVDEQHHLQPIGVVGELCIGGAGLARGYLNKPELTAEKFVANPFRPGERMYKT…	1-516	tyrocidine	Brevibacillus brevis		9352938
188	68845359	A4(5)	>L_leu	EEKKQIMLEFNDTKIQYPQNQTIQELFEEQVKKTPEHIAIVWEGQALTYHELNIKANQLARVLREKGVTPNHPVAIMTERSLEMIVGIFSILKAGGAYVPIDPAYPQERIQYLLEDSGATLLLTQSHVLNKLPVDIEWLDLTDEQNYVEDGTNLPFMNQSTDLAYIIYTSGTTGKPKGVMIEHQSIINCLQWRKEEYEFGPGDTALQVFSFAFDGFVASLFAPILAGATSVLPKEEEAKDPVALKKLIASEEITHYYGVPSLFSAILDVSSSKDLQNLRCVTLGGEKLPAQIVKKIKEKNKEIEVNNEYGPTENSVVTTIMRDIQVEQEITIGCPLSNVDVYIVNCNHQLQPVGVVGELCIGGQGLARGYLNKPELTADKFVVNPFVPGERMYKTGDLA…	1-511	gramicidin S	Brevibacillus brevis		7822255
189	39372	A4	>TST-leu	EEKKQIMLEFNDTKIQYTQNQTIQELFEEQVKKTPEHIAIVWEGQALIYHELNIKANQLARVLREKGVTPNHPVAIMTERSLEMIVGIFSILKAGGAYVPIDPAYPQERIQYLLEDSGAALLLTQSHVLNKLPVDIEWLDLTDEQNYVEDGTNLPFMNQSTDLAYIIYTSGTTGKPKGVMIEHQSIINCLQWRKEEYEFGPGDTALQVFSFAFDGFVASLFAPILAGATSVLPKEEEAKDPVALKKLIASEEITHYYGVPSLFSAILDVSSSKDLQNLRCVTLGGEKLPAQIVKKIKEKNKEIEVNNEYGPTENSVVTTIMRDIQVEQEITIGRPLSNVDVYIVNCNHQLQPVGVVGELCIGGQGLARGYLNKPELTADKFVVNPFVPGERMYKTGDLA…	1-511	gramicidin S	Brevibacillus brevis		1560782
190	3046721	A3(6)	>D_leu	EAEKRRIVQNWNETKLDVPEDKTVHELFEAQVLRTPDRGAAVYNGVEWTYKELNARANRLARLLIEKGARPEQRIGIMVKPSLEMAAGVLGILKAGAAYVPIDPSYPAERIGYVLKDSGAELLLTQSGLTVPDTFTGDVIDLNREGSILDGELYPEDDMNPNAQAQSDNLAYLIYTSGTTGQPKGVMVEHRSLVNLCYWHNDAFKVTEHDKSAKYAGFGFDASVWEMFPYWIAGAELHIIDEAIRMDITRLNQYFEENKITITFLPTQLCEQFMELDNQSLRVLLTGGDKLKRIAKRSYTLVNNYGPTENTVVATSAAIDLDEGMLSIGKPIANTRVYVLGQNNEVQPVGVAGELCIAGRGLARGYLNKPEETAKRFTEDPFVPGERMYRTGDAVKWLE…	1-510	lichenysin	Bacillus licheniformis		9765590
191	3046720	A3	>D_leu	EAEKRRIVQNWNETRLAVPEDKTVHELFEAQVLRTPDRGAAVYNGVKWTYKELNARANRLARLLIEKGARPEQRIGIMVKPSLEMAAGVLAILKAGAAYVPIDPSYPAERIGYVLKDSGAELLLTQTNLAAPEEFSGETLLLDSMLSEEITKVDEVNPQAGTQSDNLAYLIYTSGTTGQPKGVMVEHRSLVNLCYWHNDAFKVTEQDKSAKYAGFGFDASVWEMFPYWIAGAELHIIDESIRMDITRLNQYFEENTITITFLPTQLCEQFMELDNQSLRVLLTGGDKLKRIAQRSYTLVNNYGPTENTVVATSTAIDPDEGMLSIGKPIANTRAYVLGHNNEVQPVGVAGELCIAGRGLARGYLNKPEETAKRFTEDPFVPGERMYRTGDAVKWLEDGR…	1-507	lichenysin A	Bacillus licheniformis		9765590
192	Q65NK5	A3	>leu	AEKRRIVQKWNETKLAVPQDKTVHELFEAQVLRTPDRGAAVYNGVKWTYKELNARANRLARLLIEKGAGPEQRVGIMVKPSLEMAAGVLAILKAGAAYVPIDPGYPAERIGYVLKDSGAELLLTQTNLAVPEEFSGETLLLDSMLSEEITNDDEVNPQAGTQPNNLAYLIYTSGTTGQPKGVMVEHQSLVNLCYWHNDAFAVTEQDKSAKYAGFGFDASVWEMFPYWIAGAELHIIDEAIRMDITRLNEYFEENGITITFLPTQLCEQFMELDNQSLRVLLTGGDKLKRIEKRNYTLVNNYGPTENTVVATSTAIDPDEGMLSIGKPIANTRAYVLGQNNEVQPVGVAGELCIAGRGLARGYLNKPEETAKRFTEDPFVPGERMYRTGDAVKWLEDGRL…	1-513	lichenysin	Bacillus licheniformis DSM 13 = ATCC 14580		15383718
193	Q70KJ6	A3(6)	>leu	QALLDAWKGKTISVPRDKTVHRLFEETAARYANRPAAAYNGAKWTYGELNARANRIARILMDCGVTADERVGILTKPSLEMAAGVLGVLKAGAAFVPIDPDYPEERISYILQDSGAKLLLTQEALDVPESYNGETILLDGRRSILSLPLDENDEANPQTETTADHLAYMIYTSGTTGQPKGVMVEHHALVNLCFWHHDAFAMTADDKSAKYAGFGFDASIWEMFPTWTIGAELHVIDEAIRLDITRLNHYFEENGVTITFLPTQLAEQFMELENTSLRMLLVGGDKLKRAVKQPYTIINNYGPTENTVVATSGVINPEEGSLSIGRAIANTRVYILGDGDQVQPEGIAGELCVAGRGLARGYLNREEETAKRFTADPFVPGERMYRTGDLVKWNAQCGI…	1-513	surfactin	Bacillus amyloliquefaciens		14762003
194	Q70KJ7	A3	>leu	QALLDAWKGKTISVPRDKTVHRLFEDTAARYANRPAAAYNGAKWTYGELNARANRIARILMDCGVTADERVGILTKPSLEMAAGVLGVLKAGAAFVPIDPDYPEERISYILQDSGAKLLLTQEALGVPESYKGETILLDGSRSILSLPLDENDEANPQTETTADHLAYMIYTSGTTGQPKGVMVEHHALVNLCFWHHDAFAMTADDKSAKYAGFGFDASIWEMFPTWTIGAELHVIDEAIRLDITRLNHYFEEHGVTITFLPTQLAEQFMDLENTSLRMLLVGGDKLKRAVKQPYTIINNYGPTENTVVATSGVINPEEGSLSIGRAIANTRVYILGDGDQVQPEGIAGELCVAGRGLARGYLNREEETAKRFTADPFVPGERMYRTGDLVKWNAQCGI…	1-513	surfactin	Bacillus amyloliquefaciens		14762003
195	1805420	A3	>D_leu	ETEKQALLEAWKGKALPVPTDKTVHQLFEETAQRHKDRPAVTYNGQSWTYGELNAKANRLARILMDCGISPDDRVGVLTKPSLEMSAAVLGVLKAGAAFVPIDPDYPDQRIEYILQDSGAKLLLKQEGISVPDSYTGDVILLDGSRTILSLPLDENDEENPENPETAVTAENLAYMIYTSGTTGQPKGVMVEHHALVNLCFWHHDAFSMTAEDRSAKYAGFGFDASIWEMFPTWSIGAELHVIEEAIRLDIVRLNDYFETNGVTITFLPTQLAEQFMELENTSLRVLLTGGDKLKRAVKKPYTLVNNYGPTENTVVATSAEIHPEEGSLSIGRAIANTRVYILGEGNQVQPEGVAGELCVAGRGLARGYLNREDETAKRFVADPFVPGERMYRTGDLVK…	1-511	surfactin	Bacillus subtilis		8355609
196	Q04747	A3(6)	>D_Leu	QALLEAWKGKALPVPTDKTVHQLFEETVQRHKDRPAVTYNGQSWTYGELNAKANRLARILMDCGISPDDRVGVLTKPSLEMSAAVLGVLKAGAAFVPIDPDYPDQRIEYILQDSGAKLLLKQEGISVPDSYTGDVILLDGSRTILSLPLDENDEGNPETAVTAENLAYMIYTSGTTGQPKGVMVEHHALVNLCFWHHDAFSMTAEDRSAKYAGFGFDASIWEMFPTWTIGAELHVIDEAIRLDIVRLNDYFETNGVTITFLPTQLAEQFMELENTSLRVLLTGGDKLKRAVKKPYTLVNNYGPTENTVVATSAEIHPEEGSLSIGRAIANTRVYILGEGNQVQPEGVAGELCVAGRGLARGYLNREDETAKRFVADPFVPGERMYRTGDLVKWVNGGIE…	1-513	surfactin	Bacillus subtilis subsp. subtilis str. 168		8355609
197	2982194	A3	>L_leu	SRQEKRTLLESFNHTKTAYPKGKAIHQLFEEQAKRIPDHTAVVFEDQKLTYRQLNEKANQVARLLREKGVKPDTLVGIMMERSSDMIAAILGVLKAGGAYLPIDPEYPPERMRYMAFDSEVKVIISDVPLAEELTAESIELIHMDDERIAGQDRSDIDNVNQSGDLAYVIYTSGSTGKPKGVMIEHQSLINLCSWHQSCFEVGQNDNSSIYASISFDAFVWELFPYITAGATVHVLNQETRLDVEKLNRYFHDHHITISFLPTPVCEQFTALDNHSLRTLLTGGDKLNVFKEKSYQIVNNYGPTENTVVATSFPIDKSHQNIPIGKPIDNVKVYILNKDLQLCPLGASGELCIAGEGLARGYVNRPELTREKFIGNPFVPGERMYRTGDLAKMLPDGNI…	1-506	bacitracin	Bacillus licheniformis		9427658
198	Q84BQ5	A2(4)	>D_leu	LSPSERQRVLVGFNITGRDYPPAQTVQRLVEARAAAHPEALAAVQGAQQLSYGELNQRANRLAHHLIGLGVQPDDRVALCARRSPDMLVALLAILKAGAGYVPVDPAYPAERIAYLLQDCAPVAVVAQASTRDLLGGVQVIDLDNDLWQHLSDANPQVPALTPKHLAYVIYTSGSTGQPKGVMVEHATLENLVHWHAEAFDLQAGSQTASVAGFGFDAMAWEVWPALCVGATLHLPPPSIRNEHLDEMLDWWCAQPLQVSFLPTPVAEYAFSRQLQHPTLRTLLIGGDRLRQFSRQQTFEVINNYGPTEATVVATSGPVELDQPLHIGRPIANVRIYVLDAEQRPVPVGVAGELYVGGAGVARGYLNRPELSAAQFLFDPFSDEPQARMYRTGDQARWL…	1-516	arthrofactin	Pseudomonas sp. MIS38		14522057
199	Q84BQ5	A3(5)	>L_leu	LAVEEYERLLVGFNPTAAAYPRGATIQALVQVQAEQQPQALAVVQGTQQLTYAQLNQQANRLAHHLLGLGVQPDDRIAVCLQRSPQMLVALLAILKAGAGYVPIDPAYPAERIAYLLQDSDPVAVLAQGATRELLGRVPVIDLDNALWQHLPETNPQLPTLTPAHLAYVIYTSGSTGQPKGVVVEHATLENLVHWHCEAFDLRAGSHTASVAGCGFDAMAWEVWPALCVGATLHLPPPSISNEHLDELLDWWRAQPLQVSFLPTPIAEYAFSRELGHPTLRTLLIGGDKLRQFSRGQTFDVINNYGPTEATVVATSGSIHAGQLLHIGRPISNARIYLLDEQQRPVPVGVAGELYVGGAGVARGYLNRPELTAERFLEDPFSDRPQARMYRTGDLARWL…	1-516	arthrofactin	Pseudomonas sp. MIS38		14522057
200	Q84BQ4	A1(7)	>L_leu	AAELAQVLLEFNATQVDFPAAQTIQQRFEAQVAERPDALAAVFADAQLTYAELNQQANALAQHLIGLGVKPDDRVAIVARRGLDTLVGLVAILKAGAGYVPIDPAHPAERLNYLLDDSAPVAVLTQSHLRERLPALNVPVLDLDHCNWPLTVTQNPQVPGLSTANLAYVIYTSGSTGLPKGVMVEHHTLSNLVDWHCTAFDLCAGRHTSSLAGFGFDAMAWEVWPALCAGATLHLAPTHEGGEDIDALLAWWCAQPLDVSFLPTPVAEYAFSQNLEHPTLRTLLIGGDRLRQFNRNQHFDVINNYGPTEATVVATSGLVQSGDALHIGKPLSNATVYLLDEQQRPVPLGVAGELYVGGAGVARGYLNRPDMTAERFLRDPFSRAPNARMYRTGDLARWR…	1-516	arthrofactin	Pseudomonas sp. MIS38		14522057
201	Q84BQ6	A1	>D_leu	TPEETALLQQWNATRVDYPAPTTIQQRVEAQATLRPQSLAAVDQGQSLTYAELNQRANALAHHLLDLGVRPDDRVAIVARRGLDTLVGLLAILKAGAAYVPLDPAHPAERLSYLLEDSAPIAVLTQRALRGHLPALSVPVIELDQPSWSAGRVDAPKVPGLTPANLAYVIYTSGSTGLPKGVMVEHRTLCNLVDWHADVFDLHAGSHTSSLAGFGFDAMAWEVWPALCVGATLHLAPASEGSEDIDALLDWWRAQPLDVSFLPTPIAEYAFSRQLDHPTLRTLLIGGDRLRQFPRQPSFEVINNYGPTEATVVATSGRIDAGQALHIGKPVSNATVYLLDEQQQPVPLGVTGELYVGGAGVARGYLNRAELSAERFLRDPFSAEPGARLYRTGDLARWR…	1-516	arthrofactin	Pseudomonas sp. MIS38		14522057
202	75392153	A1	>TST-leu	STPEETALLQQWNATRVDYPAPTTIQQRVEAQATLRPQSLAAVDQGQSLTYAELNQRANALAHHLLDLGVRPDDRVAIVARRGLDTLVGLLAILKAGAAYVPLDPAHPAERLSYLLEDSAPIAVLTQRALRGHLPALSVPVIELDQPSWSAGRVDAPKVPGLTPANLAYVIYTSGSTGLPKGVMVEHRTLCNLVDWHADVFDLHAGSHTSSLAGFGFDAMAWEVWPALCVGATLHLAPASEGSEDIDALLDWWRAQPLDVSFLPTPIAEYAFSRQLDHPTLRTLLIGGDRLRQFPRQPSFEVINNYGPTEATVVATSGRIDAGQALHIGKPVSNATVYLLDEQQQPVPLGVTGELYVGGAGVARGYLNRAELSAERFLRDPFSAEPGARLYRTGDLARW…	1-503	arthrofactin	Pseudomonas sp. MIS38		14522057
203	Q70LM4	A2(14)	>D_leu	VEEQQLVLEWNDTAVAYSTEQLVHELVAQVARDMPDQPAVVTRDQLLTYGQLEAKANQLAHYLQKQGVGRGSLVGICVERSVEMVIGQLAIMKAGAAYIPMDPAYPKERLAFMMHDASMAIVLTQAKLRQKLPADTSRLICLDADWETIAQEPTAALVNTTAASDLAYVIYTSGSTGTPKGVEIEHAALLNLIFWHQRAYDVTATDRASQIAGTAFDASVWEIWPYVTKGATLYLPEEEIRLVPEKLRDWLVASNITVSFLPTPLTESMLALEWPGDTALRYMLTGGDKLHHYPSEKIPFTLVNQYGPTENTVVATAGIVPKEAGQTAAPTIGRPIDNVQVYILDAHRQPVPVGVSGELYIGGSSLARGYLNRPDLTQERFVAHPFTEKAGARLYRTGD…	1-521	linear-gramicidin	Brevibacillus parabrevis		14670971
204	Q70LM6	A2(4)	>D_leu	AEQSRMLVEWNQTDVAYSLDLLVHERVARIAQELPEQFAVIGEQGALTYAQLDAKANQLAHALLKRGIGSEDLVGICVERSSEMQIGQLAILKAGAAYVPMDPAYPRERLAFMIKDAGMSLVLTQERLLDALPQEAAALLCLDRDWQEIAAESTAAPAIKTNADQLAYVIYTSGSTGTPKGVEIEHGSLLNLVNWHQRAYSVSAEDRASQIAGTAFDASVWETWPYLTAGATICQPREEIRLSPEKLRDWLVETGITISFLPTPLAENLLPLPWPTGAALRYMLTGGDTLHQYPTADVPFTLVNQYGPTENTVVATAGAVPVLGERESAPTIGRPIDNVSVYVLDENRQPVPVGVVGELYIGGKSLARGYRNRPDLTEASFVPNPFSPIEGARMYRTGD…	1-521	linear-gramicidin	Brevibacillus brevis		14670971
205	Q70LM5	A4(10)	>D_leu	QERKQVLFQWNDTSVPSERDTCVHEQVARIAQQLPNQLAVVSDEGQITYAELDAKANQVANYLHKQGIISETLVGVCLDRSIDMLVAQLGILKAGGAYVPMDPAYPQERLAFMMQDAEMPVVLTQEHLLAQLPEARATFLCLDRDWSLIAEESDVAPVIATNRDNLAYVIYTSGSTGTPKGVEIEHAALLNLVSWHQRAYEVGAEDRATQIAGTAFDASVWEIWPYLTKGATLYLPSEEIRLVPEQLRDWLVASGITISFLPTPLAERLLTLEWPSDAKLRYMLTGGDKLHDYPPATLPFVLANQYGPTENAVVATAGIVPAAAGQVSAPSIGRPIDNVQVYVLDEKLQPVPIGVAGELYIAGDSLARGYLHRPDLTRERFIANPYGQKAGARMYKTGD…	1-521	linear-gramicidin	Brevibacillus parabrevis		14670971
206	Q70LM5	A6(12)	>D_leu	DEREQLVSAWNNTAAAYTYEQTVHELVAAMAEKMPEQLAVVSAEGSLTYAQLDAKANQLANYLQQQGITPETLVGICVERSSEMIVGQLGILKAGGAFVPMDPAYPQERLAFMMADTGMPFVLTQERLLETLPAGDAAFICLDADWEVIAEESTQAPELAVTTDQLAYVIYTSGSTGTPKGVEIEHRALLNLIYWHQHAYTITPDDRASQIAGTAFDAAVWEIWPYMTAGATLYLPQEEIRLIPEKLRDWLVAEGITISFLPTPLAESMLSVDWPSHAALRYVLTGGDKLHHYPAEHVPFTLVNQYGPTENAVVATAGIVAVQAGQVTPPSIGRPIDNVQVYILDEQRQPVPIGVTGELYIAGSSLARGYYKRPDLTQERFVDNPFTANRGAKMYRTGD…	1-521	linear-gramicidin	Brevibacillus parabrevis		14670971
207	24744798	A1(8)	>L_leu	TAAERHQLLVEWNDTAVDYPQHQCLHHLVEEQVLKTPEAIAVIFEGQELTYQALNERANQLAHYLQEKGVKPEVLVGIYFERSLEAIIGILAILKAGGAYVPLDPTYPRDRLDYMLTDSAVSILLTQQSLVTNLREDLDTLKIESFCLDSDWLILENYSRENPSSSVQSENLAYLIYTSGSTGKPKGVMNLHQGICNNILRTKDSYPTTNRDRLLQISSLAFDASVLDIFWSLSSGMALIIPKPEGTKDLAYLIQLMIEKKVSQVFFVPSLLRLLLQQPNLENCRYLKRVFCGGEALSSELMQQFFQHFNCELHNLYGPTETSVDATCWQCPPRTDDPAIAIGRPIANTQIYILDRHLQPVPVGIVGELHIGGIPLARGYLNQLELTAEKFIPNPFGQG…	1-524	microcystin	Planktothrix agardhii NIVA-CYA 126/8		12511503
208	31505497	A1(8)	>L_leu	TQAERHQLLVEWNDTQTDYPLDKCIHQLFEEQVERNPNAVAVIFEGQQLTYQQLNQKANQLAHYLRTKGVEPEVLVGIFVERSIEMLIGLLGILKAGGAYVPLDPSYPSDRLIYMLTDAAVSILLTQQSLVDSLEANSAEVVCLDRDWHIIANYSQHNPVKLVKAENLAYVIYTSGSTGKPKGVMNIHKGICNNLLRTIDTYPLIAGDCILHIGVLSFDVSVWEIFWSLTSGTTLVVAKPEGHKDIAYLINLIAQQQVTQVFFVPSMLRIFLQQPNLESCRCLKRVFSGAETLSYELTQRFFERLDCELHNLYGPTEAAVDATCWQCQPQSNYQVIPIGRPIANTQTYILDQYLQPVPIGIAGELHIGGVQLARGYLNQPELTNERFISNPFGEGKLYK…	1-520	microcystin	Anabaena sp. 90		14766543
209	5822842	A1(8)	>L_leu	TTQEQHQLLVEWNNTEADYPLDKSLHQLFEEQVAQNPQGIAVIFEGQKLTYQQLNNRGNQLAHCLRDKGVGPESLVGIFMERSLEMVIGLLGILKAGGAYVPLDPDYPTERLGDILSDSGVSLVLTQESLGDFLPQTGAELLCLDRDWEKIATYSPENPFNLTTPENLAYVIYTSGSTGKPKGVLISHRGLMNLICWHQDAFEITPLDKITQLARSAFDAAVWELWPCLTAGASLVLVKPEIMQSPPDLRDWLIAQEITVSFLPTPLVEKILSLKWDENIALRIILTGGDKLHHYPSVSMPFKLINNYGPTENTVVTTSGLVPDYEEGNSSSPSIGKPISNTKIYILDQNLQPLPIGVPGELHISSVGLARGYLNRLELTQEKFISNPFNSGILYKTGD…	1-517	microcystin	Microcystis aeruginosa		10467167
210	Q9RAH4	A4	>leu	VEQHQLLVEWTDTQVDYPLDKCIHQLFEEQVQRTPDAVAVVFEDQQLTYHELNSRANQLAHYLKSLGVSTDMLVGICVERSIEMVVGLLGILKAGGAYLPLDPEYPTERLHFMLEDAQVSVLLTQQKLLDRLAQHQAKLVCLDTDWQLISQSSQDNLITETQAANLAYVIYTSGSTGQPKGVLIAHQGLLNLVFWHQNTFKITTLDKATQLAGTAFDAAVWELWPYLTAGASIYLVKSEFLSSLVKLRDWLISKKITISFLPTPLAQELLSLEWPTESLALRTILTGGDKLHQYPSDLVPSQLVNNYGPTENTVVTTSGLVVAKEQDQISPSIGRAIANTQIYILDNNLQLVPIGIPGELHIAGVGLAKGYLNRPELTTEKFIPNPFKRSREAGEQGSR…	1-522	nostopeptolide A	Nostoc sp. GSV224		12853152
211	75419393	A1	>TST-leu	TEIEQQQLLLKWNDTGVDYPQDKCIHLLFEEQVELTPDAVAVVYENQHLTYHELNCRANQLAHYLKSLGVKADVLVGICVERSLEMVVGLLGILKAGGAYLPLASDYPTERLRLMLEDAQVSVLLTQQKLIDRLPEHTAQRVCLDADWQVISQLSQDNLIPETQATNLAYVIYTSGSTGQPKGVLIAHQGLLNLVFWHQRTFKITTLDKATQLAGTAFDAAVWELWPYLTAGASIYLVKPEILLSPVDLQDWLESKKITISFLPTPMAEQLLSLEWPESTTLRTMLTGGDKLHRYPSGLLPFQVVNNYGPTENTVVSTSGLVVSNGRDNNISPPIGRPIANVEIYILDSYLQPVPVGVPGELHIGGAGLARGYLNRPQLTQEKFISNPFKRSRGAGEQR…	1-531	nostopeptolide A	Nostoc sp. GSV224		12853152
212	2894188	A1	>leu	TSAARTAPTVLDLFARHVDRTPDAVAVADGDRVLTYRELDELSGRLSGRLISRGVRGGDRVAVMMDRSADLVVALLGVWKSGAAYVPVDAAYPAPRVAFMVADSAVSLTVCSAATRDGVPEGIESIVITDEDASDTSVATVRPGDLAYVMYTSGSTGTPKGVAITHGTIAELAEDPGWVMEPGEAVLMHSPHTFDASLFEVWTPLSLGARVVIAEPGSVDVRRLREAAAAGVTRVYLTAGSFRAVAEESPESFAAFREVLTGGDVVPAHAVERVREACPGARVRNMYGPTEATMCATWHLLQPGDVMGPVMPIGRPLAGRRIQVLDESLRPVEPGVVGDLYLSGGLAEGYFNRAGLTAERFVADPSAPGQRMYWTGDLAQWTADGELLFAGRADHQVKV…	1-487	vancomycin	Amycolatopsis orientalis		9545426
213	15131492	A1	>TST-leu	AARTTPTMLDLFASHVDRTPDAVAVAGGDGVLTYRQLDERAGRLAGRLASRGIRRGDRVAVVMDRSADLVVALLAVWKAGAAYVPVDAGYPAPRVAFMVADSAAKLVVCSAASRGAVPAGVESLEPAAAAEEGASDAPAATVRPGDPAYVMYTSGSTGTPKGVTISQGCVAELTMDAGWAMEPGEAVLMHSPHAFDASLFELWMPLASGVRVVLAEPGSVDARRLREAAAAGVTRVYLTAGSLRAVAEEAPESFAEFREVLTGGDVVPAHAVERVRTAAPRARFRNMYGPTEATMCATWHLLQPGDVVGPVVPIGRPLTGRRVQVLDASLRPVGPGVVGDLYLSGALAEGYFNRAALTAERFVADPSAPGQRMYWTGDLAQWTADGELVFAGRADDQVK…	1-488	balhimycin	Amycolatopsis balhimycina DSM 5908		10390204
214	21902205	A2	>TST-gly	CIHELIEKQAVERPDSLAIVGWDGTFTYTELVEAANRLANYLTKNFTIKTDELIPVCFEKSSWYIVAILAINKVGAGWVPLDPSHPEQRLRQVVSQIRAKIVLCSPSNAYICNGFGLTVIEISSVFNQKLVESGVTSTTGPATKVTPRNIAYVLFTSGSTGTPKGLVMEHVSVCTSQTAISQRLELTTDVRMLQFSAFVFDISVGEIVATLISGASLYIPDENTRLNNLPNFIQNNNINCAMLTSSFLRTIKPADVPALELLVFVGEAPARDVFETWFGKVRLINGWGPAETCVLSTIHEYQSIDENCLTIGRPVGGFCWIVDSDNPQRLAPTGAIGELVVQGPTLLREYLADSEKTKLAIVYDLPDWAPRRESQYWNRFYKSGDLCYYNPDGAIEYLT…	1-527	peptaibols	Trichoderma virens		11909873
215	Q70LM7	A2	>D_gly	LVTEDEKRDLFLRVNDTAKAYPNKLIMSMLEDWAAATPDKTALVFREQRVTYRELNERVNQLAHTLREKGVQPDDLVMLMAERSVEMMVAIFAVLKAGGAYLPIDPHSPAERIAYIFADSGAKLVLAQSPFVEKASMAEVVLDLNSASSYAADTSNPPLVNQPGDLVYVMYTSGSTGKPKGVMIEHGALLNVLHGMQDEYPLLQDDAFLLKTTYIFDISVAEIFGWVPGRGKLVILEPEAEKNPKAIWQAVVGAGITHINFVPSMLIPFVEYLEGRTEANRLRYILACGEAMPDELVPKVYEVLPEVKLENIYGPTEATIYASRYSLAKGSQESPVPIGKPLPNYRMYIINRHGQLQPIGVPGELCIAGASLARGYLNNPALTEEKFTPHPLEKGERIY…	1-527	linear-gramicidin	Brevibacillus parabrevis		14670971
216	Q9Z5F4	A1	>D_gly	DDEERRTLLRDWNATATPFLEDLGVHELFQRQARETPDAMAVSYEGHSLSYQALDTRSREIAAHLKSFGVKPGALVGIYLDRSAELVAAMLGVLSAGAAYVPLDPVHPEDRLRYMLEDSGVVVVLARQASRDKVAAIAGASCKVCVLEDVKAGATSAPAGTSPNGLAYVIYTSGSTGRPKGVMIPHRGVVNFLLCMRRTLGLKRTDSLLAVTTYCFDIAALELLLPLCAGAQVIIASAETVRDAQALKRALRTHRPTLMQATPATWTLLFQSGWENAERVRILCGGEALPESLKAHFVRTASDVWNMFGPTETTIWSTMAKVSASRPVTIGKPIDNTQVYVLDDRMQPVPIGVPGELWIAGAGVACGYLNRPALTAERFVSNPFTPGTTLYRTGDLARW…	1-519	TA	Myxococcus xanthus		9973564
217	Q6VT95	A1(5)	>gly	HEWNATTEPYPSCCFHQLFEKQARAMPQAIAAIFQEQRLSYAELDERSERLAIYLQQCGVQPNRIVAVCLERSLDMLVALIGIARSGAAWLPLDPNYPDDRLRFMLSDSQAQLLLTEEGLRDKTAAIVSQAVGERLQIVAMDGHWPEIERQARTSELQMRDDPRNLAYVIYTSGSTGIPKGVMIEHRSLVNFLYSMLNRPGLRANDRLLAVTTYCFDIAGLELLVPLLCGACCCICATDKLNDSEALQGEIERLQPTVMQATPSTWTLLFHGGWNNRQGVKILCGGEPLPPALRQRFAESASQTWNLFGPTETTIWSTVSRLDLTKDSVDIGTPIANTRVYILNGDDQLVPIGVPGELCIAGDGLARGYLGNPQLTAQKFIANPFEPGNRLYRTGDLAR…	1-520	pederin	symbiont bacterium of Paederus fuscipes		14973122
218	Q5MP00	A1(5)	>gly	SDWNDTSSAYPSDCVHELFERQAETNPAAIAVMCEGKSLTYGELDQRSSVLAKQLQDLGIGPDQLVAICVTRSLDMIVGLLGILKAGGAYVPLDPEYPTERLAYMLEDSQAEVVLTQTALRHQVTALSSGAARRPHILAVNEVLEAWNGEAISKGTLRREVQNTHLAYVIYTSGSTGKPKGVMIPHNALINFLTSMAKEPGLNSNDRLLAVTTYCFDIAGLEFYLPLIMGAQCVICSSETIVDADRLKQEISHCRPTVMQATPSTWSMLFHCGWKNEEKVKVLCGGEALPMALQHQFMACNCEVWNLYGPTETTIWSAVQRIRENEAIVIGKPIQNTGIYILDHNRALVPIGVPGELCIDGDGLARGYLHKPELTAEKFMDHPFHRGKKIYHTGDLARW…	1-519	onnamide-A	symbiont bacterium of Theonella swinhoei		15520376
219	Q70LM4	A4(16)	>L_gly	EEEQLLITEWNRTEVPYSREKCVHEMIEEMVSKAPDSIALIVGEQRVTYGELNRQANQLAHYLRKQGVGPEVLVGICAERTVEMMIGLLAILKAGGAYVPIDPAYPAERIAYIIGHSQIPVLLTQEHLLPTLPEHQAKVICLDRDWATVAVESEENPGKLATSDNLIYVIYTSGSTGNPKGVALEHRSVIYFLSWAHDTYTPEEMSGVLFSTSICFDLSVYEMFATLTMGGKVIMAENALQLPALPAADQVTLVNTVPSAATELVRMKGIPASVRVINLCGEPLSNRLAQELYAFPHVEKVFNLYGPTEDTVYSTHAIVTKGATNEPLIGRPQFNTHVFVLDSHRKPVPVGVPGELYLSGSGLARGYLHRPDLTAERFVQNPFREPGARMYRTGDLVRY…	1-518	linear-gramicidin	Brevibacillus parabrevis		14670971
220	1171129	A1	>TST-gly	AEPEPTALLPQAVEAQAARTPDRVALVFGSEQLTYAELNARANRLARLLKTRGVGAERRCAVCMECSPDLVVSLLAVLKAGGAYVPVDPRYPLERVRYMLEDARAQVLLTRRELAHHGEGIPHVVSLPEAGLVGEGDANLEPVADAAQLAYVLYTSGSSGRPKGVMVSHGALANFLTTMAREPGLRAEDVLAAVTTFSFDIAALELYLPLVQGARVVMATREQAADGRALSGVLARHGVTVMQATPATWRMLADAGGAPGTGFTVLCGGEALPQDLADALTANGARVWNLYGPTETTVWSCRKRLGAGDRVSLGGALGNTSVHVLDPDLRPVPVGLAGELFIGGSGVARGYWGRPSITAERFVPDPFSARPGARLYRTGDLVRRRVDGELEFIGRADHQ…	1-499	saframycin	Myxococcus xanthus		7551044
221	Q5DIP4	A1(4)	>gly	ERATLLQRSRLPASEYPAGQGVHRLFEAQAGLTPDAPALLFGEERLSYAELNALANRLAWRLREEGVGSDVLVGIALERGVPMVVALLAVLKAGGAYVPLDPQYPADRLQYMIDDSGLRLLLSQQSVLARLPQSDGLQSLLLDDLERLVHGYPAENPDLPEAPDSLCYAIYTSGSTGQPKGVMVRHRALTNFVCSIARQPGMLARDRLLSVTTFSFDIFGLELYVPLARGASVLLASREQAQDPEALLDLVERQGVTVLQATPATWRMLCDSERVDLLRGCTLLCGGEALAEDLAVRMRGLSASTWNLYGPTETTIWSARFRLGEEARPFLGGPLENTALYILDSEMNPCPPGVAGELLIGGDGLARGYHRRPGLTAERFLPDPFAADGSRLYRTGDLA…	1-520	pyoverdine-II	Pseudomonas aeruginosa		15743962
222	Q5DIS9	A3(7)	>gly	DERQRYLALGCDMDAEYPRGLCLHTLFEAQAGRFADAPAVLFDGELLTYGELNRRANRLAHYLLAEGVGTESLVGIAMERGPDMLVGLLAVLKAGAAYVPLDPDYPRERLAYMLEDSGVRLVLSQSWLSPGLPLAKGVAALDLDRTGWLDGYPSNDPLRPLAAENLAYVIYTSGSTGRPKGVQIEHRSLLNFLASMAREPGCTSSDRLLQLTSLSFDIAGLELYLGLTRGACIVMPKAQQSKDPQALLALIEEAEVSIIQATPATWRMLLDGAPERAEVLRGRKALCGGEALGGGLARRLLAHVDSLWNVYGPTETTIWSSCQRVLDSEVIHLGGPIGNTALHVLDDELEPMPAGGGGELLIGGGGLARGYFARPALTAERFVPNPFDAHGGRLYRTGD…	1-522	pyoverdine-III	Pseudomonas aeruginosa		15743962
223	75419393	A2	>TST-gly	TEVEQHQLLVEWNDTGVDYPQDLCIYQLFEEQVQRTPDAVAVIFENQQLTYYQLNCRANQLANYLQSLGVSADVLVGICVERSIEMVVGLLGILKAGGAYVPLDPDYPQQRLSFILDDAALPVLLTQQSLLESLPEHTAQVVCLDSDRQLIEQHSRENPLTGSKPENLAYVIYTSGSTGQPKGVQVSHNCVVNFLASMSHCPGLTDSDTFCAVTTISFDIAALELYLPLIVGAKVVVVGREVASDGARLLLELQHSSTTVMQATPATWQMLVASGLSTQQLGMKLLCGGEALPPQLAHQLLETGAQVWNLYGPTETTIWSSICQLRNESTQLEARSAIASGAALRAIAPIGRPIANTQFYILDSHLQPVPVGVAGELHIGGLGLAKGYLNRPQLTQEKF…	1-546	nostopeptolide A	Nostoc sp. GSV224		12853152
224	P45745	A1(2)	>L_gly	KEKVISKWNETAKSEKLVSLQDMFEKQAVLTPERIALMCDDIQVNYRKLNEEANRLARLLIEKGIGPEQFVALALPRSPEMVASMLGVLKTGAAYLPLDPEFPADRISYMLEDAKPSCIITTEEIAASLPDDLAVPELVLDQAVTQEIIKRYSPENQDVSVSLDHPAYIIYTSGSTGRPKGVVVTQKSLSNFLLSMQEAFSLGEEDRLLAVTTVAFDISALELYLPLISGAQIVIAKKETIREPQALAQMIENFDINIMQATPTLWHALVTSEPEKLRGLRVLVGGEALPSGLLQELQDLHCSVTNLYGPTETTIWSAAAFLEEGLKGVPPIGKPIWNTQVYVLDNGLQPVPPGVVGELYIAGTGLARGYFHRPDLTAERFVADPYGPPGTRMYRTGDQ…	1-521	bacillibactin	Bacillus subtilis subsp. subtilis str. 168		11112781
225	2635693	A1	>TST-gly	LPEEKEKVISKWNETAKSEKLVSLQDMFEKQAVLTPERIALMCDDIQVNYRKLNEEANRLARLLIEKGIGPEQFVALALPRSPEMVASMLGVLKTGAAYLPLDPEFPADRISYMLEDAKPSCIITTEEIAASLPDDLAVPELVLDQAVTQEIIKRYSPENQDVSVSLDHPAYIIYTSGSTGRPKGVVVTQKSLSNFLLSMQEAFSLGEEDRLLAVTTVAFDISALELYLPLISGAQIVIAKKETIREPQALAQMIENFDINIMQATPTLWHALVTSEPEKLRGLRVLVGGEALPSGLLQELQDLHCSVTNLYGPTETTIWSAAAFLEEGLKGVPPIGKPIWNTQVYVLDNGLQPVPPGVVGELYIAGTGLARGYFHRPDLTAERFVADPYGPPGTRMYR…	1-519	bacillibactin	Bacillus subtilis subsp. subtilis str. 168		19383706
226	Q9L8H4	A2(5)	>L_gly	LLDTWLDTAVEVGPDLLPARFARQAAATPQAVALIAGDDSLTYAELDARANRLAHALLREGAGPDRLVALALPRTAELVVALLAVLKTGAAYLPLDPDHPAARLSHVLGDARPALLLTDTRTEQHLPADADTRRLALDSAEVRALLADCPDTDPAEEGVTPAPGSAAYVIYTSGSTGRPKGVVVPHSALVNFVTAMRRQAPLRPQERLLAVTTVAFDIAALELYHPLLSGAAVVLAPKEAVPQPSAVLDLIARHGVTTVQGTPSLWQLLVGHDAEALRGLRMLVGGEALPLSLAEALRALTDDLVNLYGPTETTIWSTAAELAGGTGAAPIGRPIANTRVYVLDDGLQPVAPGVVGELYIAGAGLARGYLDRPALTAERFPADPYGLEPGGRMYRTGDL…	1-520	actinomycin	Streptomyces anulatus		10780924
227	Q45R83	A3(10)	>gly	VRRNDTGRTRPDSSPLRRFEAQAATTPRATALVVGEERLDYAELDARAERLATLLSRSTAGRGGPVAVALPRGVMLPVALLAVWKAGLHYLPLDPDHPRSRLADVLADSAPGCVITTTDLARRLPPVPAPLLVLDDPATAARLAATTATALAEDPREQNGEWGEELAYTIYTSGSTGRPKGVMVTRSAVANFLADMNERLELGPGDRLLAVTTVSFDIAVLELLAPLLTGGTVVLADATTQRDPAAVRSLCAREGVTVIQATPSWWHAMAVDGGLDLTALRVLVGGEALPPALARTLLEPGRAPLGDYLLNLYGPTETTVWSTVARITADSLEAHGGAVPTGTPIARTAAYVLDAALRPVPDGVPGELYLAGAGLARGYLGRPGMTAERFVACPFGEPG…	1-530	product A54145	Streptomyces fradiae		16208464
228	4481933	A2	>gly	DAAERRLVLQEWNDTAAEPPAASVTGLFERQARRSPGATALEFGEVRLSYAELNARANRLARHLVARGAAPGRFVAVALPRSAELVVTLLAVLKSGAAYLPIDPHYPADRVEYMLADAGPALTVTEPVAEAGLSGYGDADLGADELRGPVHGAHPAYTIYTSGSTGRPKGVVVPRGALDNFLADMGRRFTPGSGDRLLAVTTVGFDIAGLEIFLPLLHGAVLVLADEETARDPHALLHRVSASGITMVQATPSLWQGVAAVAGDELAGVRVLVGGEALPSELARALTDRARSVTNLYGPTEATIWATAADVAESGPVIGRPLANTSAYVLDSALRPVPVGVPGELYLAGEQLAQGYHLRPALTSERFTADPYGPAGTRMYRTGDLVCRRRDGALRYLSR…	1-511	CDA	Streptomyces coelicolor A3(2)		12000953
229	4481933	A2(8)	>L_gly	DAAERRLVLQEWNDTAAEPPAASVTGLFERQARRSPGATALEFGEVRLSYAELNARANRLARHLVARGAAPGRFVAVALPRSAELVVTLLAVLKSGAAYLPIDPHYPADRVEYMLADAGPALTVTEPVAEAGLSGYGDADLGADELRGPVHGAHPAYTIYTSGSTGRPKGVVVPRGALDNFLADMGRRFTPGSGDRLLAVTTVGFDIAGLEIFLPLLHGAVLVLADEETARDPHALLHRVSASGITMVQATPSLWQGVAAVAGDELAGVRVLVGGEALPSELARALTDRARSVTNLYGPTEATIWATAADVAESGPVIGRPLANTSAYVLDSALRPVPVGVPGELYLAGEQLAQGYHLRPALTSERFTADPYGPAGTRMYRTGDLVCRRRDGALRYLSR…	1-511	CDA	Streptomyces coelicolor A3(2)		12000953
230	Q50E73	A5(10)	>gly	AGERDQLLHEWNDTAAALPPALLPQLFEEQVRRTPHDVALVSGNIRLTYAELDARANRLAHLLLARGAAPETFVAVALPRTEELLVALLAVQKTGAGHLPLDPGFPAERLSYMLDDARPAVVLTTEDISARIPGGSHVVLDSEQVTGELHDHPATSPAGRGNPAGPAYVIYTSGSTGQPKGVVVPSAALVNFLADMVPRLGLRGGDRLLSVTTVGFDIAALELFVPLLSGATVVLADGETVRDPALARQTCEDHGVTMVQATPSWWHGMLADAGDSLRGVHAVVGGEALSPGLRDALTRGARSVTNMYGPTETTIWSTSAGQAAGDSAPPSIGTPILNTRVYVLDAALCVVPPGVAGELYIAGDGLARGYLGRAGLTAERFVACPFGAPGERMYRTGDL…	1-521	daptomycin	Streptomyces roseosporus		15870461
231	15131492	A2	>TST-bht	VRRWDPPLQAGEPLPALVGRMAARPPDNVAVVDGDGALSYADLWERSLKFAAVLRAHGVRSEDRVGLVVGRSAWWTVGMLGVLLAGGTFVPVDPAYPAERKEWIFRSANPMLVVCAGATRGAVPAEFADRLVVIDEVDPAAGSAGDLPRVDPRSAAYVIYTSGSTGTPKGVVVTHAGLGNLALAHIDRFGVSPSSRVLQFAALGFDTIVSEVMMALLSGATLVVPPERDLPPRASFTDALERWDITHVKAPPSVLGTADVLPSTVETVVAAGELCPPGLVDRLSADRRMINAYGPTETTICATMSMPLSPGQHPIPFGKPVPGVRGYLLDSFLRPLPPGVTGELYLAGIGVARGYLGRSALTAERFVADPFVPGERMYRTGDLAYWTEQGELVSAGRAD…	1-491	balhimycin	Amycolatopsis balhimycina DSM 5908		10390204
232	15131493	A3(6)	>bht	GPEQRRLVVDEWNRTDVPLAAETLPVLFRRQAERSPDAVAVEDGARSLTFGGLLGEVEALARLLVGAGVRREHRVGVLVERSAELAVTMMAVSFAGGVFVPVDPDYPRERVEFMLANSAPGVMVCTKTTRAAVPAEFAGTVLVLDELPAADPDVELPPVAPEDAAYVIYTSGSTGVPKGVLVTHSGLANLGYAHIERMAVTSSSRVLQLSATGFDAIVSELYMALLAGATLVLPDAASMPPRVTLGEAIRRAGITHLTVSPSVLASEDDLPDTLRTVLTGGEALPPALVDRWSPGRRVIQAYGPTETTICSTMSAPLSPGHDQVPLGGPIHNVRHYVLDAFLQPVPPGVVGELYITGVGLARGYLGRPGLTAERFVASPFAPGERMYRSGDLFRWTREG…	1-512	balhimycin	Amycolatopsis balhimycina DSM 5908		10390204
233	Q8KLL5	A3(6)	>L_bht	LIGPTERGLVVEEWNATDAPFVPEPLPVLFRRRAELSRDAIAVEDADRKLSYGGLLEEAEDLARLLAGLGVRRETRVGVLVGRSAELVVALLGVSLSGGVFVPVDPEYPAGRIELMLTDSAPEVLLCTKATRTAVPDGFAGVVVVLDERSAADPGAALPAVAVGDGAYVIYTSGSTGTPKGVQVTHAGLGNLAGAQIERFGVTSSSRVLQFASLGFDAAISELCMALLSGGTVVLADPDSMPPRVSLGDAVRRWRITHVTVPPSVLAVEEDLPDSLETLVVAGEACPPALVDRWSGDRRMINGYGPTETTVCVTMSAPLSPGRDAPPIGRPIANMRAYVLDAFLQPVPPGVAGELYVTGAGLARGYLGRPGLTAERFVADPFSSGGRMYRTGDRARWTR…	1-517	product A47934	Streptomyces toyocaensis		12060705
234	75526821	A3	>TST-bht	GPTERGLVVEEWNATDAPFVPEPLPVLFRRRAELSRDAIAVEDADRKLSYGGLLEEAEDLARLLAGLGVRRETRVGVLVGRSAELVVALLGVSLSGGVFVPVDPEYPAGRIELMLTDSAPEVLLCTKATRTAVPDGFAGVVVVLDERSAADPGAALPAVAVGDGAYVIYTSGSTGTPKGVQVTHAGLGNLAGAQIERFGVTSSSRVLQFASLGFDAAISELCMALLSGGTVVLADPDSMPPRVSLGDAVRRWRITHVTVPPSVLAVEEDLPDSLETLVVAGEACPPALVDRWSGDRRMINGYGPTETTVCVTMSAPLSPGRDAPPIGRPIANMRAYVLDAFLQPVPPGVAGELYVTGAGLARGYLGRPGLTAERFVADPFSSGGRMYRTGDRARWTREG…	1-509	product A47934	Streptomyces toyocaensis		12060705
235	Q70AZ7	A3(6)	>bht	LVGAAERRQVVREWNETDAPLTAQPLPMLFRRQAQRSPDAVAVRDAARSLSFGALLGEAEGLARRLVASGVRRETRVAVLVERSAELVVALLGVSLAGGVFVPVDPDYPGDRIALMLADAAPQVLVCTARTRSVVPGDFAGAVLALDEPSAAGPQVSLPRVAARDGAYVIYTSGSTGVPKGVLVTHAGLGNLASAQIERFGVTSSSRVLQFAALGFDAAISEVCMALLSGGSIVLADAEHMPPRVSLGDAVRRWDITHVTVPPSVLAVEDDLPDDLTLIVAGEACPPALVDRWSPGRRMINGYGPTETTVCATMSSPLSPGRGAVPIGGPIANMRTYVLDAFLQPVPPGMTGELYVTGVGLARGYLGRPGLTAERFVADPFSPGGRMYRTGDRARWTGD…	1-516	teicoplanin	Actinoplanes teichomyceticus		14702401
236	75520280	A3	>TST-bht	GAAERRQVVREWNETDAPLTAQPLPMLFRRQAQRSPDAVAVRDAARSLSFGALLGEAEGLARRLVASGVRRETRVAVLVERSAELVVALLGVSLAGGVFVPVDPDYPGDRIALMLADAAPQVLVCTARTRSVVPGDFAGAVLALDEPSAAGPQVSLPRVAARDGAYVIYTSGSTGVPKGVLVTHAGLGNLASAQIERFGVTSSSRVLQFAALGFDAAISEVCMALLSGGSIVLADAEHMPPRVSLGDAVRRWDITHVTVPPSVLAVEDDLPDDLTLIVAGEACPPALVDRWSPGRRMINGYGPTETTVCATMSSPLSPGRGAVPIGGPIANMRTYVLDAFLQPVPPGMTGELYVTGVGLARGYLGRPGLTAERFVADPFSPGGRMYRTGDRARWTGDGE…	1-511	teicoplanin	Actinoplanes teichomyceticus		14702401
237	Q939Y2	A1(8)	>bht	PSTAPALFEAAAAAVPDRPAVAMGTTTLTYAELNTQANRLARRLVAHGVGPERLVALAMPRSIEFAVAMLAVHKAGGAYVPIDPDYPAERRQHMLAGAAAQCLLCLPGQDVAGAPVVLSVALAEPGRPEPDLDDSDRLAPLLPSHPAYVIFTSGSTGQPKGVVVTHRGIPNLAADYVHRQNLLPDSRLLAFASPSFDAAVAEFWPIWLAGACLVLAPAPDLIPGEPLARLVRDRHITHVTLPPSALAPLEEAGGLPPGLTLLVAGEAGPAPVAKRWAAGRVMINAYGPTEATVAVTASDPLTGEDTPPIGRPITGVHTYVLDDRLVPVPDGTVGELYMTGPGLARGYLHRPAATAERFLPDPFGGPGQRMYRTGDRVRARPDGQLVFVGRADDQLKVRG…	1-486	balhimycin	Amycolatopsis balhimycina		10390204
238	21902205	A18	>TST-vol	WNSEIDSPADSTLHDLFSKQAAIKPDHEALYSSEGSMTYSELDHLTTQFAVYLSRLGVRPETIVPFCFEKSMWAIVAMLGILKAGGVFIPLDPSHPTSRRQALVDEVCAQFMVVSPTTASDCQGMVQNTIELSQSFIAHISTINVTKQSFVRPGPNNAAYVLFTSGSTGKPKGVIIDHKGVATVLLRQREDFSINGDSRMLQFSNYVFDACIIEIFTTLIAGATVCVPTEHQRVHNTAAFIREARINHAILTPTFTKTLSPEQIPGMKAIILVGEAPTKEIIDIWVDKVELHNGYGPAEACVTSTNYTYSSSVNFSATNIGRSFTHGLWVVDPDDHNRLMPTGCVGELLLQGSSLARGYINDEEKTRKSFIKEVEWLPSEANVGERRFYKTGDLVRYNL…	1-523	peptaibols	Trichoderma virens		11909873
239	21902205	A6	>TST-gln	CVHELITQQSARDPHHEAIYSSEGIVTYANLDRLSNLLAHYLHRLGVRPESIVPFCFDKSPWAIVAMLAILKAGGAFLPLDPLHPRNRREALVQEVGAEIMIVSPSSSVPCEGLTSIMVEFTIELLEQLSSRYDAFQEILPKAEPSNAAYVLFTSGSTGKPKGVLMEHSAFATSTLGHGGIYNLSPASRVFQFSNYIFDGSLGEIFTTLSFGGTVCVPSEDERLQKAPSFMREARVNTAMLTPSFVRTFAPEQVPSLRLLVLGGEPSSKDLLETWCGRLRLVNGYGPAEACNYATTHDFKPTDSPHTIGRGFNSACWIVDPTDYNKLTPIGCIGELIIQGNALARGYINDADRTKNSFITNVDCLPKSIISGPHRFYLTGDLVRYTPDGQLEYLGRKDT…	1-515	peptaibols	Trichoderma virens		11909873
240	21902205	A17	>TST-gln	HTCLHDMFTKHASNAPHHEAIYSSKGSLTYGELDHLTDILATHLSSLNVGPETVVPFASRIHVAVVAILAILKAGAAFVPLDPLHPISRREALVREVNARVLIASSDAVASCAGMAEHVVELSPSVMARLATSVTLKILPKVGPRNTAYILFTSGSTGKPKGVVMQHGSFSSTTIGYGKVYNLSPLSRIFQFSNYIFDGSLGEIFGPLAFGGTICIPSDDERLQCAPDFMHRAKVNTAMLTPSFVRTFTPDKVPHLKTLVLGGEAASKSTLEMWVDRVTLFNGYGPAEACNYATTHIFKSSAESPRLIGSSFNGACWVVEPSNHNKLTPIGCTGELVLQGHALARGYLNDKMKTEESFVCEIGSLPSSLLHEPKRFYLTGDLVRYNSNGELEYLGRKDS…	1-521	peptaibols	Trichoderma virens		11909873
241	Q65NK5	A1	>gln	LEIVPAFEKERLLKRASSQTIAYDKNMTLHGLFEQKAADHPEKTAVVYEGQKLSYRELNEQSSRLAMALRRRGIGPDAPAAIVMERSERVITAMMGVLKAGGAYVPIDPGFPEERIRFMLEDSKAKAVITDSGLTFETAETVQFSEALSESRENGYPSSAAGAGHLAYIIYTSGTTGRPKGVMIEHRQVHHLVRGLQQAVGTYDQDDLKLALLAPFHFDASVQQIFTSLLLGQTLYIVPKKTVSDGRALSDYYRRHQIDVTDGTPAHLQLLAAADDLSGVKLRHMLVGGEALSRVATERLLQLFAETAESVPAVTNVYGPTETCVDASSFTITNRTDLQYDTAYVPIGRPIGNNRFYILDENGALLPDGVEGELYIAGDGVGRGYLNLPDMTRDRFLKD…	1-536	lichenysin	Bacillus licheniformis DSM 13 = ATCC 14580		15383718
242	3046720	A1	>L_gln	EKERLLKRASSQTIAYDKNMTLHGLFEQKAADHPEKTAVVYEGQKLSYRELNEQSNRLARAFRRRGIGPDAPAAIVMERSERVITAMLGVLKAGGAYVPIDPGFPEERIPFILEDSKVKVVITDSGLTFETTETVRFSEALSESLENGHPSSEAGAGHLAYIIYTSGTTGRPKGVMIEHRQVHHLVRGLQQAVGAYDQDDLKLALLAPFHFDASVQQIFTSLLLGQTLYIVPKKTVSDGRALSDYYRRHQIDVTDGTPAHLQLLSAADDLSGVKLRHMLVGGEALSRVATERLLQLFAETAESVPDVTNVYGPTETCVDASSFTMTNHADLQADTAYVPIGRPIGNNRFYILDEGGALLPDGVEGELYIAGDGVGRGYLNLPDMTADKFLEDPFVPGGF…	1-522	lichenysin A	Bacillus licheniformis		9765590
243	3080742	A1	>TST-gln	EKERLLKRASSQTIAYDKNMTLHGLFEQKAADHPEKTAVVYEGQKLSYRELNEQSNRLARALRRRGIGPDAPAAVVMERSERVITAMLGVLKAGGAYVPIDPGFPEERIRFMLEDSKVKVVITDSGLTFETAETVRFSEALSESLENGHPSSEAGAGHLAYIIYTSGTTGRPKGVMIEHRQVHHLVRGLQQAVGAYDQDDLKLALLAPFHFDASVQQIFTSLLLGQTLYIVPKKTVSDGRALSDYYRRHQIDVTDGTPAHLQLLSAADDLSGVKLRHMLVGGEALSRVATERLLQLFAETAESVPDVTNVYGPTETCVDASSFTMTNHADLQGDTAYVPIGRPIGNNRFYILDENGALLPDGVEGELYIAGDGVGRGYLNLPDMTADKFLEDPFVPGGF…	1-522	lichenysin A	Bacillus licheniformis		9765590
244	6449056	A3	>gln	TQQEKEQLLSRFQAREMQYSREQTIHERFSKQAFRTPDRTAVVFEGESLTYGELNKRANQLAQALRVEGVQAGQLVGIMAERSLEMIIGIFGILKAGGAYLPIDPDSPVERIHYIARDSGINILLTHGELPENLNFSGTCINMKEEQAYHETDINLAVPCQFDQLAYCIYTSGTTGTPKGTPKGTLIEHRQVIHLIEGLRNAVYSAYDGVLHVAMLAPYYFDASVQQIYASLLLGHTLFIVPKEAVSDGEALCQYYRQHRIDVTDGTPAHLKLLVAADDGEGVPLRHLLIGGEALPKTTVTKFIHLFGADRAAPAITNVYGPTETCVDASLFNIEVSADAWTRSQVHIPIGKPLGNNRMYILDSQQKLQPVGVQGELYIAGDGVGRGYLNLPELTNKKF…	1-532	mycosubtilin	Bacillus subtilis subsp. spizizenii ATCC 6633		10557314
245	16040971	A3	>gln	SQQEKEYLLSRFQSNDMHYPREKTIHELFEEQAHRTPDNTAVVFEGKQFTYEELNRRANQLARTLQAKGVQADQLVGIMTERSLEMVVGILGVLKAGGAYLPIDPDSPSERIRYILNDSSISVLLYCGKLQDDIGFSGTCIDLMEEHFYHEKDSSLALSYQSSQLAYAIYTSGTTGKPKGTLIEHRQVIHLIEGLSRQVYSAYDAELNIAMLAPYYFDASVQQMYASLLSGHTLFIVPKEIVSDGAALCRYYRQHSIDITDGTPAHLKLLIAAGDLQGVTLQHLLIGGEALSKTTVNKLKQLFGEHGAAPGITNVYGPTETCVDASLFNIECSSDAWARSQNYVPIGKPLGRNRMYILDSKKRLQPKGVQGELYIAGDGVGRGYLNLPELTDEKFVADP…	1-528	iturin A	Bacillus subtilis		11591669
246	O30980	A2(8)	>L_gln	LEEERSFIDSCQPLEETGYRLKQTLHHALEQQAAKTPDQPAVIVEDEEITYKELNEQANRVAWELIDRGVKAETTVAIMGRRSPEMLIGIYAILKAGGAYLPIDPDYPEERIRFLLKDSDSDILLIQSDNLDIPAFDGEIVHLSQLNSGLKRRLSNPNVEVYPDSLAYMIYTSGSTGRPKGVQVEHQSAVNFLNSLQFRYPLNQSDVILHKTSYSFDASIWELFWWPYGGASVYLLPQGGEKEPDMILKVIEEQQITAMHFVPSMLHAFLEYLKNGPVPIKTNRLKRVFSGGEQLGAHLVSRFCELLPDVTLTNSYGPTEATVEAAFFDCPLDEKLDRIPIGKPIHHVRLYILNQKQKMLPAGCIGELYIAGAGVARGYLNRPELTEERFLDDPFYPGE…	1-530	fengycin	Bacillus subtilis		7651334
247	2623773	A2(6)	>L_gln	TEAEKRTLLLNVNDTFVERTAATALHQLVEEQAARTPDEVAVVYEEYALTYRELNARANQLARLLRSHGTGPDTLIGIMVDRSPGMVVGMLAVLKAGGAYTPIDPSYPPERIQYMLSDSQAPILLTQRHLQELAAYQGEIIDVDEEAIYTGADTNLDNVAGKDDLAYVIYTSGSTGNPKGVMISHQAICNHMLWMRETFPLTTEDAVLQKTPFSFDASVWEFYLPLITGGQLVLAKPDGHRDIAYMTRLIRDEKITTLQMVPSLLDLVMTDPGWSACTSLQRVFCGGEALTPALVSRFYETQQAQLINLYGPTETTIDATYWPCPRQQEYSAIPIGKPIDNVRLYVVNASNQLQPVGVAGELCIAGDGLARGYWQREELTKASFVDNPFEPGGTMYRTG…	1-517	tyrocidine	Brevibacillus brevis		9352938
248	Q5DIS9	A1(5)	>gln	EYVELVRGCESAPCAEPACLHPLVEAQAARTPEATAVVHGEIELSYRELNRRANVLAHRLRAEGVGPDVPVGIAMQRSPELVVALLAVLKAGGAYVPMDPSYPAERLAFLAEDSGIGLLLTQTFLQDELPFNAQLTNLCLDDPSLFQNVPAQWDGNPEQRACPEHLAYVIYTSGSTGRPKGVGITHGALVNHMRWMQERFQLAAHERVLQRTSSSFDASVWEFWLPLMSGARLHLAPAELGTSLESLWGLVEAQRINVLQMPPSLLQALLPFAGDDQLDSLRLLCCGGEALSGALLEQLGRRWNGELVNLYGPTEATIDACCFSAPVKEVGAEIPIGAPIAGVRARILDAAGGVCPVGCRGELLIAGAGLARGYLGRPGLTAERFVPDPYGDGERIYRT…	1-525	pyoverdine-III	Pseudomonas aeruginosa		15743962
249	2982194	A4	>D_glu	TKGERHRVLYDFNRTDGVFCKEMTIPELFEKQAEKTPDHPAVAFGDETISYRELNERANSLAFTLRQKGVGPDVIAGILTERSIEMIVGIMGILKAGGAYLPIDPAYPQERISYIVKDSDVSVLCAAGDVDPGEAYTGDIIRIDQTGQNDHVENLKHDIKPQHLAYVIYTSGSTGKPKGVMIEHHSVNNLVHGLNERIYQHLDAHLNVALVAPYIFDASVKQIFAALLFGHTLCIVPRETAWDAMSLIEYYSKNNINVSDMTPAHLNMLAYVDKTELEFDVKELIVGGDALTPDVIGGLFHKFPNLSCNITNVYGPTECCVDAASHQIESGKVPQTPSIPIGRPLLNTSIYIVDKELRPLPVGIAGELCIAGEGVARGYVNRPELTAEKFVDHPFEPGK…	1-523	bacitracin	Bacillus licheniformis		9427658
250	1805420	A1	>L_glu	EKEKLLARAGGKSVSYRKDMTIPELFQEKAELLSDHPAVVFEDRTLSYRTLHEQSARIANVLKQKGVGPDSPVAVLIERSERMITAIMGILKAGGAYVAIDPGFPAERIQYILEDCGADFYLTESKVAAPEADAELIDLDQAIEEGAEESLNADVNARNLAYIIYTSGTTGRPKGVMIEHRQVHHLVESLQQTIYQSPTQTLPMAFLPPFHFDASVKQIFASLLLGQTLYIVPKKTVTNGAALTAYYRKNSIEATDGTPAHLQMLAAAGDFEGLKLKHMLIGGEGLSSVVADKLLKLFKEAGTAPRLTNVYGPTETCVDASVHPVIPENAVQSAYVPIGKALGNNRLYILDQKGRLQPEGVAGELYIAGDGVGRGYLHLPELTEEKFLQDPFVPGDRMY…	1-520	surfactin	Bacillus subtilis		8355609
251	Q70KJ7	A1	>glu	LTLLSESEKERLLKRASGNPVNYRGEMTIPGLFEEKVKSLSDKPAVVYEGRTLSYRTLHEQSGRIAGRLLQAGISADSPVAVLLGRSERVIAAILGILKAGGAYVPIDPDFPADRIQYILEDSGAKAVLTEAGIQAPAADAERIDFDEAVQYETAADGVSTQSDRLAYIIYTSGTTGRPKGVMIEHRQVHHLVQSLQQEIYQCGEQTLRMALLAPFHFDASVKQIFASLLLGQTLYIVPKTTVTNGSALLDYYRQNRIEATDGTPAHLQMMVAAGDVSGIELRHMLIGGEGLSAAVAEQLMALFHQSGRTPRLTNVYGPTETCVDASVHQVSADNGMNQQAAYVPIGKPLGNARLYILDKHQRLQPDGTAGELYIAGDGVGRGYLNLPDLTAEKFLQDP…	1-535	surfactin	Bacillus amyloliquefaciens		14762003
252	Q6YK40	A4	>glu	ITAKEKEQIVERWGQPAIDCPRDKTIHQLFEEQAERTPEHTAAVYEKSRFTYRELNERANRLARILRSEGVQPDQPVGILAERSLEMIVGIIAILKAGGAYVPMDPDSPQERIRYILEDSGAKVLLAQTHLQDRVSFAGEILLLNDERMNSGDSSNLVTAAGPDHLAYVIYTSGTTGKPKGTLIEHRQVLHLMEGLRGQVYGAYDSGLRVSLLAPYYFDASVKQIFASLLGGHALYIVPKASVSDGYALSNYYRTHRIDVTDGTPSHLQLLIAADSLHGVTIRHMLIGGEALPQATVAQLLELFASNGSSMPLITNVYGPTETCVDASVFHIVPETLASADDGGYVPIGKPLGNNRVYIVDSHDRMLPIGVKGELCIAGDGVGRGYLNLPELTGEKFVA…	1-537	Bacillomycin D	Bacillus subtilis		15109718
253	Q70JZ9	A4	>glu	ITAKEKEQIVERWGQPAIDCPRDKTIHQLFEEQAERTPEHTAAVYEKSRFTYRELNERANRLARILRSEGVQPDQPVGILAERSLEMIVGIMAILKAGGAYVPMDPDSPQERIRYILEDSGAKVLLAQPHLQDRVSFAGEILLLNDERMNSGDGSNLVTAAGPDHLAYVIYTSGTTGKPKGTLIEHRQVLHLMEGLRGQVYGAYDSGLRVSLLAPYYFDASVKQIFAALLGGHALYIVPKASVSDGYALSNYYRTHRIDVTDGTPSHLQLLIAADSLHGVTIRHMLIGGEALPQATVAQLLELFASNGSSMPLITNVYGPTETCVDASVFHIVPETLASADDGGYVPIGKPLGNNRVYIVDSHDRMLPIGVKGELCIAGDGVGRGYLNLPELTGVKFVA…	1-537	cyclic lipopeptides	Bacillus amyloliquefaciens		14762003
254	2522212	A2	>TST-glu	LKQTLHHALEQQAAKTPDQPAVIVEDEEITYKELNEQANRVAWELIDRGVKAETTVAIMGRRSPEMLIGIYAILKAGGAYLPIDPDYPEERIRFLLKDSDSDILLIQSDNLDIPAFDGEIVHLSQLNSGLKRRLSNPNVEVYPDSLAYMIYTSGSTGRPKGVQVEHQSAVNFLNSLQFRYPLNQSDVILHKTSYSFDASIWELFWWPYGGASVYLLPQGGEKEPDMILKVIEEQQITAMHFVPSMLHAFLEYLKNGPVPIKTNRLKRVFSGGEQLGAHLVSRFCELLPDVTLTNSYGPTEATVEAAFFDCPLDEKLDRIPIGKPIHHVRLYILNQKQKMLPAGCIGELYIAGAGVARGYLNRPELTEERFLDDPFYPGERMYKTGDLARWLPDGQVEFL…	1-504	fengycin	Bacillus subtilis		Thesis
255	1805669	A2	>TST-glu	TLHYALEQQAEKTPDQAAVIFEDGVMTYKELNEQATRISWELIGRGVKPETTVAIIGKRSPEMLLGIYGILKAGGAYLPIDPDYPEERISFLLEDSGTNILLLQSAGLHVPEFTGEIVYLNQTNSGLAHRLSNPNVDVLPQSLAYVIYTSGSTGMPKGVEIEHRSAVNFLNSLQSRYQLKHSDMIMHKTSYSFDASIWELFWWPYAGASVYLLPQGGEKEPEVIAKAIEEQKITAMHFVPSMLHAFLEQIKYRSVPIKTNRLKRVFSGGEQLGTHLVSRFYELLPNVSITNSYGPTEATVEAAFFDCPPHEKLERIPIGKPVHHVRLYLLNQNQRMLPVGCIGELYIAGAGVARGYLNRPALTEERFLEDPFYPGERMYKTGDVARWLPDGNVEFLGRT…	1-501	surfactin and gramicidin	Bacillus subtilis subsp. subtilis str. 168		7711903
256	Q70JX1	A1	>glu	ADENEKKRVLTAFNRTEAVEPPAPTLHGLFTRRAALSPHRPALRFPGGMLTYAELDQYTDRLAARLRQKGVRKESMVGVLAERSPEMVVSVLAVLKAGGAYVPLDPEYPEDRLRYMLDDCGACLLLAQPGLSVSGFSGETLEVSLSALTGETETGAVSEEADSNSLAYIIYTSGSTGTPKGVAVEHRQAAAFLSGMQGQFPLTEEDVIVLKSSFSFDASIWQLFWWTMSGASVYLLPAGWEKDPVRMIKAFASEKVTTAHFIPAMVNSFLDALETEPAETRTRLGRTLTRVFAGGEALSPLTAARFADLLPETVLIHGYGPTEATVDAAFYVCDRKRDSGRTRLPIGKPVPGARLYVLDSGGTIQPAGVAGELYIAGTGVARGYLNRPELTEERFLDDP…	1-535	fengycin	Bacillus amyloliquefaciens		14762003
257	2522214	A1(5)	>L_glu	LAPTLHGLFERQVALTPDRTALRFSGGSLTYAQLDMYANRLAARLTAHGITKESIVGVLSERSPDMLTAVLAVLKAGGAYVPLDPAYPEERLSYMLKDSGAALLLTQPGLKAPVFSGKTLEVDMTALANEESECHSLHQADSDSLAYVIYTSGSTGRPKGVAVEHRQAVSFLTGMQMQFPLEEDDIIMMKTSFSFDASVWQLFWWTLSGASAYLLPSGWEKDPALMVKAIREEGVTTAHFIPAMLNSFLDQAEIEAPRSLKRVFAGGEPLAPHTAARFASLLPETSLVHGYGPTEATVDAAFYACDPELDKNRLRLPIGKPVPGARLYVLDPHLAVQPVGVAGELYIAGAGVARGYLNRPELTEERFLDDPFYPGERMYKTGDLARWLPDGQVEFLGRL…	1-501	fengycin	Bacillus subtilis		7651334
258	3643187	A1	>L_glu	VSSTLHGLFERQAALTPDRTALRFSGGSLTYAQLDMYANRLARLTAHGITKESIVGVLSERSPDMLTAVLAVLKAGGAYVPLDPVYPEERLSYMLKDSGAALLLTQPGLKAPVFSGKTLEVDMTSLANEESEYHSLHQADSDSLAYVIYTSGSTGQPKGVAVEHLQAVSFLTGMQMQFPLEEDDIIMMKTSFSFDASVWQLFWWTLSGASAYLLPSGWEKDPALMVKAIREEGVTTAHFIPAMLNSFLDQAEIEAPRSLKRVFAGGEPLAPHTAARFASLLPETSLVHGYGPTEATVDAAFYACDPELDKDRLRLPIGKPVPGARLYVLDPHLAVQPVGVAGELYIAGAGVARGYLNRPELTEERFLDDPFYPGERMYKTGDLAHWLPDGQVEFLGRLD…	1-500	fengycin	Bacillus subtilis F29-3		10438779
259	580910	A1	>TST-glu	QKLLYEFNKTEAVSPKAFTLHGLFERQAAFTPERLAIRFSGGSLTYAELDMYASRLAAHLAARGVTNESIVGVLSERSPDMLIAVLAVLKAGGAYLPLDPAYPKERLSYMLKDSGASLLLTQPGCSAPNFSGETLEVDMTSLASEKAENHEFTPADGGSLAYVIYTSGSTGQPKGVAVEHRQAVSFLTGMQHQFPLSEDDIVMVKTSFSFDASVWQLFWWSLSGASAYLLPPGWEKDSALIVQAIHQENVTTAHFIPAMLNSFLDQAEIERLSDRTSLKRVFAGGEPLAPRTAARFASVLPQVSLIHGYGPTEATVDAAFYVLDPERDRDRLRIPIGKPVPGARLYVLDPHLAVQPSGVAGELYIAGAGVARGYLNRPALTEERFLEDPFYPGERMYKT…	1-519	fengycin	Bacillus subtilis subsp. subtilis str. 168		7711903
260	1805668	A1	>TST-glu	DEDKTRKIVSQNNRTVSVSPEAPTLHGLFERQAAVTPERLAIRFSGGSLTYAELDMYASRLAAHLAARGVTNESIVGVLSERSPDMLIAVLAVLKAGGAYLPLDPAYPKERLSYMLKDSGASLLLTQPGCSAPNFSGETLEVDMTSLECEEVKRHVSASVSDGSLAYVIYTSGSTGQPKGVAVEHRQAVSFLTGMQHQFRLSEDDIVMVKTSFSFDASVWQLFWWALSGASAYLLPPGWEKDSALIVQAIHQENVTTAHFIPAMLNSFLDQAEIERLSDRTSLKRVFAGGEPLAPRTAARFASVLPQVSLIHGYGPTEATVDAAFYVLDPERDRDRLRIPIGKPVPGARLYVLDPHLAVQPSGVAGELYIAGAGVARGYLNRPALTEERFLEDPFYLGE…	1-524	surfactin and gramicidin	Bacillus subtilis subsp. subtilis str. 168		7711903
261	Q9I157	A1(2)	>glu	VDAEQAAHLAEWGSAPCEPARAWLPELLERQLAQSAERVALEWDGGSLGYAELHARANRLAHYLRDKGVGPDVRVAICAERSPQLLVGLLAIVKAGGAYVPLDPDYPSERLAYMLADSGVELLLTQAHLFERLPGAEGVTPICLDSLKLDNWPSQAPGLHLHGDNLAYVIYTSGSTGQPKGVGNTHAALAERLQWMQATYTLDGDDVLMQKAPVSFDVSVWECFWPLVTGCRLVLAAPGEHRDPARLVELVRQFGVTTLHFVPPLLQLFIDEPGVAACGSLRRLFSGGEALPAELRNRVLQRLPAVALHNRYGPTETAINVTHWQCRAEDGERSPIGRPLGNVVCRVLDAEFNLLPAGVAGELCIGGLGLARGYLGRPALSAERFVADPFSAAGERLYR…	1-525	pyoverdine-I,II,III	Pseudomonas aeruginosa PAO1		10984043
262	Q45R85	A2	>glu	GTGTPRPPGSRPEPVAARIAGQAARTPDAPAVTEPGRVWSYAELDARADRVAAALAARGIGAEDLVAVLLPRGAELVATLLGILRAGAAYLPLDTGHPADRNRRALSDSAPALLVTDAGRSRTLRGETGCAALVLGAEDTERELADRAPLPRDGAGLVRPVTGDNAAYTILTSGSTGRPKAVVVTRDALDAFVDRALDTYGDALGGEALLHSPVAFDLTVVTLYGPLAAGGRVRVGDLDESGIARWEKERPAFVKATPSHLALLTEFGGSTAPGTVVLAGEQLIGARLDRWRTRLGASGTTVLNSYGPTETTVNCLEHRIAPDADVPSGPVPVGRPVPGVRVLLLDDRLRPVAPGVTGELYVCGPGVARGYRARPAATAERFVACPQGRPGERMYRTGD…	1-522	product A54145	Streptomyces fradiae		16208464
263	81842339	A1(10)	>L_glu-3mglu	DPEVRGTVLEKWSGSDDVRPAERFTDLFEEQVARTPGKTALIAPDGRLTYAELDAAANRLARRLVELGVGPERHVAVAVGRRTELVVGMLAVLKAGGAYVPVDPEYPPDRIRHMIQDADPALVLTTSDVDDRIGEECCGPLTFVMDDPNTGTSLGRHSGTALTDADRAAPLLPGHPAYVIYTSGTTGRPKGVVVEHRALSAFVRHCRSSQAPDISGLSVMQASASFDQSVGSLHAPLISGGCVRLTDLRALAETAGSEPGFHRATFMKGTPSHLALLATMPPEVAPSGTLTLGGEELRGEILAPWREAAGDVTVVNVYGPTEATGHCLEHWIAPDRTVEPGPVPIGTPHEGVRVYVLDSALRPVAPGLDGEVYLAGVQLARGYLGRGGLTAERFTADPF…	1-529	CDA	Streptomyces coelicolor A3(2)		12445768
264	2982194	A2	>L_cys	TDQSFDAKPLHELFTGQVKHGPDRMALKHHDEVMTYQELDEKSNQVARFLIGKGVEKGDYIGVIGKRSLGTIVNLLAVLKTGAAYIPLDPDYPEERKAYIQSKSNCKFFISHDVYDKEHIERFSKAPVDRKVDLDDMAYVIFTSGSTGKPKGVQITHVPQRNTILDINEKFNVTEQDNIMGISSLCFDLSVYDVFGALSSGASLVIIDDQRDVFSLKETAEKERITIWNSVPAIMGMTADVYPDNELNHHLRLILLSGDWIPLQLPATIKKTFKNAEVISLGGATEGSIWSIYYPIQKVEEDWKSIPYGKPLANQKIYVLNQNKQLCPVGVEGELYIGGAGVASGYIHDQEKTEHSFIQHQELGYIYKTGDYGVLKEDGYVEFLGRKDSQVKIRGYRVE…	1-484	bacitracin	Bacillus licheniformis		9427658
265	Q8GGP3	A1(2)	>L_cys	LHKILHEWNDTTRAFPDDRLMHQLFEEQAAQQPRAEALRWRGGGTMTYQELNRRANRIAARLAAEDVGPETVVAVSVPRGPMMVAVVLGILKAGGVYLPMEPHLPAERAAVILEEAHAEVVVTTADREGWPVPDGYARVCADAAVEGPHPADADNCPRPVTQPHNTAYIIFTSGSTGRPKGVAVAHRPVLNLINWCRRTFGFGPGDMGLCVTSLGFDLSVFDVFGLLGTGAALYIADAEQQRDPALLLDVLIEEPVTFWNSAPTTLAQVGPLLDTVGTAGTGDLRLVFLSGDFTPLPLPDEVRAVFPRADMISLGGATEATVWSNWFRIGAIDPAWRSIPYGRPIDNSRYHVLDEALRPCPVGVEGDLYIGGECLALGYVNQPELTADRFIPDPFHEDP…	1-530	leinamycin	Streptomyces atroolivaceus		12446651
266	Q333U7	A1(3)	>cys	GEREKILYRWNDTDRSFPCPGPIHLPFEQQAAARPDAIAVRWSGGTMTYRELNRQANRIAWTLKRRGVRPETVVGVAVRRGPLMVAAVLGVLKAGGAYLPIGSTLPSDRVAGMLADASATLVLTTEDTNRWTPPDGVELLDVGRAGLALSLDGEINPEPVASADNTAYIIFTSGSTGKPKGVTVAHRPVHNLLNWCYRTFDFGPDDVSLCVTSLDFDLSVFDIFGLLGAGGGFYIADATQQRDPEMLLDVLLSEPITFWNSVPGTLNQLAPLLPQTAGSPGVQDLRLVFFSGDYTPLSLPDQVRAVFPHAEIISLGGATEATVWSNFFPVGAIDPQWRSIPYGRPIDNARYYVLDEKLEPCAVGVEGDLYIGGPVIALGYVNRPDLTAERFIADPFGGV…	1-531	Thiocoraline	Micromonospora sp. ML1		16408310
267	3386354	A1(3)	>L_cys	TEPVEAPPQALPGSARSIAAGFAERALLTPDATAIHDAAGSYSYRQVAQHASALRRVLEAHGAGRGRRVAVMLPKSAAQLVAVIGILQAGAAYVPVDIRQPPLRRQAILASAEVVALVCLESDVPDVGCACVAIDRLAADSAWPPPPAAEVAADDLAYVIYTSGSTGTPKGVMLSHAAVSNTLLDINQRYGVDANDRVLGLAELSFDLSVYDFFGATAAGAQVVLPDPARGSDPSHWAELLERHAITLWNSVPAQGQMLIDYLESEPQRHLPGPRCVLWSGDWIPVSLPTRWWRRWPDSAAVQPGRRTEAAIWSIEQPIRPQHTELASIPYGRALRGQSVEVLDARGRRCPPGVRGEIHIGGVGLALGYAGDPQRTAERFVRHPDGRRLYRTGDLGRYL…	1-455	pyochelin	Pseudomonas aeruginosa PAO1		9846750
268	Q9FB18	A2	>cys	GTPPLPTAQAAVRRRTAATEAPLPARLLHEAVGDAARRHADLTALVDGDTRMTYRRLTEHARRVGRTLRRLGARPGRLVPVVARKGWRQAVAALGVLESGAAYLPLDPELPAERLVHLVRRAEAALLLTERALLDTLAVPVGVTVLAVDDDAALDADGGPLQSVQNLTDLAYTIFTSGSTGEPKGVMIDHLGAANTLECVNRRFGTGPGDAVLAVSSPSFDLAVYDLFGVLAAGGTVVVPAHDRRRDPGHWAELIRRERVTLWNSVPALGTLLTEYAEALAPDALRTLRAVLLSGDWIPLGLPDRIRALSAPGATVMSLGGATEASIWSVWYEIGKVHEAWSSIPYGTPMANQRLEVLDEQLRPRPDWVPGELYIGGTGVAKGYWRDPEQTSLRFPVHP…	1-529	bleomycin	Streptomyces verticillus		10930733
269	75414060	A2	>TST-cys	GTPPLPTAQAAVRRRTAATEAPLPARLLHEAVGDAARRHADLTALVDGDTRMTYRRLTEHARRVGRTLRRLGARPGRLVPVVARKGWRQAVAALGVLESGAAYLPLDPELPAERLVHLVRRAEAALLLTERALLDTLAVPVGVTVLAVDDDAALDADGGPLQSVQNLTDLAYTIFTSGSTGEPKGVMIDHLGAANTLECVNRRFGTGPGDAVLAVSSPSFDLAVYDLFGVLAAGGTVVVPAHDRRRDPGHWAELIRRERVTLWNSVPALGTLLTEYAEALAPDALRTLRAVLLSGDWIPLGLPDRIRALSAPGATVMSLGGATEASIWSVWYEIGKVHEAWSSIPYGTPMANQRLEVLDEQLRPRPDWVPGELYIGGTGVAKGYWRDPEQTSLRFPVHP…	1-529	bleomycin	Streptomyces verticillus		11048953
270	6635396	A1	>cys	VVRLPEAQRARRETFNATTASIPEARLDGLFLAQAEQGPQRMAILEPALRMSYGELLGQAGSLAAHLAELGARPNELTAVVLEKGWRQIVAVTAIHLAGSAYLPIDPALPEERRRLLLEEGQVKVVLTESHLAERLSWPASVRVVAIADTARGAPPRLPARAASDMAYCIYTSGSTGRPKGVKIEHRAAANTILDINERFGVGPADRVFALSSLGFDLSVYDIFGSLAAGAAIVLPQPEVTRDPAHWLQVLRQQGVTIWNSVPTLMEMLVDQVEARGELLPETLRLVMLSGDWIPVTLPDRIRRLSRDIRVISLGGATEASIWSIIHPIGRVDPAARSIPYGRPMLNQRFYVLDEKLAPRPDHVPGDLYIGGVGLAQGYFRDEETTRARFFNHPRTGER…	1-530	myxothiazol	Stigmatella aurantiaca DW4/3-1		10601310
271	38174851	A1	>cys	LPAAQRARRESFNATAAAIPEARLDALFLAQAERMPERVAVIDHGRTLSYAQLREHASALASQLVTLGAKPDTLIAVVLEKGWRQAVAVLAIQLAGAAYLPVDPALPEDRRNLLLQEGQVKVALTEPRLAERLSWPEDVEVVVVADIARGAALPERRGSVTDLAYCIYTSGSTGRPKGVMIDHRSAANTVQDINSRFQVGPEDRVFALSSLGFDLSVYDIFGALAVGAAFVLPESEATKDPASWLNLLRTHRVSVWNSVPTLMEMLVDVAETRGERLPDSLRLVMMSGDWIPVTLPDRIRRLARGDIQIISLGGATEGSVWSILHPIGQVEPTARSIPYGRPMLNQRFYVLDDALASRPDYVPGELFIGGVGVARGYFRDDVRTAERFIVHPKTNERLY…	1-515	Melithiazol	Melittangium lichenicola		14583260
272	Q5MD35	A1	>cys	SLLLPPAQRARRESFNATAAAIPEARLDDLFLARAEQLPERVAVIDADRTLSYAQLREHAADLATRLAALGARPDNLIAIVLEKGWRQAVAVLAVQLAGAAYLPVDPALPDERRALLLQEGKVRVVVTEPRLAERLSWPGDVEVVVVADIARGVSRPERRGSASDLAYCIYTSGSTGRPKGVMIEHRAAANTLLDINARFQVGPEDRIFALSSLGFDLSVYDIFGALAAGAALVLPETEATRDPARWLRLLRAHRVSVWNSVPTLMEMLVDVAETRGERLPDSLRLVMMSGDWIPVTLPDRIRRLARGDIQIISLGGATEGSVWSILHPIGQVPPGARSIPYGRPMLNQRFHVLDEALSPRPDHVPGELFIGGVGVARGYFGDEVRTAERFIVHPKTRE…	1-531	cystothiazole-A	Cystobacter fuscus		16041144
273	7453558	A1	>cys	PPAQLEARASANETNSLLSEHTLHGLFAARVEQLPMQLAVVSARKTLTYEELSRRSRRLGARLREQGARPNTLVAVVMEKGWEQVVAVLAVLESGAAYVPIDADLPAERIHYLLDHGEVKLVLTQPWLDGKLSWPPGIQRLLVSDAGVEGDGDQLPMMPIQTPSDLAYVIYTSGSTGLPKGVMIDHRGAVNTILDINERFEIGPGDRVLALSSLSFDLSVYDVFGILAAGGTIVVPDASKLRDPAHWAALIEREKVTVWNSVPALMRMLVEHSEGRPDSLARSLRLSLLSGDWIPVGLPGELQAIRPGVSVISLGGATEASIWSIGYPVRNVDPSWASIPYGRPLRNQTFHVLDEALEPRPVWVPGQLYIGGVGLALGYWRDEEKTRNSFLVHPETGER…	1-530	epothilone	Sorangium cellulosum		10831849
274	Q8GAQ3	A2(4)	>cys	LLPLSQLTQRLQVNETYAPVSEETLHNLFVKQVQQRPEAIALITPQRTLTYHELYTEAQALGQQVQQLGATPNTLVAVLMEKGWEQIVAVLGILMAGAAYLPIDAALPQERQWSLLEQGEVKLVVTQAALNASLGLPDHLHCLVVASQPQEIIDTPLEANVSSSDLAYVIFTSGSTGTPKGVMIDHRGAVNTIQDINQRFDVQPTDRMLAVSALNFDLSVYDIFGLLAAGGTLVMPTPEAAKDPVHWVELMTTHQVTLWNTVPALMQMLVEYLSEHPDQVTEDLRLALLSGDWIPLNLPTQIQSLWPQGQVVSLGGATEASIWSVYYPITTVEPEWKSIPYGKPLVNQSLHVLNHNLDPCPNWVPGQLYIGGIGLAQGYWRDEQKTNASFILHPQTGER…	1-530	barbamide	Lyngbya majuscula		12383521
275	Q6DNE7	A1(4)	>cys	LPTAQLALQAQVNQTTQSWSEDILHSLFVKQVQVQSEATAVISPQKSLTYGELYQRSHQLGHGLRKLGVKPNQLVAVVMEKGWEQVVAVLGILMSGGAYLPIDPGLPQERQWYLLEQAQVTQVLTQTHLKQSLGWPEGIKCWSVDTEELAEYDPNPLEPVQTSEDLAYVIYTSGSTGLPKGVMIDHRGAINTILDINQRFKVTPSDRVLALAALNFDLSVYDIFGVLGAGGAIVMPPPKAAKDPACWRELIIAHEVTLWNSVPALMQMLVEHLLGTSATAVGDLRVVMLSGDWLPVDLPSKIQSLWSNVQVMSLGGATEASIWSIGYPIEKVGSDWKSIPYGKPLLNQSFYVLNELMEPRPVWVPGQLYIGGVGLAKGYWKNEHKTQASFITHPVTQEP…	1-530	curacin-A	Lyngbya majuscula		15332855
276	3386353	A1	>TST-cys	PLPWAQQARRALLNGQPACATARTLHRDFFLRAAEAPDADALLYRDQRVTRGELAERALRIAGGLREAGVRPGDAVEVSLPRGPQQVAAVFGVLAAGACYVPLDIDQPPARRRLIEEAAGVCLAITEEDDPQALPPRLDVQRLLRGPALAAPVPLAPQASAYVIYTSGSTGVPKGVEVSHAAAINTIDALLDLLRVNASDRLLAVSALDFDLSVFDLFGGLGAGASLVLPAQEQARDAAAWAEAIQRHAVSLWNSAPALLEMALSLPASQADYRSLRAVLLSGDWVALDLPGRLRPRCAEGCRLHVLGGATEAGIWSNLQSVDTVPPHWRSIPYGRPLPGQAYRVVDTHGRDVPDLVVGELWIGGASLARGYRNDPELSARRFVHDAQGRWYRTGDRGR…	1-470	pyochelin	Pseudomonas aeruginosa PAO1		9846750
277	48323	A1	>TST-cys	LPKHQESIRNKINQQGDLELTKELLHQRFFKNVESTPNALAIIHGQESLDYITLASYAKSCAGALTEAGVKSGDRVAVTMNKGIGQIVAVLGILYAGAIYVPVSLDQPQERRESIYQGAGINVILINESDSKNSPSNDLFFFLDWQTAIKSEPMRSPQDVAPSQPAYIIYTSGSTGTPKGVVISHQGALNTCIAINRRYQIGKNDRVLALSALHFDLSVYDIFGLLSAGGTIVLVSELERRDPIAWCQAIEEHNVTMWNSVPALFDMLLTYATCFNSIAPSKLRLTMLSGDWIGLDLPQRYRNYRVDGQFIAMGGATEASIWSNVFDVEKVPMEWRSIPYGYPLPRQQYRVVDDLGRDCPDWVAGELWIGGDGIALGYFDDELKTQAQFLHIDGHAWYR…	1-521	anguibactin	Listonella anguillarum (Vibrio anguillarum)		8335354
278	408802	A1	>TST-cys	MPASQRAIRERVNATGAPIPEGLLHEGIFRIALQQPQALAVTDMRYQWNYHELTDYARRCAGRLVECGVQPGDNVAITMSKGAGQLVAVLAVLLAGAVYVPVSLDQPAARREKIYADASVRLVLICQHDASAGSDDIPVLAWQQAIEAEPIVNPVVRAPTQPAYIIYTSGSTGTPKGVVISHRGALNTCCDINTRYQVGPHDRVLALSALHFDLSVYDIFGVLRAGGALVMVMENQRRDPHAWCELIQRHQVTLWNSVPALFDMLLTWCEGFADATPENLRAVMLSGDWIGLDLPARYRAFRPQGQFIAMGGATEASIWSNACEIHDVPAHWRSIPYGFPLTNQRYRVVDERGRDCPDWVSGELWIGGIGVAEGYFNDSLRSEQQFLTLPDERWYRTGD…	1-465	HMWP2	Yersinia enterocolitica		8366034
279	113315	A2	>L_cys	NMEYLSSNQTAQLDKWNATAFEYPNTTLHAMFESEAQQKPDKVAVVYEDIRLTYRELNSRANALAFYLLSQAAIQPNKLVGLIMDKSEHMITSILAVWKTGGAYVPIDPRYPDQRIQYILEDTAALAVITDSPHIDRLRSITNNRLPVIQSDFALQLPPSPVHPVSNCKPSDLAYIMYTSGTTGNPKGVMVEHHGVVNLCVSLCRLFGLRNTDDEVILSFSNYVFDHFVEQMTDALLNGQTLVVLNDEMRGDKERLYRYIETNRVTYLSGTPSVISMYEFDRFRDHLRRVDCVGEAFSEPVFDKIRETFPGLIINGYGPTEVSITTHKRPYPFPERRTDKSIGCQLDNSTSYVLNDDMKRVPIGAVGELYLGGDGVARGYHNRPDLTADRFPANPFQTE…	1-539	ACV	Acremonium chrysogenum		1706706
280	Q9C1G0	A2	>L_cys	GQMEQLDQWNANEFEFPSSTLHAVFESEAQQHPDKVAVVYEDVRLTYRELNSRANALAYHLLSKAAIGPNKIIGLVMEKSEHMINSIFAVWKTGGAYVPIDASYPDHRIKYILEDTAALAVIADGPYLERLESIMEGSLPLIPSDEALRLPPSPVHPNSNCHSSDLAYVMYTSGTTGLPKGVMVEHHGVVNLAFSLAQIFGLRDTDDEVILSFSNYIFDHFVEQMTDALLNGQTLVVLNDEMRGDKERLYKYIEDNKVTYLSGTPSVISMYEFDRFHSHMRRIDCVGEAFSEPVFDKIRETFPGLVINGYGPTEVSITTSKRLYPFPERRTNKSIGSQVSNSKSYVLSDDMKRMPIGAVGELYLGGDGVARGYHNRPELTAERFPQNPFQTEQEKREGR…	1-524	ACV-betalactam	Kallichroma tethys		12571064
281	74698077	A2	>TST-cys	ALEFLSPGQMEQLDQWNANEFEFPSSTLHAVFESEAQQHPDKVAVVYEDVRLTYRELNSRANALAYHLLSKAAIGPNKIIGLVMEKSEHMINSIFAVWKTGGAYVPIDASYPDHRIKYILEDTAALAVIADGPYLERLESIMEGSLPLIPSDEALRLPPSPVHPNSNCHSSDLAYVMYTSGTTGLPKGVMVEHHGVVNLAFSLAQIFGLRDTDDEVILSFSNYIFDHFVEQMTDALLNGQTLVVLNDEMRGDKERLYKYIEDNKVTYLSGTPSVISMYEFDRFHSHMRRIDCVGEAFSEPVFDKIRETFPGLVINGYGPTEVSITTSKRLYPFPERRTNKSIGSQVSNSKSYVLSDDMKRMPIGAVGELYLGGDGVARGYHNRPELTAERFPQNPFQTE…	1-533	ACV	Kallichroma tethys		12571064
282	113314	A2	>L_cys	SLEYLSSAQMAQLDAWNATDAEFPDTTLHAMFEKEAAQKPDKVAVVYEQRSLTYRQLNERANRMAHQLKSDISPKPNSIIALVVDKSEHMIATILAVWKTGGAYVPIDPEYPDDRIRYILEDTSAIAVISDACYLSRIQELAGESVRLYRSDISTQTDGNWSVSNPAPSSTSTDLAYIIYTSGTTGKPKGVMVEHHGVVNLQISLSKTFGLRDTDDEVILSFSNYVFDHFVEQMTDAILNGQTLVMLNDAMRSDKERLYQYIETNRVTYLSGTPSVISMYEFSRFKDHLRRVDCVGEAFSQPVFDQIRDTFQGLIINGYGPTEISITTHKRLYPFPERRTDKSIGQQIGNSTSYVLNADMKRVPIGAVGELYLGGEGVARGYHNRPEVTAERFLRNPFQ…	1-536	ACV-penicillin	Emericella nidulans (Aspergillus nidulans)		2061333
283	113317	A2	>L_cys	GSLEYLSSIQLEQLAAWNATEAEFPDTTLHEMFENEASQKPDKIAVVYEETSLTYRELNERANRMAHQLRSDVSPNPNEVIALVMDKSEHMIVNILAVWKSGGAYVPIDPGYPNDRIQYILEDTQALAVIADSCYLPRIKGMAASGTLLYPSVLPANPDSKWSVSNPSPLSRSTDLAYIIYTSGTTGRPKGVTVEHHGVVNLQVSLSKVFGLRDTDDEVILSFSNYVFDHFVEQMTDAILNGQTLLVLNDGMRGDKERLYRYIEKNRVTYLSGTPSVVSMYEFSRFKDHLRRVDCVGEAFSEPVFDKIRETFHGLVINGYGPTEVSITTHKRLYPFPERRMDKSIGQQVHNSTSYVLNEDMKRTPIGSVGELYLGGEGVVRGYHNRADVTAERFIPNPF…	1-539	ACV-penicillin	Penicillium chrysogenum		2118102
284	113318	A2	>TST-cys	GSLEYLSSIQLEQLAAWNATEAEFPDTTLHEMFENEASQKPDKIAVVYEETSLTYRELNERANRMAHQLRSDVSPNPNEVIALVMDKSEHMIVNILAVWKSGGAYVPIDPGYPNDRIQYILEDTQALAVIADSCYLPRIKGMAASGTLLYPSVLPANPDSKWSVSNPSPLSRSTDLAYIIYTSGTTGRPKGVTVEHHGVVNLQVSLSKVFGLRDTDDEVILSFSNYVFDHFVEQMTDAILNGQTLLVLNDGMRGDKERLYRYIEKNRVTYLSGTPSVVSMYEFSRFKDHLRRVDCVGEAFSEPVFDKIRETFHGLVINGYGPTEVSITTHKRLYPFPERRMDKSIGQQVHNSTSYVLNEDMKRTPIGAVGELYLGGEGVVRGYHNRADVTAERFIPNPF…	1-539	penicillin	Penicillium chrysogenum		2129535
285	1752728	A2	>L_cys	LELVCAADRRRFDEWNRTETEFARDRTLHAGFEIAAERWPDAIAVVSGENRLSYRELNERANRIAGFLAARVAPKPDEFIGLVVEKSEWMIAAILGVWKAGAAYVPIDPSYPDDRIRFIFEDTQARLVLTDRAYAERLDRVADGLPCEVFGVQDLPLEPYPAANPRSAATSTDLAYAIYTSGTTGRPKAVLIEHRGVVNLHTSLERLFDLSRDRGDEAVLSFSNYVFDHFVEQMTDALLSGQTLVMLDDSMRSDQQRLYAYMNANAVTYLSGTPSVLSLYEYGSIPSLKRIDAIGEDFTTPVFDKIRSSFGGLIINGYGPTEISITSHKRLYLKHEPRLDKSIGHPVANTACYVLNPAMQRVPVGGMGELYIGGIGVARGYLNRPELTAERFVSNPFQS…	1-537	ACV-cephalosporin	Lysobacter lactamgenus		8737573
286	113316	A2	>L_cys	LDLISPSMRARFDSWNETAEEFPADKTLHAVFEEMAERWPDEIAVVYRENRLTYRELNERANRLAHYLRSVVELRPDDLVALVLDKSELMITAIIAAWKTGAAYVPIDSGYPDDRISFMLSDTAARVVVTNEIHSDRLRSLAETGTPVLEIELLHLDDQPAVNPVTETTSTDLAYAIYTSGTTGKPKAVLVEHRGVVNLQVSLAKLFGLDKAHRDEALLSFSNYIFDHFVEQMTDALLNGQKLVVLDDSMRTDPGRLCRYMNDEQVTYLSGTPSVLSLYDYSSATSLTRIDAIGEDFTEPVFAKIRGTFPGLIINGYGPTEISITSHKRPYPPDVHRVNKSIGFPVANTKCHVLNKAMKPVPVGGIGELYIGGIGVTRGYLNREDLTADRFVENPFQTA…	1-529	ACV-cephamycin	Amycolatopsis lactamdurans		1956290
287	Q333U7	A2(4)	>cys	APDAPIDAVEILNRDDLAALERWTGRARGTDRVVGTIPERFAAVVAEQPEAVALVAADGEESWTYGELDRWANRIAHHLHARGVGRQHRVALVMERSPLLVAAVLGTLKAGACYVPVEPTWPRARIDLVLADLDPALVIDERLAEEDLTGYPTRPLDTADVGGEHLAYLMYTSGSTGTPKGVEVSHRNVLSLALDPCWADADHQRVLVHAPPTFDASTYEMWVPLLHGGAAVVAPPGKLDAARLATLIAERGVTALWLPAGLFDLITQHHPKSFVQVREVWAGGDVLSPAAVRRLVRDDGTLTVVNGYGPTETTTFAARYRMSAPARCKDPLPIGEPMAGSRLYALDDRLRQVPQGVIGELYVGGDGVARGYANHPPLTSERFVADPFGRPGERMYRTG…	1-523	Thiocoraline	Micromonospora sp. ML1		16408310
288	3724089	A1(3)	>L_tyr	VPTEERKLIQSFNETERHYPNKTLSQLFEEQALKTPDAAALRMGDECRTYRQLDERANQIAHALIEKGAGSGGIVAVMMERSMDMAAALLGIWKAGGAYLPLDPSYPKERLSFLLHDSQAALLLTEEELISSIPSGYEGSIVTSGHTTHYRTDSPDASIGELAYLIYTSGTTGRPKGVLVDHQGIANTLQWRREEYGMSEGDTALHLFSYVFDGCVTSLFTPLLSGACVLLTTDNEAKDVLALRRKIAQYKVSHMLIVPSLYRVLLEVLTAEDAKSLRIVTFAGEAVTPDLLETSRKICPSAELANEYGPTENSVATTILRHLNEEERITIGHPIANTKVYILQGEQLQPIGAAGELCISGAGLARGYYKRTELTEKAFTDHPFLKGERLYRTGDAGRF…	1-512	fengycin	Bacillus subtilis		10438779
289	509469	A1	>TST-tyr	VPPEEQQVIQLFNETERPYVNKTIPQLFEEQAHKTPEAAALKMGNECWTYRQLQVRANQIAHALIEKGVGSGDIVAVMMGRSMEMPAALLGIWKAGGAYMPLDPHFPAERLSFLLKDSQAAQLLIEEDLISLIPPSYEGNTITIEHTESYQTEAPNMPPGDLAYLIYTSGTTGRPKGVLVDHHGIANTLQWRREEYSMTEQDISLHLFSYVFDGCVTSLFTPLLSGACVLLTTDDEAKDVLALKRKIARYKVSHMIIVPSLYRVLLEVMTADDAKSLRIVTFAGEAVTPDLLELNQIICPSAELANEYGPTENSVATTILRHLNKKERITIGHPIRNTKVFVLHGNQMQPIGAAGELCISGAGLARGYYKQQELTQKAFSDHPFLEGERLYRTGDAGRF…	1-512	peptide synthetase ORF2	Bacillus subtilis subsp. subtilis str. 168		7711903
290	O30980	A3(9)	>D_tyr	LTHEERNKLLNEFNSGQENEHKVQTIDQLFEKQAALTPNAPALVSRENTLTYQELDEWSNGIAWALRDRGVKPDTPVGIMMPRSFSMIAAILGVWKAGGCYVPIDPEYPAERKRYILGDSRTKLLITLPAADQEALEDFEGEIFAIENAETYDGSPLPQVSRPQHLAYIIYTSGTTGQPKGVMVEHKGIANTLQWRRNAYTLNETDTVLQLFSFSFDGFLTSMFTPLLSGAKTVLPDENEAKDILSIKHDLSHHRITHMIIVPVLYRALLDVIQPEDAKTLRVVTLAGEAADRELIDRSMAICPNTELANEYGPTENSVATTAMRHMERQKNVCIGRPIDNTEVLILNGDQLQPIGVAGELCIAGTGLARGYVNLPELTAKTFVQHPYQPEKRMYRTGD…	1-523	fengycin	Bacillus subtilis		7651334
291	2522212	A3	>TST-tyr	THEERNKLLNEFNSGQENEHKVQTIDQLFEKQAALTPNAPALVSRENTLTYQELDEWSNGIAWALRDRGVKPDTPVGIMMPRSFSMIAAILGVWKAGGCYVPIDPEYPAERKRYILGDSRTKLLITLPAADQEALEDFEGEIFAIENAETYDGSPLPQVSRPQHLAYIIYTSGTTGQPKGVMVEHKGIANTLQWRRNAYTLNETDTVLQLFSFSFDGFLTSMFTPLLSGAKTVLPDENEAKDILSIKHDLSHHRITHMIIVPVLYRALLDVIQPEDAKTLRVVTLAGEAADRELIDRSMAICPNTELANEYGPTENSVATTAMRHMERQKNVCIGRPIDNTEVLILNGDQLQPIGVAGELCIAGTGLARGYVNLPELTAKTFVQHPYQPEKRMYRTGDA…	1-519	fengycin	Bacillus subtilis		Thesis
292	1805669	A3	>TST-tyr	TQEERHQLLNEFNTGQANQYGVQTISQLFEQQAARTPKASALVSGDKTLTYQELDEWSNGIARALRSRGVKPDTPVGIMMHRSFSMIASILGVWKAGGCYVPIDPEYPKERKRYILSDSGTKLLMTINEADLGVLADFEGEILTIESVEEDDKSPLPQMSSAHHLAYIIYTSGTTGRPKGVMVEHKGIANTLQWRRNAYAFNETDTILQLFSFSFDGFITSMFTPLLSGAKAVLLHEEEAKDILAIKHQLSRQRITHMIIVPVLYRALLDVVQPEDVKTLRVVTLAGEAADRELIARSLAICPHTELANEYGPTENSVATTVMRHMEKQAYVSIGQPIDGTQVLILNSNHQLQPIGVAGELCIAGTGLARGYVNLPELTERAFTQNPFKPEARMYRTGD…	1-515	surfactin and gramicidin	Bacillus subtilis subsp. subtilis str. 168		7711903
293	6449056	A1	>D_tyr	GIPEAVKQQILFDFNDTAADYSGNKTVSQLFEEQAERTPDHVAVKFVNNHMTYRELNEKSNRLARTLRNYGVQADTLVAIMAERSLEMIVSIMAIWKAGGAYVPLDPEYPEERLQYVLNDANADVLVVQRHFKNSLVFDGPMIDLNDETSYHADCSLLSPIAEHSHLAYVIYTSGTTGKPKGVMVEHGGIVNSLQWKKAFFKHSAEDRVLVLYPYVFDAFILNFFGPLISGAALYLLPNEDNKDLFAIQNVLKLERITHFSTSPRLLQAMTEQMNAEDFYHVQHVVVGGEKLEPDTVERLFSLQPQIRINNEYGPTENSVVSTFQPVYSADEQITIGKPVANHQAYILGAHRQIQPIGVPGELYVGGSGVARGYLNQPDLTEEKFVDHLLIPRRKMYKT…	1-518	mycosubtilin	Bacillus subtilis subsp. spizizenii ATCC 6633		10557314
294	Q6YK40	A1	>tyr	LPEAEKQKLLFDFNDTGADFSGSRTVYQLFEEQAERTPEHAAVKFKNDHLTYRELNEKASRLARTLRNCGVQPDTLVAILADRSLEMIVSIIAVWKAGGAYVPLDPEYPKERLQYLLHDADADVLLVQHHLKNSLAFDGPVIDLNDETSYHADCSLLSPVAGHSHLAYVIYTSGTTGKPKGVMVEHSGIVNSLQWKKAFFKHSPADRVLVLYPYVFDAFILNFFGPLISGATLHLLPNEENKETFAIQNAIKQERITHFSTSPRLLKTMIEQMNREDFIHVQHVVVGGEQLETDTVEKLHSLQPRIRINNEYGPTENSVVSTFHPVQSADEQITIGSPVANHQAYILGAHHQIQPIGVPGELYVGGAGVARGYLNRPELTEEKFVEHLHVPGQKMYKTG…	1-524	Bacillomycin D	Bacillus subtilis		15109718
295	16040971	A1	>D_tyr	PEAEKQKLLFDFNDTVRDFSGSRTVYQLFEEQAERTPEHAAVKFKNDHLTYRELNEKASRLARTLRNCGVQPDTLVAILADRSLEMIVSIIAVWKAGGAYVPLDPEYPKERLQYLLHDADADVLLVQHHLKNSLAFDGPVIDLNDETSYHADCSLLSPVAGHSHLAYVIYTSGTTGKPKGVMVEHGGIVNSLQWKKAFFRHSPADRVLVLYPYVFDAFILNFFGPLISGATLHLLPNKENKETFAIQNAIKQERITHFSTSPRLLKTMIEQMNREDFIHVQHVVVGGEQLEADTVEKLHSLQPRIRINNEYGPTENSVVSTFHPVQSADEQITIGSPVANHQAYILGAHHQIQPIGVPGELYVGGAGVARGYLNRPELTEEKFVEHLHVPGQKMYKTGD…	1-516	iturin A	Bacillus subtilis		11591669
296	Q70JZ9	A1	>tyr	LPEAEKQKLLFDFNDTVRDFSGSRTVYQLFEEQAERTPEHTAVKFKNDHLTYRELNEKANRLARTLRNCGVQPDTLVAILADRSLEMIVSIIAVWKAGGAYVPLDPEYPKERLQYLLHDADADVLLVQHHLKNSLAFDGPVIDLNDETSYHADCSLLSPVAGHSHLAYVIYTSGTTGKPKGVMVEHGGIVNSLQWKKAFFKHSPADRVLVLYPYVFDAFILNFFGPLISGATLHLLPNEENKETFAIQNAIKQERITHFSTSPRLLKTMIEQMNREDFIHVQHVVVGGEQLEADTVEKLHSLQPRIRINNEYGPTENSVVSTFHPVQSADEQITIGSPVANHQAYILGAHHQIQPIGVPGELYVGGAGVARGYLNRPELTEEKFVEHLHVPGQKMYKTG…	1-524	cyclic lipopeptides	Bacillus amyloliquefaciens		14762003
297	2623773	A3(7)	>L_tyr	TEAEKQRLLVDFNGAHKDFPQNKTLQALFEEQAEKSPQATAVEISGQPLSYQELNERANQLAATLRERGVQPDQPVGIMANRSVEMVVGILAILKAGGAYVPIDPEYPEERVAYMLTDCQARLVLTQKHLGAKLGSSVTAECLYLDDESNYGVHRSNLQPINTASDLAYIIYTSGTTGKPKGVMVEHRGIVNNVLWKKAEYQMKVGDRSLLSLSFAFDAFVLSFFTPVLSGATVVLAEDEEAKDPVSLKKLIAASRCTLMTGVPSLFQAILECSTPADIRPLQTVTLGGEKITAQLVEKCKQLNPDLVIVNEYGPTESSVVATWQRLAGPDAAITIGRPIANTSLYIVNQYHQLQPIGVVGEICIGGRGLARGYWNKPALTEEKFVSHPFAAGERMYKT…	1-518	tyrocidine	Brevibacillus brevis		9352938
298	Q9K5M1	A4(6)	>L_tyr	GDRHQLLKEWNDTQTDDPYHKCIHQLVEEKAEQTPDAIAVVCGNQQLTYAQLNNRANQLAHYLRSLGLETEQLVGICVERSPLMLVGILGILKAGGAYVPLDPEYPQERLSLMLEDSQVSLLLTQWTLIEKLPQHPAKPVFLDEIWQQIAQNSQENLTGIVTAANLANVIYTSGSTGKPKGVMVEHQGLCNLAQAQIQAFGLHSDSRILQFASLSFDACISEILMSLGSGGTLYLGSKDSLMPGTPLIERLRDYAITHITLPPSALAVLHKVELTTLQTIIVAGEACAVELIKQWSAGRNFFNAYGPTEGSVCATLAKCSALTQKLPLVGPIANVQVYILDSQLQPVPIGVPGELHIAGVGVARGYLNRPELTQEKFISNPFGPSKLYKTGDLGRYLAD…	1-517	anabaenopeptilide	Anabaena sp. 90		10931313
299	81321400	A12(22)	>D_tyr	DAVEREHLLSGLNATDRAYPQGPLMHRLFEAHAASRPQAIAARQGEQTLTYAELDSRANALAQHLRQHGVKAGARVAILLDRSVELLTSMLATLKCGAAYLALDRLAPEERVRFMLEDSEALMLLTRSELTAPETTPRLDLDTLDLSVAGQGPVALADEVAGETPACIIYTSGSTGIPKGVIVTHNGIVRLVRDNYDFRADDRVAFSSNPAFDASSPEIWGALLNGGQSIIVEPSVLLEPAAFAALLKRHAVTVMFSSTALFNLYAGLIPEALAGLRMLECGGERADPASFRRVREHSSQVRLFNGYGPTEATTCATRYEVFDVQPGTLSLPIGKPNANVRIYLLDVCGEPVPMGSVGEIYIGGVGVALGYLNRPELSAERFSDDPFSQQAGARLYRTG…	1-516	syringopeptin	Pseudomonas syringae pv. syringae		12744455
300	2894188	A2	>tyr	VGQMAAQRPNDVALVDRDGELSYGELWERSVKFAAVLRAHGVGSESRVGLVVGRSAWWTVGMLGVMLAGGTFVPVDPAYPDERKEWIFRSADPMLVVCGGTTRETVPAQFADRLLVIDEVDLAAGSDAALPQVDPRNAAYVIYTSGSTGTPKGVVVTHAGLGNLALAHIDRFAVAPSSRVLQFAALGFDTIVSEVMMALLSGATLVVPPEQDLPPKATLTETLERWDVTHVKAPPSVLGTVDALPDRVETVVAAGELCPPGLVDRLSADQRMINAYGPTETTICATVSMPLSPGQHPIPFGGPVPGVRGYLLDSFLRPLPPGVTGELYLAGIGVARGYLGRSALTAERFVADPFVPGERMYRTGDLAYWTDQGELVSAGRADDQVKIRGFRVEPREIEF…	1-476	vancomycin	Amycolatopsis orientalis		9545426
301	Q8KLL3	A2	>D_tyr	VARVVQERPHETAVVDGDGELTFGELWEQASALAAVLRARGVGPESRVGLAVGRSAWWVVGMLGVSLAGGAFVPVDPAYPAERVSLLLGDADPVLVVCDGKARDAVPEEFADRSLVIDEVDLSAVPDAELPRVGPDDVAYVIYTSGSTGTPKGVVVTHAGLGNLAAAQIDRFAVSPSSRVLQFAALGFDATVSEALMALLSGATLVMAPKQDLPPRVSLAEALERWDVTHVTVPPSVLATADVLPESLETVVVAGEACPPGLADRWSEGRRLINAYGPTEATVCAAMSMPLTAGRDVVPIGEPIAGSRCHVLDAFLRPLPPGVTGELYVSGIGLARGYLGRAALTAERFVADPFVPGERMYRTGDLAHLTSSGELVFAGRADDQVKLRGFRIEPGEIES…	1-475	product A47934	Streptomyces toyocaensis		12060705
302	Q70AZ9	A2	>tyr	GLAPALVAAESLPVLVGRVVEQRSHEVAVVDGDGELSFGQLWDQAVGLADLLTARGVGPECRVGVLVGRSAWWVVGMLGVSLAGGAFVPVDPAYPAERIRLILADADPALVVCAGKTREAVPAAFADRLLVVDEMDLTGGSAARLPRVRPGDAAYVIYTSGSTGRPKGVVVPHAGLGNLALAQIDRFGVSPSSRVLQFAALGFDAMVSEVLMALLSGARLVMAPEHQLPPRVSLAEALQRWDVTHVTVPPSVLATAEALPARLETVVVAGEACPPSLADRWSAGLRLVNAYGPTEATVCAAMSMPLVASRPVVPIGTPIAGGRCYVLDAFLRPLPPGLTGELYVAGIGLARGYLGRAALTAERFVADPFVPGERMYRTGDLAYRTGEGELVFAGRADDQ…	1-489	teicoplanin	Actinoplanes teichomyceticus		14702401
303	75520281	A2	>TST-tyr	GLAPALVAAESLPVLVGRVVEQRSHEVAVVDGDGELSFGQLWDQAVGLADLLTARGVGPECRVGVLVGRSAWWVVGMLGVSLAGGAFVPVDPAYPAERIRLILADADPALVVCAGKTREAVPAAFADRLLVVDEMDLTGGSAARLPRVRPGDAAYVIYTSGSTGRPKGVVVPHAGLGNLALAQIDRFGVSPSSRVLQFAALGFDAMVSEVLMALLSGARLVMAPEHQLPPRVSLAEALQRWDVTHVTVPPSVLATAEALPARLETVVVAGEACPPSLADRWSAGLRLVNAYGPTEATVCAAMSMPLVASRPVVPIGTPIAGGRCYVLDAFLRPLPPGLTGELYVAGIGLARGYLGRAALTAERFVADPFVPGERMYRTGDLAYRTGEGELVFAGRADDQ…	1-489	teicoplanin	Actinoplanes teichomyceticus		14702401
304	Q93N87	A3(6)	>D_Tyr	AERDMVLGEWNDTATADRPRAALPELFAAQAAHTPGNTALIGADRELTYAELERESGRLATHLRYLGVAAETRVALLVARSVEMVVALLGVSRAGGTFVPVDPAHPADRIAYLLEDAAPPVLLCTARTRAAVPADYPGRNVVLDELDDSALPAEPFTATPVPPDQAAYVIYTSGSTGAPKGVVVPHAGLGNLAAAQIDRFAVGPDARVLQLASLGFDAAVSELLMALLSGAAAIVAPAETLPPLVSLTEALRHWDVTHVTVPPSALATADELPDGLRTLVVAGEACPPALADRWAGGRRMINAYGPTETTVCASMSPPLAPGADVVPVGRPIANGRTYVLDPFLRPVPPGVTGELYVAGAGLARGYLGQGGLTATRFVPDPFTPGERMYRTGDLARWTH…	1-517	complestatin	Streptomyces lavendulae		11447274
305	75408644	A3	>TST-tyr	GAAERDMVLGEWNDTATADRPRAALPELFAAQAAHTPGNTALIGADRELTYAELERESGRLATHLRYLGVAAETRVALLVARSVEMVVALLGVSRAGGTFVPVDPAHPADRIAYLLEDAAPPVLLCTARTRAAVPADYPGRNVVLDELDDSALPAEPFTATPVPPDQAAYVIYTSGSTGAPKGVVVPHAGLGNLAAAQIDRFAVGPDARVLQLASLGFDAAVSELLMALLSGAAAIVAPAETLPPLVSLTEALRHWDVTHVTVPPSALATADELPDGLRTLVVAGEACPPALADRWAGGRRMINAYGPTETTVCASMSPPLAPGADVVPVGRPIANGRTYVLDPFLRPVPPGVTGELYVAGAGLARGYLGQGGLTATRFVPDPFTPGERMYRTGDLARW…	1-481	complestatin	Streptomyces lavendulae		11447274
306	2894189	A3(6)	>tyr-bht	GPQQRRLVVDEWNQTDAPLAAETLPVLFREQAWQSPDAVAVQDGVRSLSFSGLLDEVEALARLLVGLGVRREARVGVLVERSVELAVTLMGVSFAGGVFVPVDPDYPSERIEFMLANSAPEVLVCTKTTRAVVPAQFTGTVLVLDELPAADPGVELPDVAPEDAAYVIYTSGSTGVPKGVLVTHSGLVNLGYAHIERMAVTSSSRVLQLSAIGFDAIVSELYMALLAGATLVLPDSANMPPRVTLGDAIRKAGITHLTVSPSVLASEDDLPDTLQTVLTGGEALPAALVDRWSPGRRVIQAYGPTETTICSTMSAPLSPGHDQVPLGGPIYNVRHYVLDAFLQPVPPGVVGELYITGVGLARGYLGRPGLTAERFVASPFAPGERMYRSGDLFRWTREG…	1-512	vancomycin	Amycolatopsis orientalis		9545426
307	Q70AZ6	A1(7)	>dhpg	VVVGDWNATAGPVPGDSMVELFDRRVAAAPDTVAITDADGADLTYAEVDQASNRLAAHLADRGVRRGDRVGVAVERSADLPIVFLAIWKAGAAYVPVDVGYPAERIALILAGSAVSTVICTQATEAAVPQNVPQRATIVLDAPPTRAAVDACAGTAPTFRPSAADLAYVMYTSGSTGVPKGVAVPHGAVAGLAGDAGWRIGPGDGVLMHATHVFDPSLYEMWVPLATGGRVLVAAPGVVDAGGIRQAVARGATAVHLTAGTFRALAEASPDCFAGLREVGTGGDVVPAHTVAHLRRAQPQLRVRNTYGPTETTLCATWKPIEPGAQLGPELPIGRPMTNRRIYILDAFLRPVAPGVAGELYIAGTGLARGYLSRPDLTAERFVACPFLAGERMYRTGDL…	1-522	teicoplanin	Actinoplanes teichomyceticus		14702401
308	75377753	A1	>TST-dhpg	GEAERAVVVGDWNATAGPVPGDSMVELFDRRVAAAPDTVAITDADGADLTYAEVDQASNRLAAHLADRGVRRGDRVGVAVERSADLPIVFLAIWKAGAAYVPVDVGYPAERIALILAGSAVSTVICTQATEAAVPQNVPQRATIVLDAPPTRAAVDACAGTAPTFRPSAADLAYVMYTSGSTGVPKGVAVPHGAVAGLAGDAGWRIGPGDGVLMHATHVFDPSLYEMWVPLATGGRVLVAAPGVVDAGGIRQAVARGATAVHLTAGTFRALAEASPDCFAGLREVGTGGDVVPAHTVAHLRRAQPQLRVRNTYGPTETTLCATWKPIEPGAQLGPELPIGRPMTNRRIYILDAFLRPVAPGVAGELYIAGTGLARGYLSRPDLTAERFVACPFLAGERM…	1-521	teicoplanin	Actinoplanes teichomyceticus		14702401
309	2894190	A1(7)	>dhpg	EAERALVVDEFNATAGPVPGESVVELFAHRVAEAPDAVAITDAGGANLTYAEVDRASNRLAGYLAGRGVGRGDRVGVAMDRSPELLIAFLAIWKAGAAYVPVDVEYPAERIAFILNDSGVSTVLCTQDTSGVVPENAIVLDAPDTRASIEDCADTAPEIRLYAGDLAYVMYTSGSTGLPKGVAIPHGAVAGLAGDSGWQIGPDDGVLMHATHVFDPSLYAMWVPLVAGGRVLLTEPGVLDAAGVRQAVERGATAVHLTAGSFRALAETSPECFAGLVEIGTGGDVVPAQSVANLRRAQPGLRVRNTYGPTETTLCATWLPIEPGDVIDRELPIGHPMTNRKIYILDAFLRPVPPGVAGELYIAGTGLARGYLDSPGLTADRFVACPFLAGERMYRTGDV…	1-513	vancomycin	Amycolatopsis orientalis		9545426
310	Q939Y9	A1(7)	>L_dhpg	ASEAERALVVEGFNATAGPVPGESVLELFARRVAAAPDAVAITGAAGANLTYAEVDQASNRLAGYLAVRGVGRGDRVGVAMERSPDLLIAFLAIWKAGAAYVPVDVEYPAERISFVFDDSGVSTVLCTLATSAVAPGNAIVLDAPETRVAVRDCAAPEIRPHADDLAYVMYTSGSTGLPKGVAIPHGAVAGLAGDAGWQIGPGDGVLMHATHVFDPSLYAMWVPLVSGARVLLTEPGVLDAAGVRQAVHRGATFVHLTAGTFRALAETAPECFEGLVEIGTGGDVVPLQSVENLRRAQPGLRVRNTYGPTETTLCATWLPIEPGEVLGRELPIGHPMTNRRIYLLDAFLRPVPPGVAGELYIAGTGLAHGYLKSPGLTAGRFVACPFAAGERMYRTGDR…	1-522	balhimycin	Amycolatopsis balhimycina		10390204
311	75406805	A1	>TST-dhpg	EAERALVVEGFNATAGPVPGESVLELFARRVAAAPDAVAITGAAGANLTYAEVDQASNRLAGYLAVRGVGRGDRVGVAMERSPDLLIAFLAIWKAGAAYVPVDVEYPAERISFVFDDSGVSTVLCTLATSAVAPGNAIVLDAPETRVAVRDCAAPEIRPHADDLAYVMYTSGSTGLPKGVAIPHGAVAGLAGDAGWQIGPGDGVLMHATHVFDPSLYAMWVPLVSGARVLLTEPGVLDAAGVRQAVHRGATFVHLTAGTFRALAETAPECFEGLVEIGTGGDVVPLQSVENLRRAQPGLRVRNTYGPTETTLCATWLPIEPGEVLGRELPIGHPMTNRRIYLLDAFLRPVPPGVAGELYIAGTGLAHGYLKSPGLTAGRFVACPFAAGERMYRTGDRAR…	1-511	balhimycin	Amycolatopsis balhimycina		10390204
312	Q8KLL4	A1	>D_dHpg	GRLTLLGDAERERVVERWNETGDPIAAPSAVDLFLRQVERAPDATAMTAGGRSWSFAELDEWSGRLARVLKDRGVRRGDRVGVLLERSPDVVAAWLGVWKAGAAFVPVDPDYPADRVAFMMSDAAVAAVVCGAGTAAVVPSGHVLVTMDDAVDGETSLVPVGADDLAYVMYTSGSTGTPKGVAVAHGGVAALAGDPGWGVGAGDTVLMHAPHTFDASLYDLWVPLVSGARVLLAEPGVVDAERLAAHVAEGLTSVNFTAGQFRALVQESPESFSGLRDVLAGGDVVPLGEVERVRRACPELVVWHTYGPTETTLCATWKAIEPSDRLGSVLPIGRPLPGRRLYVLDVFLRPLPPGVEGDLYIAGAGVAHGYLDRPGLTAERFVADPFASGERMYRTGDV…	1-522	product A47934	Streptomyces toyocaensis		12060705
313	75526820	A1	>TST-dhpg	GDAERERVVERWNETGDPIAAPSAVDLFLRQVERAPDATAMTAGGRSWSFAELDEWSGRLARVLKDRGVRRGDRVGVLLERSPDVVAAWLGVWKAGAAFVPVDPDYPADRVAFMMSDAAVAAVVCGAGTAAVVPSGHVLVTMDDAVDGETSLVPVGADDLAYVMYTSGSTGTPKGVAVAHGGVAALAGDPGWGVGAGDTVLMHAPHTFDASLYDLWVPLVSGARVLLAEPGVVDAERLAAHVAEGLTSVNFTAGQFRALVQESPESFSGLRDVLAGGDVVPLGEVERVRRACPELVVWHTYGPTETTLCATWKAIEPSDRLGSVLPIGRPLPGRRLYVLDVFLRPLPPGVEGDLYIAGAGVAHGYLDRPGLTAERFVADPFASGERMYRTGDVAYWTDE…	1-502	product A47934	Streptomyces toyocaensis		12060705
314	Q70AZ8	A1(3)	>dhpg	GRLDVVSAAGRQLTVERWNETGDAVDAPSPVDLFRRQVRRAPDATAVTAGDRAWSFKELDEWSGRLARALTDRGVRRGDRVGVMLERSAEVLAAWLGVWKAGAAFVPVDPGYPADRVEFMLADSAVAAVLCRESTAGAVPAGHELIDMDRVGEGVAAPVAIGADDLAYVMYTSGSTGKPKGVAVAHGGVAALAGDPVWEVGAGDAVLMHAPHTFDASLYDVWVPLVSGARVMLAEPGVVDAQRLAAHVADGLTAVNFTAGQFRALAQESPESFAGLRDVLAGGDVVPLGAVERVRQACPGLRVWHTYGPTETTLCATWKKIEPGDRLGSTLPIGRPLPGRRLYVLDVFLRPLPPGVAGDLYIAGAGVAQGYLGRPALTAERFVADPFAAGERMYRTGDV…	1-522	teicoplanin	Actinoplanes teichomyceticus		14702401
315	Q5J1Q7	A1	>hpg	DHGPGGLWRSIAAVLAGGGARAAVVRGARSLSFAELDARTSALAGRLRAAGVGAERPVAVLAEDGVDQVVACLAVFRAGGVYLPVDPAWPAGRRAAVLADAGPAAVVVGGALDGGVAGAGALHAGAPGAGSTDAVLAAEAPVLPVHVGDDEGAEGVPWPEPERDQAAYLVYTSGSTGRPKGVLVTHGALANRMLWWQGEHPLGPDDVLMATASPAFDIAVWELLAAFVGGARLVIAEHRLRGVVPHLPELMTDHRVTVAHFVPSVLEELLGWMADGGRVGLRLVVCGGEAVPPSQRDRLLALSGARMVHAYGPTETTITVVHDECRADDPAPGLPLGRPMHNAAVAVVDADGRRAPVGVAGELVVGGVPLARGYLGRPGETAARFVPDWLGLGPAGGRV…	1-525	nocardicin-A	Nocardia uniformis subsp. tsuyamanensis		15271351
316	Q5J1Q7	A3	>hpg	LRSIDLLGDDERRRLLVGLNARHRPERPEGVLALVADWVARTPDATAVTAPTGRLTYRELDALSDGVAGWLRDRGLPAEGLVATRLGRCLELPAVVLGIWKAGGAYVPLDPAQPAERHRRILADCRPRAVVADRDDPVFGDTPLLTVADLRPGAPAPVRPPEPDRLAYVAYTSGSTGEPKGVQCAHHGLANQLMWSRRAYPLNPGEALAQVAAVGFDISLWELLHPLTSGGRLVVLDQERHGDVVAIAELVAAERVVVLHLVPTLLEHYLDEGPADSLRHVVCGGERLSPGLPARFAARTPAALNHTYGPTEASIIVTHWRSPDPAPDAVSLGAPLPGARVYLLDPHGQPVPVGVVGELVLGGEVLARGYLGRPGATAERFLPDPFSDVPGARAYRTGD…	1-521	nocardicin-A	Nocardia uniformis subsp. tsuyamanensis		15271351
317	Q8KLL5	A2(5)	>D_hpg	LGVTSDATRTSEVERWNATGEAAGGASVVELFRRRSAGTPDAVAVVDGDRTLSYGDLDRESDRLAGRLAETGVRRGDHVGVVLERGADLFVAFLAVWKAGAAYVPVHVDYPPVRIERMLADAGVTVAVCAEGTRNAVPDGLEPVPVDAPWAGETRHETPTVTARDAAYVMYTSGSTGEPKGIVVPHGSVAALAGDPGWALDADDCVLMHASHAFDASLFEIWAPLVRGARVMVAEPGAVDTQRLREAVARGVTTVHLTAGSFRVLAEESPGSFDGLREILTGGDVVPLASVAQLRRACPDVRVRHLYGPTETTLCGTWHLLEPGDEPGDVLPIGRPLAGRRAYVLDAFLQPVAPNVTGELYLAGVGLALGYLGARGATSERFVADPFVPGERMYRTGDL…	1-522	product A47934	Streptomyces toyocaensis		12060705
318	75526821	A2	>TST-hpg	VERWNATGEAAGGASVVELFRRRSAGTPDAVAVVDGDRTLSYGDLDRESDRLAGRLAETGVRRGDHVGVVLERGADLFVAFLAVWKAGAAYVPVHVDYPPVRIERMLADAGVTVAVCAEGTRNAVPDGLEPVPVDAPWAGETRHETPTVTARDAAYVMYTSGSTGEPKGIVVPHGSVAALAGDPGWALDADDCVLMHASHAFDASLFEIWAPLVRGARVMVAEPGAVDTQRLREAVARGVTTVHLTAGSFRVLAEESPGSFDGLREILTGGDVVPLASVAQLRRACPDVRVRHLYGPTETTLCGTWHLLEPGDEPGDVLPIGRPLAGRRAYVLDAFLQPVAPNVTGELYLAGVGLALGYLGARGATSERFVADPFVPGERMYRTGDLARRNDRGELLFA…	1-503	product A47934	Streptomyces toyocaensis		12060705
319	Q70AZ7	A2(5)	>hpg	VTGESVRERVVERWNATGVAAGGSSVLTGFRRRARSSPDAVAVSGGGRTLSYAALDRESDRLAGHLAGRGVRRGDRVGVVMERGTDLFVALLAIGKAGAAYVPVNLDYPRDRIERMLTDAGVSVAVCVQATSGAVPDGLAPVVMDSPAIAAAPSEAPPITVGAHDLAYVMYTSGSTGVPKGVAVPHGSVAALAGDPGWSVGPGDGVLMHAPHAFDASLLEIWVPLLSGAHVVVADPGAVDAQRLREAIDRGVTTVHLTAGSFRVLAEESPDAFRGLREVLTGGDAVPLASVVRLRETCPEIRVRHLYGPTETTLCATWHLIEPGVATGDTLPIGRPLAGRRAYVLDAFLQPVAPNVTGELYLAGAGLARGYLGAAAATAERFVADPFAAGERMYRTGDL…	1-522	teicoplanin	Actinoplanes teichomyceticus		14702401
320	75520280	A2	>TST-hpg	ERVVERWNATGVAAGGSSVLTGFRRRARSSPDAVAVSGGGRTLSYAALDRESDRLAGHLAGRGVRRGDRVGVVMERGTDLFVALLAIGKAGAAYVPVNLDYPRDRIERMLTDAGVSVAVCVQATSGAVPDGLAPVVMDSPAIAAAPSEAPPITVGAHDLAYVMYTSGSTGVPKGVAVPHGSVAALAGDPGWSVGPGDGVLMHAPHAFDASLLEIWVPLLSGAHVVVADPGAVDAQRLREAIDRGVTTVHLTAGSFRVLAEESPDAFRGLREVLTGGDAVPLASVVRLRETCPEIRVRHLYGPTETTLCATWHLIEPGVATGDTLPIGRPLAGRRAYVLDAFLQPVAPNVTGELYLAGAGLARGYLGAAAATAERFVADPFAAGERMYRTGDLARWTEQG…	1-507	teicoplanin	Actinoplanes teichomyceticus		14702401
321	2894189	A2(5)	>hpg	PARASVVERWNSTGEAANRTSVLELFRQQADASPDAVAVMDAARTLSYADLDRESDRLAGYLAAMGVRRGDRVGVVMERGTDLFVALLAVWKAGAAQVPVNVDYPAERIERMLADAGASVAVCLEATRKAVPDGVEPVVMDVPAIDGVRHEAPQVTVGAHDLAYVMYTSGSTGVPKGVAVPHGSVAALASDPGWSQGPDDCVLLHASHAFDASLVEIWVPLVNGSRVMVAEPGAVDAERLREAISRGVTTVHLTAGAFRAVAEESPDSFTGLREILTGGDAVPLASVVRMRRACPDVRVRQLYGPTEITLCATWHVIEPGAETGDTLPIGRPLAGRQAYVLDAFLQPVAPNVTGELYIAGAGLAHGYLGNNGSTSERFIANPFASGERMYRTGDLARWT…	1-511	vancomycin	Amycolatopsis orientalis		9545426
322	15131493	A2(5)	>hpg	PTRAAVVERWNSTGEAAAETSVLELFRRQAGASPDAVAVVAGERTLSYADLDRESDRLAGHLAGIGVGRGDRVGVVMTRGADLFVALLGVWKAGAAQVPVNVDYPAERIERMLADVGASVAVCVEATRKAVPDGVEPVVVDLPVIGGVRPEAPPVTVGAHDVAYVMYTSGSTGVPKAVAVPHGSVAALASDPGWSQGPGDCVLLHASHAFDASLVEIWVPLVSGARVLVAEPGTVDAERLREAVSRGVTTVHLTAGAFRAVAEESPDSFIGLREILTGGDAVPLASVVRMRQACPDVRVRQLYGPTEITLCATWLVLEPGAATGDVLPIGRPLAGRQAYVLDAFLQPVAPNVTGELYLAGAGLAHGYLGNTAATSERFVANPFSGGGRMYRTGDLARWT…	1-511	balhimycin	Amycolatopsis balhimycina DSM 5908		10390204
323	Q93N87	A1(4)	>D_Hpg	AIGEAERTRVIDHWNSTATDRPAESVLELFARQVVRTPHAIAISDGERQLTYAQLAVESGQLARHLADRGVSAGDRVAVVLERSADLLITLLAVWKAGAAYVPVDTAYPAERIAFLLTDCDPAAVVCSERTRVVVPEDVPAPLVPLDEASILDGEPLSLPVAGGDIAYVMYTSGSTGVPKGVAVPHGSVAALVGEPGWAVGPGDSVLFHAPHAFDISLFEVWVPLASGARVEVAEPSVVVDAAAVREYIAGGVTHVHVTAGLFRVLAEESPECFTGAREVLTGGDVVPARAVQRVRSACPEVRVRHLYGPTEVSLCATWHLLEPGEESPQVLPVGRPLGNRQVYVLDAYLHPVAPGVTGELYIAGAGLARGYLKRAGLSSERFVACPFADGERMYRTGD…	1-523	complestatin	Streptomyces lavendulae		11447274
324	75408644	A1	>TST-hpg	GEAERTRVIDHWNSTATDRPAESVLELFARQVVRTPHAIAISDGERQLTYAQLAVESGQLARHLADRGVSAGDRVAVVLERSADLLITLLAVWKAGAAYVPVDTAYPAERIAFLLTDCDPAAVVCSERTRVVVPEDVPAPLVPLDEASILDGEPLSLPVAGGDIAYVMYTSGSTGVPKGVAVPHGSVAALVGEPGWAVGPGDSVLFHAPHAFDISLFEVWVPLASGARVEVAEPSVVVDAAAVREYIAGGVTHVHVTAGLFRVLAEESPECFTGAREVLTGGDVVPARAVQRVRSACPEVRVRHLYGPTEVSLCATWHLLEPGEESPQVLPVGRPLGNRQVYVLDAYLHPVAPGVTGELYIAGAGLARGYLKRAGLSSERFVACPFADGERMYRTGDLV…	1-514	complestatin	Streptomyces lavendulae		11447274
325	75408646	A1	>TST-hpg	SVLELFRARVVEAPEAVAVVEGGRQVSYGELDAASDRVAAYLRDREVGRGDRVAVRLERSADLIGVLLGVWKAGAAYVPVDGAYPAERVAFVLKNSTPAVTIDAVVEGAGDASSVALDGDDLAYVMYTSGSTGTPKGVAVPHGSVAALVGESGWGLGPGDSVLFHAPHAFDISLFEVWVPLASGARVVIAEPGVAVDAAAVRRHIAAGVTHVHVTAGLFRVLAEEAPDCFTGAREVLTGGDVVPLEAVERVRAACPDVRVRHLYGPTESTLCATWHLVEPGDDTARVLPIGHPLTNRHIHVLDDSLRRVAPGVTGELYIAGAGLARGYLKRAGLSAERFVACPFADGERMYRTGDLARWTDDGELAFAGRADAQVKIRGFRVELGEVEAALAAQPAVAQ…	1-471	complestatin	Streptomyces lavendulae		11447274
326	75408644	A2	>TST-hpg	GPLERGLVVEGWNTTTRRTLGSSVLELFRARVAQAPDAVAVVDGERQVSYAELDAESNLAAAHLRERGVGRGDRVAVRLERSIDLIAALLGVWKAGAAYVPVDGAYPAERVAFVLEDSSPAVTIDAVVKGGGEAPSVAVTEGDLAYVMYTSGSTGTPKGVAVPHGSVAALVGETGWGLGPGDSVLFHAPHAFDISLFEVWVPLASGARVVIAEPGVAVDAAAVRRHIAAGVTHVHVTAGLFRVLADEEPECFNGAHEVLTGGDVVPLEAVARVRAACPEVRVRHLYGPTEVSLCATWHLLEPGEGTDRVLPVGSPLANRQVYVLDAFLQPVPPGVAGELYIAGAGLARGYLKRAGLSAERFVACPFADGERMYRTGDLARWTDDGELAFAGRADAQVKI…	1-493	complestatin	Streptomyces lavendulae		11447274
327	Q93N86	A1(7)	>D_hpg	AVGGPELERVLREWNATEAAVSGSSVPELFAGQAARTPDAVAVVDGKRNLTYAELDADADRLAGHLIDRGVGRGDRVAVLMERSADLLTALLAIWRAGAAYVPVDVSNPAERITFLLKDSAPTAVLCSRSTRGAVPEDTPVSPLVLDDLTAKGETPSPVPCAADDIAYVMYTSGSSGTPKGVAVPHDAVAALAGDPGWGVHAQDAVLLHAPHAFDASLFEIWVPLVSGARVVVAEPGVVDALRIREEVAAGVTALHLTAGTFRVLAEEEPECFAGLREVLTGGDVVPPQAVERVRQVCPELRIRHLYGPTETTLCATWHLVEPGSPAAGTLPIGRPLAGRRVHVLDAFLQPVPAGVPGELYIAGEGVAHGYAGRAALTAERFVADPYTDGRRMYRTGDL…	1-522	complestatin	Streptomyces lavendulae		11447274
328	Q8KLL3	A1	>L_hpg	SVLSTPTVPELFARQAERTPEAVAVVDGDRFVTYRQLDELAGRLAGRLIGRGVRRGDRVAVLMERSADLVVTLLAVWKAGAAYVPVDAAHPAPRVAFVVADSGASLMACSAATAGRVPEGVEPVVVTDEGRGDASAVPVSPGDLAYVMYTSGSTGTPKGVAVPHRSVAELAGNPGWAVKPGDAILMHAPHAFDASLFEIWVPLVSGARVVIAEPGAVDARRLREAIAAGVTKVHLTAGSFRALAEESSESFAGLQEVLTGGDVVPAHAVEKVRKAVPQARIRHLYGPTETTLCATWHLLQPSEALGPVLPIGRPLPGRRAQVLDASLRPLPPGVVGDLYLSGAGLADGYLDRAALTAERFVADPSVPGGRMYRTGDLVQWTADGELLFVGRADDQVKIR…	1-484	product A47934	Streptomyces toyocaensis		12060705
329	Q70AZ9	A1	>hpg	AAQATSTVPELLARQVTRAPDAVAVVDRDRVLTYRELDELAGRLSGRLIGRGVRRGDRVAVLLDRSADLVVTLLAIWKAGAAYVPVDAGYPAPRVAFMVADSGASRMVCSAATRDGVPEGIEAIVVTDEEAFEASAAGARPGDLAYVMYTSGSTGIPKGVAVPHRSVAELAGNPGWAVEPGDAVLMHAPYAFDASLFEIWVPLVSGGRVVIAEPGPVDARRLREAISSGVTRAHLTAGSFRAVAEESPESFAGLREVLTGGDVVPAHAVARVRSACPRVRIRHLYGPTETTLCATWHLLEPGDEIGPVLPIGRPLPGRRAQVLDASLRAVAPGVIGDLYLSGAGLADGYLRRAGLTAERFVADPSAPGARMYRTGDLAQWTADGALLFAGRADDQVKVR…	1-486	teicoplanin	Actinoplanes teichomyceticus		14702401
330	75520281	A1	>TST-hpg	AAQATSTVPELLARQVTRAPDAVAVVDRDRVLTYRELDELAGRLSGRLIGRGVRRGDRVAVLLDRSADLVVTLLAIWKAGAAYVPVDAGYPAPRVAFMVADSGASRMVCSAATRDGVPEGIEAIVVTDEEAFEASAAGARPGDLAYVMYTSGSTGIPKGVAVPHRSVAELAGNPGWAVEPGDAVLMHAPYAFDASLFEIWVPLVSGGRVVIAEPGPVDARRLREAISSGVTRAHLTAGSFRAVAEESPESFAGLREVLTGGDVVPAHAVARVRSACPRVRIRHLYGPTETTLCATWHLLEPGDEIGPVLPIGRPLPGRRAQVLDASLRAVAPGVIGDLYLSGAGLADGYLRRAGLTAERFVADPSAPGARMYRTGDLAQWTADGALLFAGRADDQVKVR…	1-486	teicoplanin	Actinoplanes teichomyceticus		14702401
331	Q8KLL5	A1(4)	>D_hpg	TAAERNLVSAWGTAPGAEPGDLPLVLFDRQAERRGDETAIVDGDRTTSFRDLAGYADRLAGYLTGRGVGRGDRVAVVMERSTDLIATLLAVWKAGAAFVPVDPGYPVERVKVMLADADPAVVVCRAANRAAVLDGGLDPIVLDDPEIRRAVAECARPSVQVSADDLAYVMYTSGSTGTPKGVAVSHGNVAALVGEPRWEIGPGDTVLTHASHAFDISLFEIWVPLLSGARMMIAEPGAVDGEALARYVAAGVTAAHLTAGAFRVLAEESPESVAGLREVLTGGDEVPPAAVRRVRRACPDIRVRHLYGPTETTLCATWWLLEPGDEAGGVLPIGRPLAGRRVHVLDAFLRPVPPGVKGELYVAGAGVARGYLGRSALTAERFVADPFVPGERMYRTGDL…	1-522	product A47934	Streptomyces toyocaensis		12060705
332	75526821	A1	>TST-hpg	WGTAPGAEPGDLPLVLFDRQAERRGDETAIVDGDRTTSFRDLAGYADRLAGYLTGRGVGRGDRVAVVMERSTDLIATLLAVWKAGAAFVPVDPGYPVERVKVMLADADPAVVVCRAANRAAVLDGGLDPIVLDDPEIRRAVAECARPSVQVSADDLAYVMYTSGSTGTPKGVAVSHGNVAALVGEPRWEIGPGDTVLTHASHAFDISLFEIWVPLLSGARMMIAEPGAVDGEALARYVAAGVTAAHLTAGAFRVLAEESPESVAGLREVLTGGDEVPPAAVRRVRRACPDIRVRHLYGPTETTLCATWWLLEPGDEAGGVLPIGRPLAGRRVHVLDAFLRPVPPGVKGELYVAGAGVARGYLGRSALTAERFVADPFVPGERMYRTGDLAHWTDEGTLV…	1-500	product A47934	Streptomyces toyocaensis		12060705
333	Q70AZ7	A1(4)	>hpg	VTSAAERDRVARWGAAVGARPDRLALDLFARQVAQRPDEVAVADGDRVMSFGELAERAERLAGHLSARGVRRGDRVAVVMERSGELIATLLAVWRAGAAFVPVDPAYPAERVKFLLTDAEPVAAVCTAAFRAAVLDGGLEAIVVDDPGTWPAVAPCPPVPTGPDDLAYVMYTSGSTGTPKGVAVSHGDVAALVGDPGWRTGPGDTVLMHASHAFDISLFEIWVPLLSGARVMIAGPGAVDGAALAAQVAAGVTAAHLTAGAFRVLAEESPESVAGLREVLTGGDAVPLAAVERVRRACPDVRVRHLYGPTETTLCATWWLLEPGDETGPVLPIGRPLAGRRVYVLDAFLRPLPPGTTGELYVAGAGVAQGYLGRPALTAERFVADPFAPGGRMYRTGDL…	1-522	teicoplanin	Actinoplanes teichomyceticus		14702401
334	75520280	A1	>TST-hpg	ERDRVARWGAAVGARPDRLALDLFARQVAQRPDEVAVADGDRVMSFGELAERAERLAGHLSARGVRRGDRVAVVMERSGELIATLLAVWRAGAAFVPVDPAYPAERVKFLLTDAEPVAAVCTAAFRAAVLDGGLEAIVVDDPGTWPAVAPCPPVPTGPDDLAYVMYTSGSTGTPKGVAVSHGDVAALVGDPGWRTGPGDTVLMHASHAFDISLFEIWVPLLSGARVMIAGPGAVDGAALAAQVAAGVTAAHLTAGAFRVLAEESPESVAGLREVLTGGDAVPLAAVERVRRACPDVRVRHLYGPTETTLCATWWLLEPGDETGPVLPIGRPLAGRRVYVLDAFLRPLPPGTTGELYVAGAGVAQGYLGRPALTAERFVADPFAPGGRMYRTGDLAYWTE…	1-505	teicoplanin	Actinoplanes teichomyceticus		14702401
335	2894189	A1(4)	>hpg	VVDEWGAASQATPSMLALDLFGSQVKDRRDEVAVVDGDRAMSYGELAEHAERLAGYLNGRGVRRGDRVAVVLDRSLDLIATLLAVWQAGAAYVPVDPAYPVERMKFMLADSEPAAVVCAEAYRDAVLDVGLDPISLDDPQTRQAVAAAARISVGTKANDLAYVMYTSGSTGTPKGVAVSHGNVAALVGEPGWGVGPDDAVLMHASHAFDISLFEMWVPLLSGARLVLAGSGAVDGEALAGYVAGGVTAAHLTAGAFRVLADESPESVVGLREVLTGGDAVPLAAVERVRRTCPDVRVRHLYGPTEATLCATWWLLEPGDETGSVLPIGRPLAGRRVYVLDAFLRPVPPGVAGELYIAGAGVAQGYLGRSALTAERFVADPFVAAGRMYRTGDLAYWTHQ…	1-504	vancomycin	Amycolatopsis orientalis		9545426
336	15131493	A1(4)	>hpg	VAGEWGASTSAPPSLPALDLFGHQVAHRRDEPAVVDGDRTVSYGELAERAERLAGYLNGRGVRRGDRVAVVLDRSPDLIATLLAVWKAGAAYVPVDPAYPVERRKFMLADSGPAAVVCAEAYRAAVPDTCPEPIVLDDPRTRQAVAESPRLSAGTSADDLAYVMYTSGSTGTPKGVAVSHGNVAALAGEPGWRVGPGDAVLLHASHAFDISLFEMWVPLLSGARVVLAGPGAVDGAALAAYVAGGVTAAHLTAGAFRVLADESPEAVAGLREVLTGGDAVPLAAVERVRGRVRNVRVRHLYGPTEATLCATWWLLEPGDETGSVLPIGRPLAGRRVHVLDAFLRPVPPGVAGELYVAGAGVAQGYSSRPALTAERFVADPSGSGARMYRTGDLAYWTEQ…	1-504	balhimycin	Amycolatopsis balhimycina DSM 5908		10390204
337	4481934	A6	>D_hpg	GSERRSLLDRGTGPLLEGLDATLPELFAEQALRTPGAPALVRGGTTVSYAELDLRTNRLARLLRQQGVRPGTPVVMLMERSPAHVVATLAIAKAGGAYVPLHDTYPLDRMRHVVADTAATLILTDRAEAARAGQLGARVMVVDEFGAAPSGSEADAAPGTGTGTGTGSRSGYVDDAPEVGLRPQDLAYVMYTSGSTGVPKGVAVTHRGVVDLVRDHCWRPGVHERVLLHAPHAFDVSCYEMWVPLVSGGTVVVAPPGHLDPAAITDLITAHDITAIHLTAGFFRVVAEEAPECFAGVREVLTGGDVVSPAAVARVLAHHPRIVLRHLYGPTETTLCVTQHEVTAPYEARGSLPVGRATGNTRAYVLDRYLQPVPAGVPGELFISGSGLARGYLDRPDLT…	1-541	CDA	Streptomyces coelicolor A3(2)		12000953
338	Q5DIP4	A4(7)	>fN5H-orn	GNIGLPSAQVPLADGACPDRYPLVHQRIGEWSRRTPDATALVFDERSHSFAELDARANRLAHALVERGVAADVRVGVALPRGTELVVALLAVLKAGGAYVPLDLAYPRERLAYLMQDSGIALLLSESQALVQLPVPAGVPALALDRLDLLEHPAQAPQVEVHPANLAYVIYTSGSTGLPKGVAVSHGPLAMHIDAVGERYEMTPADRELHFMSFAFDGAHERWLTALGHGGSLLLRDDALWTPEQTYAAMQRHGVTVAAFPPVYLQQLAEHAERDGNPPPVRIYCFGGDAVPVAGFELAKRALKPRYIINGYGPTETVVTPLIWKAAMDTECGAAYAPIGSFVGERCGYVLDADLNPLPAGVAGELYLGGVGLARGYLQRPGLSAERFVANPFSRTGER…	1-528	pyoverdine-II	Pseudomonas aeruginosa		15743962
339	Q5DIS7	A3	>fN5H-orn	SERDLLLARWDQTGEDYPSRPFVHQLVAEQARRAPEAIAVLFGEQRLSYGELDSQANRLAQRLVELGVGPEVRVAIAMRRSAEIMVAFLAVLKAGGAYVPLDIAYPAERLRYMLEDCGAALVLTQRDVLERLPLPAGLASLAVDDPGEWQDRPEGAPEVDLAEENLAYVIYTSGSTGLPKGVAVSHGPLVSHIRATGERYETSPADCELHFMSFAFDGAHEGWMHPLINGARVLVRDDSIWLPEETYAQMHRHGVTIGVFPPVYLQQLAEHAERDGNPPPVRVYCFGGDAVPQASYELAWESLRPDYLFNGYGPTETVVTPLLWKARPQDPCGAAYAPIGTLLGRRRAYVLGADLDLLPLGLAGELYLGGEGVARGYLDRPALTAERFVPDPYGNGERV…	1-528	pyoverdine-III	Pseudomonas aeruginosa		15743962
340	Q5DIS9	A2(6)	>fN5H-orn	SERDLLLARWDQTGEDYPSRPFVHQLVAEQARRAPEAIAVLFGEQRLSYGELDSQANRLAQRLVELGVGPEVRVAIAMRRSAEIMVAFLAVLKAGGAYVPLDIAYPAERLRYMLEDCGAALVLTQRDVLERLPLPAGLASLAVDDPGEWQDRPEGAPEVDLAEENLAYVIYTSGSTGLPKGVAVSHGPLVSHIRATGERYETSPADCELHFMSFAFDGAHEGWMHPLINGARVLVRDDSIWLPEETYAQMHRHGVTIGVFPPVYLQQLAEHAERDGNPPPVRVYCFGGDAVPQASYELAWESLRPDYLFNGYGPTETVVTPLLWKARPQDPCGAAYAPIGTLLGRRRAYVLGADLDLLPLGLAGELYLGGEGVARGYLDRPALTAERFVPDPYGNGERV…	1-528	pyoverdine-III	Pseudomonas aeruginosa		15743962
341	Q5DIP3	A2	>fN5H-orn	EERALIDSLWNRSESGFPASPLIHQRVAERARLAPDAPAVLFDDQVLSFAELDSRANRLAHALIARGVGPEVRVAIAMQRSAEIMIAFLAVLKSGGAYVPLDIEYPRERLLYMMQDSRAHLLLTQSHLLDRLPIPDGLSCLCLDREQEWAGFPAHDPEVALHGDNLAYVIYTSGSTGMPKGVAVSHGPLAAHIVATGERYEMTPADCELHFMSFAFDGSHEGWMHPLINGARVLIRDDSLWLPEQTYAQMHRHGVTVAVFPPVYLQQLAEHAERDGNPPAARVYCFGGDAVAQASYDLAWRALRPQYLFNGYGPTETVVTPLLWKARPDDPCGAAYMPIGTLLGNRSGYILDAQLNLLPVGVAGELYLGGEGVARGYLERPALTAERFVPDPFGAPGSR…	1-528	pyoverdine-II	Pseudomonas aeruginosa		15743962
342	Q5DIV7	A4	>fN5H-orn	AELSAIGAIWNRSDSGYPATPLVHQRVAERARMAPDAVAVIFDEEKLTYAELDSRANRLAHALIARGVGPEVRVAIAMQRSAEIMVAFLAVLKAGGAYVPLDIEYPRERLLYMMQDSRAHLLLTHSHLLERLPIPEGLSCLSVDREEEWAGFPAHDPEVALHGDNLAYVIYTSGSTGMPKGVAVSHGPLIAHIVATGERYEMTPEDCELHFMSFAFDGSHEGWMHPLINGARVLIRDDSLWLPERTYAEMHRHGVTVGVFPPVYLQQLAEHAERDGNPPPVRVYCFGGDAVAQASYDLAWRALKPKYLFNGYGPTETVVTPLLWKARAGDACGAAYMPIGTLLGNRSGYILDGQLNLLPVGVAGELYLGGEGVARGYLERPALTAERFVPDPFGAPGSR…	1-528	pyoverdine-I	Pseudomonas aeruginosa		15743962
343	Q5DIV8	A2(6)	>fN5H-orn	EEREVIGQLWNRSDSGYPATPLVHQRVAERARMAPDAVAVIFDEEKLTYAELDSRANRLAHALIARGVGPEVRVAIAMQRSAEIMVAFLAVLKAGGAYVPLDIEYPRERLLYMMQDSRAHLLLTHSHLLERLPIPEGLSCLSVDREEEWAGFPAHDPEVALHGDNLAYVIYTSGSTGMPKGVAVSHGPLIAHIVATGERYEMTPEDCELHFMSFAFDGSHEGWMHPLINGARVLIRDDSLWLPERTYAEMHRHGVTVGVFPPVYLQQLAEHAERDGNPPPVRVYCFGGDAVAQASYDLAWRALKPKYLFNGYGPTETVVTPLLWKARAGDACGAAYMPIGTLLGNRSGYILDGQLNLLPVGVAGELYLGGEGVARGYLERPALTAERFVPDPFGAPGSR…	1-528	pyoverdine-I	Pseudomonas aeruginosa		15743962
344	Q9RK14	A1	>fN5H-orn	PCGPAERLELLAGWNDTDADRARPGLVEMFREQARARPDAVAVVDERRTLTYRQVEKLSAQLAHQLLARGLAVEDVVGISLERSAEMVIGLLAVLRAGGAFVPLDPHWPAERRAVVIEDAGVVVQLDASGEPAPGEPEAVAVDLGDWRFGDRPTEDTGVTVPGDALAYVIFTSGSTGRPKGAMIRHEAISERLLWQIHEILGFGHDDASLFKAPLSFDISINEIFLPLVSGGRLVVLRPGGERDPHHLLSVIDEQRVTFTYLVSSMLDVLLEMAGDSGRLDSLRHVWCGGEVLTPELYERFRTRLDIPLYHGYGPAETTIGVSHVVYRGAAERLSTSIGRANPNTRLYVLDDELRPVPVGVGGELYAGGLLLGRGYVNAPGLTASRFVANPFADDGSRL…	1-527	coelichelin	Streptomyces coelicolor		12000953
345	Q70JX1	A2	>orn	KQKLLIEFNNTQTEFMEKHKLFHQLFEEKAEETPHQTAVIEGAQQISYSQLNERANRLARTLHKNGFGPGKRAAILANRSIEAIVSVLAVMKSGGAYIPVDSHYPEERIRYLLKDSAASVLMVQSEYKELASQLTDHNLFLIQLDLEDQYDICAKNIQPSASPDDTAYIIYTSGTTGTPKGVEVRNRSFTHAALAWRRIYELDLIPVRVLQMASFSFDVFSGDLARALLNGGTLVICPDDVRLEPQQLYRLIDQHRITFMESTPALVVPFMEYIYRRKLALQSVKILVLGSDMIKSQDFYTLHERFGKEMRIINSYGVTEATIDSSYYEAEMSEEPREDDVPIGVPLPNVQMYVLNKDKQVQPIGVFGELYIGGAGVAKGYWGQPELTEGAFSDPLQMG…	1-532	fengycin	Bacillus amyloliquefaciens		14762003
346	3643187	A2	>D_orn	SEKEKQKILIELNKTHVECSQTDTVFHRMFEKRAEETPEHIAVIDGEKQISYRHLNEKANRLARTLQEKGKETQPIVAVLAERSIDAIVGILAVMKAGGVYIPIDSHYPKARVEYLLKDSGAEILLLQNEVKHLIAGSDIGDISRVCLDDESFYESKKMHLSSSPAPEDSAYIIYTSGTTGAPKGVIVTHRNFAHAVLAWRRIYQLDQMPVRLLQMASFSFDVFSGDLARTLANGGTLVICPDETRLEPAELYALMNRQRITIMESTPALIVPFMEYVYRNQLSLPDLDILILGSDMVKAHDFKTLADRFGNKMRLINSYGVTEATIDSSYYEMNMGEEYSGDSVPIGIPLPNVKLCVLSQTDQIQPIGIAGELCIAGAGVAKGYHGKFELTEKKFTEN…	1-528	fengycin	Bacillus subtilis F29-3		10438779
347	580910	A2	>TST-orn	SDKEKQKIVFEFNKTQVEFAQKDIPFHRIFEAKAEENPEHIAVIDNETEISYRLLNERANRLARTLQNRKGPKPTVAVLAKRSIDAIVGVLAVMKAGGVYIPIDAHYPKARIEYILRDSGADILLLQRELKHLISNSPESEMSHIFLDDEGSFEESNCNLNLSPAPEEPVYIIYTSGTTGAPKGVIVTYQNFTHAALAWRQIYELDRKPVRLLQIASFSFDVFSGDLARTLTNGGTLIVCPDETRLEPAEIYKIIKSQRITVMESTPALIIPVMEYVYRNQFKLPDLDILILGSDMVKAQDFKTLTDRFGQSMRIINSYGVTEATIDSSFYETSMGGECTGDNVPIGSPLPNVHMYVLSQTDQIQPIGVAGELCIGGAGVAKGYHHKPDLTQMKFTENP…	1-527	fengycin	Bacillus subtilis subsp. subtilis str. 168		7711903
348	2982195	A2(7)	>D_orn	SEEERHTVLYQFNDTNTEHPSGIFSELFEEQAEKSPNHPAAVFKDQMLTYRELNEKANQLARTLRQKGVQRESVVGIMAERSLEMLTGILAVLKAGGAYMPIDPGLPKERIQYLITDSGADLLLTQHQLIGSISFAGEIIQIDQADAYDTDGSNLEHLNSPGDLAYVIYTSGTTGNPKGVMVEHRNIIHAHYTWRKHYELASFSVNLLQLASMSFDVFAGDLCRSLLNGGTMYIVPDDVKLEMNLLYDMINKYGIHMLESTPSLIIPLMKYIDHHKLDFSSMKLLIMGSDTCTIKDYKWLVERFGQRMRIINSYGVTEASVDSGYYEEALDRIPEIANTPIGKPLDNTAFYILDPSLNPQPVGVYGELYIGGEGIARGYLNKPELTKERFVPNRFAAGG…	1-523	bacitracin	Bacillus licheniformis		9427658
349	2623773	A5(9)	>L_orn	SKAETEHMLHSFLATKTAYPTDKTFQKLFEEQVEKTPNEIAVLFGNEQLTYQELNAKANQLARVLRRKGVKPESTVGILVDRSLYMVIGMLAVLKAGGTFVPIDPDYPLERQAFMLEDSEAKLLLTLQKMNSQVAFPYETFYLDTETVDQEETGNLEHVAQPENVAYIIYTSGTTGKPKGVVIEHRSYANVAFAWKDEYHLDSFPVRLLQMASFAFDVSTGDFARALLTGGQLVICPNGVKMDPASLYETIRRHEITIFEATPALIMPLMHYVYENELDMSQMKLLILGADSCPAEDFKTLLARFGQKMRIINSYGVTEACIDTSYYEETDVTAIRSGTVPIGKPLPNMTMYVVDAHLNLQPVGVVGELCIGGAGVARGYLNRPELTEEKFVPNPFAPG…	1-524	tyrocidine	Brevibacillus brevis		9352938
350	68845359	A3(4)	>L_orn	SEEEQQRVLYDFNGTDATYATNKIFHELFEEQVEKTPDHIAVIDEREKLSYQELNAKANQLARVLRQKGVQPNSMVGIMVDRSLDMIVGMLGVLKAGGAYVPIDIDYPQERISYMMEDSGAALLLTQQKLTQQIAFSGDILYLDQEEWLHEEASNLEPIARPQDIAYIIYTSGTTGKPKGVMIEHQSYVNVAMAWKDAYRLDTFPVRLLQMASFAFDVSAGDFARALLTGGQLIVCPNEVKMDPASLYAIIKKYDITIFEATPALVIPLMEYIYEQKLDISQLQILIVGSDSCSMEDFKTLVSRFGSTIRIVNSYGVTEACIDSSYYEQPLSSLHVTGTVPIGKPYANMKMYIMNQYLQIQPVGVIGELCIGGAGVARGYLNRPDLTAEKFVPNPFVPG…	1-524	gramicidin S	Brevibacillus brevis		7822255
351	39372	A3	>TST-orn	SEEEQQRVLYDFNGTDATYATNKIFHELFEEQVEKTPDHIAVIDEREKLSYQELNAKANQLARVLRQKGVQPNSMVGIMVDRSLDMIVGMLGVLKAGGAYVPIDIDYPQERISYMMEDSGAALLLTQQKLTQQIAFSGDILYLDQEEWLHEEASNLEPIARPHYIAYIIYTSGTTGKPKGVMIEHQSYVNVAMAWKDAYRLDTFPVRLLQMASFAFAFDVSAGDFARALLTGGQLIVCPNEVKMDPASLYAIIKKYDITIFEATPALVIPLMEYIYEQKLDISQLQILIVGSDSCSMEDFKTLVSRFGSTIRIVNSYGVTEAALILAIMNQPLSSLHVTGTVPIGKPYANMKMYIMNQYLQIQPVGVIGELCIGGAGVARGYLNRPDLTAEKFVPNPFV…	1-525	gramicidin S	Brevibacillus brevis		1560782
352	Q5DIP3	A3	>orn	AERRQAIFDWGRNPGRYPDERSVEQLFASRAAMEPGRVALLFEERQLSYGELNAQANRLAHRLIELGVGPDVLVGIAVERGLEMIVSLLAVLKAGGAYVPLDPEYPQERLGYMIEDSGIALLLSQSHLLQRLPAASGIACLALDQAWDWQDRPASDPQLRAHPQNLAYVMFTSGSTGRPKGVGISRESLSRHTHVSLEFFGIGPDDRVLQFSTFNFDGFVEQLYPPLACGASVVLRGTEIWDSETLYREIVERRITTVDLTTAYWNMLAKDFANQGVRDYGALRQVHAGGEAMPPESLVAWKAAGLEHVRLLNTYGPTEATVTVTTLDCAPYVDGSKAIPATMPIGKVLPGRAIYLLDDAGQPAPVGAVGELVIGAELLARGYFKRPDLTAARFIPDPF…	1-534	pyoverdine-II	Pseudomonas aeruginosa		15743962
353	3560507	A1	>TST-orn	EHPAYLIYTSGSTGRPKGVLTGYAGLTNMYFNHREAIFAPTVARAGSAEQLRIAHTVSFSFDMSWEELFWLVEGHQVHVCDEELRRDAPALVAYCHRHRIDVINVTPTYAHHLFDAGLLDDGAHTPPLVLLGGEAVGDGVWSALRDHPDSAGYNLYGPTEYTINTLGGGTDDSDTPTVGQPIWNTRGYILDAALRPVPDGAVGELYIAGTGLALGYHRRAGLTAATMVADPYVPGGRMYRTGDLVRRRPGSAELLDYLGRVDDQVKIRGYRVELGEIESVLTRADGVARCAVVARATGANPPVKTLAAYVIPDRWPAEDAAFITGLRDHLARVLPGYMVPTRYGIVDTLPLTINGKLDVAALPEPIAAT	1-369	exochelin	Mycobacterium smegmatis str. MC2 155		9721311
354	3560507	A3	>TST-orn	PAEADHKRTRDAATEHDLPHASVLDLLAERAVQSGDLTALVCGGEFVDYAELLARVNRLAWVLRSRGIGPEDTVALAVPRSIDAVVALFAVLRAGAAYLPLELDYPDERLAVMLGDAEPVRVLVTGATAQRIARVASAPLTVLDAPDTCDELARARSDWDGYSPHPDQPAYVIYTSGSTGKPKGVVTPHRGLTNMHLNHREAIFAPTIARAHGRRLKIAHTVSFSFDMSWEELLWLIQGHEVHICDEVLRRDATSLVRYCHDHRIDVINVTPTYAALLFEEGLLEQAGHPPVLVLLGGEAVSTTVWNRLRDSERWYGYNLYGPTEYTINTLGGGTDDSATPTVGTPIWNTRAHILDNWLRPVPDGVPGELYIAGAGLARGYLGQPGLTASRFVANPFEP…	1-520	exochelin	Mycobacterium smegmatis str. MC2 155		9721311
355	Q50E73	A1(6)	>orn	RLLRGWNDTTREQPPTYYHQEFEEQARRRPHDTALVFTSTSWTYEELNDRANRLARLLVAAGAGSDDFVALAFPRSAESVVAILAVLKAGAAYLPLDMDQPAERLTGILADAHPTVVLTTTTATPLPHPGRTLVLDSPTTARALAAAPAHNLTDADRRTPLNARNAAYIIHTSGSTGRPKGVVIEHRSLANLFHDHRRALIEPHAAGGSRLKAGLTASLSFDTSWEGLICLAAGHELHLIDDDTRRDAERVAELIDRQRIDVIDVTPSFAQQLVETGILDEGRHHPAAFMLGGEGVDAKLWTRLSDVPGVTSYNYYGPTEFTVDALACTVGIAPRPVIGHPLDNTAAYILDGFLRPVPEGVAGELYLAGTQLARGYAGRPGLTAERFVACPFGAPGERM…	1-527	daptomycin	Streptomyces roseosporus		15870461
356	3560506	A1	>TST-orn	NHSTPERTSTVPTLFAAQCALTPDEVAVVDGERRLTYRHLETHVAQLAHAVRVAAGEGPEPIVAIGVPRSAEMVVCVLAAMMAGVAFVPLDPSWPAHGRRQVLADSGAVATFITREDESDWGVPGLRVDLGAWQFTAESPVLPQADVHPAQLAYVIFTSGSTGKPKGAMIRQDAIAERLQWQRDHILHFGKHDHTDASLFKAPLSFDISVNEILLPLVSGGRVVVAVPDGEKDPEYLLELIRTEQVTFVYLVSSMLDTLLELDRLATADGAPSSLASLRHVWCGGEVLTPGLFARFRKQLTTTLYHGYGPAEATIGVSHVIYRDTAERIATSIGRPNPHTQLYVLDEYLRPVPPGVGGELYAAGFLLGRGYVNAPSLTASRFVANPFDGNGSRMYRTGD…	1-517	exochelin	Mycobacterium smegmatis str. MC2 155		9721311
357	Q5ZPB0	A1	>pipecolate	GEHEALLAGHGLGGPVEGAQVLAHHRFEHQVRLTPHHPALCFGPQVLSYEQLNRRANPLAHRLRRLGAGPDTLVGLCVERSLELPVALLAIWKAGAGFLPLDVNQPRERLAFLLGDASCRILLTQEHLLQRLPPTNAALLCLEREAEALEREPQEDAPHEAGLDNLAYVIHTSGSTGTPKGIAMVHRCLANLVAWQLTHERLGGPSRTLQFASLNFDICYQELFTTWAAGGTVVMVTEEVRRDPARLLEVLEQEQVSRLYLPFIALQQLARVADERGAAPRHLRQLITAGEQLQATPELQRLLSRMPECTLHNQYGPSECHVVTSHDLTREPSRWPRLPPVGRPLAHLRVLLLDGEQQLVPPGVAGEVFLGGPALARGYLGRPEQTADRFVPDPFSREP…	1-530	tubulysin	Angiococcus disciformis		15324808
358	987101	A1	>TST-pip	SLPELLADAAARNPDAIAVVDERVTLTYAELGGRANKMAHLLRHKGVRPGELVGLCVDRGADMIRGHARILKAGAGYVPIDPEHPIERTRFGLDDSSISTGIAQETYRTRFPDVRDIILPDDPGLENQPASPPDVTTDRNSLAYAIYTSGSTGRPKAVLMPGICVVNLLLWQERTMGREPASRTAQFITATFDYSVQEIFSALLGGTLVIPPDDIRLDPARLAQWIDDSRITRIYAPTTVLRALVEHVDPHGHGLVDIASPLPGGESLVLDGKLRECALHRPHLRVHNHYGPAESQLVTGYTLPEDVSAWPSTTPIGKPIDNTRIHLLDDALRPYPTAYAAQVCISGIGLARGYLARPELTRQRFITEGTGSEPRMYLSGDLARRLPDGNLEFLGRIDD…	1-497	rapamycin	Streptomyces hygroscopicus		7644502
359	3798625	A1(11)	>L_pip	NDTARELPVDTLPELLARYAARTPDAVAVTDPCTSLTYGELDRRANRLAHLLRARGTVTGDLVGICADRGVDLVVGIVGILKAGAAYVPLDPEHPPERTDFVLADARLTAVVAHETYRHRFSGVPHVVTPDDPDLGRQPDTAPHLTLGRDSLAYAIYTSGSTGKPKAVLMPGVSAVNLLLWQERTMGREPASRTVQFVTATFDYSVQEIFSALLGGTLVIPPDEARFDPPGLARWMDEQAITRIYAPTAVLRALVEHVDPHSDQLSALRHLCQGGEALALDARLRELCRHRPHLRVHNHYGPAESQLITGYTLPADPDTWPAAAPIGRPIDNTRIHLLDDALRPVPDGMPGQLCVAGIGLARGYLARPELTAERWVSGGATGEERMYLTGDLARRAPGG…	1-508	FK506	Streptomyces sp. MA6548		9780228
360	9280397	A1	>L_pip	AGDATAAAPVVPSNDTARDLPVDTLPGLLARYAARTPGAVAVTDPHISLTYAQLDRRANRLAHLLRARGTATGDLVGICADRGADLIVGIVGILKAGAAYVPLDPEHPPERTAFVLADAQLTTVVAHEVYRSRFPDVPHVVALDDPELDRQPDDTAPDVELDRDSLAYAIYTSGSTGRPKAVLMPGVSAVNLLLWQERTMGREPASRTVQFVTPTFDYSVQEIFSALLGGTLVIPPDEVRFDPPGLARWMDEQAITRIYAPTAVLRALIEHVDPHSDQLAALRHLCQGGEALILDARLRELCRHRPHLRVHNHYGPAESQLITGYTLPADPDAWPATAPIGPPIDNTRIHLLDEAMRPVPDGMPGQLCVAGVGLARGYLARPELTAERWVPGDAVGEER…	1-529	FK520 (ascomycin)	Streptomyces hygroscopicus subsp. ascomyceticus		10863099
361	75415616	A1	>TST-pip	NDTARDLPVDTLPGLLARYAARTPGAVAVTDPHISLTYAQLDRRANRLAHLLRARGTATGDLVGICADRGADLIVGIVGILKAGAAYVPLDPEHPPERTAFVLADAQLTTVVAHEVYRSRFPDVPHVVALDDPELDRQPDDTAPDVELDRDSLAYAIYTSGSTGRPKAVLMPGVSAVNLLLWQERTMGREPASRTVQFVTPTFDYSVQEIFSALLGGTLVIPPDEVRFDPPGLARWMDEQAITRIYAPTAVLRALIEHVDPHSDQLAALRHLCQGGEALILDARLRELCRHRPHLRVHNHYGPAESQLITGYTLPADPDAWPATAPIGPPIDNTRIHLLDEAMRPVPDGMPGQLCVAGVGLARGYLARPELTAERWVPGDAVGEERMYLTGDLARRAPD…	1-510	FK520 (ascomycin)	Streptomyces hygroscopicus subsp. ascomyceticus		10863099
362	2052249	A3	>TST-pip	AERHRVLQDWNTTPGGDGAARTPVTELLERQAARTPDAVALVHDDGRLTYAELHARANRLARHLITLGAGPEQIVALRMPRSLDLYVALLAVLKTGAAYLPVDISYPAERIAFMIEDARPVTVLDRLPDDLGAYRDTDLTDADRTAPLRPEHPAYVIHTSGSTGTPKAVVMPHAGLANLLTWHARRFPGGTGVRTAQFTAIGFDFSVQEILSPLVMGKTLAVPSEEVRHSAELLAGWLETQQINELFAPNLVIEALAEAAAEAGRTLPDLTDILQGGEALAPTERVRAFTAAVPGRRLHNVYGPAETHAVTTHTLAADPAHWPPSAPIGRPVDHDRVYVLDSALRPVPPGVTGELYLAGAGVARGYLHRPRTTAERFVADPYAPRPGARMYRTGDLGRW…	1-505	Streptogramin B	Streptomyces pristinaespiralis		9303382
363	Q6WZ98	A1	>beta-lys	TAADRSTDTVPALLAEVARRMPGAPALITPDRTLTHDELDDLTARLAGLLRRHGIGRGQRIAVLADRTWQGVCCPLAVLRAGAAYVPLDPSDPEDRLREVVALTGARAVLGRAESLGELPGLGIPVIPAEPPGDLAGGAPPATRADAEPPLPDDLAYVMLTSGTTGTPKAVLVPHRAVTRAARSLVPLFGVTSTDRVLHWTSLIWDTSGEEIYPALLGGAALVVDGRVETRSVPALLAAVREHRVTVVDLPTAMWNELAHYLALGGEELPPALRLVVIGGEAAHARTVRLWNERVPDRVRLLNTYGQTETVMVTHAAELGGPAGRALRDGDPVPIGRPLPHIRQVLVPSDDGPDELWTGGPGLAWGYADRPALTAAAFGPAPGAGGRFYRTGDLVRTLP…	1-507	viomycin	Streptomyces vinaceus		12936980
364	2647973	A	>lys-b	YGTLAAWALAVAGAVAPRTVAPQPPVGIVVHHTARDVAAILGVLATGRAYVPLEAGHPEARLESVLALAGCREAVATAETGWQPPVETVIRPRWTQTPVTTVLQGTLPESGARPEDPAYMLFTSGSTGEPKGVVVPHRAPAAVVPLLRDLYGIGPEETVLHFHGAGGDTSLEEILPALTGGATLVIDDAAPEGFARVAEEQQVSVAILPTGFWSSLTGDLLHQGARLPESLRTVVIGGEAVRADMLERWRRLPGTDGVRLLNTYGSTETALVTHAAQLAGPGAPALPGTGLDLPIGHPLPHVRQRVDDRGELSIAGPGLALGYHGNPGATSARFRERDGTRWYRTGDLVTEAPGGILVFRGRSDHQVKIRGFRVDLLDVEALIGRCEGVAAVAAARVDR…	1-459	streptothricin	Streptomyces sp.		9371436
365	Q83Y48	A1	>lys	SCEAVEQALRLANHQPAAPQAPFAPFHQWFKRSAAQWGEADALVYENRRYSYAQLDAEARVLAGHLHAAGVRRGDRVAVVQRYGPEVIIALLAVHQVGGIYVPLAIDDARHADLLKDIEPRLVLTLSACQEQLRGYPCLVQDDLPQATGTLHENEFEGRNTQPEDIAYIIFTSGSTGRPKGVSVSHGSWVSLLQALEQTYGQTEPGVTGILQMANFTFDVFMSDVVRALAVGARLIMCPRQSLADPEQLYELITAERVTLLEFVPAVLRQMIRYLEETGRRLDTLRTLTCGADVWFVHEYRKMQTLCGPQTRVVSVYGVTEATCESATFEPDAGWYDPERSLPIGGPLPNTSLYLVDATLNLVPRTVPGELLIGGGAVASGYMNRPELNEKSFLTGSFS…	1-533	syringolin-A	Pseudomonas syringae		14714872
366	Q9F636	A1	>lys	SSSSKAPSLASVLDGGPLPVAAQPVLQLIAERALEQPDAIAVEHGQHQMSYRELLQSAQALSAQLISAGVQPNTAVAVMLPRGLDAIVASLGVLFSGAGYLPLDPYGPSSRTAAILEDAKPALIIQRSTPDADPLSRGNLVIRQNEQAPAAAPSSRTLPQTSGEHLAYVIYTSGSTGQPNGVQISHEALAHFVAGATHRYGVRRDDRVLQFAPLHFDASVEEIFLTLCAGAKLVLRTEEMLQSVSRLLDACAEHGITVLDLPTAFWHELAYSVSTGAARLPSSIRLVIIGGEAALPERVARWRSAVSPEVLLLNTYGPTEATVVATTATLSGPAPAGTPEEEIPIGRPLPGVRAALIDAQGKLAAPGAEGELYLLGGGLARGYLGRPELNTARFTTLGM…	1-534	myxochelin	Stigmatella aurantiaca		11029592
367	2982195	A1(6)	>L_lys	SEEEKDIILHTFNHEKTDGPKNKTLSRLFEERAEKTPDHTAVIFEDQQLTYRELNEKANQLAWLLREKGVKPDTIVAIMTDRSLEMIIGIIGILKAGGAYLPIDPDYPEDRVKYMLEDSGADMVVIQEPFKSKIDGRQLITAEDTRSFSKENLPNVNKASDLAYVIYTSGSSGRPKGVMTTHRNVVHYVDAFTKRIPLSEHDTVLQVVSFSFDAFSEEVYPILACSGRLVISRKVSDLNIDELVKTIGKYRVTLVSCSPLLLNEIDKNQHLTFHPQMKFISGGDVLKFEYVENIIKGADVYNSYGPTEATVCATYYQLSSADRKKTSIPIGKPLSNYKVYIADQYGRPQPVGVPGELLIGGEGVARGYLNHETLTKAAFVVDESGERVYRTGDLARWLS…	1-511	bacitracin	Bacillus licheniformis		9427658
368	Q2VQ15	A4(7)	>lys	ATLPEIEQILTQFNDTRANYPDNQTIHSLFEQQVERTPEQIAVVYQDQSITYRELNERANRLARCLIDKGIQRNQFVAIMADRSIETVIGMMGILKAGGAYVPIDPDYPLDRKLYILEDSHASLLLFQQKHEVPSEFTGDRILIEQMQWYQAADTNVGIVNTAQDLAYMIYTSGSTGQPKGVMIDHQAVCNLCLMAQTYGIFANSRVLQFASFSFDASVGEVFHTLTNGATLYLMDRNLLMAGVEFVEWLRVNEITSIPFISPSALRALPYEDLPALKYISTGGEALPVDLVRLWGTERIFLNAYGPTETTVDATIGLCTPEDKPHIGKPVLNKKAYIINPNYQLQPIGVPGELCIGGVGIAPGYWNRPELTREKFVDNPFAQGERMYKTGDLVRWLPD…	1-516	product BT1583	Brevibacillus texasporus		16332843
369	Q5DIV8	A1(5)	>lys	EERDCLLRAWAENADEGGLPPLVQLQIQEQARLRPQAQALALEGEALSYAELNARANRLAHCLIARGVGPDVLVGIAVERSLDMVVGLLAILKAGGAYVPLDPTYPQDRLRHMLEDSAVGLLLSQEHLLPGLPLHEGLEVLSIDRLERDASVSTDDPVVNLRPENLAYVIYTSGSTGKPKGVAISHAALAQFSRIASGYSALTPEDRILQFATLSFDGFVEQLYPALTRGACVVLRGGDLWDTGELYRQIVEQGVTLADLPTAYWNLFLLDALAEPRRSYGALRQIHIGGEAMPLEGPKLWRQAGMGRVRLLNTYGPTEATVVSSVFDCSAENARVGNASPIGQALPGRTLLVLDEHLGLLPVGAVGELYIASRAGLARAYHDRPGLTAERFLPDPFGE…	1-532	pyoverdine-I	Pseudomonas aeruginosa		15743962
370	2078020	A1	>TST-lys	FAEIAAAQPDSVAVSWADGQLTYRELDALADRLATGLRRADVSRETPVAVALSRGPRYVAAMLAVLKAGGMIVPLDPAMPGERVAEILRQTSAPVVIDEGVFAASVGADILEEDRAITVPVDQAAYVIFTSGTTGTPKGVIGTHRALSAYADDHIERVLRPAAQRLGRPLRIAHAWSFTFDAAWQPLVALLDGHAVHIVDDHRQRDAGALVEAIDRFGLDMIDTTPSMFAQLHNAGLLDRAPLAVLALGGEALGAATWRMIQQNCARTAMTAFNCYGPTETTVEAVVAAVAEHARPVIGRPTCTTRAYVMDSWLRPVPDGVAGELYLAGAQLTRGYLGRPAETAARFVAEPNGRGSRMYRTGDVVRRLPDGGLEFLGRSDDQVKIRGFRVEPGEIAAVL…	1-475	SIDEROPHORE MYCOBACTIN	Mycobacterium tuberculosis H37Rv		12368430
371	Q45R83	A1(8)	>lys	EPAAAEPAADEGLEAVCDTFARQAAATPEAPAVVGGPVALTFAEADARVSRLARLLISRGAGPEVRVAVCLDRNALWPTTVLAVLRSGAVHVPLDPRSPHERLAAVERDVAPLLVLAERATEAAVADLAAPVLVLDDPSTEAAIDALDPGPVTDADRTAPLLPGHAAYVIHTSGSTGRPKGVTVDHRGLSRLLQAHRRVTFSRIRPSAGGPGRAAHVSSFSFDASWDPLLAMVAGHELHMIDEDLRFDPPGVVAYFRDRRIDYVDLTPTYFRSLLDAGLLEEGFPCPSLVALGGEAMDGELWERLRAAAPRVTAMNTYGPTETAVDAVVTVLGDLPPGTIGRPVPRWRAYVLDAGLRPVPPGVLGELYLAGPGVARGYLGQHALTAERFVACPFGKPGE…	1-529	product A54145	Streptomyces fradiae		16208464
372	81669866	A1	>TST-lys	TPVKTLVDLVNEQTTRTPDATAVVYEGQHFTYHDLNEASNRLGHWLIEQGIGSEDRVAVLLDKSPDLIVTALGVVKSGAVYVPVDPSYPQDRLDFILADCDAKLVLRTPVRELAGYRSDDPTDADRIRPLRPDNTAYLIYTSGTTGLPKGVAVPHRPVAEYFVWFKGEYDVDDTDRLLQVASPSFDVSIAEIFGTLACGARMVIPRPGGLTDIGYLTALLRDEGITAMHFVPSLLGLFLSLPGVSQWRTLQRVPIGGEPLPGEVADKFHATFDALLHNFYGPTETVINASRFKVVGPQGTRIVPIGRPKINTTMHLLDDSLQPVPTGVIGEIYIGGTHVAYGYHRRAGLTAERFVADPFNPGSRMYRSGDLARRNADGDIEFVGRADEQVKIRGFRIEL…	1-490	MBTE	Mycobacterium tuberculosis		9634230
373	840624	A1(10)	>L_ile	DPKEKEQILTQCNDTSTAYPKNKTVIDIFREQTVKTPDQTALVYGNRSISYRELDQKSDALARTLYENGLRRNGTAGILAGHSPEFIISVLAVLKAGGTYLPLDAELPPERISYMLSETKAAILIVQKGLEPNTAFAGTFISADAEAMIEEHTKPLEIVTGPDDLAYIMYTSGSTGRPKGVMITNRNVVSLVCNSNYTSASVNDRFILTGSISFDAVTFEMFGALLKGATLHIIDKSTMLTPDRFGAYLIENNITVLFLTTALFNQLAQAQADMFHRLHTLYVGGEALSPELINAVRRACPNLSLYNIYGPTENTTFSTFFEIKRDYATPIPIGKPISNCTAFILDAKGCLLPIGVPGELCVGGDGVAKGYLNRDDVTAAVFSPDPFIPGERIYRTGDL…	1-514	fengycin	Bacillus subtilis		7651334
374	1805670	A1	>TST-ile	VLKAGGAYLPLDATSAERVSFMLEETQAKMLIVQKGLEQNAAFSGTCIISDAQGLMEENDIPINISSSPDDLAYIMYTSGSTGRPKGVMITNRNVVSLVRNSNYTSASGDDRFIMTGSISFDAVTFEMFGALLNGASLHIIDKSTMLTPDRFGAYLLENDITVLFLTTALFNQLAQVRADMFRGLHTLYVGGEALSPALMNAVRHACPDLALHNIYGPTENTTFSTFFEMKRDYAGPIPIGKPISNSTAYILDTKGRLLPIGVPGELCVGGDGVAKGYLNRVDLTNAVFSPHPFLPGERIYRTGDLARWLPDGNLEYISRIDRQMKIRGKRIEPAEIEARLLEMEGVQEAAVTLREKDGEAHVYTHYVGDHKKTDTDFRADLARVLPDYMIPQHWVRVE…	1-420	surfactin and gramicidin	Bacillus subtilis subsp. subtilis str. 168		7711903
375	3080744	A1(7)	>L_ile	SKKEKERLLHEFNGQVQRKQTGLTIPQRFEQCAEALPEQPAVSAAGRTLTYRELNEQANKVAHLLRKKNVGRGEPVALLFRRSPEMVIAILAVLKAGGAYLPIDPEYPEARIQYMLEDSGAVCMLTQEELAGQAASLSFHQNTILIDDPAVSAESGRNLEIAAEPDDLAYIMYTSGTTGKPKGNLTTHANITRVVKETNYISLSEKDTLLSLSNYAFDGFTFDVYGALLNGAKLVVADQATILHIGKLTETIQKENITVMFVTTALFNLLVDAGTEWMKGIRKVLFGGERSSVSHVKKAFAAMGPDRIIHVYGPTETTVFATFYPVNRIEDNAVSIPIGKPINETNAYILTENNRLQPIGAVGELCLSGTGVSRGYLNRPELTAEKFVPHPFNSGETMY…	1-522	lichenysin A	Bacillus licheniformis		9765590
376	Q2VQ15	A1(4)	>ile	LTKDKKDQILYGFNNTYADYPREKTIHQLFEEQVDKNPNQIALVFKEEKLTYGEVNAKANQLAYVLRKQGVQPNDVIGIITERSPEMIIGILAIFKAGGAYMPIDPSYPAERIQYMLQDNQTKLLLVQKQEMIPANYQGEVLFLTQESWMHEETSNPAHITQAQALAYVMYTSGSTGEPKGILTTHQNIMKTVIHNGYVEITPGDCLSQLSNYAFDGSTFEIYGALLHGATLLLVTKEAVLNMNELARLIKKEQVTVSFMTTALFNTLVDLDITCFQSIRKVLFGGELASVKHVLKALDYLGEHRVINVYGPTETTVYATYYSVDHSMLTRASVPIGRPINNTKAYIVNTDGQPQPIGVVGELCIGGEGVACGYLNRPELTKKHFVDNPFVLGERMYCT…	1-525	product BT1583	Brevibacillus texasporus		16332843
377	2982194	A5	>L_ile	SKEEQHRILHTFNDTKTGYPKDKPLHELFEEQAMKTPDHTALVFGAQRMTYRELNEKANQTARLLREKGIGRGSIAAIIADRSFEMIIGIIGILKAGGTYLPIDPETPRDRIDYMLKNSGAALLVTTDSLLKPFDIKTVDLCSDELHLLSEENLPRVNRSSDTAYIVYTSGSTGTPKGVVIPHYSAARVVKNTNYIDITGNDVILQLSNYSFDGSVFDIFGALLNGASLVLIEKETVLNTHELAEVIKKEQVSVMFITTALFNTLADINIGCLAKLRKILFGGERASIPHVRKVLDHVGRDKLIHVYGPTESTVYATYYFINEIDDEAETIPIGSPLANTSVLIMDEAGKLLPIGVPGELCIAGDGLSKGYLNREELTAEKFIPHPFIPGERLYKTGDL…	1-515	bacitracin	Bacillus licheniformis		9427658
378	2982194	A1	>L_ile	ENEKELILHFNNTKTDYPKNKTLHELFEEQAMKTPDHTALVFGAQRMTYRELNEKANQTARLLREKGIGRGSIAAIIADRSFEMIIGIIGILKAGGAYLPIDPETPKDRIAFMLSDTKAAVLLTQGKAADGIDCEADIVQLDREASDGFSKEPLSSVNDSGDTAYIIYTSGSTGTPKGVITPHYSVIRVVQNTNYIDITEDNVILQLSNYSFDGSVFDIFGALLNGASLVMIEKEALLNINRLGSAINEEKVSVMFITTALFNMIADIHVDCLSNLRKILFGGERASIPHVRKVLNHVGRDKLIHVYGPTESTVYATYYFINEIDDEAETIPIGSPLANTSVLIMDEAGKLVPIGVPGELCIAGDGLSKGYLNREELTAEKFIPHPFIPGERLYKTGDL…	1-515	bacitracin	Bacillus licheniformis		9427658
379	2982196	A1(8)	>L_ile	EEQHRILDTFNDTKTGYPKDKPLHELFEEQAMKTPDHTALVFGAQRMTYRELNEKANQTARLLREKGIGRGSIAAIIADRSFEMIIGIIGILKAGGAYLPIDPETPKHRIAFMLSDTKAGVLLAQGKAADGIDCEADIIHLDKGVADGFSKKRLSSVNDSGDTAYIIYTSGSTGMPKGVVTPHYSAARVVKNTNYIDITEDDAILQLSNYSFDGSVFDIFGALLNGASLVLIEKETVLNTHELAEVIKKEQVSVMFITTALFNTLADINIGCLAKLRKIFLGGERASIPHVRKVLNHVGRDKLIHVYGPTESTVYATYYFINEIDDEAETIPIGSPLANTSVLIMDEAGKLLPIGVPGELCIAGDGLSKGYLNREELTAEKFIPHPFIPGERLYKTGDL…	1-515	bacitracin	Bacillus licheniformis		9427658
380	Q84BC7	A1(4)	>ile	DWNDTQSNYPQDKSIHQLFEEQVELTPDAVAVVYENQHLTYRELNSRANQLAHYLKSLGVKADALVGICVERSLEMVVGLLGILKAGGAYVPLNPEYPQERLTFMLEDTQLSVILTQEKLVNKLGERLRRGFAERNASVICLDSNWDIINQQTQNNPTTSVTADNLAYVMYTSGSTGQPKGVSIVHRSVVRLVKETNYISISADDVIAQASNHAFDAATFEIWGALLNGARLVGVSKDLALSPRDFAVFMRSQSISVLFLTTALFNQIAQEVPSAFNSLRHLLFGGEAVDPKWVKEVLNNGAPQRLLHVYGPTENTTFSSWYLVQDVPEGATTIPIGQPISNTQIYLLDSQLQPVGIGVPGELYIGGDGLAREYLNRTELTQEKLIQNPFGGSRGAGEQ…	1-525	Nostocyclopeptide	Nostoc sp. ATCC 53789		14697508
381	Q9K5L9	A1(7)	>L_ile	AQRHQLLVEWNDTQVDYPHDLCIHQLFAEQVERNPDAVAVVFEEQQLTYHELNCRANQLAHYLQSLGVGADVLVGICVERSWEMIVGLLGILKAGGAYVPLDPEYPTERLRFMWADAQVSVLLTQQHLVEKLPEHQVPVVCLDTDWLVICESSPESPITEVQPGNLAYVIYTSGSTGTPKGVVVNHQAVNRLVKNTNYVQLTPDDRVAQAANIAFDAATFEIWGALLNGAKLVMITKSVLLSPQEFAANIRDREVSVLFLTTALFNQLASFVPQAFSSLRYLLFGGEAVDPQWVQEVLEKGAPKQLLHVYGPTENTTFSSWYLVEELTTIATTIPIGRAISNTQIYLLDQNLQPVPVGVPGELHVGGAGLARGYLNRPELTQEKFIPNPFDNSKLYKTG…	1-525	anabaenopeptilide	Anabaena sp. 90		10931313
382	Q84BQ4	A3(9)	>L_ile	SILAPDERRQLLVEFNATEREYPRAPTVHALFERQVAADPHAIAVVHGGQTSSYGDLNDRANRLAHYLIAQGVQPGAQVAILLPRSRELLVAQLAIAKCAAAYVPLDINAPSERQAFMLEDSRAVALLTLSSEAIDYAAPRIDLDRLKLSGQSTHNPNLAQSSDALAYIMYTSGSTGTPKGVMVPHRGIARLVLNNGYADFNRQDRVAFASNPAFDASTMDIWGPLLNGGRVVVIDHQTLLDPNAFGRELSASGATILFVTTALFNQYVQLIPQALKGLRMVLCGGERGDPTSFRRLRAEAPQLRIVHCYGPTETTTYATTFEVHEVAENAESVPIGAPISNTQVYVLDAHQQPVPMGVTGELYIGGQGVALGYLNRADLTAEKFLPDPFSDRPGALLY…	1-525	arthrofactin	Pseudomonas sp. MIS38		14522057
383	Q84BQ4	A4(10)	>L_ile	QLLAESERQRLLYDFNATAREYPQTLTVHGIFQQQAAAHPKAVAAVHGEHSLSYFELNAQANRLAHHLISQGVQPGDHVAILLPRSLELLVAQLAIAKCAAAYVPLDINAPSERQAFMVEDCQAAALLTLSREDIDYAAPRIDLDRLILSGQPTHNPNLLQSSEALAYIMYTSGSTGTPKGVMVPHRAIGRLVLNNGYADFNAQDRVVFASNPAFDASTMDIWGPLLNGGRVVVIDHQTLLDPNAFGHELSASRATVLFVTTALFNQYVQLIPQALKGLRILLCGGERGDPAAFRRLLAEAPKLRIVHCYGPTETTTYATTFEVREVAENAESVPIGGPISNTQVYVLDAHQQPVPMGVTGELYIGGQGVALGYLNRADLTAEKFLRDPFSDQPGALLY…	1-525	arthrofactin	Pseudomonas sp. MIS38		14522057
384	5822842	A2(9)	>L_MeAsp	LSEAETAFIANFINPIPRLETRTIIHDFIDQVAAKPEKTSIIYPGGKFSYQELHELTNFWAYALKELGVEKDKVCGVLLEGDYRQLIAMLAVFKAGGIYLPLRLDEPEERRQRMMIKTSPEIILVAAENLEGIKPQLSALEKPPHILVVKAHKIQQYHQWNGMDYQEFPCQLSKLQPLLAMPDADDSNYIMFTSGSTGEPKAILGSHGSLRHFIDWEKREFGINESWHCLQIAQINFDAYLRETCVTLCSGGTLYIPESTEREDLELLLLRIGEWEINLLHTVPSVMRLFLKIGRGLVNAHNLLKSLRIFVLGGEPLFVKELAEWHQIFGSQTEFVNIYGASETTFVKHFYRIPNPNNIPYERVPGGQTLPDAAYAVVDGNRARAIGEVGEVFVKSPYL…	1-547	microcystin	Microcystis aeruginosa		10467167
385	24744798	A2(9)	>L_MeAsp	LSDSETALIEDFIRPIPRLEIRTVLDDFADQVRIQSHLPALVYTEDGLTKQLSYQELDQLTDIWANNLNNLGIEKESICGVSLEGDYRQVIAMLAVFKARGIYLPLRLDEPEERWQRMIVKTSPAIILIAAENLEMIKPRLLVLAKPPNLLVVNHQEIQQYYEWNGTNYQEFSIVENNNRKDLLMPDADDANYIIFTSGSTGEPKAILGSHGSLRHFINWEKIEFGINHNWRCLQIAQINFDPYLRETLVTLCSGGTLYIPDSIDREDLERLLLRLGEWQINLLHTVPSVMRLFLNIGRNLPNANQLLKNLQVLVLGGEPLFVKELCEWHEVFGNQTEFVNIYGASETTFIKHFHRIPKPNNISYARVPGGKTLPDAAFAVIDENRPCAIGEVGEIFVK…	1-552	microcystin	Planktothrix agardhii NIVA-CYA 126/8		12511503
386	31505497	A2(9)	>L_MeAsp	LSPTETAFFESFIQPIPRLERRTVIHDFIEQVRALPDKTSIIYSQGELSYLELDTLTNSWANIFKYLGIQKDNICGVILEGDYRQVLAMLAVFKAGGIYLPLRLDEPEERSLRMMSKTSPTMIVVDSENLDIIKPRLALLPKPPQILVINAHEIQQYYQWDGTNYQCLLVEANHDKKVLIMPDADDSNYIMFTSGSTGEPKAILGSHGSLRHFINWEKLEFGINSNWRCLQIAQINFDAYLRETLVTLCSGGTLYIPDSTDREDLEKLLLRLGEWQINLLHTVPSVMRLFLKIGRNLTNADQLLKNLRVLVLGGEPLFVKELREWHQVFGSQTEFVNIYGASETTFVKHFHRIPDPNKITYARVPGGKTLPEAAFAVIDGTRPCAVGEVGEIFVKSPYL…	1-547	microcystin	Anabaena sp. 90		14766543
387	Q847C7	A2(7)	>MeAsp	RTVIHDFIEQVKATPEKTSIIYPGGEFSYRELDRITNSWANILQDLGTQKDTICGVILESDRRQVAAMLAVFKAGGIYLPLRLDEPEERYSRMMLKTSPSIVVTAAEYLDVVKSRLAALSKPPHILVITANEITQRYEWNGTNYQSFSVVESENPKTLLLPDADDSNYIMFTSGSTGEPKAILGSHGSLRHFINWEKIEFGINQNWRCLQIAQINFDAYLRETLVTLCSGGTLYIPDSTDREDLEGLLLRLGEWQINLLHTVPSVMRLFLKIGENLAHADQLLKNLQVLVLGGEPLFVKELCEWHKVFGEQTEFVNIYGASETTFVKHFYRIPDPSKITYARVPAGKTLSDAAFAVINGTRPCAVGEVGEIFVKSPYLTKGYYQDQKLTNLVFVPNPLN…	1-533	nodularin	Nodularia spumigena		15528492
388	126643	A1	>TST-aad	IHDIFQDNAEAFPERTCVVETPTLNSDKSRSFTYRDINRTSNIVAHYLIKTGIKRGDVVMIYSSRGVDLMVCVMGVLKAGATFSVIDPAYPPARQTIYLGVAKPRGLIVIRAAGQLDQLVEDYINDELEIVSRINSIAIQENGTIEGGKLDNGEDVLAPYDHYKDTRTGVVVGPDSNPTLSFTSGSEGIPKGVLGRHFSLAYYFNWMSKRFNLTENDKFTMLSGIAHDPIQRDMFTPLFLGAQLYVPTQDDIGTPGRLAEWMSKYGCTVTHLTPAMGQLLTAQATTPFPKLHHAFFVGDILTKRDCLRLQTLAENCRIVNMYGTTETQRAVSYFEVKSKNDDPNFLKKLKDVMPAGKGMLNVQLLVVNRNDRTQICGIGEIGEIYVRAGGLAEGYRGLP…	1-586	Alpha-aminoadipate reductase	Saccharomyces cerevisiae S288c		2013406
389	13124791	A1	>TST-aad	IQDIFASNAAKFPDRECIVVTPSVTIDAPVTSYTYRQIDESSNILAHHLVKNGIERGDVVMVYAYRGVDLVVAVMGVLKAGATFSVIDPAYPPARQIIYLSVAKPRALVVLEDAGVLSPTVVEYVEKSLELKTYVPALKLAKDGSLTGGSVSKGADDILQHVLHLKSEQTGVVVGPDSTPTLSFTSGSEGIPKGVKGRHFSLAYYFDWMAQEFNLSESDRFTMLSGIAHDPIQRDIFTPLFLGASLIVPTAEDIGTPGQLAQWANKYKVTVTHLTPAMGQLLAAQADEPIPSLHHAFFVGDILTKRDCLRLQVLANNVNVVNMYGTTETQRSVSYFVVPARSQDQTFLESQKDVIPAGRGMKNVQLLVINRFDTNKICGIGEVGEIYLRAGGLAEGYLG…	1-584	Alpha-aminoadipate reductase	Schizosaccharomyces pombe 972h-		8590464
390	113317	A1	>L_aad	LSAEQKQQLEEWNNTDGEYPSSKRLHHLIEEVVERHEDKIAVVCDERELTYGELNAQGNSLARYLRSIGILPEQLVALFLDKSEKLIVTILGVWKSGAAYVPIDPTYPDERVRFVLDDTKARAIIASNQHVERLQREVIGDRNLCIIRLEPLLASLAQDSSKFPAHNLDDLPLTSQQLAYVTYTSGTTGFPKGIFKQHTNVVNSITDLSARYGVAGQHHEAILLFSACVFEPFVRQTLMALVNGHLLAVINDVEKYDADTLLPFIRRHSITYLNGTASVLQEYDFSDCPSLNRIILVGENLTEARYLALRQRFKNRILNEYGFTESAFVTALKIFDPESTRKDTSLGRPVRNVKCYILNPSLKRVPIGATGELHIGGLGISKGYLNRPELTPHRFIPNP…	1-542	ACV-penicillin	Penicillium chrysogenum		2118102
391	113318	A1	>TST-aad	LSAEQKQQLEEWNNTDGEYPSSKRLHHLIEEVVERHEDKIAVVCDERELTYGELNAQGNSLARYLRSIGILPEQLVALFLDKSEKLIVTILGVWKSGAAYVPIDPTYPDERVRFVLDDTKARAIIASNQHVERLQREVIGDRNLCIIRLEPLLASLAQDSSKFPAHNLDDLPLTSQQLAYVTYTSGTTGFPKGIFKQHTNVVNSITDLSARYGVAGQHHEAILLFSACVFEPFVRQTLMALVNGHLLAVINDVEKYDADTLLPFIRRHSITYLNGTASVLQEYDFSDCPSLNRIILVGENLTEARYLALRQRFKNRILNEYGFTESAFVTALKIFDPESTRKDTSLGRPVRNVKCYILNPSLKRVPIGATGELHIGGLGISKGYLNRPELTPHRFIPNP…	1-542	penicillin	Penicillium chrysogenum		2129535
392	113314	A1	>L_aad	LSAEQKQQLEEWNKTDGEYPECKRLNHLIEEATQLHEDKVAIVYKRRQLTYGELNAQANCFAHYLRSIGILPEQLVALFLEKSENLIVTILGIWKSGAAYVPIDPTYPDERVRFVLEDTQAKVIIASNHLAERLQSEVISDRELSIIRLEHCLSAIDQQPSTFPRANLRDPSLTSKQLAYVTYTSGTTGFPKGILKQHTNVVNSITDLSARYGVTGDHHEAILLFSAYVFEPFVRQMLMALVNGHLLAMVDDAEKYDAEKLIPFIREHKITYLNGTASVLQEYDFSSCPSLKRLILVGENLTESRYLALRRHFKNCILNEYGFTESAFVTALNVFEPGSARNNTSLGRPVRNVKCYILNKSLKRVPIGATGELHIGGLGISKGYLNRPDLTPQRFIPNP…	1-540	ACV-penicillin	Emericella nidulans (Aspergillus nidulans)		2061333
393	113315	A1	>L_aad	QVAQLEKWNNTDGDYPTEKRLHHLFEEAAVRRPQHVALICGDKRITYEELNAMANRLAHHLVSSGIQTEQLVGLFLDKTELMIATILGIWKSGAAHVPIDPGYPDERVKFVLNDTKAQVVIASQRHVDRLRAEAVGGQHLRIIGLESLFDNLAQQTQHSPETSGNLTHLPLNSKQLAYVTYTSGTTGFPKGIYKEHTSVVNSITDLSARYGVAGEDDEVILVFSAYVFEPFVRQMLMALTTGNSLAIISDEDKFDPDTLIPFIQKHKVTYIHATSSVLQEYDFGSCPSLKRMILVGENLTEPRYEALRQRFKSRILNEYGFTESAFVTALNIFEPTSQRKDMSLGRPVRNVKCYILDANLKRVPIGVTGELHIGGLGISRGYMNREELTRQKFLPNPYQ…	1-539	ACV	Acremonium chrysogenum		1706706
394	Q9C1G0	A1	>L_aad	WNSTDGEYPANKRLHQLFEEAALQHGNRTALVYGEKQVTFANLNEQGNRLAHHLCYIGIYPEQLIGLFLDKSDMMITTILGIWKSGAAYTPIDPAYPDDRVRFLLDDTQVGILIASRRHVPRLQNNLIEKRQLQILTLESVLSSLHEQPAHTSSNLDHLQLNSKQLAYVTYTSGTTGFPKGIYKEHTSVVNSITDLSARYGVSGSDDEVILLFSAYVFEPFVRQMLMALTTGNTLAIINDEDKFDPDILLPFIRRHKVTYLNGTASVVQEYDLTTCPSLKRLVLVGENLTEARYKALRRRFKARILSEYGFTESAFVTALNIFDPASERTNMSLGRPVRNVKCYILDSNLKRLPLGVTGELHIGGLGISRGYMNRDELTRAKFLKNPYQDDEKGRGVNG…	1-523	ACV-betalactam	Kallichroma tethys		12571064
395	74698077	A1	>TST-aad	IPAQQLEQMSRWNSTDGEYPANKRLHQLFEEAALQHGNRTALVYGEKQVTFANLNEQGNRLAHHLCYIGIYPEQLIGLFLDKSDMMITTILGIWKSGAAYTPIDPAYPDDRVRFLLDDTQVGILIASRRHVPRLQNNLIEKRQLQILTLESVLSSLHEQPAHTSSNLDHLQLNSKQLAYVTYTSGTTGFPKGIYKEHTSVVNSITDLSARYGVSGSDDEVILLFSAYVFEPFVRQMLMALTTGNTLAIINDEDKFDPDILLPFIRRHKVTYLNGTASVVQEYDLTTCPSLKRLVLVGENLTEARYKALRRRFKARILSEYGFTESAFVTALNIFDPASERTNMSLGRPVRNVKCYILDSNLKRLPLGVTGELHIGGLGISRGYMNRDELTRAKFLKNPY…	1-539	ACV	Kallichroma tethys		12571064
396	1752728	A1	>L_aad	ISDEQKLQLQRWNATDGDFAEETRLDELFEQAALRSADRCAVVCGDERISYAELNRRCNRLAHWLLREGLTPGEIVGLYLDKSHRIVVATLGLWKAGGAYIPFDPSYPAERIQFTMRDTGSRRIVTHRHYFERLREMLAEACPEVELIDIEDALADADANADPGADAGNPDLGLGSQQVAYVTYTSGTTGIPKGVPKTHRSVVNAITDLSDRYQMREAGTEHVALFAALVFEPFMRQTLIALINSQTLVVVPDDVRLDPLRFPRFVDEHRISYLNGTRSVLQHFDLSQCRSLKRMLLVGEELTPSGLRTLRERFHGRIINEYAFTETAFVTAIKEYPPGDAERNDRSIGRPLRNVKCYIVSQNMKQVPIGAIGELYIGGTGVASGYLNRPDLTAERFLD…	1-538	ACV-cephalosporin	Lysobacter lactamgenus		8737573
397	113316	A1	>L_aad	VSAEQELQLHQWNGTDGEFDEDKRLNELFEDVVRRAPDREAVVCGDVRLTYREVNERANQFAHWLIQGPVRVRPGALIGLYLDKSDLGVVATFGIWKSGAAYVPIDPAYPAERIRFLVGDTGLSGIVTNRRHAERLREVLGDEHASVHVIEVEAVVAGPHPEQARENPGLALSSRDRAYVTYTSGTTGVPKGVPKYHYSVVNSITDLSERYDMRRPGTERVALFASYVFEPHLRQTLIALINEQTLVIVPDDVRLDPDLFPEYIERHGVTYLNATGSVLQHFDLRRCASLKRLLLVGEELTASGLRQLREKFAGRVVNEYAFTEAAFVTAVKEFGPGVTERRDRSIGRPLRNVKWYVLSQGLKQLPIGAIGELYIGGCGVAPGYLNRDDLTAERFTANP…	1-536	ACV-cephamycin	Amycolatopsis lactamdurans		1956290
398	1703162	A1	>TST-aad	SREQRERLQRWNATDGDFPADQRLNDLVEAAVRRSPDREAVVFGTQRLTYREVDARANRFAHWLLGPGLGVRSQQLVGIFLDKSDLGVVATLGIWKAGAAYVPIDPAYPAERVRFAVGDTGLRGIVTNRHHAGRLREILGAEHADVTVVEIESVLDEQAAADTDGLLSVKPELALGVRDLAYLTYTSGTTGVPKGVPKYHDSVVNSITDLSERYDMRRPGTERVALFASYVFEPHLRQTLIALINGQTLVVVPEEVRLDPDRFPAYIEEHGVTYLNATGSVLQHFDLRRRTSLKRLLLVGEELTAAGLRQLRERFSGRIVNEYAFTEAAFVTAVKKFAPGVTERADRSIGRPVRNVKWYVLSQDLKRLPVGAIGELYIGGCGVAPGYLNRDDLTAERFL…	1-542	ACV	Streptomyces clavuligerus		7881554
399	Q9RLP6	A2	>D_allo-thr	PQEHDRLDEWGNRAVLTRPAPALESIPASFAESVRRVPDAVALSCGDRSWTYRELDEASNRMAHLLAGRGAKPGERVAMLLPRTGEAVVTILAILKTGAAYLPIDPAHPDARIEFVLKDAAPVAAVSSADLCTRLIASGVPVIEVDDPAIGAEASTSLPVPAVDDIAYIIYTSGTTGTPKGVAVTHRNVAQLLDTLGAQLELGQTWTQCHSLAFDYSVWEIWGPLLNGGRLLMVPDAVVRSPEDLHAMLVAEQVSMLSQTPSAFYALQTADALYPERGEQLKLQTVVFGGEALEPHRLSGWMHAHPGMPRMINMYGITETTVHASFREIGEADLANSTSPIGVPLEHLSFFVLDGWLRQVPVGVVGELYVAGEGLACGYISRSDLTSTRFVACPFGAPG…	1-530	glycopeptidelipid	Mycobacterium smegmatis		10510238
400	Q9RK14	A2	>allo-thr	ASEGTGRVEPVPPATLGELFDAAARRGPAAAAVTQCALDGATRSLTYGELSLAKDELAAVLRAAGVGPGKRVAVAVPRSVEQVVALVAVVGAGGAYVPLDLAYPDERLEYVLADSAPQVVLVTPEQRDRFARLLDRANVPARLLVLGEEPPPTAAEPGPAARWHDPAYVIYTSGSTGRPKGVVVPHSSVVTLLANTRPVMNFGPDDVWVQFHSFSFDFAVWELWGALTHGGELLVPDYGLTRSPVDFHRLVRERGVTVLNQTPSAFHRFAEADRHAGEPLPALRRIIFGGEGLDLARLRDWVARHGTESPELVNMYGITETTVHVTHRVLTAADFAPGDRAASPIGGPVPGLVTHLLDDRLRPVPPGRVGAIYVAGDQVSLGYLGRPGLTAGRFVANPF…	1-534	coelichelin	Streptomyces coelicolor		12000953
401	Q5DIP4	A2(5)	>allo-thr	AEARADLLQWNPHPQDFPPASCLHRLIERQAAERPRATAVVYGERALDYGELNLRANRLAHRLIELGVGPDVLVGLAAERSLEMIVGLLAILKAGGAYVPLDPRYPSDRLGYMIEDSGIRLLLTQRAARERLPLGEGLPCLLLDAEHEWAGYPESDPQSAVGVDNLAYVIYTSGSTGKPKGTLLPHGNVLRLFDATRHWFGFSADDAWSLFHSYAFDFSVWEIFGALLHGGRLVIVPYETSRSPEDFLRLLCRERVTVLNQTPSAFKQLMQVACAGQEVPPLALRHVVFGGEALEVQALRPWFERFGDRAPRLVNMYGITETTVHVTYRPLSLADLDGGAASPIGEPIPDLSWYLLDAGLNPVPRGCIGELYVGGAGLARGYLNRPELSCTRFVADPFS…	1-533	pyoverdine-II	Pseudomonas aeruginosa		15743962
402	81321400	A5(15)	>L_allo-thr	PHALQADDALIHRTFEAWVVAQPNAVALDYEERTLTYAELNTRANQVAHYLLGLGVQPDDRVAICVERSLEMIVGLLGVLKAGAGYVPIDPAYPAERIAYQLQDSAPMAVLADAAGLALLGSFDGPRVDLHSPALQAQPGHNPQLTGLSPRHLAYVIYTSGSTGLPKGVMVEHRNVARLFSATQSWFGFNEQDVWALFHSFAFDFSVWEIWGALLHGGRLLIVPQLVSRSPQDCYALLCNAGVTVLNQTPSAFRQLLNAQGESDQRHSLRQVIFGGEALDTGMLKPWYARVINAGTQLVNMYGITETTVHVTYHPLGAADAQRSGVSPIGVRIPDLQLYVLDARREPVPVGVVGELYVGGAGVARGYLNREALTAERFLANPFSKEPQARLYRTGDLGR…	1-512	syringopeptin	Pseudomonas syringae pv. syringae		12744455
403	Q9FDB0	A1	>thr	CIDLSHYRFNSDESASHDCDFLAKLAQQLFVRTEDKTAVICGEQTLSYAQLGEQVQRVMWQLKARGLTTGNVLAICLPRSVEHIVISLASALSGIIWVPIDAASPKERLNYLLENCHADLVVMDKPCEFGNVIAFDALIEPVLFADGVPDVTPLDQLSRLSQSQQTAYYLYTSGTTGKPKCVVVNNQATSNVIGQTGQAWHLTSEDVVMSVTPLHHDMSVFDLFATLSFGATLVLPAGHEEKDALQWNRLIERHQVTIWVSVPAILEMLLSCTQAGQLHSLRLIAQGGDYIKPATIAQLRAGSNPPRLISLGGPTETTIWSIWHELTADDVSVIPYGRPLAGNRYFIMDEIQRHVPQGVVGRIFTSGVNLAQGYLEDGELKQTDFVTVLDEHGHPVRAF…	1-525	vibriobactin	Vibrio cholerae		11112538
404	1657366	A1	>TST-ser-thr	LPAAQRAVRAALNGRTAAPSTEALHDGFFRQAQQQPDAPAVFASSGDLSYAQLRDQASAVAAALRAAGLRVGDTVAVLGPKTGEQVAAVLGILAAGGVYLPIGVDQPRDRAERILATGSVNLALVCGPPCQVRVPVPTLLLADVLAAAPAEFVPGPSDPTALAYVLFTSGSTGEPKGVEVAHDAAMNTVETFIRHFELGAADRWLALATLECDMSVLDIFAALRSGGAIVVVDEAQRRDPDAWARLIDTYEVTALNFMPGWLDMLLEVGGGRLSSLRAVAVGGDWVRPDLARRLQVQAPSARFAGLGGATETAVHATIFEVQDAANLPPDWASVPYGVPFPNNACRVVADSGDDCPDWVAGELWVSGRGIARGYRGRPELTAERFVEHDGRTWYRTGDL…	1-511	PHENYLOXAZOLINE SYNTHASE MBTB	Mycobacterium tuberculosis H37Rv		9634230
405	837256	A1	>TST-thr	NTDESLSAASAPLKPGAFLHEIFSDRARQFPERTAVSDAARTLSYAQLDALSTKLAARLRDEGVTYGTRVGMYLPRSVDLVTSLLCILKAGATYVPVDPQYPGKRVEHIVARQELSLIIGDAANLPKISSLSVLALDELLSAPALQPAAQDTRIDPNNSTAYIIYTSGSTGEPKGVQVSHGNVSRLLESTQRAYGFNAQDVWSMFHSIGFDFSVWEIWGALAHGARWPLSRMTSRALLPPCVNGSPISASPCSARRHRLSVVLMRPIVATPRRCAALRGARWRTLPASVLRPWVERHGDQKPALINMYGITEATVHTTFKRVLAQDLETAAMVSLGKPLDVRLHLLDANQAPVAAGTTGELYIEGAGVAQGYLNRERLNVERFVELPGAVRAYRTGDLM…	1-522	syringomycin	Pseudomonas syringae pv. Syringae		7608074
406	Q6YK39	A2	>thr	VTADERSPLIDKFNDTAAEYPKEKTIHQLFEEQAERTPEQAAIVFEDKKLTYQVVNERANQLARTLVAKGLQAEELVGIMAERSPEMVIGILAILKAGGVYVPIDPDYPKERIHYMLEDSNVSILLLQHHLLEGTDYQSHTVFLDDPSSYGAETSNLNLNVMPNQLAYVIYTSGTTGNPKGTLIEHKNVVRLLFNNKNVFDFNASDTWTLFHSFCFDFSVWEMYGALLYGGKLVIVPKQIAKNPERYLQLLKSEAVTILNQTPSYFYQLMQEERADPESNLNIRKIIFGGEALNPSFLKDWKLKYPLTQLINMYGITETTVHVTYKEITEREIDEGRSNIGQPIPTLQAYILDEYQHIQVMGIPGELYVAGEGLARGYLNRPELTAEKFVEHPFAAGEK…	1-529	Bacillomycin D	Bacillus subtilis		15109718
407	Q70K00	A2	>thr	VTADERSLLIDKFNDTAAEYPKEKTIHQLFEEQAERTPEQAAIVFEDKKMTYRIVNERANQLARTLVAKGLQAEELVGIMAERSPEMVIGILAILKAGGVYVPIDPDYPKERIHYMLEDSNVSILLLQHHLLEGTDYQSHTVFLDDPSSYGAEASNLKLNVMPNQLAYVIYTSGTTGNPKGTLIEHKNVVRLLFNNKNVFDFNASDTWTLFHSFCFDFSVWEMYGALLYGGKLVIIPKQIAKNPERYLQLLKSEAVTILNQTPSYFYQLMQEERADPESNLNIRKIIFGGEALNPSFLKDWKLKYPLTQLINMYGITETTVHVTYKEITEREIDEGRSNIGQPIPTLQAYILDEYQRIQVMGIPGELYVAGEGLARGYLNRPELTGEKFVEHPFAAGEK…	1-529	cyclic lipopeptides	Bacillus amyloliquefaciens		14762003
408	Q9K5M1	A3(5)	>L_thr	VEQQQLLIEWNDTQVDYPQDKCIHQLFEEQCLRTPDAVAVVFENQQLTYHELNCRANQLAHYLQSLGVGADVLVGLCVERSLEMIVGLLAILKAGGAYVPLDPDYPQERLNLILEDAQVSVLLIQQHLVEKLQQHQAHIVCLDSDGEKIAQNSNSNPLNIATPSNLAYVIYTSGSTGKPKGVLVNHSHVVRLFAATDSWYNFNSQDVWTMFHSYAFDFSVWEVWGALLYGGRLVVVGYLVTRSPKSFYELLCQEKVTILNQTPSAFRQLIPAEQSIATVGDLNLRLVIFGGETLELNSLQPWFDRHGDQSPQLVNMYGITETTVHVTYRPLSKADLHGKASVIGRPIGDLQVYVLDEHLQPVPIGVAGEMYVGGAGVTRGYLNRAELTAQRFISNPFNG…	1-532	anabaenopeptilide	Anabaena sp. 90		10931313
409	Q847C7	A1(6)	>thr	KEHDQLLKEWNKTEIQYPQNKCLHELFEEQVERSPDAIALVFENQQLTYRHLNEQANQLAHYLQTKGVKPEVLVGICVDRSLEMVVGILGILKAGGAYVPLDPSYPAERLTYTLQDAAVPILLTQKSLLPSLPENQAIVMCLDRDWGVIAACSQENIVSHAQPQNLAYVIYTSGSTGKPKGVLINHQNVIRLFAATQAWYHFGASDVFTLFHSIAFDFSVWELWGALLYGGSLVIVPYWVSRDPSAFHTLLRQEQVTVLNQTPSAFRQLIRVEELAKTGESQLSLRLVIFGGEALEPQSLQPWFEGYKDQSPQLVNMYGITETTVHVTYRPLSIADVNNSKSLIGVPIPDLQLYILDEQLKPLPIGIKGEMYIGGAGLARGYLNRPELTAERFIPNPFS…	1-533	nodularin	Nodularia spumigena		15528492
410	Q9FB24	A1	>thr	ADPEAPAAPVPAAAVDRRPGREGHECLHEPVARAAARHPDAVAVSCGGTQLSYGALDTRAERLAAVLRAHGAGPERLVALCLPTGPEWVVGALAILKSGAAYLPLDPGDPAERRASVAADAGATLIVSDTALPPLHRVDVTATLPDGAPEPTARAVLPGNLAYAVYTSGSTGGPKGVLVTHANVTGLLAACREALPALDAPRTWSATHSPAFDFSVWEVWGPLTAGGRLVLVPPDVARAPDELWDTLRDEQVEVLSQTPSAFHHLLPTAVRRAAQATALELVVLGGEACEPARLTPWWDALGDRRPAVVNMYGITENTIHVTVRRMTAADRSGSPVGRPLPGQRADLLDPHGRPVAPGGRGELFVGGVGLARGYLGRPGLTARSFLPDDTPGWPGARRY…	1-520	bleomycin	Streptomyces verticillus		11048953
411	3724089	A2(4)	>D_thr	LSAPARELLLETMGQYADYPRDESIVRLFEKQAAEHPEHTAVVCDHIRLTYRDLNEKAERTATMLMKQGVRSGDIIGLMFDRSPDMVIGVLSILKAGGAYLPIDPEYPQERISFMLNDSGARILLTEHGHNKPADYHGQILYLNDAENELISPDLKAQETLADQPAYVIYTSGTTGQPKGVVVEHRNVISLLKHQDLPFDFGSEDVWTLFHSYCFDFSVWEMFGALLNGSTLVVVSRETARDPNAFRLLLKNEGVTVLNQTPTAFYGLIHEEENHTDRLHVRYVIFGGEALQPGMLVTWNEKYPDTDLINMYGITETTVHVTYKKLSSADIEKNKSNIGKPLATLQAYVMDAHMNLQPTGVPGELYIGGEGVARGYLNRDDLTAARFVPNPYLPGDRLY…	1-522	fengycin	Bacillus subtilis		10438779
412	509469	A2	>TST-thr	LPAAERRLLLEKMGQYAAYPRNENIVSLFEKQVAQYPEHIAVVCGHSQLTYRDLNEKAERAAAMLIKQGVRTGDIVGLMLDRSPDMIIGVLSILKAGGAYLPIDPEYPKERISFMLNDSGAKLLLTERGLNKPADYTGHILYIDECENNSIPADVNIEEIVTDQPAYVIYTSGTTGQPKGVIVEHRNVISLLKHQNLPFEFNHEDVWTLFHSYCFDFSVWEMFGALLNGSTLVVVSKETARDPQAFRLLLKKERVTVLNQTPTAFYGLMLEDQNHTDHLNIRYVIFGGEALQPGLLQSWNEKYPHTDLINMYGITETTVHVTFKKLSAADIAKNKSNIGRPLSTLQAHVMDAHMNLQPTGVPGELYIGGEGVARGYLNRDELTADRFVSNPYLPGDRLY…	1-522	peptide synthetase ORF2	Bacillus subtilis subsp. subtilis str. 168		7711903
413	75420583	A2	>TST-thr	AVLTRPAPALESIPASFAESVRRVPDAVALSCGDRSWTYRELDEASNRMAHLLAGRGAKPGERVAMLLPRTGEAVVTILAILKTGAAYLPIDPAHPDARIEFVLKDAAPVAAVSSADLCTRLIASGVPVIEVDDPAIGAEASTSLPVPAVDDIAYIIYTSGTTGTPKGVAVTHRNVAQLLDTLGAQLELGQTWTQCHSLAFDYSVWEIWGPLLNGGRLLMVPDAVVRSPEDLHAMLVAEQVSMLSQTPSAFYALQTADALYPERGEQLKLQTVVFGGEALEPHRLSGWMHAHPGMPRMINMYGITETTVHASFREIGEADLANSTSPIGVPLEHLSFFVLDGWLRQVPVGVVGELYVAGEGLACGYISRSDLTSTRFVACPFGAPGARMYRTGDLVRWG…	1-507	glycopeptidelipid	Mycobacterium smegmatis		10510238
414	Q50JA3	A1	>thr	VTATQPQGSTQLVGQVDRAGESTITAWFEAQVARTPDAAALSFGDVHLSYAELNARANVVAHEVRGRGVGPESLVGICVERSAELVIAILGVLKAGGAYVPLDPASPRERLALILEDAEVTALVTETKRRDELPTEKVPTIFVDALQWQEGQRAPNPAPGLTPDNAAYVIYTSGSTGRPKGVIVTHANATRLFTTTDALYGFGPSDVWTLFHSAAFDFSVWELWGALFYGGRLVVVPHWMTRSPEAFGELIAREGVTVLNQTPSAFRALLRAPSIADGVGGRGLKWIIFGGEALDAATVRPWFERYADAATRLINMYGITETTVHVTYHHVTQADLSSAASLIGRPIPDLVINLLDEHGQPVPDGVPGEMYVGGAGVARGYLKRPELTAQRFIHNPSAP…	1-532	myxochromide	Stigmatella aurantiaca		15651040
415	28869351	A2	>TST-thr	WTQTVQRYPSEHCAHQRIEAQAARTPQAIALSLGAEQLSYQQLNRRANQLAHKLREQGVGPDVRVGLAAERSLEMIVGMLAILKAGGAYVPLDPDYPQDRLSFLMQDSGIELLLSQTQLLGQLPIPAHVQTLDLADALDGYSTENPINQTSPDNLAYVIYTSGSTGKPKGTLLAHHNLMRLFAATDDWFKFNEKDVWTLFHSFAFDFSVWEIFGALLHGGRLVIVPCEVTRSPEEFHALLVDQQVTVLNQTPSAFKQLMRVACDSTSVLSLETIIFGGEALDVASLKPWFARFGDQTPRLINMYGITETTVHVTYRPITLADTHNPASPIGEAIADLSWYVLDADFNTVAQGCSGELHIGHAGLARGYHNRAALTAERFVPDPFANDGGRLYRTGDLAR…	1-510	pyoverdine II	Pseudomonas syringae pv. tomato str. DC3001		12928499
416	28869352	A1	>TST-thr	EERQNTLRDWNHKLAVYPTEQCAHQRIETQAERTPQAIALSLGAEQLSYQQLNSRANQLAHKLREQGVGPDVRVGLAAERSLEMIVGMLAILKAGGAYVPLDPDYPQDRLSFLMQDSGIELLLTQTQLLGQLPIPAHVQTLDLADALDGYSTENPINQTSPDNLAYVIYTSGSTGKPKGTLLAHHNLMRLFAATDDWFKFNEKDVWTLFHSFAFDFSVWEIFGALLHGGRLVIVPREVTRSPEEFHALLVDQQVTVLNQTPSAFKQLMRVACDSPVPMSLQKVIFGGEALDVASLKPWFARFGDQMPRLINMYGITETTVHVTYRPITLADTHNPASPIGEAIADLSWYVLDADFNPVAQGCSGELHIGHAGLARGYHHRAALTAERFVPDPFSNDGGR…	1-519	pyoverdine III	Pseudomonas syringae pv. tomato str. DC3000		12928499
417	466458	A1	>TST-thr	LDAPERRQTLSEWNPAQRECAVQGTLQQRFEEQARQRPQAVALILDEQRLSYGELNARANRLAHCLIARGVGADVPVGLALERSLDMLVGLLAILKAGGAYLPLDPAAPEERLAHILDDSGVRLLLTQGHLLERLPRQAGVEVLAIDGLVLDGYAESDPLPTLSADNLAYVIYTSGSTGKPKGTLLTHRNALRLFSATEAWFGFDERDVWTLFHSYAFDFSVWEIFGALLYGGCLVIVPQWVSRSPEDFYRLLCREGVTVLNQTPSAFKQLMAVACSADMATQQPALRYVIFGGEALDLQSLRPWFQRFGDRQPQLVNMYGITETTVHVTYRPVSEADLEGGLVSPIGGTIPDLSWYILDRDLNPVPRGAVGELYIGRAGLARGYLRRPGLSATRFVPN…	1-534	pyoverdine	Pseudomonas aeruginosa		12686626
418	466458	A2	>TST-thr	LDAPERRQTLSEWNPAQRECAVQGTLQQRFEEQARQRPQAVALILDEQRLSYGELNARANRLAHCLIARGVGADVPVGLALERSLDMLVGLLAILKAGGAYLPLDPAAPEERLAHILDDSGVRLLLTQGHLLERLPRQAGVEVLAIDGLVLDGYAESDPLPTLSADNLAYVIYTSGSTGKPKGTLLTHRNALRLFSATEAWFGFDERDVWTLFHSYAFDFSVWEIFGALLYGGRLVIVPQWVSRSPEDFYRLLCREGVTVLNQTPSAFKQLMAVACSADMATQQPALRYVIFGGEALDLQSLRPWFQRFGDRQPQLVNMYGITETTVHVTYRPVSEADLKGGLVSPIGGTIPDLSWYILDRDLNPVPRGAVGELYIGRAGLARGYLRRPGLSATRFVPN…	1-534	pyoverdine	Pseudomonas aeruginosa		12686626
419	Q84BQ5	A1(3)	>D_thr	AAEREYLLHGVNSPLPQFPETPLIHQQFEAHAAARPEAAALLFEEQTLSYGELNRRANQLAHHLLARGIRPDQRVAICVERGPQMIIGLLGILKAGAGYVPIDPAYPLERIAYTLEDSAPVAVLTQADTLDRVGALGVPIIDLDSLQLQAELSSNPQIPELTPNHLAYVIYTSGSTGLPKGVMVEHRNVVRLFSATHDWFNFNPQDVWALFHSFAFDFSVWEIWGALAFGGQLLLVPQAVSRSPDDCYALLCRTGVTVLNQTPSAFRQLIAAQGRSPLQHSLREVIFGGEALEPGLLKPWYARVGNAGTRLVNMYGITETTVHVTYRPLQAADALLVGRSPIGVGIPDLQLYVLDAQHEPVPAGVIGELYVGGAGVARGYLNREALTAERFIADPFSGR…	1-531	arthrofactin	Pseudomonas sp. MIS38		14522057
420	3560507	A2	>TST-thr	LRTNAERQFTAGHASRPGPGRTLGASFAEVAATYPDAVAVSCGDTRLTYRELDDRAAAVAATLAERGVGAESRVAIALPRSADLIVAVLAVIKAGGTYVPIDIGAPAARVQHILADSAPVCLLTDTAERFTGVPHVILAEAAQNPARPQAPTVSPDHAAYVIYTSGSTGVPKGVEVTHRNVAALFAGTTSGLYDFGPDDVWTMFHSAAFDFSVWELWGPLLHGGRLVVVEHDVARDPERFVDLLARERVTVLNQTPSAFYPLLEADARLRRQLALRYVIFGGEALDVRRLAPWYANHESHSPRLVNMYGITETCVHVSHRALDTADTGAAGSVIGGPLPGLRIHLLDNNLQPVPAGVVGEMYIAGGQVARGYTGRPGLTATRFVANPFDGAGERLYRSG…	1-513	exochelin	Mycobacterium smegmatis str. MC2 155		9721311
421	Q45R85	A4	>thr	RTAATAVAVLPALFAASAHRTPAAPALTDGPATLDYAELDARSNRLARALLGLGVGPEDFVALAVPRSADLVVAVLAVLKSGAAYLAVDPDHPAERTSYILHDCRPVAVLSTTAVRETLHGTVGEAVGEVPWLLLDEPATGGATAGHSAAPVTDADRRSPLLPDHPAYTIYTSGSTGRPKGVVVSHANVSRLLTACRAAVDFGPDDVWTLFHSSAFDFSVWEMWGPLAHGGRLVVVPHDVARSPGDLLDLLGRERVTVLSQTPSAFLQLLRAESDLGVPPRTTAALRYVVFGGEALDTAQLAPWRGRPVRLVNMYGITETTVHVTHLELDDAAVDRGGSPIGTPLNDLRAHVLDQGLLPVPVGVVGELYVAGPGLARGYRRRPGLSATRFVADPFDTGG…	1-530	product A54145	Streptomyces fradiae		16208464
422	P45745	A2(3)	>L_thr	TDWQSVSEKIPHACLPEQFEKQAALRPDAIAVVYENQELSYAELNERANRLARMMISEGVGPEQFVALALPRSLEMAVGLLAVLKAGAAYLPLDPDYPADRIAFMLKDAQPAFIMTNTKAANHIPPVENVPKIVLDDPELAEKLNTYPAGNPKNKDRTQPLSPLNTAYVIYTSGSTGVPKGVMIPHQNVTRLFAATEHWFRFSSGDIWTMFHSYAFDFSVWEIWGPLLHGGRLVIVPHHVSRSPEAFLRLLVKEGVTVLNQTPSAFYQFMQAEREQPDLGQALSLRYVIFGGEALELSRLEDWYNRHPENRPQLINMYGITETTVHVSYIELDRSMAALRANSLIGCGIPDLGVYVLDERLQPVPPGVAGELYVSGAGLARGYLGRPGLTSERFIADPF…	1-534	bacillibactin	Bacillus subtilis subsp. subtilis str. 168		11112781
423	4481934	A2	>L_thr	ATLPELFERQAARHPDRTALTFEGTSLSYAELNARANRLARLLTARGIGPDALVALALPRSAELVVALLAVVKSGAAYVPLDPGYPADRLAHALSDSAPAALLTDRATAGRLPAHEVPRIVLDAPAPADGGTTGGDPADAHPATDLAQGERVRPLDPRDTAYVIYTSGSTGRPKGVAVPHGNVVRLFSATAPWFGFDEHDVWTLFHSYAFDFSVWELWGPLLHGGRLVVVPHDVTRDPAAFLALLARERVTVLNQTPSAFHQLAAADRENPTELALRTVVFGGEALDLSRLADWYERHAEDAPALVNMYGITETTVHVSHFALDRATAAASSASTIGVNIPDLRVYVLDDRLRPTAPGVTGEMYVAGAGLARGYLGRPALTADRFPADPYAALFGERGT…	1-522	CDA	Streptomyces coelicolor A3(2)		12000953
424	2052248	A1	>L_thr	GPDTPLGRIHAAAPAAPAAAAPTTGGPALHTLFAARAAATPHAVAVSHDGDHLTYAQLDARANRLAHRLVEQGAGPERLVALTLPRSLDLVVALLAVLKSGAAYLPLDPDYPADRLAWMLEDAAPVLVLDPQAMTEDLAGYPDTAPRTAVDGAHPAYVIYTSGSTGRPKGVVIPHSNVVRLFTSTDHWFGFGPDDVWTLFHSYAFDFSVWEIWGALLHGGRLVVVPYHVSRSPGDFLDLLAREKVTVLNQTPTAFHQLDAADRARTAAPELALRYVVFGGEALDVARLADWYARRGTAARLVNMYGITETTVHVTHAPLGPGHAVPGTPSLLGGPIPDLTPRVLDAALRPVPPGFTGELYVAGAGLARGYLNRPALTAQRFPADPYGAPGTRMYRTGDL…	1-517	Pristinamycin I	Streptomyces pristinaespiralis		9006024
425	3114612	A1(2)	>L_thr	ATLPELFRARTAAAPDAVAVVCDETSLTYRELDERANRLAHLLAAHGVGPERIVALALPRSVDLVVAVLAVLKAGAAYLPLDPEYPANRLAHMVTDAQPTLILTTTETEAKLPDRHTAPALRLDDPETLAALAGQPANSPAVGLRPDHPAYVIYTSGSTGVPKGVVNTHRNVVRLFDATRPWFDFGPDDVWTLFHSYAFDFSVWELWGALLHGGRLVVVPYDVSRSPHAFLDLLADQGVTVLNQTPSAFHQLAQAAADPGRPPRRLALRTVVFGGEALQPARLAEWYRRHPEDTPQLVNMYGITETTVHVTHQPLTRDRAAAGAASVIGAGISDLRTHVLDGGLQLVPPGAVGELYVAGPGLARGYLGRPALTAERFVADPYGAPGARMYRTGDLVRRN…	1-510	actinomycin	Streptomyces anulatus		9573200
426	Q70C44	A1	>asn	MNETATVTKATLSSAKASITPACVHQWFEAQVSSTPDAPAAFLGERRMSYGQLNTRANRLARLLQSQGVGPGARVAVWMNRSPECLAALLAVMKAGAAYVPIDLSLPIRRVQYILQDSQARLVLVDDEGQGRLDELELGAMTAVDVCGTLDGDEANLDLPCDPAQPVYCIYTSGSTGSPKGVLVRHSGLANYVAWAKRQYVTADTTSFAFYSSLSFDLTVTSIYVPLVAGLCVHVYPEQGDDVPVINRVLDDNQVDVIKLTPSHMLMLRNAALATSRLKTLIVGGEDLKAAVAYDIHQRFRRDVAIYNEYGPTETVVGCAIHRYDPATEREGSVPIGVPIDHTSLHLLDERLQPVAPGEVGQIHIGGAGVAIGYVNKPEITDAQFIDNPFEGSGRLYAS…	1-525	albicidin	Xanthomonas albilineans		15077674
427	Q9FB23	A2	>asn	RPYRDTPLTDRPAGPAPHRAERSVHALFAAPARNHPDRIALDGEDGPVSHGALARRAARLAGTLRAAGAGPDTVVGIWAPRRADAVVALLAALHAGAAYLPLDPVHPPRRQRQVLTEAGARLLVLPAGLDTPLRACGLPVVAPDDLGAPIAPVSVHPEQLAAVMATSGSTGTPKTIGVPQRALAGYLRWAIGHYRLDEETVSPVHSSLGFDLTVTALLAPLAAGGQARLTDSGDPGALGAALAAGHHTLLKITPAHLAALAHQLGAPTALRTVVAGGEPLHAGHVRALRAFAPGARLVNEYGPTETTVGCCAHDVAPDPGEAPIPVGTPIAGLSACVVDDALPAPPGVRGELYIGGTGVTRGYLGRPAATAAAYVPDPAAPGARRYRTGDLARRLPDGT…	1-512	bleomycin	Streptomyces verticillus		10930733
428	Q9FB27	A1	>asn	SDETARLLREAGLGPRVELPGKAVHELFAEQAARTPGAVAVSAGEDALTYAELDERSNRLAHHLTGLGVTPGRHVVVSVGRSAELLVGLLGVLKAGGAFVPVDVGFPRKRLEFVLRETAAPVLLCTADVRDRIGTRTLDDAGVTPVALDADRRRIAAHPAGPTGIATTPDAPAYVVYTSGTTGKPNGVRVPHRGLTNYLTWCTGAYGLDGGTGTLVHTSISFDLTLTTLFGPLLAGGQVVMLSETAGVTGLIAALRSRRDLTLVKLTPTHLDVVNQLLTPDELRGAVRTLVVGGEAVRAESLEPFRASGTRVVNEYGPSETVVGSVAHVVDAATPRTGPVPIGRPIANTTVHLLDQRRRPVPDGVVGELWIGGAGVADGYLGRPELTGERFLPSDYPPD…	1-536	bleomycin	Streptomyces verticillus		10930733
429	6449057	A2	>asn	SEDERSLLIEKFNDTATEYPKEKTIYQLFEEQAARTPEQIAIVFEDQKLTYRQLNEQANQLARTLRAKGVRSDRTAAIISDHSIELVVGILAVLKAGGAYVPIDPDYPEQRIQYILNDSKTEIVLTQSHLQQRLAHEGTIVLLDDENSYHKERSNLERISNIKDLAYVIYTSGSTGKPKGVLIEHQGLTNYIWWADRVYVKGEKTTFPLYSSIAFDLTVTSIFTPLISGNAIIVYGDKDRTTLLSSIIEDSRVDIIKLTPAHLQLLKEMNISPECTIRKMIVGGDNLSTRLAQNISEQFQDQIEIFNEYGPTETVVGCMIYLYDPKKDRQESVPIGTAAANMNIYLLDTGMKPVPIGVPGEMYISGAGVARGYLNRPDLTAEKFVEHPFAAGERMYKTG…	1-516	mycosubtilin	Bacillus subtilis subsp. spizizenii ATCC 6633		10557314
430	16040972	A1	>D_asn	ILPESETHSLLVDNQTAKTEYPRDKTVYQLFEEQMKRTPDQAAVIYGEKQFTYRQLNERANQLARTLRKKGVKTDRLTAIICEHEIELVVGILAVLKAGGAYVPIDPDYPKHRIQYIVEDSQADIVLTQSHLQKQLELAGTMVFLDQESSYHEDGSYLEPISSTKDLAYVIYTSGSTGKPKGVAIEHQGLTNYIWWARRVYVKGEKTNFPLYSSIAFDLTITSVFTPLITGNAIIVYGGENSTALLDSIIQDSRADIIKLTPAHLQLLKEINIPAECTIRKFIVGGDNLSTRLARSISGKFGGKIEIFNEYGPTETVVGCMIYSFDPQNDRRESVPIGTAADNMNIFVLDKSMKPVPAGVPGEIYISGDGIARGYLNRAELTAERFLQHPFVPEVKMYR…	1-518	iturin A	Bacillus subtilis		11591669
431	75530594	A1	>TST-asn	ETHSLLVDNQTAKTEYPRDKTVYQLFEEQMKRTPDQAAVIYGEKQFTYRQLNERANQLARTLRKKGVKTDRLTAIICEHEIELVVGILAVLKAGGAYVPIDPDYPKHRIQYIVEDSQADIVLTQSHLQKQLELAGTMVFLDQESSYHEDGSYLEPISSTKDLAYVIYTSGSTGKPKGVAIEHQGLTNYIWWARRVYVKGEKTNFPLYSSIAFDLTITSVFTPLITGNAIIVYGGENSTALLDSIIQDSRADIIKLTPAHLQLLKEINIPAECTIRKFIVGGDNLSTRLARSISGKFGGKIEIFNEYGPTETVVGCMIYSFDPQNDRRESVPIGTAADNMNIFVLDKSMKPVPAGVPGEIYISGDGIARGYLNRAELTAERFLQHPFVPEVKMYRTGDLA…	1-513	iturin A	Bacillus subtilis		11591669
432	6449055	A1	>asn	SDIERHQLLMGCNDTETPFPHNDTVCQWFETQAEQRPDDEAVIFGNERCTYGQLNERVNQLARTLRTKGVQADQFVAIICPHRIELIVGILAVLKAGGAYVPIDPEYPEDRIQYMLKDSEAKIVLAQLDLHKHLTFDADVVLLDEESSYHEDRSNLEPTCGANDLAYMIYTSGSTGNPKGVLIEHRGLANYIEWAKEVYVNDEKTNFPLYSSISFDLTVTSIFTPLVTGNTIIVFDGEDKSAVLSTIMQDPRIDIIKLTPAHLHVLKEMKIADGTTIRKMIVGGENLSTRLAQSVSEQFKGQLDIFNEYGPTEAVVGCMIYRYDTKRDRREFVPIGSPAANTSIYVLDASMNLVPVGVPGEMYIGGAGVARGYWNRPDLTAEKFVHNPFAPGTIMYKTG…	1-517	mycosubtilin	Bacillus subtilis subsp. spizizenii ATCC 6633		10557314
433	Q6YK41	A1	>asn	LSETERHQLLTECNGTKTPYPHKETVYRWFEMQAEQSPDHEAVIFGNERYTYRQLNERANRLARTLRTKGVQADQFIAIISPHRIELIVGILAVLKAGGAYVPIDPEYPEDRIQYMLRDSRAEVVLTQRSLLDQLPYDGDIVLLDEENSYHEDHSNLESDSDAHDLAYMIYTSGSTGNPKGVLIEHQGLANYIWWAKEVYVRGEKTNFPLYSSISFDLTVTSIFTPLVTGNTIIVFDGEDKSAVLSEIMRDSRIDMIKLTPAHLHVIKEMNIAGGTAIRKMIVGGENLSTRLAKSVSEQFKGRLDIFNEYGPTEAVVGCMIYHFDAERDKREFVPIGTPAANTDIYVADASRNLVPFGVIGEIYISGPGVARGYWNRPDLTAEKFVENPYVPGAKMYKS…	1-525	Bacillomycin D	Bacillus subtilis		15109718
434	16040970	A1	>asn	SETERHQLLTECNGTKTPYPHKETVYRWFEMQAEQSPDHEAVIFGNERYTYRQLNERANRLARTLRTKGVQADQFVAIICPHRIELIVGILAVLKAGGAYVPIDPEYPENRIQYMLRDSRAEVVLTQRSLLDQLPYDGDVVLLDEENSYHEEHSNFESDSDAHDLAYMIYTSGSTGNPKGVLIEHQGLADYIWWAKEVYVRGEKTNFPLYSSISFDLTVTSIFTPLVTGNTIIVFDGEDKSAVLSEIMRDSRIDMIKLTPAHLHVIKEMNIAGDTAIRKMIVGGENLSTRLAKSVSEQFKGRLDIFNEYGPTEAVVGCMIYHFDAVRDKREFVPIGTPAANTDIYVADASRNLVPIGVIGEIYISGPGVARGYWNRPDLTEEKFVENPYVPGAKMYKSG…	1-517	iturin A	Bacillus subtilis		11591669
435	Q70JZ8	A1	>asn	LSETERHQLLTECNGTKTPYPHKETVYRWFEMQAEQSPDHEAVIFGNERYTYRQLNERANRLARTLRTKGVQADQFVAIICPHRIELIVGILAVLKAGGAYVPIDPEYPEDRIQYMLRDSRAEVVLTQRSLLDQLPYDGDVVLLDEENSYHEEHSNLESDSDAHDLAYMIYTSGSTGNPKGVLIEHQGLADYIWWAKEVYVRGEKTNFPLYSSISFDLTVTSIFTPLVTGNTIIVFDGEDKSAVLSEIMRDSRIDMIKLTPAHLHVIKEMNIAGGTAIRKMIVGGENLSTRLAKSVSEQFKGRLDIFNEYGPTEAVVGCMIYQFDAERDKREFVPIGTPAANTDIYVADASRNLVPIGVIGEIYISGPGVARGYWNRPDLTAEKFVENPYVPGAKMYKS…	1-525	cyclic lipopeptides	Bacillus amyloliquefaciens		14762003
436	6449056	A2	>D_asn	TEGEKRQLLQNLNDTAAPYPQSTVGQWFEAQSQQIPDQAAVIDGDKQITYRQLNERANRLARTLRARGVQADQPVATISRNSIELVTGILAILKAGGAYVPIDPEYPQDRIQYILEDSKAGIILMPRDVRQQITYEGVVILLDEESSYHEEAFNLEPLSNANHLAYVIYTSGSTGKPKGVLIEHRGLSNYIWWAKEVYVKNEKTNFPLYSSISFDLTVTSIFTPLVTGNTIIVYDGEDKTALLSSIVQDQRVDIIKLTPAHLHVLKAMNIANKIAIRKMIVGGENLSTQLAQSIHEQFDGQIEICNEYGPTETVVGCMLYRYDAVKDRRESVPIGTAAANTSIYVLDEDMKPVPIGVPGEMYISGAGVARGYLNRPELTAEKFVENPFVTGERMYKTGD…	1-516	mycosubtilin	Bacillus subtilis subsp. spizizenii ATCC 6633		10557314
437	Q6YK40	A2	>Asn	LLTEGERRTLLQTLNDTAAPFPQTPVHQLFEEQSQRTPDQAAVIDKDRQLTYGELNKRANRLARTLRAKGVQTDQPVAIITRNSIESVVGILAVLKSGGAYVPIDPEYPQDRIRYMLDDSQAGIVLMQRDVRKQLAYEGVTVLLDDESSYHQDGSDLAPINDVSHLAYVIYTSGSTGRPKGVLIEHGGLTNYIWWAKKVYVKGEKANFPLYPSISFDLTVTSNFTPLVTGNAIIVYDGEDKTALLESIVRDPRVDIIKLTPAHLQVLKEMNIADQTAVRRMIVGGENLSTRLARSIHEQFEGRIEICNEYGPTETVVGCMIYRYDAAKDRRESVPIGTAAANTSIYVLDENMKPAPIGVPGEIYISGAGVARGYLNRPELTAEKFVDDPFEPGAKMYKT…	1-525	Bacillomycin D	Bacillus subtilis		15109718
438	16040971	A2	>D_asn	TEGERRTLLQTLNDTAAPFPQTPVHQLFEEQSQRTPDQAAVIDKDRQLTYGELNKRANRLARTLRAKGVQTDQPVAIITRNSIESVVGILAVLKSGGAYVPIDPEYPQDRIRYMLDDSQAGIVLMQQDVRKQLAYEGVTVLLDDESSYHQDGSDLAPINDVSHLAYVIYTSGSTGRPKGVLIEHGGLTNYIWWAKEVYVKGEKANFPLYSSISFDLTVTSIFTPLVTGNAIIVYDGEDKTALLESIVRDPRVDIIKLTPAHLQVLKEMNIADQMAVRRMIVGGENLSTRLARSIHEQFEGRIEICNEYGPTETVVGCMIYRYDPAKDRRESVPIGTAAANTSIYVLDENMKPAPIGVPGEIYISGAGVARGYLNRPELTAEKFVDDLFEPGAKMYKTGD…	1-516	iturin A	Bacillus subtilis		11591669
439	Q70JZ9	A2	>asn	LLTEGERRTLLQTLNDTAAPFPQTPVHQLFEEQSQRTPDQAAVIDKDRQLTYGELNKRANRLARTLRAKGVQTDQPVAIITRNSIESVVGILAVLKSGGAYVPIDPEYPQDRIRYMLDDSQAGIVLMQRDVRKQLAYEGVTVLLDDEGSYHQDGSDLAPINDASHLAYVIYTSGSTGRPKGVLIEHRGLTNYIWWAKEVYVKGEKANFPLYSSISFDLTVTSIFTPLVTGNAIIVYDGEDKTALLESIVRDPRVDIIKLTPAHLQVLKEMNIADQTAVRRMIVGGENLSTRLARSIHEQFEGRIEICNEYGPTETVVGCMIYRYDAAKDRRESVPIGTAAANTSIYVLDENMKPAPIGVPGEIYISGAGVARGYLNRPELTAEKFVDDPFEPGAKMYKT…	1-525	cyclic lipopeptides	Bacillus amyloliquefaciens		14762003
440	2982196	A5(12)	>L_asn	SEAERNRLLYEWNDTKAEYPNQTIHRLFEEQAEKTPELAAVVSGNDKLTYRELNEKSNQLARYLRDKGVKADTIVAIMAERSPEMVVGIMGILKAGGAYLPIDPDYPEERIKYMLEDSGAAIILADHKQDLGTLHQEAVELTGDFSSYPADNLEPAGNADSLAYIIYTSGSTGKPKGVMIRQRGLVNYITWADRVYVQGEQLDFALYSSIAFDLTVTSIFTPLISGNRVIVYRHSEDGEPLIRKVFRDQKAGIVKLTPSHLSLVKDMDASGSSIKRLIVGGEDLKTELAKEITERFHHNIEIYNEYGPTETVVGCMIYQYDAGWDRQVSVPIGKPASNVQLYILDERQEVQPVGIAGELYISGDGVAKGYLNKPELTSEKFLPNPFLPGERMYRTGDLA…	1-514	bacitracin	Bacillus licheniformis		9427658
441	2623773	A1(5)	>L_asn	TEEEKQQLLVAYNDTAAEYPRDKTIFELIAEQASRTPAKAAVVCGEDTLTYQELMERSAQLANALREKGIASGSIVSIMAEHSLELIVAIMAVLRSGAAYLPIDPEYPQDRIQYLLDDSQTTLLLTQSHLQPNIRFAGSVLYLDDRSLYEGGSTSFAPESKPDDLAYMIYTSGSTGNPKGAMITHQGLVNYIWWANKVYVQGEAVDFPLYSSISFDLTVTSIFTPLLSGNTIHVYRGADKVQVILDIIKDNKVGIIKLTPTHLKLIEHIDGKASSIRRFIVGGENLPTKLAKQIYDHFGENVQIFNEYGPTETVVGCMIYLYDPQTTTQESVPIGVPADNVQLYLLDASMQPVPVGSLGEMYIAGDGVAKGYFNRPELTKEKFIDNPFRPGTKMYRTGD…	1-516	tyrocidine	Brevibacillus brevis		9352938
442	75419393	A3	>TST-asn	EQHQLLVEWNDTGVDYPQDLCIYQLFEEQVDSTPDAVALEFENKQLTYQQLNSRANQLAHYLKSLGVSADVLVGICVERSIEMVVGLLGILKAGGAYVPIDPNYPQERIRFMLQDCGAKVLLTHSQLKLGAGDWGSGTGNKETFPQSPSILYLDRDNFANQSTENPSRQSQPDDLAYVIYTSGSTGKPKGVQLPHRGLSNYLHWAKDYYAVAQGQGTPVQSSLSFDATITSLYLPLICGRTTILVREKQELQLLADIVKQNNHLSLVKITPSHLEILNQQIEPDTMPNRVNAFVLGGEALHANQIIPWLTHAPDTRLINEYGPTEAVVGCCVYEATGKRDLAGDLLIGQPIANVRIYILDNQNQLLPVGIPGELCIAGAGLARGYLNRPELTAEKFIEL…	1-529	nostopeptolide A	Nostoc sp. GSV224		12853152
443	4481933	A3	>asn	DPAERRQVLREWNDTARPQREGTLPRLFEEQVARTPRRPAFSAAGTTLTYAELNSRANRLAHLLAESGAGPEQVVAISLPPSVEMGVAVLAVLKTGAAYLPVDPGSPRERIATMAEDAAPVCALTTSAVPAGVFPAELPRLLLDDPDVTARLAAQPAHDLTDEDRTQPLSPWNAAYIIYTSGSTGRPKGVLVEHQPVLNYLAVSAELYPGVAGNALLHSPLSFDLTVTGLFAPLLNGGCVHLADLEELHARALDGEVPDLPQTTFLKATPSHLPLITGLPGVCVPDGELVLGGESLTGRAVRTLLAAHPGARVLNEYGPTETIVGCTTWRVEAPDDLADGVLTIGRPFPNTRMLVLDPYLQPVPAGVPGELYVSGVQLARGYLNRPGQSASRFVANPFE…	1-531	CDA	Streptomyces coelicolor A3(2)		12000953
444	4481933	A3(9)	>D_asn	DPAERRQVLREWNDTARPQREGTLPRLFEEQVARTPRRPAFSAAGTTLTYAELNSRANRLAHLLAESGAGPEQVVAISLPPSVEMGVAVLAVLKTGAAYLPVDPGSPRERIATMAEDAAPVCALTTSAVPAGVFPAELPRLLLDDPDVTARLAAQPAHDLTDEDRTQPLSPWNAAYIIYTSGSTGRPKGVLVEHQPVLNYLAVSAELYPGVAGNALLHSPLSFDLTVTGLFAPLLNGGCVHLADLEELHARALDGEVPDLPQTTFLKATPSHLPLITGLPGVCVPDGELVLGGESLTGRAVRTLLAAHPGARVLNEYGPTETIVGCTTWRVEAPDDLADGVLTIGRPFPNTRMLVLDPYLQPVPAGVPGELYVSGVQLARGYLNRPGQSASRFVANPFE…	1-531	CDA	Streptomyces coelicolor A3(2)		12000953
445	Q45R83	A4(11)	>asn	SRPEPGPVAPTDDARFPDLFEAQAARTPHAPAVRDGDRELSYAELNDRANRLARFLAARGAGPEDTVAVLLPRGPELITALVAVQKAGAAYVPMDAELPAERIAHMLENARPVLVLAHTATQDALPEGAGPVVRLDAPAIEAALAGLDGGDCTDADRRAPATHHDPAYVVYTSGSTGTPKGVVVEQRSLAAFLVRSAARYRGAAGTALLHGSPAFDLTVTTLFTPLIAGGCIVVADLDAPERDAPARPDLLKVTPSHLALLDTIASWATPAADLVVGGEQLTASRLARLRRAHPDMRVFNDYGPTEATVSCADFVLEPGDAPPTDTVPIGRPLAGHRLFVLDDRLRPVPANVPGELYVSGVGVARGYLGRPGMTAERFVACPFGEPGERMYRTGDLARR…	1-518	product A54145	Streptomyces fradiae		16208464
446	2894188	A3	>asn	PSRMLPELFAAQVAATPEATAAIFEDQSLSYAELDARANQLARWLIEQGVGPEDLVAVMLPRSLELVIALLAATKTGGAWLPIDPDYPADRIAYMLDDAEPALVITTAALSASPVGEVLAARSTTMVIDDPSAAGEVAGRDRAPVTDTDRTRRLDPRHPAYLIYTSGSTGRPKAVVITHRNLTNYLFHCGRMYPGLRGRSVMHSSIAFDLTITAMFTPLTVGGTVHVGALEAVIGAVDSAPSIFLKATPSHLRTLDTGSRESAVSGDLLLGGEQLPVDTIVQWRRTYPNTVVVNEYGPTEATVGCVEYRLEPGQECPPGGVVPIGTPLTNMRAFVLDSWLRLVPPGAVGELYVSGVGVARGYLGRAGLTASRFVADPFGSGERMYRTGDLVRWNPDGQL…	1-507	vancomycin	Amycolatopsis orientalis		9545426
447	15131492	A3	>TST-asn	AERRQLQAGNDTALPVPDRTLPELFAAQAAATPEATAVVFEDRSLTYAELDARANQLARWLIDQGAGPEGLVAVLLPRSLELVVALLAVTKTGGAWLPIDPGYPADRIAFMLDDAGPALVITTAVLSASPIGDVLAARSRTVVLDEPAAAGQLAGRDRAPVTDTDRARALDPRHPAYLIYTSGSTGRPKAVVVTHRNLTNYLLHCGRMYPGLRGRSVLHSSIAFDLTVTATFTPLIVGGEIHVGALEDLIGVVEAAPSIFLKATPSHLLTLDTASRGSAGSGDLLLGGEQLPADTVVQWRRKYPNIVVVNEYGPTEATVGCVEYRLEPGQECPPGGVVPIGTPLANMRAFVLDSWLRLVPPGAVGELYVAGAGLARGYLGRAGLTATRFVADPFGSGER…	1-523	balhimycin	Amycolatopsis balhimycina DSM 5908		10390204
448	28869351	A1	>TST-asp	VREPAPQVLQLWDRQVESQPDALAARCLDRTLSTRELDQAANQLAHHLIGLGVREGQPVAVLMERSLDWLTAVLAIFKAGGVYMPLDVKAPDARLQQMLSNAQTKVLLCAEGDRRETSLNVAGCQGLAWTPALWQSLPTSRPDIELPADSAAYVIHTSGSTGQPKGVVVSQGALASYVRGLLEQLQLAPEVSMALVSTIAADLGHTVLFGALCSGRTLHVLTESLGFDPDAFATYMAEHQIGVLKIVPGHLAALLQAAQPADVLPQHALIVGGEACSPALVEQVRQLKPGCRVINHYGPSETTVGVLTHEVPALSELNAIPQVSRFPQCSAHSGDPLRSVPVGAPLPGASAYVLDDVLNPVATQVAGELYIGGDSVALGYLGQPALTAERFVPDPFAQD…	1-525	pyoverdine II	Pseudomonas syringae pv. tomato str. DC3001		12928499
449	28869353	A1	>TST-asp	ALRVGQQTLSFDELEQRSNQFARYLHTQDIQPGMAVALCLDRSVEWVVSLLAVLKLGAVYLPLDSAQPAERLQQLTRDSGAALLIHASGDDKAAQLGVCPVLAFDAALWSEVDGGELSVRIIAEQPAYIIYTSGSTGQPKGVVISHGALANYVQGVLARLSLNDGASMAMVSTVAADLGHTLLFGALASGRPLHLLSHEQAFDPDGFARYMAEHQVEVLKIVPSHLQGLLQAAHPADVLPSQLLMLGGEASSWALIEQVRALKPGCRIVNHYGPTETTVGILTHEVAERLNACRSVPVGQPLANCKARVLDAYLNPVAERVSGELYLGGQGLAQGYLGRAAMTAERFVPDPDADGQRLYRAGDRARWVDGVLEYLGRADDQVKIRGYRVEPGEVGQVLQ…	1-479	pyoverdine III	Pseudomonas syringae pv. tomato str. DC3001		12928499
450	2982196	A4(11)	>D_asp	LSDEEMNALLDQNQGKQADYPQDQTVHQLFEQQADKTPEQTAVVYADEKLTYRELNERANQLARLLRDKGADADQPVAIMIEPSLEMIISMLAVLKAGAAYVPIEPEQLAKRTNEILSDSRAAILLVKGSVKENVAFAGEIVNVADGLIDAKVASNLSASGSADQNAYIIYTSGSTGKPKGVFVRHGNVVNYTTWFMKEAGLTENDKAMLVSSYAFDLGYTSIFSALLSGSELHIARKECYTNAHRALKYIKENGITYIKLTPSLFNIFVNDPGFSAEKPCATLRLVVLGGEMINTRDVETFYNQYPDHVVMNHYGPTETTIGSVFKVIDPEHLDSFKECPVIGTPIHNTNAYVLDENMKLLPEGVYGELCIAGAGVTGGYVNRPDETKEKFIENPFAP…	1-525	bacitracin	Bacillus licheniformis		9427658
451	3046721	A2(5)	>L_asp	SVKERALLLEEARRSQAERLEERPFHVQFEEKADEMPDQPAVVCGETILTYRVLDEKANQIANVLRTERVGQDDVVGIMLNRSAEVAAAILGVMKSGGAFLPIDPEMPTSRVQYMLEDSGVRWLLTEPSHQADLADWYTGRLIDVRKDTLMASNKRPHPTTDGASLAYIIYTSGTTGRPKGVQLEHRNLANYVSWFISEAHLSASDKTMLLSSYAFDLGYTSFFPVLLAGGELHIVPKETYTEPEAFTHYIGEQGITYMKLTPSLFHTVVQPQSFALAKGLQSLRLIVLGGEKINPKDVERFHSRYPDTRFINHYGPTETTIGAIAKPVEPDMIGQFAERPTIGRPISGAGALVLDASRRLVPAGAAGELYITGSGLARGYVNNRELTAAKFVENPYTP…	1-531	lichenysin	Bacillus licheniformis		9765590
452	Q04747	A2(5)	>L_Asp	DLLSSAETAALLEERHMTQITEATFAALFEKQAQQTPDHSAVKAGGNLLTYRELDEQANQLAHHLRAQGAGNEDIVAIVMDRSAEVMVSILGVMKAGAAFLPIDPDTPEERIRYSLEDSGAKFAVVNERNMTAIGQYEGIIVSLDDGKWRNESKERPSSISGSRNLAYVIYTSGTTGKPKGVQIEHRNLTNYVSWFSEEAGLTENDKTVLLSSYAFDLGYTSMFPVLLGGGELHIVQKETYTAPDEIAHYIKEHGITYIKLTPSLFHTIVNTASFAKDANFESLRLIVLGGEKIIPTDVIAFRKMYGHTEFINHYGPTEATIGAIAGRVDLYEPDAFAKRPTIGRPIANAGALVLNEALKLVPPGASGQLYITGQGLARGYLNRPQLTAERFVENPYSP…	1-532	surfactin	Bacillus subtilis subsp. subtilis str. 168		8355609
453	Q70KJ6	A2(5)	>asp	LLSAPEREALLSDEKRTEADLPEGTFVSLFERQAQKTPDLTAVAGGISLTYRELDERSNRFARHLQACGTGSEDIVAIMMDRSADLITAILGVMKAGAAFLPIDPETPEERIRYSLEDSGTKLLVVNERNMTAAAVYKGNTVVMEDGEWQNESADRLETEPGFDQLAYIIYTSGTTGKPKGVQLEHRNLINYVTWFSREAGLTEADKSVLLSSYAFDLGYTAIFPILQAGGELHIVPKETYTAPDQLGEYIQKNGITYMKLTPSLFHMIVNTARFAAERRFSPLRLVVLGGEKIITSDVRKFHDVYAHTDFINHYGPTETTIGAIAGRINMERLDQYEQRPVIGRPIANTGALVLDGAMQLVPPGASGELYIAGKGLARGYLHRPQLTAEKFLSNPFSP…	1-532	surfactin	Bacillus amyloliquefaciens		14762003
454	Q84BQ4	A5(11)	>L_asp	PQEQQRLLVDFNASAVDCPLEQPLHGLFEAQVRRKPDAVALQSAQGNLTYRELNQRANRLAQHLRELGVQPDARVAICVERGLDLVVGLLGILKAGGAYVPLDPGYPVERLAYMLKDSAPTAVLVQTATRGLFDDAVATVIDLDRSTWQHLPDHDSSVPGLSASNLAYMIYTSGSTGLPKGVMIEHRSACNMVHWGSQISPPTEHGALLQKAPFSFDSSVWEIFWPLCSGMRLVLARPNGNRDSAYVVQTIREQQVTVVKFVPALLQQFIEQDGVEQCTSLTDVLNGGGELSAVLARQVRDRLPWVRLHNVYGPTETTVDSTGWTLEPHMPVPDNVVPIGTALSNTRLYVLDAYGQPVPQGVSGELHIGGVGVARGYHGLPEMQAERFIDSPFVAGDRL…	1-528	arthrofactin	Pseudomonas sp. MIS38		14522057
455	Q84BQ6	A2	>D_asp	AEELQRLLITFNATEVDCPLDQPLHALFEAQVRRKPDAIALQSAQGTLTYLELNQRANRLAHHLRELGVQPDSRVAICVERGLDLIVGLLGILKAGGAYVPLDPDYPLERLNYMLQNSAPVALLVHGATRQLLGEPSVPLINLDHGSWEQQPSGNPQVPGLNASNLAYMIYTSGSTGLPKGVMIEHRSACNMVHWGSQLSPPTGHGALLQKAPFSFDSSVWEIFWPLCSGMRLVLARPDGNRDSAYVVQTIREHQVTVVKFVPALLQQFIEQDGVEQCTSLTDVLNGGGELSAALARQVRDRLPWVRLHNVYGPTETTVDSTGWTLDPEMPVPDNVVPIGTALSNTRLYVLDAYGQPVPQGVSGELHIGGVGVARGYHGLPEMQAERFIDSPFVPGDRL…	1-528	arthrofactin	Pseudomonas sp. MIS38		14522057
456	75392153	A2	>TST-asp	EELQRLLITFNATEVDCPLDQPLHALFEAQVRRKPDAIALQSAQGTLTYLELNQRANRLAHHLRELGVQPDSRVAICVERGLDLIVGLLGILKAGGAYVPLDPDYPLERLNYMLQNSAPVALLVHGATRQLLGEPSVPLINLDHGSWEQQPSGNPQVPGLNASNLAYMIYTSGSTGLPKGVMIEHRSACNMVHWGSQLSPPTGHGALLQKAPFSFDSSVWEIFWPLCSGMRLVLARPDGNRDSAYVVQTIREHQVTVVKFVPALLQQFIEQDGVEQCTSLTDVLNGGGELSAALARQVRDRLPWVRLHNVYGPTETTVDSTGWTLDPEMPVPDNVVPIGTALSNTRLYVLDAYGQPVPQGVSGELHIGGVGVARGYHGLPEMQAERFIDSPFVPGDRLY…	1-518	arthrofactin	Pseudomonas sp. MIS38		14522057
457	3510629	A8	>L_asp	PQAERQLLLNDFNDTASDFAPAVPIHALFEDQVRRNPDAVALVYEDRQLSYRQLNRRANHVARQLLQLGVQPDERVAICAERSLDMIAGLLGVLKSGAAYVPIDPAHPADRMAFMLQDSQPRALLTQGALSLPVGDTPLMLLDSAESLLAADDQAFDANPVVDGLTAENLAYVIYTSGSTGQSKGVMVEHRSVFNFWNVLTRTTHQHCPTPATVALNAGFFFDMSIKGISQLFSGHKLVIIPQLLRANGSELLDFLEAHQVHAFDSTPSQLDTLLSAGLLERSSYQPVSVLLGGEAINASTWEKLRNCPTIRLYNMYGPTECTVDATIDLIRDLGEKPSIGRPIANVQVHVLDARGEPAPLGVAGEIHIGGSGVARGYLNRDELSAERFIVDPFSDAAN…	1-526	syringomycin	Pseudomonas syringae pv. syringae		9830033
458	4481933	A1	>asp	DPAVRERVLVEWNGAPTQLPGTPLHELISEQARLTPDAVAVVCDGTSLTYAELDGRANQLARHLLERGLGAEDFVAIALHKSLDAVTSMLAVLKTGAAYLPIDPDYPAERITYMLDDARPALTLREPVPAAAYGHRPTDDVTDAERRTPWSALHAAYMIYTSGSTGRPKGVVIEHHALATYLHRARNTYTAMTGVTVLHSPLAFDLTITALWTPLTAGGTVHLTSLEEAEVQPSLIKATPSHLPLLTNLAATASPSHTLILGGEALHTDQLTDWRTQHPGAQIINAYGPTESTVNITDHRLDGTEEGPVPIGRPFANTQVYVLDSALRPVAPGTTGELYLAGEQLARGYLGRPALTAERFTANPHSSVPGARMYRTGDLAHWNHHGHLTYDGRADHQIK…	1-494	CDA	Streptomyces coelicolor A3(2)		12000953
459	4481933	A1(7)	>L_asp	DPAVRERVLVEWNGAPTQLPGTPLHELISEQARLTPDAVAVVCDGTSLTYAELDGRANQLARHLLERGLGAEDFVAIALHKSLDAVTSMLAVLKTGAAYLPIDPDYPAERITYMLDDARPALTLREPVPAAAYGHRPTDDVTDAERRTPWSALHAAYMIYTSGSTGRPKGVVIEHHALATYLHRARNTYTAMTGVTVLHSPLAFDLTITALWTPLTAGGTVHLTSLEEAEVQPSLIKATPSHLPLLTNLAATASPSHTLILGGEALHTDQLTDWRTQHPGAQIINAYGPTESTVNITDHRLDGTEEGPVPIGRPFANTQVYVLDSALRPVAPGTTGELYLAGEQLARGYLGRPALTAERFTANPHSSVPGARMYRTGDLAHWNHHGHLTYDGRADHQIK…	1-494	CDA	Streptomyces coelicolor A3(2)		12000953
460	4481934	A4	>L_asp	DPAVRERVLVEWNGAPTQLPGTPLHELISEQARLTPDAVAVVCDGTSLTYAELDGGANQLARHLLGEGLGAEDFVAIALAKSLDAVISMLAVLKTGAAYLPIDPDYPAERITYMLDDARPALTLTEPVPVERYTGHSVTAVTDEERRSPWSARHAAYMIYTSGSTGRPKGVVIEHHALATYLHRARNTYTAMTGVTVLHSPLAFDLTITALWTPLTSGGTVHLTSLEESDTQPSLIKATPSHLPLLTTLPETASPSHTLILGGEALHTDHLVTWRTQHPGVQIINAYGPTESTVNITDHHVGEDTPDGPVPIGRPFANTQVYVLDSALRPVAPGVTGELYLAGEQLARGYLGRPALTAERFTANPHSSTPGARMYRTGDLAHWNHHGHLTYDGRADHQI…	1-497	CDA	Streptomyces coelicolor A3(2)		12000953
461	4481934	A5	>L_asp	DPAERERVLVEWNGAPTQLPGTPLHELISEQARLTPDAVAVVCDGTTLTYAELDRRANQLARHLLGEGLGAEDFVAIALAKSLDAVISMLAVLKTGAAYLPIDPDYPAERITYMLDDAQPALTLTAPIPPASYDSRPTSEITDVERRSPWSARHAAYMIYTSGSTGRPKGVVIEHHALATYLHRARNTYTAMTGVTVLHSPLAFDLTITALWTPLTAGGTVHLTSLEEAEVQPSLIKATPSHLPLLTTLPETASPSHTLILGGEALHTDHLATWRTQHPGAQIINAYGPTESTVNITDHHVSEDTPDGPVPIGRPFANTQVYVLDSALRPVAPGVTGELYLAGEQLARGYLGRPALTAERFTANPHSSTPGARMYRTGDLAHWNHDGHLTYDGRADHQI…	1-497	CDA	Streptomyces coelicolor A3(2)		12000953
462	Q50E73	A2(7)	>asp	VPVVPGGGLVGLFEERVRADADAVAVRGAGVVWSYGELNARVNVVARWLVGRGVGAECGVGVVMGRGVDVVVMLLAVAKAGGFYVPVDPEWPVERVGWVLADAGVGLVVVGEGLSHVVGDFPGGEVFEFSRVVRESCLVELVAADGVEVRNVTDGERASRLLPGHPLYVVYTSGSTGRPKGVVVTHASVGGYLARGRDVYAGAVGGVGFVHSSLAFDLTVTVLFTPLVSGGCVVLGELDESAQGVGASFVKVTPSHLGLLGELEGVVAGNGMLLVGGEALSGGALREWRERNPGVVVVNAYGPTELTVNCAEFLIAPGEEVPDGPVPIGRPFAGQRMFVLDAALRVVPVGVVGELYVAGVGLARGYLGRAGLTAERFVACPFGAPGERMYRTGDLVRWR…	1-517	daptomycin	Streptomyces roseosporus		15870461
463	Q50E73	A4(9)	>asp	VPVVPGGGLVGLFEERVRADADAVAVRGAGVVWSYGELNARVNVVARWLVGRGVGAECGVGVVMGRGVDVVVMLLAVAKAGGFYVPVDPEWPVERVGWVLADAGVGLVVVGEGLSHVVGDFPGGEVFEFSRVVRESCLVELVAADGVEVRNVTDGERASRLLPGHPLYVVYTSGSTGRPKGVVVTHASVGGYLARGRDVYAGAVGGVGFVHSSLAFDLTVTVLFTPLVSGGCVVLGELDESAQGVGASFVKVTPSHLGLLGELEGVVAGNGMLLVGGEALSGGALREWRERNPGVVVVNAYGPTELTVNCAEFLIAPGEEVPDGPVPIGRPFAGQRMFVLDAALRVVPVGVVGELYVAGVGLARGYLGRVGLTAERFVACPFGVPGERMYRTGDLVRWR…	1-517	daptomycin	Streptomyces roseosporus		15870461
464	440169	A6	>abu	NAISNLESLDLLEMPTSDYPRDRTVVDLFREQAAICPDSIAVKDSSSQLTYAQLDEQSDRVAAWLHERHMPAESLVGVLSPRSCETIIAYFGIMKANLAYLPLDVYAPDARLAAILDTVEGERLLLLGAGVPQPGIQIPRLSTAYIAEALSHATTVDVTSIPQPSATSLAYVIFTSGSTGKPKGVMIEHRGIVRLVRDTNVNVFPESGSALPVSHFSNLAWDAATWEIYTAVLNGGTVVCIDRDTMLDIAALNSTFRKENVRAAFFTPAFLKQCLAETPELVANLEILHTAGDRLDPGDANLAGKTAKGGIFNVLGHTENTAYSTFYPVVGEETFVNGVPVGRGISNSHAYIIDRHQKLVPAGVMGELILTGDGVARGYTDSALNKDRFVYIDINGKST…	1-527	cyclosporin	Tolypocladium inflatum		8001164
465	2052248	A2	>L_abu	GSHDLLEEAEHARLAAFNDTARPVPRAGLAELFTAQARRTPDAVAVVGDDGTELTYAELDARSGALARRLAAAGAGRESAVAVLQQRSVHLVVSLLAVLKAGGFYVPLNTRYPADRMRLITADVKARVLLTDRATDTAHECRSWAGDADVLVVDELPTGGEPLPVVPAHPHQLAYVMYTSGSTGNPKGVAITHGDVAALAADTCWRTGNQQRVLLHSPYSFDTSQYELWVPLLSGGTVVVAPPGDLDTRALERAIVDGGVTGMWLTSGLFNLLAEESPHCFTGVREVWTGGDVVSPAAVARVLAASPSTMVADGYGPTETTTFATHHFMRAPWQQETTVPIGTPLDNTTCHVLDDRLRPVPPGVTGELYIGGSGLARGYLNRPELTAERFVADPYAPGG…	1-524	Pristinamycin I	Streptomyces pristinaespiralis		9006024
466	440169	A5	>bmt	GVGEIASKGLLDVPRTDYPRDANIVEVFQQHVRATPDAIAVKDATSILTYAQLDQQSDRLAIWLSRRHMMPETLVGVLAPRSCETIIAMFGIMKANLAYLPLDINSPAARLRSILSAVDGNKLVLLGSGVTAPEQENPEVEAVGIQEILAGTGLDKTQGSNARPSATSLAYVIFTSGSTGKPKGVMVEHRSVTRLAKPSNVISKLPQGARVAHLANIAFDASIWEIATTLLNGATLVCLDYHTVLDCRTLKEVFERESITVVTLMPALLKQCVAEIPETLAHLDLLYTGGDRVGGHDAMRARSLVKIGMFSGYGPTENTVISTIYEVDADEMFVNGVPIGKTVSNSGAYVMDRNQQLVPSGVVGELVVTGDGLARGYTDPSLNKNRFIYITVNGESIRA…	1-519	cyclosporin	Tolypocladium inflatum		8001164
467	Q2VQ17	A1	>bmt	LGETEKHKLLNQFNDTDANFPQEMTIHGLFEKQVQERPNQTAVIFNEQSMTYKEMNERANQVAHSLRKHGAAPDEIVGILADRNMDMLISILGVLKAGAAYMPIDPTYPTERILYMIHDSQTKIVLAEHREMVPEGCNAELILLHDSSLLNEETSDLEHVNKPEDLAYIIYTSGSTGKPKGVMIEHRNVIRLLFNDRNLFDFTSDDVWTVFHSFCFDFSVWEMYGALLYGGKIVLVSFEIARDPQAFRDLLQEQKVTILNQTPTAFYQLSSQEMQHSDSNLSIRKIIFGGEALTPSQLKAWKQKYPNTALINMYGITETTVHVTYKEFQLHDMDSTVSNIGKPIPTLRTYVLDSKRNLAPIGVKGELYVSGKGVARGYLNKPELTEERFMDNPFVAGER…	1-529	product BT1583	Brevibacillus texasporus		16332843
468	2982196	A3(10)	>L_his	AEEERKTLLYEFNRTNADYPRNKTIHQLFEEQAERTPGHTAVVFEKEELSYKALNERSNQLAGLLREKGVKPDMIVGVMAERSVEMIVGMLAVLKAGGAYLPIDPEYPEDRIRYMIEDSGISILLKKADKQIDVDFTCIDMNEKGLAKDMAAENLGHTSGSSDMAYVIYTSGSTGKPKGVMVNHQSIVNTLYWRKQSYGYSTADATLQVPSFSFDSSVEDIFTTLISGAKLVLIRDLRMNPREIIGVLRTHKATNLLAVPSFYLNLLDTIEQPLDDLRFVTVAGEGFNESLIRQHFEKLPNVKLFNEYGPTENSVCSTRGELRKDDEKVVIGRPISNHKVYILNHNQQLLPLGTPGELCLSGEGLARGYLNRPDLTLEKFVPNPFAPGESMYRTGDLAR…	1-513	bacitracin	Bacillus licheniformis		9427658
469	Q9FB27	A2	>his	SDRDRAALAVLTRGPEAPAADRCLHDLVADRAADRPDAPAVQLDTDVLSYGELDRRANRLAHHLRSLGIGPESVVGVLAERSLAQIIGLLAVLKAGAAYVPLDPAQPDERLAAVIAGSGAAAVLHRPGLEGRLPAGVRALPTDAADGSTATHDPGPTATPRNAAYVMYTSGSTGEPKGIVVEHRNVVASLAARGAHYAAGPGRFLLLSSFAFDSSVAGIFWTLTQGGTLVLPGEGQQLDPAALVETIARQRPTHTLAIPSLLAPVLDQAAPGDLASLRTVIAAGESCPAELAAACRDLLPGSTFHNEYGPTETTVWSTVWSQENEHDGPHLPIGRPVAGTWVHPRDHRGRTVPLGVAGELSIGGAGVARGYLGRPRDTAAAFRPDPEATAPGGRAYATG…	1-517	bleomycin	Streptomyces verticillus		11048953
470	3510629	A7	>L_dhab	LSPAQRLASPALLQPKAVFASGLMVHQRFEQFAAAHPQNIALVFGRHEVSYQALNRRANRLAHELLAQGVRPDDRVAILAERGTQMICAVLAVLKSGAAYVPLDPTYPTERLGYLLTDSAPVALLAQSACLDVLPAHSVPVLTLGADNDSADLADESVDRNPEPAALGLSREHLAYVIYTSGSTGLPKGVLVEHGNVARLFDATAGQFNFGHEDVWTPFHSFAFDFSVWEIWGALCYGGKLVIVPSEVARSPDDFYALVCEQQVTVLNQTPSAFRQFIQARERSPQEHALREVVFGGEALDFRSLQPWTARTPLSRTRLVNMYGITEITVHATYYPISQSEIDTAMPSLIGPALDDLCLRILDDYQQPVPVGVNGEIYIGGAGVARHYLNRTELNAERF…	1-538	syringomycin	Pseudomonas syringae pv. syringae		9830033
471	Q9FDB3	A1(1)	>L_dhab	TGMTDTFKMQTWNAGQPHFANDLTIHQQFEARAAERPDAAALVFEEQTLSYGELNARANQVAHRLLALGVRPDDRVAICVERGPAMIIGLLGILKSGAGYVPLDPAYPLERLAYTLGDSAPVALLSQQSVQPALPVSDVPLIYLDDVDLQDERACNPQVSVRPSDLAYVIYTSGSTGLPKGVMVEHRNVARLFSATQDWFGFNEQDVWALFHSFAFDFSVWEIWGALLHGGRLLIVPQLVSRSPEDFYNLLCSAGVTVLNQTPSAFRQLIAAQDDKEQVHSLRQVIFGGEALETAMLKPWYARKVNASTQLVNMYGITETTVHVTYYPLQPEDARRVGASPIGKRIPDLQLYLLDAYGHPLPPGAVGELYVGGAGVARGYLNRDELNTTRFLDDPFASA…	1-531	syringopeptin	Pseudomonas syringae pv. Syringae		11277431
472	81321400	A4(14)	>D_dhab	EPGQHYANGIPIHQQFEARAAARPDAVALMFEEQTLSYGELNTRANQVAHRLLALGVRPDDRVAICVERGPAMIIGLLGILKSGAGYVPLDPAYPLERLAYTLGDSTPVALLSQQSVQQALPVTEVPIISLDDADLQDESVCNPEVAGLTAASLAYVIYTSGSTGLPKGVMVEHRNVARLFSATQDWFGFGEQDVWALFHSFAFDFSVWEIWGALLHGGRLLIVPQLVSRSPQDFHDLLCSAGVTVLNQTPSAFRQLIAAQGENEQAHSLRQVIFGGEALETAMLKPWYARNVNAGTQLVNMYGITETTVHVTYYPLQADDAQRIGASPIGRRIPDLQLYVLDTHGEPVPVGVVGELYVGGAGVARGYLNREALTAERFIDNPFNTAPGARLYRTGDLG…	1-516	syringopeptin	Pseudomonas syringae pv. syringae		12744455
473	81321400	A8(18)	>D_dhab	QPGTAYTSETPIHLQFEARAAQQLDAVALVFEEQTLSYGELNARANQVAHRLLAHGVRPDDRVAICVERGPAMIIGLLGILKSGAGYVPLDPAYPLERLAYTLGDSAPVALLSQRSVQSTLPASEVPVISLDDDLQGESVCNPQVPVKPTNLAYVIYTSGSTGLPKGVMVEHRNVARLFSATEEWFGFNQQDVWALFHSFAFDFSVWEIWGALLHGGRLLIVPQLVSRSPEDFYNLLCSAGVTVLNQTPSAFRQLIAAQAENTQAHSLRQVIFGGEALETAMLKPWYARQANAGTQLVNMYGITETTVHVTYYPLQPEDAQRLGASPIGRRIPDLQLYVLDARGEPVPVGVVGELYVGGAGVARGYLNREALTAERFLDNPFSHTADARMYRTGDLGRW…	1-515	syringopeptin	Pseudomonas syringae pv. syringae		12744455
474	Q83VS1	A4(9)	>L_dhab	PRKERTQLLEQWNEPGQHYANDTPIHQQFEARAAARPDAVALVFEAQTLSYGELNARANQVAHRLLALGVRPDDRVAICVERDPAMIIGLLGILKSGAGYVPLDPAYPPERLAYTLGDSTPVALLSQQSVQQALPVSQVPVIYLDDAGLQDESVDNPQISVKPDNLAYVIYTSGSTGLPKGVMVEHRNVARLFSATEDWFGFNEQDVWALFHSFAFDFSVWEIWGALLHGGRLLIVPQLVSRSPEDFYTLLCSTAVTVLNQTPSAFRQLITAQGENQQAHSLRQVIFGGEALETAMLKPWYARNVNAATQLVNMYGITETTVHVTYYPLQPEDAQRVGASPIGTRIPDLQLYLLDTCGEPVPVGVVGELYVGGAGVARGYLNREALTAERFIDNPFNTA…	1-531	syringopeptin	Pseudomonas syringae pv. syringae		12744455
475	Q9I157	A3(4)	>dab	LDGCNRSARDYPLEQGYVRLFEAQVAAHPQRIAASCLEQRWSYAELNRRANRLGHALRAAGVGIDQPVALLAERGLDLLGMIVGSFKAGAGYLPLDPGHPTQRLTRIVELSRTLVLVCTQACREQALALFDELGCVDRPRLLVWDEIQQGEGAEHDPQVYSGPQNLAYVIYTSGSTGLPKGVMVEQAGMLNNQLSKVPYLELDENDVIAQTASQSFDISVWQFLAAPLFGARVAIVPNAVAHDPQGLLAHVGEQGITVLESVPSLIQGMLAEERQALDGLRWMLPTGEAMPPELARQWLKRYPRIGLVNAYGPAECSDDVAFFRVDLASTESTYLPIGSPTDNNRLYLLGAGADDAFELVPLGAVGELCVAGTGVGRGYVGDPLRTAQAFVPHPFGAPG…	1-530	pyoverdine-I,II,III	Pseudomonas aeruginosa PAO1		10984043
476	Q5DIS7	A2	>dab	LLPSPAGRRAYPFDEGYVRLFEAQVDRLGERVAATCRDRAWSYRQLDAEANRVAWGLLEAGVERDRAVALLADRGLELMAMMIGTFKAGAAYLPLDPSLPRSRLVNLLKLGGVPALVVGEGHQALARELLEELPEESRPALLDWAAQQGQGKCEQRPGIVAPTNGLAYVIYTSGSTGHPKGVMVEQAGMLNNQLSKVPLLALDENDVIAQTASQSFDISVWQFLAAPLFGAQVDILPNDIAHDPLALSRRVRERGITVLELVPSLIQEVLDDPQETLPGLRWMLSTGEALSPELARRWLTRYPQVGLMNAYGPAECSDDVSFFRVDTQSTGGTYLPIGQATDNNHLQVLDDDLLPVPLGGIGELYVSGTGVGRGYLADPGRTALAFLPDPYAQVPGSRI…	1-526	pyoverdine-III	Pseudomonas aeruginosa		15743962
477	81321400	A10(20)	>D_dab	LDAVERKHLLIDLNATNVPYPQDATIHQLFEEKVRAQPEAIAVAFQAQRLSYADLNRQANRLAHHLISLGIGPDDRVAICVERGVKMIVGLLGVLKAGAAYVPLDPAYPAERLAYMINDSQPAALLTQRGLQERLPALSMPLVLLDDEHCQGFTECDDNPVVPTLGVRNLAYVIYTSGSTGNPKGVMIEHRGLVNYSVDAARLFGLSQSDTVLQQNTLNFDLSVEEIFPALLAGATLAPSREIFGSEGTENHGIYPTVLHLTAAHWHTLVAEWHNQPQAAEQRLAEVRLINVTGDALSAQKLKLWDEVRPAHTRLINTYGPTEATVSCTAAYVSHDAAAGSEGSGNATIGKPMANTRIYLLDAHQQPVPYGVAGEIFIGGDGVARGYLNLEEVNAERFL…	1-535	syringopeptin	Pseudomonas syringae pv. syringae		12744455
478	81321400	A11(21)	>D_dab	LDAVERQHLLVDLNATDVPYPHDCTIHQLFEAKVQAQPDAIAVAFQAQRLSYAELNRQANRLAHHLIGLGIGPDDRVAICVERGVEMMIGLLGVLKAGAAYVPLDPAYPAERLAYMITDSQPAALLTQRDLQKRLPTLTLPLVLLDDDQRNTFTERDDNPVVEALGVRNLAYVIYTSGSTGNPKGVMIEHRGLVNYSVDAARLFALSQSDTVLQQNTLNFDLSVEEIFPALLAGATLAPSREIFGSEGTENHGIYPTVLHLTAAHWHTLVAEWHNQPQAAAQRLAEVRLINVTGDALSAQKLKLWDEVRPAHTRLINTYGPTEATVSCTAAYVSHDAIAGSEGSGNATIGKPMANTRIYLLDAHQQPVPYGVAGEIFIGGDGVARGYLNLEEVNAERFL…	1-535	syringopeptin	Pseudomonas syringae pv. syringae		12744455
479	3510629	A3	>D_dab	LPAAERNLLLETFNQTRQDYPTDLCIQHLFEAQVRTQPDAIAVAFQAQRLSYAELNRQANRLAHHLIGLGIGPDDRVAICVERGVEMMVGLLGVLKAGAAYVPLDPAYPAERLAYMIEDSQPAALMTQRHLQEYLPTLTLPLVLLDDDQRKTFTERDDNPVVEALGVRNLAYVIYTSGSTGNPKGVMIEHRGLVNYSVDAARLFDLSPTDTVLQQNTLNFDLSVEEIFPALLAGATLTPSREIFGSEGTENHGINPTVLHLTAAHWHTLVAEWHKQPQVAEQRLQHVRLINVTGDALSAQKLKLWDEVRPAHTRLINTYGPTEATVSCTAAYVSHDAAAGSEGSGNATIGKPMANTRIYLLDAHQQPVPYGVAGEIYIGGDGVARGYLNLEEVNAERFL…	1-535	syringomycin	Pseudomonas syringae pv. syringae		9830033
480	3510629	A4	>L_dab	LPAAERNLLLETFNQTRQDYPTDLCIQHLFEAQVRTQPDAIAVAVQGQRLSYADLNRQANRLAHHLISLGIVPDDRVAICVERGVEMMIGLLGVLKAGAAYVPLDPAYPAERLAYMITDSQPAALLTLPGLQDRLPALSMPLVLLDDEQYQGLAECDDNPVVPTLGVRNLAYVIYTSGSTGNPKGVMIEHRGLVNYSVDAARLFDLSQSDTVLQQNTLNFDLSVEEIFPALLAGATLAPSREIFGSEGTETHGIQPTVLHLTTAHWHTLVAEWHNQPQAAEQRLQHVRLINVTGDALSAQKLKLWDEVRPAHTLLINTYGPTEATVSCTAAYVSYDAAAGSEGSGNATIGKPMANTRIYLLDAHQQPVPYGVAGEIYIGGDGVARGYLNLEEVNAERFL…	1-535	syringomycin	Pseudomonas syringae pv. syringae		9830033
481	Q6VT93	A1(16)	>D_arg	KILGDWSNTGASLSMERQNIVQLFQRQVRSTPHKTALVFEQQSLTFAELDDQSSRLSLCLANYKVAPGDLVGACLGRGVRMVVALLAILKADAVYVPIAPDSPVQRICRLLVDSGISLLLSELELCNSFLSDLGTIECVCLAIDAPGWEPEEGELPVPPVIEGRQPAYVIYTSGSTGQPKGVIISHDSISHHCQVIRDYYRITAQDVILQFAPMNVDAALEQLLPGLISGATVVIRSEPLWSPDILCRKVVELGISVLDLPPSYLYELLLEIRDVAGWSRPPSLRLVISGGEALSPETLSLWCGCALSECRLVNAYGPTETTITSTVYEIESRARTFTRLPESVPIGRPLPGESAYILDTQRRPLPVGVPGELYIGGAGVAIGYLNRPELTASTFVENP…	1-535	pederin	symbiont bacterium of Paederus fuscipes		14973122
482	Q5DIV7	A2	>arg	DAGERQEALRDWQAPLEALPRGGVAAAFAHQAASAPEAIALVCGDEYLSYAELDMRAERLARGLRARGVAAEALVAIAAERSFDLVVGLLGILKAGAGYLPLDPNYPAERLAYMLRDSGARWLISQETLAERLPCPAEVERLPLETAAWPASADTRPLPEVAGETLAYVIYTSGSTGQPKGVAVSQAALVAHCQAAARTYGVGPGDCQLQFASISFDAAAEQLFVPLLAGARVLLGDAGQWSAQHLADEVERHAVTILDLPPAYLQQQAEELRHAGRRIAVRACILGGEAWDASLLTQQAVQAEAWFNAYGPTEAVITPLAWHCRTQEGGAPAIGRALGARRACILDAALQPCAPGMIGELYIGGQCLARGYLGRPGQTAERFVADPFSGSGERLYRTG…	1-523	pyoverdine-I	Pseudomonas aeruginosa		15743962
483	3510629	A5	>L_arg	GADEREHLLAGLNATEAPFPQDRTIHQLFEERVQAQPDAIAVAFGAQRLSYAELNRQANRVAHHLISLGIKPDDRVAICVERGVEMLIGVLGVLKAGAAYVPLDPAYPAERLAYMIEDSTPSALLAQRDVQAHLPTLDLPLVLLDEDQRTTLSERDDNPVVETLGAHNLAYVIYTSGSTGVPKGVMVEHRGLFAVSAAWEQLYALHAPLNHLQMAGFFDVFSADLIRSLAFGGTLVLCPRETLMDPPALYRLLSEESIGFADFVLAVLNALLGWVEETGHDLSFMRTVVCGSDIWTAHSARQLRKLCGDHVQVVQAYGVTEASIDSTCFEFEATSQVDGVLPIGRALANTRIYLLDELGQAVPPGVAGELYIGGAGIARGYLNLPQLTAERFMDNPFVA…	1-532	syringomycin	Pseudomonas syringae pv. syringae		9830033
484	75403617	A1	>TST-arg	TTQEQHQLLVEWNNTEADYPLDKSLHQLFEEQAAQNPQGIVVIFEGQKLTYQQLNNRGNQLAHCLRDKGVGLESLVGIFMERSLEMVIGLLGILKAGGAYVPLDPDYPTERLGDILSDSDVSLVLTQESLGDFLPQTGAELLCLDRDWEKIATYSPENPFNLTTPENLAYVIYTSGSTGKPKGVMNIHRGICNTLTYAIGHYNINSEDRILQITSLSFDVSVWEVFLSLISGASLVVAKPDGYKDIDYLIDLIVQEQVTCFTCVPSILRVFLQHPKSKDCHCLKRVIVGGEALSYELNQRFFQQLNCELYNAYGPTEVAVETTIWCCQPNSQISIGTPIANAQVYILDSYLQPVPIGVAGELHIGGMGLARGYLNQPELTAEKFIPHPFAQGKLYKTGD…	1-505	microcystin	Microcystis aeruginosa		11984633
485	5822843	A1(10)	>L_arg	TPEEQHQLLIEWNQTEVAYSQQCLHQLFEEKVRDNPEAIALIFDGEKLTYRELNSRANQVGHYLQEKGVTSEVLVGIFIERSFEMIIGILGIIKAGGAYVPLDPNYPPERLDYMISDSAISLLLTQQSLVQFLPENQAEILCLDTDWSRIANYSQENLTSPVKPENLAYVIYTSGSTGKPKGVMNIHQGICNTLKYNIDNYNLNSEERILQITPFSFDVSVWEIFLSLTSGATLVVAKPDGYKDIDYLIDLIVQEQVTCFTCVPSILRVFLQHSKSKDCHCLKRVIVGGEALSYELNQRFFQQLNCELYNAYGPTEVAVETTIWCCQPNSQISIGTPIANAQVYILDSYLQPVPIGVAGELHIGGMGLARGYLNQPELTAEKFIPHPFAQGKLYKTGDL…	1-516	microcystin	Microcystis aeruginosa		10467167
486	75420822	A1	>TST-arg	TPEEQHQLLIEWNQTEVAYSQQCLHHLFEEKVRDNSEAIALIFEGKKLTYRELNGRANQVGHYLQEKGVTSEVLVGIFIERSFEMIIGILGIMKAGGAYVPLDPNYPPERLDYMISDSAISLLLTQQSLVQFLPENQAEILCLDTDWSRIANYSQENLTSPVKTENLAYVIYTSGSTGKPKGVMNIHQGICNTLKYNIDNYNLNSEDRILQITPFSFDVSVWEVFSSLTSGATLVVTKPDGYKDIDYLIDLIVQEQVTCFTCVPSILRVFLQHPKSKDCHCLKRVIVGGEALSYELNQRFFQQLNCELYNAYGPTEVAVDATVWCCQPNSQLISIGRPIANVQVYILDSYLQPVPIGVAGELHIGGMGLARGYLNQAELTAEKFIPHPFAEGKLYKTGD…	1-517	microcystin	Microcystis aeruginosa PCC 7806		11033079
487	Q2XNF8	A3(4)	>arg	LLLDTWNRTDAPYPADRCVHHLFEQQVQRDPDAVALVVEGRSLSYARLNAQANQLAHYLIARGVRPDDRVAVCAERSFALIVGLLAVLKAGAAYVPFDPAYSSERAAQILADAAPKLVLADRAGRAMFGEQALRDRGVLDLEQDQSLWFDRQGNNPEPAGLHSGRLAYLIYTSGSTGTPKGVMIEHRNVCALIAALQSVYSLSAQDRILQFSSPSFDASVEEIFATLATGATLVLRNDAWLESSAAFVERCARHEITGLSLSTSFWAQLADAWSDLKALPKLRQIVMGGEAVAAHALKRWFDDAQAGPELLNAYGPTETTVDATLHRLRASDPVPSIGRPLANTRAYLLDRFGQPVPLGAVGELFLAGACVGRGYLNRPELTAERFLADPFVADPEARM…	1-526	Cephabacin	Lysobacter lactamgenus		16436071
488	Q93N88	A1(3)	>D_hpg2Cl	VLEQLVSDPSVLVGRVGLVGRLERGLVVEGWNATAGDVPSGSSVLEMFRARVAQAPEAVAVVDGERQVSYGELDADSNRMAAYLQGRGVGRGDRVAVRLERSIDLIAALLGVWKAGAAYVPVDSAYPAERVAFMVEDSAPVLTIDDPSVVTAEGEPEVVETAGGDIAYVMYTSGSTGTPKGVAVPHASVAALVGEPGWGVGPGDAVLFHAPHAFDISLFEVWVPLASGGRIVVAEPSMAVDGAAVRRHIADGVTHVHVTAGLFRVLAEEASDCFDGVHEVLTGGDVVPLEAVERVRAACPDVRVRHLYGPTEVSLCATWHLFEPGEEQGEVLPLGRPLNNRQVYVLDPFLQPVPPGVTGELYVAGAGLARGYLGRAGLSAERFVASPFADGERMYRTGD…	1-523	complestatin	Streptomyces lavendulae		11447274
489	Q93N89	A1(1)	>L_hpg2Cl	SVLELFRARVVEAPEAVAVVEGGRQVSYGELDAASDRVAAYLRDREVGRGDRVAVRLERSADLIGVLLGVWKAGAAYVPVDGAYPAERVAFVLKNSTPAVTIDAVVEGAGDASSVALDGDDLAYVMYTSGSTGTPKGVAVPHGSVAALVGESGWGLGPGDSVLFHAPHAFDISLFEVWVPLASGARVVIAEPGVAVDAAAVRRHIAAGVTHVHVTAGLFRVLAEEAPDCFTGAREVLTGGDVVPLEAVERVRAACPDVRVRHLYGPTESTLCATWHLVEPGDDTARVLPIGHPLTNRHIHVLDDSLRRVAPGVTGELYIAGAGLARGYLKRAGLSAERFVACPFADGERMYRTGDLARWTDDGELAFAGRADAQVKIRGFRVELGEVEAALAAQPAVAQ…	1-471	complestatin	Streptomyces lavendulae		11447274
490	Q93N87	A2(5)	>D_Hpg2Cl	VERVLEQLVADPAAPVGRVDVVGPLERGLVVEGWNTTTRRTLGSSVLELFRARVAQAPDAVAVVDGERQVSYAELDAESNLAAAHLRERGVGRGDRVAVRLERSIDLIAALLGVWKAGAAYVPVDGAYPAERVAFVLEDSSPAVTIDAVVKGGGEAPSVAVTEGDLAYVMYTSGSTGTPKGVAVPHGSVAALVGETGWGLGPGDSVLFHAPHAFDISLFEVWVPLASGARVVIAEPGVAVDAAAVRRHIAAGVTHVHVTAGLFRVLADEEPECFNGAHEVLTGGDVVPLEAVARVRAACPEVRVRHLYGPTEVSLCATWHLLEPGEGTDRVLPVGSPLANRQVYVLDAFLQPVPPGVAGELYIAGAGLARGYLKRAGLSAERFVACPFADGERMYRTGD…	1-523	complestatin	Streptomyces lavendulae		11447274
491	75532445	A1	>dht	FANDLTIHQQFEARAAERPDAAALVFEEQTLSYGELNARANQVAHRLLALGVRPDDRVAICVERGPAMIIGLLGILKSGAGYVPLDPAYPLERLAYTLGDSAPVALLSQQSVQPALPVSDVPLIYLDDVDLQDERACNPQVSVRPSDLAYVIYTSGSTGLPKGVMVEHRNVARLFSATQDWFGFNEQDVWALFHSFAFDFSVWEIWGALLHGGRLLIVPQLVSRSPEDFYNLLCSAGVTVLNQTPSAFRQLIAAQDDKEQVHSLRQVIFGGEALETAMLKPWYARKVNASTQLVNMYGITETTVHVTYYPLQPEDARRVGASPIGKRIPDLQLYLLDAYGHPLPPGAVGELYVGGAGVARGYLNRDELNTTRFLDDPFASAPGARMYRSGDLGRWLPDG…	1-512	Syringopeptin	Pseudomonas syringae pv. Syringae		11277431
492	75524401	A4	>dht	EPGQHYANDTPIHQQFEARAAARPDAVALVFEAQTLSYGELNARANQVAHRLLALGVRPDDRVAICVERDPAMIIGLLGILKSGAGYVPLDPAYPPERLAYTLGDSTPVALLSQQSVQQALPVSQVPVIYLDDAGLQDESVDNPQISVKPDNLAYVIYTSGSTGLPKGVMVEHRNVARLFSATEDWFGFNEQDVWALFHSFAFDFSVWEIWGALLHGGRLLIVPQLVSRSPEDFYTLLCSTAVTVLNQTPSAFRQLITAQGENQQAHSLRQVIFGGEALETAMLKPWYARNVNAATQLVNMYGITETTVHVTYYPLQPEDAQRVGASPIGTRIPDLQLYLLDTCGEPVPVGVVGELYVGGAGVARGYLNREALTAERFIDNPFNTAPGARLYRTGDLGR…	1-516	syringopeptin	Pseudomonas syringae pv. syringae		12744455
493	440169	A7	>L_sar-gly	GITKLRDQGLLTVAKPAYPRESSVIDLFRQQVAAAPDAIAVWDSSSTLTYADLDGQSNKLAHWLCQRNMAPETLVAVFAPRSCLTIVAFLGVLKANLAYLPLDVNAPAARIEAILSAVPGHKLVLVQAHGPELGLTMADTELVQIDEALASSSSGDHEQIHASGPTATSLAYVMFTSGSTGKPKGVMIDHRSIIRLVKNSDVVATLPTPVRMANVSNLAFDISVQEIYTALLNGGTLVCLDYLTLLDSKILYNVFVEAQVNAAMFTPVLLKQCLGNMPAIISRLSVLFNVGDRLDAHDAVAASGLIQDAVYNAYGPTENGMQSTMYKVDVNEPFVNGVPIGRSITNSGAYVMDGNQQLVSPGVMGEIVVTGDGLARGYTDSALDEDRFVHVTIDGEENI…	1-509	cyclosporin	Tolypocladium inflatum		8001164
494	Q45R85	A5	>sar	TAERDRLTAEWGAAAAGPAEDLVALFRARAAETPGAVAVRGAGDSLTYAQLDERAGRIAAALARHGAGPESRVAVCLPRTADLVAALLGVLRAGAAYVPLDPEYPDERVAAILADTRPVALLTTADCRPAITGAATAAGGAVLLAADAAHGAGPVPEPPAPLPDQAAYVLHTSGSTGRPKGVVVSRGNLANLLADMRDRLRPTADDRLVAVTTVSFDIAALELFLPLVTGAGLVLADRGAARAPEELAALLTASGATLLQATPTTWQLLAETAPDALRGLRKLVGGEALPASLASRLRELGGELVNVYGPTETTIWSTAAHLDRVTGSAPPIGRALRGTRAYVLDEWLNPRPENVPGELYLAGAGVARGYLGRGGLTAERFTADPFGAPGSRMYRTGDL…	1-521	product A54145	Streptomyces fradiae		16208464
495	7327886	A2	>TST-valhyphaa	GVEELRRLDLLEIKRTNYPRDSSVVDVFREQAAANPEVIAVTDSSSRLTYAELDNKSELLSRWLRRRNLTPETLVSVLAPRSCETIVAYVGILKANLAYLPLDVRSPVTRMKDILSSVSGNTIVLMGSGVEDPGFDLPQLELVRITDTFDETIEDVQDSPQPSATSLAYVVFTSGSTGKPKGVMIEHRAIVRLVKSDNFPGFPSPARMSNVFNPAFDGAIWEINWMLLNGGTVVCIDYLTTLDGKELAAVFAKERVNAAFFAPAMLKLYLVDAREALKNLDFLIVGGERFDTKEAVEAMPLVRGKIANIYGPTEAGIISTCYNIPKDEAYTNGVPIGGSIYNSGAYVMDPNQQLVGLGVMGELVVTGDGVGRGYTNPELNKNRFIDITIEGKTFKAYRT…	1-513	enniatin	Fusarium equiseti		8483420
496	2052249	A4	>TST-phg	LDADDHARVLTGWNDTDHPRGRRTADACLPRRIAEQAARTPHAVAVTEAGGTLITYSELDARANRLARHLIRRGVTAETRVAVLAERSAQLVVTTLAILKAGGVYVPLHTGYPVDRMRHVLADTEAALLLTDTHHAATAARLDTPALTVDEDTTAGEQDTTAPDVTVRPDQLAYIMFTSGSTGTPKGIGITHRDAIALAADRCWDLDTGSRVLMHSPYAFDISTFELFAPLLAGGRIVVAPRGDIDAAVLQRTLAAHGVTSLLLTAGLLGVIADEAPEVFTGVKDVWTGGDVVSPTAVRRVLEACPGTVVKTLYGPTETTLGCTWLPFTDPRRIPPAVPIGRPLDNTRAYVLDERLRPVPPGVTGELYIAGAGLARGYWDQSARTAERFTADPHAHLFG…	1-529	Streptogramin B	Streptomyces pristinaespiralis		9303382
497	75420583	A4	>TST-alaninol	RAVLTQPVDSPQSIPEVFARQVERDPEAPAVTFEGESLNYGELDEAANQLANLLAVYGAAPGKSVALMVPRSADAIVAILAVLKTGAAYLPIDPSVPAARLEFMLGDAKPVAAVTTGDLRSRFDGFDLQVVEVDDPAVEIYPSTTLLTPSPDDIAYMIYTSGTTGVPKGVAITHGNVTQVLDTLPAELPAGPGAVWSQWHSLVFDVSVWEIWGALLHGGRLVIVPESIAGSPDDLHALLVSEGVNVLYQTPSAVRMMSPEGLEGTALVVAGEACPTEVVDRWAVDRVMINAYGPTESTIYAAISAPLSPGSDVVPIGSPVPKGATFVLDEWLRPVPPGVVGELYLAGRGVGVGYVGRSGLTGTRFVACPFGEPGARMYRTGDLVRWGDDGQLQYLGRAD…	1-495	glycopeptidelipid	Mycobacterium smegmatis		10510238
498	74629680	A1	>TST-D_lyserg	LTSEDRRQMSLWNMNLSDNSDARIETLIHEWCRRTPSAVAVCGWDGDFSYKELNELSTGVKHDLRHLGIGPEVFVPILFEKSRWAVIAMLGVMKAGGAFILLDPAHPPKRLRSICDKVSARLVVSSVQQADLAAGLAGHVVIVGGEVATAGMAQHVGEHDDSMDCIAAPHNALYAVFTSGSTGTPKGVVNSHSSFLAAMPVYLKALELDNNSRVFQFASYAFDVTIFDALMTLVAGGCVCVLSNADRSSDLTSAIQHFGTTHLSVTPTVARILDPQDFPSLKTIVLGGELSASDELLKWVNNVRVIRLYGASECTVMSIQCTSGPASSIKTINYETGNCCWVVNPQNHEQLRPLGAVGELLVEGAVVGRGYLDDASQTSETFIEAPAWLQELRQGSSTV…	1-546	ergot alkaloid	Claviceps purpurea (ergot fungus)		15904941

## Sheet: Rottig plus Khayatt complete
include	oreder in tree	order alphabet	gi	uniprot	ID in list	nr	annotation	copies in set	dataset		annotation	uniprot		domain	reduced domain
	2	751	21902205	Q8NJX1	21902205	A15	iva	rrk	K	>	iva|abu	Q8NJX1	]	CVHQLIERQAEIRPDAMAIRSWDAELTYSEFNRAANRLANYLTANYSIKTDDLIHVCFEKSAWFFVSILAINKSGAAWVPLDPTHPEQRLRQVVSQTCSEITLTSAANKNLVSSLSKSVIIVDSELDLQLSKVEEYSQKAQVTATSSDNAVYVLFTSGSTGTPKGLVMQHGSVCTSQTAIVKRLGLTPSVRMLQFAAFVFDLSIGEIIAPLITGACLCIPSEHTRMNSLTQFIRDMEINWAFLTPSFIRTINPVEVPGLDLVLLAGEAVPRDVLTTWFGQVRLINGWGPAETCVFSTLHEWKSVNESPLTIGKPVGGFCWVVNPEDPHRLAPIGTLGEVVIQGPTLLSEYLSDPERTRSSTLYNLPKWAPRPDSKHWNKFYKSGDLCYYNQDGTIEFAT…	YSEFNRAANRLANYLTANYSIKTDDLIHVCFEKSAWFFVSILAINKSGAAWVPLDPTHPEQRLRQVVSQTCSEITLTSAANKNLVSSLSKSVIIVDSELDLQLSKVEEYSQKAQVTATSSDNAVYVLFTSGSTGTPKGLVMQHGSVCTSQTAIVKRLGLTPSVRMLQFAAFVFDLSIGEIIAPLITGACLCIPSEHTRMNSLTQFIRDMEINWAFLTPSFIRTINPVEVPGLDLVLLAGEAVPRDVLTTWFGQVRLINGWGPAETCVFSTLHEWKSVNESPLTIGKPVGGFCWVVNPEDPHRLAPIGTLGEVVIQGPTLLSEYLSDPERTRSSTLYNLPKWAPRPDSKHWNKFYKSGDLCYYNQDGTIEFATRKDTQIKIRGLRVELGEVQHHIQQALP…
	6	750	21902205	Q8NJX1	21902205	A12	iva	rrk	K	>	iva|abu	Q8NJX1	]	CIHSLIEKQARIRPDAPAICAWDGEMNYSQLNSAANQLAHHILKIGIKADDLVHVCFEKSVWFFVSIIAINKVGAAWVPLDPSHPEQRLRQVVGQTLAKFALSSPTNAALCNKLVHNVIEVSPSLIDELSKFCDGFNSPAINVPSSNAAYVLFTSGSTGTPKGLVMQHGAVCTSQTAIAKRLSLTPDVRILQFAAYVFDLSIGEIVAPLIHGACVCVPSEETRMNGLKEFIRDARINWAYLTPSFVRTLRPEDVPSLQLLLLAGEAVGRDILDTWFGKVRLINGWGPAETCVFSTLHEWSSIDESPLTIGRPVGGYCWIVEAEDSNKLTPIGCLGEVVLQGPTLLREYLADPQRSKETIITELPPWAPKQVSDAHLWSRFYKSGDLCFYNPNGTLEFYS…	YSQLNSAANQLAHHILKIGIKADDLVHVCFEKSVWFFVSIIAINKVGAAWVPLDPSHPEQRLRQVVGQTLAKFALSSPTNAALCNKLVHNVIEVSPSLIDELSKFCDGFNSPAINVPSSNAAYVLFTSGSTGTPKGLVMQHGAVCTSQTAIAKRLSLTPDVRILQFAAYVFDLSIGEIVAPLIHGACVCVPSEETRMNGLKEFIRDARINWAYLTPSFVRTLRPEDVPSLQLLLLAGEAVGRDILDTWFGKVRLINGWGPAETCVFSTLHEWSSIDESPLTIGRPVGGYCWIVEAEDSNKLTPIGCLGEVVLQGPTLLREYLADPQRSKETIITELPPWAPKQVSDAHLWSRFYKSGDLCFYNPNGTLEFYSRKDTQVKIRGLRVELGEVEHHIRELLE…
	11	749	21902205	Q8NJX1	21902205	A1	iva	rrk	K	>	iva|abu	Q8NJX1	]	CLHQLIERQAKNRPNATAIQAWDLELTYLELDRAANRLAHHLVKSCGVRDQDLVHVCFEKSAWFFVSIIAVNKAGATWIPLDPSHPIQRQQQVVSQTKAALALASISNVDMCSKLIGNVVEVSHTLDEALAQTEMSSHGPVSNVSPRNAAYVLSTSGSTGTPKGLVMQHQAVCTSQTAITKRLRMTSDVKMLQFASFVFDLSIGEIFGPWVVGGCICVPSEETRMNDLVNFINTMKINWAYLTPSFARTLNPVDVPGLELLLFAGEAVRRDVFEAWFGRLRLINGWGPAETCVFSTLHEWKSLDESPLTIGRPVGGHCWIVDPQDPQRLAPIGTFGEVVIQGPTILREYLADFTKTESSMVRSLPEWVPNRTSTHWDRFYKSGDLCRYNADGTMEFGSR…	YLELDRAANRLAHHLVKSCGVRDQDLVHVCFEKSAWFFVSIIAVNKAGATWIPLDPSHPIQRQQQVVSQTKAALALASISNVDMCSKLIGNVVEVSHTLDEALAQTEMSSHGPVSNVSPRNAAYVLSTSGSTGTPKGLVMQHQAVCTSQTAITKRLRMTSDVKMLQFASFVFDLSIGEIFGPWVVGGCICVPSEETRMNDLVNFINTMKINWAYLTPSFARTLNPVDVPGLELLLFAGEAVRRDVFEAWFGRLRLINGWGPAETCVFSTLHEWKSLDESPLTIGRPVGGHCWIVDPQDPQRLAPIGTFGEVVIQGPTILREYLADFTKTESSMVRSLPEWVPNRTSTHWDRFYKSGDLCRYNADGTMEFGSRKDGQVKIRGLRVELGEIEHHIREALEG…
	14	748	21902205	Q8NJX1	21902205	A9	iva	rrk	K	>	iva|abu	Q8NJX1	]	CIHELIQYQAVTQPDAPAIVSWDRDFTYKQLNEASNRLAHLLVNKYNVKPDDLIPVFFEKNAWYFVAITAINKAGAAWVPLDPSHPVLRLRQILSQTGTTLALSSSANAVLCSTLVRKVVEVNAELDNKLLATESSAHGPVVDVSSRNAAYVLFTSGSTGIPKGLIMEHGSVCTSQVAIAKRLGLNSKVRILQFAAFVFDLSIGEIVGPLISGACICVPSEHIRKNSIANFINRQGITWTYLTPSFVRTIKASEVPNVKLLLLAGEAVPRDIFATWFGKLRLINGWGPAETCCFSTLHEMAICGRESPYCRRPVGGFCWIVDPENPHRLAPTGALGEVIIQGPTILREYLSDVDRTEAAVIKSLPDWAPFREQSSGSRFNKSGDLGVYNPDGTIEFSSR…	YKQLNEASNRLAHLLVNKYNVKPDDLIPVFFEKNAWYFVAITAINKAGAAWVPLDPSHPVLRLRQILSQTGTTLALSSSANAVLCSTLVRKVVEVNAELDNKLLATESSAHGPVVDVSSRNAAYVLFTSGSTGIPKGLIMEHGSVCTSQVAIAKRLGLNSKVRILQFAAFVFDLSIGEIVGPLISGACICVPSEHIRKNSIANFINRQGITWTYLTPSFVRTIKASEVPNVKLLLLAGEAVPRDIFATWFGKLRLINGWGPAETCCFSTLHEMAICGRESPYCRRPVGGFCWIVDPENPHRLAPTGALGEVIIQGPTILREYLSDVDRTEAAVIKSLPDWAPFREQSSGSRFNKSGDLGVYNPDGTIEFSSRKDTQVKIRGLRVELGEVEHAVQVALDG…
	19	761	21902205	Q8NJX1	21902205	A7	TST-iva	rrk	K	>	iva|abu	Q8NJX1	]	CFHTVIEQQTIIRPESPAVHGWDGNFTYGQLDQAANRLANHLIADYEIKNDELIHVCFEKSSWFVVAILAINKAGGAWVPLDPSHPTQRHQQIVDQTKARLALVSPSNISTCIDLVEHVVEVSPVTDEILSKTESSHRGPDREISPSNAAYVLFTSGSTGTPKGLVMEHRSVCTSLTAITKRLKIRPSARTLQFAAHVFDCAVGEIISSLFTGGCLFVPSDHDRMNALPEFIRQNKINYMWSTPSFIRTLSPMDVPSLELVVLVGEAVTRDIMDTWFGKVRLINGWGPAETCVVSTIHEWQSIDESPLTIGRSVGGFCWIVDPEDPQKIAPVGALGEIVIQGPTILREYLADPVRTSGSTVYNLPNWAPNRRDKYWNRFYKSGDLGLYNADGTIQFASR…	YGQLDQAANRLANHLIADYEIKNDELIHVCFEKSSWFVVAILAINKAGGAWVPLDPSHPTQRHQQIVDQTKARLALVSPSNISTCIDLVEHVVEVSPVTDEILSKTESSHRGPDREISPSNAAYVLFTSGSTGTPKGLVMEHRSVCTSLTAITKRLKIRPSARTLQFAAHVFDCAVGEIISSLFTGGCLFVPSDHDRMNALPEFIRQNKINYMWSTPSFIRTLSPMDVPSLELVVLVGEAVTRDIMDTWFGKVRLINGWGPAETCVVSTIHEWQSIDESPLTIGRSVGGFCWIVDPEDPQKIAPVGALGEIVIQGPTILREYLADPVRTSGSTVYNLPNWAPNRRDKYWNRFYKSGDLGLYNADGTIQFASRKDTRIKIRGLRVELSEVEHHVKTALSR…
	23	767	21902205	Q8NJX1	21902205	A4	TST-val	rrk	K	>	val	Q8NJX1	]	CMHELIERQVECRPDASPFLLGMPSLRTVSLTLLLTDWLIILLKLGIKPGDLVHVCFEKSIWHFVATLAINKAGAAWSPLDPAHPEQRLRKIVVQTGANLVLTSPSNSMLCSALSEKVLEVTSSLDQKLAETVDSEAPDVAVTPDNVAYVLFTSGSTGTPKGVVIEHRSVCTSQTAMIKRLRVTSDVRMLQFASFVFDMSVGEVIPTLFSGGCVFVPSEDIRMGNIAQYIRDQRINWAFFTPSFLRTLAPKDIPNLEVLLIGGEAIPKEILNTWFGRVRLINGWGPVETCVCSSWHEWKSVDESPLTIGRSAGGFCWIVDPEDPHKLAPIGTVGEVVVQGPTLLREYLGDPERTAASSVKAPKWAPQPDSQHWGRFYKSGDLCSYNSDGTLKFFSRKDT…	TVSLTLLLTDWLIILLKLGIKPGDLVHVCFEKSIWHFVATLAINKAGAAWSPLDPAHPEQRLRKIVVQTGANLVLTSPSNSMLCSALSEKVLEVTSSLDQKLAETVDSEAPDVAVTPDNVAYVLFTSGSTGTPKGVVIEHRSVCTSQTAMIKRLRVTSDVRMLQFASFVFDMSVGEVIPTLFSGGCVFVPSEDIRMGNIAQYIRDQRINWAFFTPSFLRTLAPKDIPNLEVLLIGGEAIPKEILNTWFGRVRLINGWGPVETCVCSSWHEWKSVDESPLTIGRSAGGFCWIVDPEDPHKLAPIGTVGEVVVQGPTLLREYLGDPERTAASSVKAPKWAPQPDSQHWGRFYKSGDLCSYNSDGTLKFFSRKDTQVKIRGLRVELGEVEHHIQTALHGVRQ…
	28	760	21902205	Q8NJX1	21902205	A2	TST-gly	rrk	K	>	gly	Q8NJX1	]	CIHELIEKQAVERPDSLAIVGWDGTFTYTELVEAANRLANYLTKNFTIKTDELIPVCFEKSSWYIVAILAINKVGAGWVPLDPSHPEQRLRQVVSQIRAKIVLCSPSNAYICNGFGLTVIEISSVFNQKLVESGVTSTTGPATKVTPRNIAYVLFTSGSTGTPKGLVMEHVSVCTSQTAISQRLELTTDVRMLQFSAFVFDISVGEIVATLISGASLYIPDENTRLNNLPNFIQNNNINCAMLTSSFLRTIKPADVPALELLVFVGEAPARDVFETWFGKVRLINGWGPAETCVLSTIHEYQSIDENCLTIGRPVGGFCWIVDSDNPQRLAPTGAIGELVVQGPTLLREYLADSEKTKLAIVYDLPDWAPRRESQYWNRFYKSGDLCYYNPDGAIEYLT…	YTELVEAANRLANYLTKNFTIKTDELIPVCFEKSSWYIVAILAINKVGAGWVPLDPSHPEQRLRQVVSQIRAKIVLCSPSNAYICNGFGLTVIEISSVFNQKLVESGVTSTTGPATKVTPRNIAYVLFTSGSTGTPKGLVMEHVSVCTSQTAISQRLELTTDVRMLQFSAFVFDISVGEIVATLISGASLYIPDENTRLNNLPNFIQNNNINCAMLTSSFLRTIKPADVPALELLVFVGEAPARDVFETWFGKVRLINGWGPAETCVLSTIHEYQSIDENCLTIGRPVGGFCWIVDSDNPQRLAPTGAIGELVVQGPTLLREYLADSEKTKLAIVYDLPDWAPRRESQYWNRFYKSGDLCYYNPDGAIEYLTRKDTQVKIRGLRVELGEIEYHLQHAIN…
	31	747	21902205	Q8NJX1	21902205	A5	iva	rrk	K	>	iva|abu	Q8NJX1	]	TEDPEIIEDYLHKLIERHAISTPNAIAIDAWDGKLTYAQLDRMANRLAHHLVKAFDVKTGDLILLCFEKSLWYIVSIIAINKAGAAWVPLDPSHPMQRLQQVVNQAKAKLFLTSPLYHTLGDELSDTVLEISQALDDILLKVEPSTLAPDVALSPRNAAYVLFTSGSTGTPKGFVIEHKAVCTSQTAITNRLGLHRGVRMLQFASYVFDLSVGEICCTLICGACLVIPSDEVRLNNLAKFMREKDINWAWFTPSFIRTLEPADVPKLELVLLCGEASDKKILEIWVGKVQLFNGWGPAETCVFSSLHEWKSVTESPLTVGKPVASFIWIVDPKNPHRLAPVGTVGEAVVQGPTLLREYLDDPIRTKASILESSPRWAPRCESQHWNRFYLTGDFCCYNP…	YAQLDRMANRLAHHLVKAFDVKTGDLILLCFEKSLWYIVSIIAINKAGAAWVPLDPSHPMQRLQQVVNQAKAKLFLTSPLYHTLGDELSDTVLEISQALDDILLKVEPSTLAPDVALSPRNAAYVLFTSGSTGTPKGFVIEHKAVCTSQTAITNRLGLHRGVRMLQFASYVFDLSVGEICCTLICGACLVIPSDEVRLNNLAKFMREKDINWAWFTPSFIRTLEPADVPKLELVLLCGEASDKKILEIWVGKVQLFNGWGPAETCVFSSLHEWKSVTESPLTVGKPVASFIWIVDPKNPHRLAPVGTVGEAVVQGPTLLREYLDDPIRTKASILESSPRWAPRCESQHWNRFYLTGDFCCYNPDGTIEYHGRKDTQIKIRGLRVELGEVEHQIRNFLGE…
	33	762	21902205	Q8NJX1	21902205	A16	TST-iva	rrk	K	>	iva|abu	Q8NJX1	]	CIHHLIELRAREAPNSPAIWAWDGELTYGQLNEARHRLAHYLISEYDVQVEDLIHVCFEKSVWYWVAIFAINKAGAVWVPLDPSHPEQRLRQVTSQTRSKLALTSNNTRNLLSGIIDRVIEVSSALYRHINVSLGAKNPQVSVSSHNAAYVLFTSGSTGVPKGLVMTHGGISTSQMAIKRKWGINSSNRTLQFVPNVFDLCLGESILQLISGACIFIPSEYTRMNGLKDFITEHKINTLFLTPSFVRTLSPDQLPSVTLLLLAGEAVPRDILTTWFGKVRLWNGWGPAETCLFSSLHQFQSVDESPLTIGRPVGGFCWVVDPTNANKLAPIGTLGEVVIQGPTVLREYLADVERTKATTMYKLPAWAPYQDQPSWSRFFKSGDLASYNPDGTLEFSNRK…	YGQLNEARHRLAHYLISEYDVQVEDLIHVCFEKSVWYWVAIFAINKAGAVWVPLDPSHPEQRLRQVTSQTRSKLALTSNNTRNLLSGIIDRVIEVSSALYRHINVSLGAKNPQVSVSSHNAAYVLFTSGSTGVPKGLVMTHGGISTSQMAIKRKWGINSSNRTLQFVPNVFDLCLGESILQLISGACIFIPSEYTRMNGLKDFITEHKINTLFLTPSFVRTLSPDQLPSVTLLLLAGEAVPRDILTTWFGKVRLWNGWGPAETCLFSSLHQFQSVDESPLTIGRPVGGFCWVVDPTNANKLAPIGTLGEVVIQGPTVLREYLADVERTKATTMYKLPAWAPYQDQPSWSRFFKSGDLASYNPDGTLEFSNRKDTQVKIRGLRVELGEVEYHVRVALKVL…
	37	763	21902205	Q8NJX1	21902205	A11	TST-leu	rrk	K	>	leu	Q8NJX1	]	CMHEMFENRVHLNPLAPAVAAWDGNYTYAELNSAANKLAHYLIKSYSVKLNDLVHVCFDKSAWYIVSIIAINKAGATWVPLDPFHPEQRLRSIVNQTKSTLALASPGNITLCSALVDNVVEVSSALDSMLPAQDGLESPKVSVSSRTAAYILFTSGSTGTPKGVVIQHRSLCTNMNAIAKRVRYHLDVRILQFSAYVFDFSILEIIMSLLQGACVCVPSEHIRMNGIVDFIRDMNINWLYLTPSFLRTINPIDVPNVELVFAGGEAIPRDVFETWVGRVRFINGWGPTETTVVGSIHEFESVDESPSTIGHPVGGFCWIVDPNNPQLLAPTGTLGEIVIQGPTLLHEYLDNPDKTQEAILYDLPEWAPRPDENNWGRFYKTGDLGFYNANGKIEFSSRK…	YAELNSAANKLAHYLIKSYSVKLNDLVHVCFDKSAWYIVSIIAINKAGATWVPLDPFHPEQRLRSIVNQTKSTLALASPGNITLCSALVDNVVEVSSALDSMLPAQDGLESPKVSVSSRTAAYILFTSGSTGTPKGVVIQHRSLCTNMNAIAKRVRYHLDVRILQFSAYVFDFSILEIIMSLLQGACVCVPSEHIRMNGIVDFIRDMNINWLYLTPSFLRTINPIDVPNVELVFAGGEAIPRDVFETWVGRVRFINGWGPTETTVVGSIHEFESVDESPSTIGHPVGGFCWIVDPNNPQLLAPTGTLGEIVIQGPTLLHEYLDNPDKTQEAILYDLPEWAPRPDENNWGRFYKTGDLGFYNANGKIEFSSRKDTQVKIRGLRVELGEIEYQVQASVEEI…
	40	753	21902205	Q8NJX1	21902205	A3	TST-ala	rrk	K	>	ala	Q8NJX1	]	CAHLIIERQAQQTPQAHAVYAWDGTLTYSELDRAANKLANFLIKGHGVKVGDIVHVCFEKSLWYVVSVLAVNKAGAAWVPMDPAHSLQRLQQVVSPTGARLALASSVHRHLCSKLLNTVVEVSLTLDEQLNRDEGISDIKPSVAVVSNDVAYVLFTSGSTGVPKGIVMEHGSLCTSQRDIAKRLGLKSNVRMLQFSSFVFDVSVGEIMLSLMHGACVCIPSDHDRLNNLGGFIRDAEVTWAFLTPSFARTLCPQDVPNLELIVLAGEPVSQDVFDLWFGKTRLVNGWGPAETCVLSAIHEWKSADESPLTIGRSVGSFAWIIDVENPQRLAPVGCIGEIVMQGPTLLREYLADPAKTVSSTLTTLPNWAPRANDRKWGRFYKTGDLGFYNPDGTIHYSG…	YSELDRAANKLANFLIKGHGVKVGDIVHVCFEKSLWYVVSVLAVNKAGAAWVPMDPAHSLQRLQQVVSPTGARLALASSVHRHLCSKLLNTVVEVSLTLDEQLNRDEGISDIKPSVAVVSNDVAYVLFTSGSTGVPKGIVMEHGSLCTSQRDIAKRLGLKSNVRMLQFSSFVFDVSVGEIMLSLMHGACVCIPSDHDRLNNLGGFIRDAEVTWAFLTPSFARTLCPQDVPNLELIVLAGEPVSQDVFDLWFGKTRLVNGWGPAETCVLSAIHEWKSADESPLTIGRSVGSFAWIIDVENPQRLAPVGCIGEIVMQGPTLLREYLADPAKTVSSTLTTLPNWAPRANDRKWGRFYKTGDLGFYNPDGTIHYSGRKDTQVKIRGLRVELGEVEHHIRNSLD…
	45	765	21902205	Q8NJX1	21902205	A10	TST-ser	rrk	K	>	ser	Q8NJX1	]	CIHLIIERQAKQRPNRPAIDAWDGKFTYSELDRTANRLAHLLVHDYAVKVGDIVHVCFEKSKWYFVAILAVNKAGAAWAPFDPAHPPQRLKAVASQTGAKLALASTANTRLCEQVVDCVVEVSSTLDKNLWTTYDNIEKGPDINVTPMDAAYILFTSGSTGVPKGIVMQHGALCTNQAALSGWLGFDHTVRMLQFSSFVFDVSVGEIVQALMNGACVCVPSEHMRLNSLDSFVRDFNVTWAYLTPSFTRTLKPKDFPSLKLLLLAGEPTTQDVLDTWFGLPNTRFINAWGPAETCVYNTLYEWQSNTESPLKLGRAVGAYIWVVDVENPQRLAPTGCLGEIIVQGPPLLKEYLADPEKTAAATVTELPEWAPRRQSTTWNRFYRTGDLGFYDHDGMLHF…	YSELDRTANRLAHLLVHDYAVKVGDIVHVCFEKSKWYFVAILAVNKAGAAWAPFDPAHPPQRLKAVASQTGAKLALASTANTRLCEQVVDCVVEVSSTLDKNLWTTYDNIEKGPDINVTPMDAAYILFTSGSTGVPKGIVMQHGALCTNQAALSGWLGFDHTVRMLQFSSFVFDVSVGEIVQALMNGACVCVPSEHMRLNSLDSFVRDFNVTWAYLTPSFTRTLKPKDFPSLKLLLLAGEPTTQDVLDTWFGLPNTRFINAWGPAETCVYNTLYEWQSNTESPLKLGRAVGAYIWVVDVENPQRLAPTGCLGEIIVQGPPLLKEYLADPEKTAAATVTELPEWAPRRQSTTWNRFYRTGDLGFYDHDGMLHFASRKDTQVKIRGLRVELGEVEHRIQGS…
	49	766	21902205	Q8NJX1	21902205	A14	TST-val	r#rk	K	>	val-leu	Q8NJX1	]	RAANHSEPTVIDDCIHHLIEQQALINPEAEALSAWDAKFTYTELDRSANRLAHYLIQSTGVQVGDCVHVCFEKSAWYVISILAINKAGAAWIPLDPSHPTERHQQIVSQTGSTLSLTSPANAAKCASVVASVLEVTGEFMETLEEQYKDSKPATSVSPKDVAYILFTSGSTGIPKGVVIEHGALCSSQTSYVRRLGHAPGVRMLQFSSFVFDASIAEIFAPLISGACVCIPSWETQMNSLTGYICKENVTWALLTPSFARTMDPLEVPCLEILILGGEAVSRDVFELWFGKVRLFNAWGPTESCVFGSLHEWESISESQMTIGRPLGGYCWIVDPEDPQKISPLQGTFGEVVIQGPNLLREYLADKDKTASSIVAALPDWAPNRRSHHWNRFYKTGYLA…	YTELDRSANRLAHYLIQSTGVQVGDCVHVCFEKSAWYVISILAINKAGAAWIPLDPSHPTERHQQIVSQTGSTLSLTSPANAAKCASVVASVLEVTGEFMETLEEQYKDSKPATSVSPKDVAYILFTSGSTGIPKGVVIEHGALCSSQTSYVRRLGHAPGVRMLQFSSFVFDASIAEIFAPLISGACVCIPSWETQMNSLTGYICKENVTWALLTPSFARTMDPLEVPCLEILILGGEAVSRDVFELWFGKVRLFNAWGPTESCVFGSLHEWESISESQMTIGRPLGGYCWIVDPEDPQKISPLQGTFGEVVIQGPNLLREYLADKDKTASSIVAALPDWAPNRRSHHWNRFYKTGYLAKYNPDGTLQYYSRKDTQVKIRGLRVELGEVEHHIRQSLID…
	53	752	21902205	Q8NJX1	21902205	A8	TST-ala	rrk	K	>	ala	Q8NJX1	]	RCFHEMLDEIALVRGDSLAISGWDKSFTYREMAETTNRIAHHLVTDYGVKVGDIIHVCFEKSAWFIIATLAINKAGAAWSTLDPSHPTERYQKIINQTGSQIALSSPVNSNRCASLLPNVIELTSELDSKLAQNVEWSTSRPAVNVTPRDAAYVLFTSGSTGVPKGVVIEHGSLCTSQISLSKALDFNEEFRVLQFSSYSFDIILFEIGSTFLTGACLFVPSWDEQMNELVEYIRKHQLTFMVLTPTLARTIRPEDVPSVDMLVVAGEAPTRDILDIWFGKLRLANGWGPTECSVIACLHQWTSVDESPKVIGRPIGGSCWIVDPEDATCMAPLGTVGEIVIQGRNLLREYLSDPVKTATATITGLPQWVPKRDSIHWDRFYLTGDLGFINEAGNLEYC…	YREMAETTNRIAHHLVTDYGVKVGDIIHVCFEKSAWFIIATLAINKAGAAWSTLDPSHPTERYQKIINQTGSQIALSSPVNSNRCASLLPNVIELTSELDSKLAQNVEWSTSRPAVNVTPRDAAYVLFTSGSTGVPKGVVIEHGSLCTSQISLSKALDFNEEFRVLQFSSYSFDIILFEIGSTFLTGACLFVPSWDEQMNELVEYIRKHQLTFMVLTPTLARTIRPEDVPSVDMLVVAGEAPTRDILDIWFGKLRLANGWGPTECSVIACLHQWTSVDESPKVIGRPIGGSCWIVDPEDATCMAPLGTVGEIVIQGRNLLREYLSDPVKTATATITGLPQWVPKRDSIHWDRFYLTGDLGFINEAGNLEYCTRKDTQVKIRGQRLELGEIEHHIQANLE…
	57	230	4499840	O94205	4499840	A3	TST-pro	rrk	K	>	pro	O94205	]	IHDTIHQQCLRCPDSPSVCAWDGNFTYRQLDDLSSALSEEIVRKGAGPEVTIPIVLEKTRWTPVAILAVLKSGSSFVLMDSTHPAARVGSIVQAIGPPVIIVSAQTRSKVATFSTDVVEVGDWLAREVPFEKQQGTRQTGLLKATNAAYLVFTSGSTGKPKGAIVEHASLSTAAKYMASRLHIDSASRVLQFSSHAWDIPVTEVLVTLRMGGCVCVPSEEERTGNLAKASERMKVNWALWTPTVARLFKPEEFPHLKTLVFAGEALSATDLETWCDRVRLVQGYGPAECSLISTVTDPLTRSDNPRCIGLPSGCVAWVVNRDNHELLAPPGATGELVLEGPIVGRGYLGDPGRAASAFISPPAWLMRLRGSGSSNRLYKTGDLVRQHVSSGLLTFVGRN…	YRQLDDLSSALSEEIVRKGAGPEVTIPIVLEKTRWTPVAILAVLKSGSSFVLMDSTHPAARVGSIVQAIGPPVIIVSAQTRSKVATFSTDVVEVGDWLAREVPFEKQQGTRQTGLLKATNAAYLVFTSGSTGKPKGAIVEHASLSTAAKYMASRLHIDSASRVLQFSSHAWDIPVTEVLVTLRMGGCVCVPSEEERTGNLAKASERMKVNWALWTPTVARLFKPEEFPHLKTLVFAGEALSATDLETWCDRVRLVQGYGPAECSLISTVTDPLTRSDNPRCIGLPSGCVAWVVNRDNHELLAPPGATGELVLEGPIVGRGYLGDPGRAASAFISPPAWLMRLRGSGSSNRLYKTGDLVRQHVSSGLLTFVGRNDDQVKVRGQRVEPGEVEGQVAQVFPG…
	58	728		Q8J0L6	74629680	A1	TST-D_lyserg	rk	K	>	lys-erg	Q8J0L6	]	LWNMNLSDNSDARIETLIHEWCRRTPSAVAVCGWDGDFSYKELNELSTGVKHDLRHLGIGPEVFVPILFEKSRWAVIAMLGVMKAGGAFILLDPAHPPKRLRSICDKVSARLVVSSVQQADLAAGLAGHVVIVGGEVATAGMAQHVGEHDDSMDCIAAPHNALYAVFTSGSTGTPKGVVNSHSSFLAAMPVYLKALELDNNSRVFQFASYAFDVTIFDALMTLVAGGCVCVLSNADRSSDLTSAIQHFGTTHLSVTPTVARILDPQDFPSLKTIVLGGELSASDELLKWVNNVRVIRLYGASECTVMSIQCTSGPASSIKTINYETGNCCWVVNPQNHEQLRPLGAVGELLVEGAVVGRGYLDDASQTSETFIEAPAWLQELRQGSSTVYKSGDLVRIA…	YKELNELSTGVKHDLRHLGIGPEVFVPILFEKSRWAVIAMLGVMKAGGAFILLDPAHPPKRLRSICDKVSARLVVSSVQQADLAAGLAGHVVIVGGEVATAGMAQHVGEHDDSMDCIAAPHNALYAVFTSGSTGTPKGVVNSHSSFLAAMPVYLKALELDNNSRVFQFASYAFDVTIFDALMTLVAGGCVCVLSNADRSSDLTSAIQHFGTTHLSVTPTVARILDPQDFPSLKTIVLGGELSASDELLKWVNNVRVIRLYGASECTVMSIQCTSGPASSIKTINYETGNCCWVVNPQNHEQLRPLGAVGELLVEGAVVGRGYLDDASQTSETFIEAPAWLQELRQGSSTVYKSGDLVRIAADKSVQFVCRKSTQVKLRGQRIELGEVEHHVRLAIPSAT…
	63	224	4499840	O94205	4499840	A1	TST-ala	rrk	K	>	ala	O94205	]	CVHDLVQQNCCSRPTCQAVASWDGCLTYDEMSILSSHLAQRLRAAGVKPGVFVALCLDRCKWAVIGILAVLKAGGAFCALDSSYPVSRLQDMCRDLEITIVLTVKTNIQHASPLADTVILLDDDLYSESALSSAQKCASRSSLSPHDPVYAVFTSGSTGKPKGIIMEHASFSACALSSMEPLHIGPQDRVLHFASYAFDLSLFEILAPLIAGATVVIPSEKARLENLPCAMTDLGATWAFLTPTVARLYRPTQMPTLKTLCLGGEAVNASDIKSWSSKNLISGYNPAECCPLGISGLLNDHMPRALGSTFPSQMAWIVDPEDHEKLLPVGAIGELAIEGPVVARGYVHDLKSSDSSTPFVVKTPTWLCRFRSNINRSNRIYLTGDLARQDCDDGSVHYL…	YDEMSILSSHLAQRLRAAGVKPGVFVALCLDRCKWAVIGILAVLKAGGAFCALDSSYPVSRLQDMCRDLEITIVLTVKTNIQHASPLADTVILLDDDLYSESALSSAQKCASRSSLSPHDPVYAVFTSGSTGKPKGIIMEHASFSACALSSMEPLHIGPQDRVLHFASYAFDLSLFEILAPLIAGATVVIPSEKARLENLPCAMTDLGATWAFLTPTVARLYRPTQMPTLKTLCLGGEAVNASDIKSWSSKNLISGYNPAECCPLGISGLLNDHMPRALGSTFPSQMAWIVDPEDHEKLLPVGAIGELAIEGPVVARGYVHDLKSSDSSTPFVVKTPTWLCRFRSNINRSNRIYLTGDLARQDCDDGSVHYLGRKDDQVKIHGQRVELAEIEQHIEQHF…
	69	349		Q00869	7327886	A1	TST-hyv-d	rk	K	>	hyv	Q00869	]	WLEIERWNSDSIDAQDTLIHSEMLKWTSQSPNKAAVAAWDGEWTYAELDNVSSRLAQHINSIDLGKEHAIVPIYFEKSKWVVASMLAVLKAGHAFTLIDPSDPPARTAQVVQQTSATVALTSKLHRETVQSTVGRCIVVDEEFVKSLPQSSELSASVKAHDLAYVIFTSGSTGIPKGIMIEHRSFSSCAIKFGPALGITSDTRALQFGSHAFGACILEIMTTLIHGGCVCIPSDDDRMNNVLEFINRTNVQLGHATPSYMGTFQPEVVPGLKTLVLVGEQMSASVNEVWAPRVQLLNGYGQSESSSICCVAKISPGSSEPNNIGHAVGAHSWIVDPEDPNRLAPIGAVGELVIESAGIARDYIVAPTQDKSPFIKTAPTWYPAKQLPDGFKIYRTGDLA…	YAELDNVSSRLAQHINSIDLGKEHAIVPIYFEKSKWVVASMLAVLKAGHAFTLIDPSDPPARTAQVVQQTSATVALTSKLHRETVQSTVGRCIVVDEEFVKSLPQSSELSASVKAHDLAYVIFTSGSTGIPKGIMIEHRSFSSCAIKFGPALGITSDTRALQFGSHAFGACILEIMTTLIHGGCVCIPSDDDRMNNVLEFINRTNVQLGHATPSYMGTFQPEVVPGLKTLVLVGEQMSASVNEVWAPRVQLLNGYGQSESSSICCVAKISPGSSEPNNIGHAVGAHSWIVDPEDPNRLAPIGAVGELVIESAGIARDYIVAPTQDKSPFIKTAPTWYPAKQLPDGFKIYRTGDLACYASDGSIVCLGRMDSQVKIRGQRVELGAVETHLRQQMPDDMTI…
	72	764	21902205	Q8NJX1	21902205	A13	TST-pro	rrk	K	>	pro	Q8NJX1	]	RLKPSTESCTHWLIQERIKTQPNDTAIVSWDGDLTYKELGVLASRLAWKLQGLGVGPESLIPLCFPKSTWAVVAMVAIEMAGGAFVPLDPNAPVARLRGIIEDTKSSLAVASPSCQDTMRDIGIEVFAVDEALLLELSDPADGVKSMAQPDNASVVLFTSGSTGKPKGMVIQHNSLCSSGNAYGCDLEIGPGTRIFQFSAYTFDVGVLDCLVSLMRGATICIPSDHARLNDLAGAMNVTKANWVFLTPTVADLLSPADVPYLKTLCLGGEAISKKCADRWVNCTNLHGLYGPAEASICAWNPAVGQSGRSTNIGRPTSSAFWVVEPNNYKRLVPVGCIGELLIEGPMLARGYLNATADVASNWMENVDWLPGNNNKRVYRTGDLVRRNADGTFEFMGRK…	YKELGVLASRLAWKLQGLGVGPESLIPLCFPKSTWAVVAMVAIEMAGGAFVPLDPNAPVARLRGIIEDTKSSLAVASPSCQDTMRDIGIEVFAVDEALLLELSDPADGVKSMAQPDNASVVLFTSGSTGKPKGMVIQHNSLCSSGNAYGCDLEIGPGTRIFQFSAYTFDVGVLDCLVSLMRGATICIPSDHARLNDLAGAMNVTKANWVFLTPTVADLLSPADVPYLKTLCLGGEAISKKCADRWVNCTNLHGLYGPAEASICAWNPAVGQSGRSTNIGRPTSSAFWVVEPNNYKRLVPVGCIGELLIEGPMLARGYLNATADVASNWMENVDWLPGNNNKRVYRTGDLVRRNADGTFEFMGRKDTQVKLHGQRVELGEIESRIHEFLPKDMAAIVAVVK
	76	355		Q01886	167219	A4	TST-aeo	rrk	K	>	aeo	Q01886	]	AKDEKIRTESHQCLQDLVCRRAQQSPNSQAIDSWDGSISYHELDGLSSILAEHLSQLGVRPEAPVCLLFEKSKWAVVAMIGIIKAGGCFVPLDPSYPHERLEHIISETGSSVIVTSAAYSKLCLSLSVRGIVCDGSVFSSTKKPLPSTADSPPSFSVRPNQAAYILFTSGSTGKPKGVVMEHHSVCSALIALGKRMGLGPQSRVLQFNSYWFDVMLLDIFGTLVYGGCLCIPKEEQRMSNLSGWVQKFKVNTMLLSTSVSRLMQPADTPSLETLCLTGEAVLQSDVDRWAPKLHLIAGYGPTETCIMSVSGELTPSSPANLIGKPVSCQAWVINPLKETELAPYGATGELYIQGPTVARGYLHDDVLTSKAFIVDPQWLTGYKTNENQWSRRAYKTGDL…	YHELDGLSSILAEHLSQLGVRPEAPVCLLFEKSKWAVVAMIGIIKAGGCFVPLDPSYPHERLEHIISETGSSVIVTSAAYSKLCLSLSVRGIVCDGSVFSSTKKPLPSTADSPPSFSVRPNQAAYILFTSGSTGKPKGVVMEHHSVCSALIALGKRMGLGPQSRVLQFNSYWFDVMLLDIFGTLVYGGCLCIPKEEQRMSNLSGWVQKFKVNTMLLSTSVSRLMQPADTPSLETLCLTGEAVLQSDVDRWAPKLHLIAGYGPTETCIMSVSGELTPSSPANLIGKPVSCQAWVINPLKETELAPYGATGELYIQGPTVARGYLHDDVLTSKAFIVDPQWLTGYKTNENQWSRRAYKTGDLVFWGPQSNLYYVRRKDSSQVKIRGQRVELAEIEEVIRQH…
	79	768	21902205	Q8NJX1	21902205	A18	TST-vol	r#rk	K	>	val-vol	Q8NJX1	]	WNSEIDSPADSTLHDLFSKQAAIKPDHEALYSSEGSMTYSELDHLTTQFAVYLSRLGVRPETIVPFCFEKSMWAIVAMLGILKAGGVFIPLDPSHPTSRRQALVDEVCAQFMVVSPTTASDCQGMVQNTIELSQSFIAHISTINVTKQSFVRPGPNNAAYVLFTSGSTGKPKGVIIDHKGVATVLLRQREDFSINGDSRMLQFSNYVFDACIIEIFTTLIAGATVCVPTEHQRVHNTAAFIREARINHAILTPTFTKTLSPEQIPGMKAIILVGEAPTKEIIDIWVDKVELHNGYGPAEACVTSTNYTYSSSVNFSATNIGRSFTHGLWVVDPDDHNRLMPTGCVGELLLQGSSLARGYINDEEKTRKSFIKEVEWLPSEANVGERRFYKTGDLVRYNL…	YSELDHLTTQFAVYLSRLGVRPETIVPFCFEKSMWAIVAMLGILKAGGVFIPLDPSHPTSRRQALVDEVCAQFMVVSPTTASDCQGMVQNTIELSQSFIAHISTINVTKQSFVRPGPNNAAYVLFTSGSTGKPKGVIIDHKGVATVLLRQREDFSINGDSRMLQFSNYVFDACIIEIFTTLIAGATVCVPTEHQRVHNTAAFIREARINHAILTPTFTKTLSPEQIPGMKAIILVGEAPTKEIIDIWVDKVELHNGYGPAEACVTSTNYTYSSSVNFSATNIGRSFTHGLWVVDPDDHNRLMPTGCVGELLLQGSSLARGYINDEEKTRKSFIKEVEWLPSEANVGERRFYKTGDLVRYNLDGYVEYLGRKDTQVKVRGQRIELGEIEHHIKNSNTAIE…
	83	755	21902205	Q8NJX1	21902205	A17	TST-gln	rrk	K	>	gln	Q8NJX1	]	HTCLHDMFTKHASNAPHHEAIYSSKGSLTYGELDHLTDILATHLSSLNVGPETVVPFASRIHVAVVAILAILKAGAAFVPLDPLHPISRREALVREVNARVLIASSDAVASCAGMAEHVVELSPSVMARLATSVTLKILPKVGPRNTAYILFTSGSTGKPKGVVMQHGSFSSTTIGYGKVYNLSPLSRIFQFSNYIFDGSLGEIFGPLAFGGTICIPSDDERLQCAPDFMHRAKVNTAMLTPSFVRTFTPDKVPHLKTLVLGGEAASKSTLEMWVDRVTLFNGYGPAEACNYATTHIFKSSAESPRLIGSSFNGACWVVEPSNHNKLTPIGCTGELVLQGHALARGYLNDKMKTEESFVCEIGSLPSSLLHEPKRFYLTGDLVRYNSNGELEYLGRKDS…	YGELDHLTDILATHLSSLNVGPETVVPFASRIHVAVVAILAILKAGAAFVPLDPLHPISRREALVREVNARVLIASSDAVASCAGMAEHVVELSPSVMARLATSVTLKILPKVGPRNTAYILFTSGSTGKPKGVVMQHGSFSSTTIGYGKVYNLSPLSRIFQFSNYIFDGSLGEIFGPLAFGGTICIPSDDERLQCAPDFMHRAKVNTAMLTPSFVRTFTPDKVPHLKTLVLGGEAASKSTLEMWVDRVTLFNGYGPAEACNYATTHIFKSSAESPRLIGSSFNGACWVVEPSNHNKLTPIGCTGELVLQGHALARGYLNDKMKTEESFVCEIGSLPSSLLHEPKRFYLTGDLVRYNSNGELEYLGRKDSQVKLRGQRLELGEIEYNITQSLSSVRHVA…
	89	754	21902205	Q8NJX1	21902205	A6	TST-gln	rrk	K	>	gln	Q8NJX1	]	CVHELITQQSARDPHHEAIYSSEGIVTYANLDRLSNLLAHYLHRLGVRPESIVPFCFDKSPWAIVAMLAILKAGGAFLPLDPLHPRNRREALVQEVGAEIMIVSPSSSVPCEGLTSIMVEFTIELLEQLSSRYDAFQEILPKAEPSNAAYVLFTSGSTGKPKGVLMEHSAFATSTLGHGGIYNLSPASRVFQFSNYIFDGSLGEIFTTLSFGGTVCVPSEDERLQKAPSFMREARVNTAMLTPSFVRTFAPEQVPSLRLLVLGGEPSSKDLLETWCGRLRLVNGYGPAEACNYATTHDFKPTDSPHTIGRGFNSACWIVDPTDYNKLTPIGCIGELIIQGNALARGYINDADRTKNSFITNVDCLPKSIISGPHRFYLTGDLVRYTPDGQLEYLGRKDT…	YANLDRLSNLLAHYLHRLGVRPESIVPFCFDKSPWAIVAMLAILKAGGAFLPLDPLHPRNRREALVQEVGAEIMIVSPSSSVPCEGLTSIMVEFTIELLEQLSSRYDAFQEILPKAEPSNAAYVLFTSGSTGKPKGVLMEHSAFATSTLGHGGIYNLSPASRVFQFSNYIFDGSLGEIFTTLSFGGTVCVPSEDERLQKAPSFMREARVNTAMLTPSFVRTFAPEQVPSLRLLVLGGEPSSKDLLETWCGRLRLVNGYGPAEACNYATTHDFKPTDSPHTIGRGFNSACWIVDPTDYNKLTPIGCIGELIIQGNALARGYINDADRTKNSFITNVDCLPKSIISGPHRFYLTGDLVRYTPDGQLEYLGRKDTQVKLRGQRLELGEIEYHVKKSLANIEH…
	91	358		Q01886	167219	A2	TST-ala	rrkk	K	>	ala	Q01886	]	HLFPPATECIHETFSRKVVEHPQREAICSWDGSLTYAELSDLSQRLSIHLVSLGIKVGTKIPICFEKSMWTIVTILAVVQAGGVFVLLEPGHPESRLSGIIKQVQAELLLCSPATSRMGALQNISTQMGTEFKIVELEPEFIRSLPLPPKPNHQPMVGLNDDLYVVFTSGSTGVPKGAVATHQAYATGIYEHAVACGMTSLGAPPRSLQFASYSFDASIGDIFTTLAVGGCLCIPREEDRNPAGITTFINRYGVTWAGITPSLALHLDPDAVPTLKALCVAGEPLSMSVVTVWSKRLNLINMYGPTEATVACIANQVTCTTTTVSDIGRGYRATTWVVQPDNHNSLVPIGAVGELIIEGSILCRGYLNDPERTAEVFIRSPSWLHDLRPNSTLYKTGDL…	YAELSDLSQRLSIHLVSLGIKVGTKIPICFEKSMWTIVTILAVVQAGGVFVLLEPGHPESRLSGIIKQVQAELLLCSPATSRMGALQNISTQMGTEFKIVELEPEFIRSLPLPPKPNHQPMVGLNDDLYVVFTSGSTGVPKGAVATHQAYATGIYEHAVACGMTSLGAPPRSLQFASYSFDASIGDIFTTLAVGGCLCIPREEDRNPAGITTFINRYGVTWAGITPSLALHLDPDAVPTLKALCVAGEPLSMSVVTVWSKRLNLINMYGPTEATVACIANQVTCTTTTVSDIGRGYRATTWVVQPDNHNSLVPIGAVGELIIEGSILCRGYLNDPERTAEVFIRSPSWLHDLRPNSTLYKTGDLVRYSADGKIIFIGRKDTQVKMNGQRFELGEVEHAL…
	93	359		Q01886	Q01886	A2	L_ala	rrkk	K	>	ala	Q01886	]	HLFPPATECIHETFSRKVVEHPQREAICSWDGSLTYAELSDLSQRLSIHLVSLGIKVGTKIPICFEKSMWTIVTILAVVQAGGVFVLLEPGHPESRLSGIIKQVQAELLLCSPATSRMGALQNISTQMGTEFKIVELEPEFIRSLPLPPKPNHQPMVGLNDDLYVVFTSGSTGVPKGAVATHQAYATGIYEHAVACGMTSLGAPPRSLQFASYSFDASIGDIFTTLAVGGCLCIPREEDRNPAGITTFINRYGVTWAGITPSLALHLDPDAVPTLKALCVAGEPLSMSVVTVWSKRLNLINMYGPTEATVACIANQVTCTTTTVSDIGRGYRATTWVVQPDNHNSLVPIGAVGELIIEGSILCRGYLNDPERTAEVFIRSPSWLHDLRPNSTLYKTGDL…	YAELSDLSQRLSIHLVSLGIKVGTKIPICFEKSMWTIVTILAVVQAGGVFVLLEPGHPESRLSGIIKQVQAELLLCSPATSRMGALQNISTQMGTEFKIVELEPEFIRSLPLPPKPNHQPMVGLNDDLYVVFTSGSTGVPKGAVATHQAYATGIYEHAVACGMTSLGAPPRSLQFASYSFDASIGDIFTTLAVGGCLCIPREEDRNPAGITTFINRYGVTWAGITPSLALHLDPDAVPTLKALCVAGEPLSMSVVTVWSKRLNLINMYGPTEATVACIANQVTCTTTTVSDIGRGYRATTWVVQPDNHNSLVPIGAVGELIIEGSILCRGYLNDPERTAEVFIRSPSWLHDLRPNSTLYKTGDLVRYSADGKIIFIGRKDTQVKMNGQRFELGEVEHAL…
	102	366		Q01886	167219	A1	TST-pro	rrkk	K	>	pro	Q01886	]	QIMRWNDRKLKSERTNLVYDLFSARAHEQDANMAIDAWDGRMSYTELERVSSTWARQLQKQGISQGSWVLFCFEKSRLAVVSMIAILKAGGVCVPIDPRYPVERIRDIIRTTNATIALVGAGKTAALFKSADTAVQTIDITKDIPHGLSDTVVQSNTKIDDPAFGLFTSGSTGVPKCIVVTHSQICTAVQAYKDRFGVTSETRVLQFSSYTFDISIADTFTALFYGGTLCIPSEEDRMSNLQDYMVSVRPNWAVLTPTVSRFLDPGVVKDFISTLIFTGEASREADTVPWIEAGVNLYNVYGPAENTLITTATRIRKGKSSNIGYGVNTRTWVTDVSGACLVPVGSIGELLIESGHLADKYLNRPDRTEAAFLSDLPWIPNYEGDSVRRGRRFYRTGDL…	YTELERVSSTWARQLQKQGISQGSWVLFCFEKSRLAVVSMIAILKAGGVCVPIDPRYPVERIRDIIRTTNATIALVGAGKTAALFKSADTAVQTIDITKDIPHGLSDTVVQSNTKIDDPAFGLFTSGSTGVPKCIVVTHSQICTAVQAYKDRFGVTSETRVLQFSSYTFDISIADTFTALFYGGTLCIPSEEDRMSNLQDYMVSVRPNWAVLTPTVSRFLDPGVVKDFISTLIFTGEASREADTVPWIEAGVNLYNVYGPAENTLITTATRIRKGKSSNIGYGVNTRTWVTDVSGACLVPVGSIGELLIESGHLADKYLNRPDRTEAAFLSDLPWIPNYEGDSVRRGRRFYRTGDLVRYCDDGSLICVGRSDTQIKLAGQRVELGDVEAHLQSDPTTSQ…
	104	368		Q01886	Q01886	A1	D_Pro	rrkk	K	>	pro	Q01886	]	QIMRWNDRKLKSERTNLVYDLFSARAHEQDANMAIDAWDGRMSYTELERVSSTWARQLQKQGISQGSWVLFCFEKSRLAVVSMIAILKAGGVCVPIDPRYPVERIRDIIRTTNATIALVGAGKTAALFKSADTAVQTIDITKDIPHGLSDTVVQSNTKIDDPAFGLFTSGSTGVPKCIVVTHSQICTAVQAYKDRFGVTSETRVLQFSSYTFDISIADTFTALFYGGTLCIPSEEDRMSNLQDYMVSVRPNWAVLTPTVSRFLDPGVVKDFISTLIFTGEASREADTVPWIEAGVNLYNVYGPAENTLITTATRIRKGKSSNIGYGVNTRTWVTDVSGACLVPVGSIGELLIESGHLADKYLNRPDRTEAAFLSDLPWIPNYEGDSVRRGRRFYRTGDL…	YTELERVSSTWARQLQKQGISQGSWVLFCFEKSRLAVVSMIAILKAGGVCVPIDPRYPVERIRDIIRTTNATIALVGAGKTAALFKSADTAVQTIDITKDIPHGLSDTVVQSNTKIDDPAFGLFTSGSTGVPKCIVVTHSQICTAVQAYKDRFGVTSETRVLQFSSYTFDISIADTFTALFYGGTLCIPSEEDRMSNLQDYMVSVRPNWAVLTPTVSRFLDPGVVKDFISTLIFTGEASREADTVPWIEAGVNLYNVYGPAENTLITTATRIRKGKSSNIGYGVNTRTWVTDVSGACLVPVGSIGELLIESGHLADKYLNRPDRTEAAFLSDLPWIPNYEGDSVRRGRRFYRTGDLVRYCDDGSLICVGRSDTQIKLAGQRVELGDVEAHLQSDPTTSQ…
	106	227	4499840	O94205	4499840	A2	TST-phe	rrk	K	>	phe	O94205	]	NIDLPPAHPKGLGAHQAIQAKCQAQPDATAIDAWDGCVTYGELERRAEKLAGLVRSHVSKPDQVVVLYFSKSWLTVVAQLAVLKAGAAFITLEISQPVHYLQRVISALGPVLVLTSEDLFSAAEDLQENAVPVMAVDKDDLSDATARTSQASSSACTVECDLMYIIATSGTTGMPKIVMTDHQAFMTNASPLMNGLGITSDSRVFQFCGYSFDLLIVEHFLTLLAGGCICIPSLHNRNNRFAASIVELEANWVGSPSSVLQLLDPQTVPTVKTIMQAGERLQQGLVDRWASHVRLINAYGPAECSVGALARDTVRPDTDDVQNLGFATGSVCWIVNAETSEKLLPVPIGAEGELIIEGHTLSRGYLGDADKTNASFLRLPNWLRDFRADRGQSQGHRVY…	YGELERRAEKLAGLVRSHVSKPDQVVVLYFSKSWLTVVAQLAVLKAGAAFITLEISQPVHYLQRVISALGPVLVLTSEDLFSAAEDLQENAVPVMAVDKDDLSDATARTSQASSSACTVECDLMYIIATSGTTGMPKIVMTDHQAFMTNASPLMNGLGITSDSRVFQFCGYSFDLLIVEHFLTLLAGGCICIPSLHNRNNRFAASIVELEANWVGSPSSVLQLLDPQTVPTVKTIMQAGERLQQGLVDRWASHVRLINAYGPAECSVGALARDTVRPDTDDVQNLGFATGSVCWIVNAETSEKLLPVPIGAEGELIIEGHTLSRGYLGDADKTNASFLRLPNWLRDFRADRGQSQGHRVYLTGDIVRQNSDGSMSFVRRKDAQVKIRGQRVELTDVEHQ…
	110	362		Q01886	167219	A3	TST-ala	rrkk	K	>	ala	Q01886	]	SPDVAAIAVHKLLEETAQSQPAESAIVAHDGQLSYMQMDRCADVLARQIRKTNMISAQSPFVCIHLLRSATAVVSMLAVLKAGGAFMPVDISQPRSRLQNLIEESGAKLVLTLPESANALATLSGLTKVIPVSLSELVQQITDNTTKKDEYCKSGDTDPSSPAYLLYTSGTSGKPKGVVMEHRAWSLGFTCHAEYMGFNSCTRILQFSSLMFDLSILEIWAVLYAGGCLFIPSDKERVNNLQDFTRINDINTVFLTPSIGKLLNPKDLPNISFAGFIGEPMTRSLIDAWTLPGRRLVNSYGPTEACVLVTAREISPTAPHDKPSSNIGHALGANIWVVEPQRTALVPIGAVGELCIEAPSLARCYLANPERTEYSFPSTVLDNWQTKKGTRVYRTGDLV…	YMQMDRCADVLARQIRKTNMISAQSPFVCIHLLRSATAVVSMLAVLKAGGAFMPVDISQPRSRLQNLIEESGAKLVLTLPESANALATLSGLTKVIPVSLSELVQQITDNTTKKDEYCKSGDTDPSSPAYLLYTSGTSGKPKGVVMEHRAWSLGFTCHAEYMGFNSCTRILQFSSLMFDLSILEIWAVLYAGGCLFIPSDKERVNNLQDFTRINDINTVFLTPSIGKLLNPKDLPNISFAGFIGEPMTRSLIDAWTLPGRRLVNSYGPTEACVLVTAREISPTAPHDKPSSNIGHALGANIWVVEPQRTALVPIGAVGELCIEAPSLARCYLANPERTEYSFPSTVLDNWQTKKGTRVYRTGDLVRYASDGTLDFLGRKDGQIKLRGQRIELGEIEHHI…
	112	363		Q01886/62867029	Q01886/62867029	A3	D_ala	rrkk	K	>	ala	Q01886/62867029	]	SPDVAAIAVHKLLEETAQSQPAESAIVAHDGQLSYMQMDRCADVLARQIRKTNMISAQSPFVCIHLLRSATAVVSMLAVLKAGGAFMPVDISQPRSRLQNLIEESGAKLVLTLPESANALATLSGLTKVIPVSLSELVQQITDNTTKKDEYCKSGDTDPSSPAYLLYTSGTSGKPKGVVMEHRAWSLGFTCHAEYMGFNSCTRILQFSSLMFDLSILEIWAVLYAGGCLFIPSDKERVNNLQDFTRINDINTVFLTPSIGKLLNPKDLPNISFAGFIGEPMTRSLIDAWTLPGRRLVNSYGPTEACVLVTAREISPTAPHDKPSSNIGHALGANIWVVEPQRTALVPIGAVGELCIEAPSLARCYLANPERTEYSFPSTVLDNWQTKKGTRVYRTGDLV…	YMQMDRCADVLARQIRKTNMISAQSPFVCIHLLRSATAVVSMLAVLKAGGAFMPVDISQPRSRLQNLIEESGAKLVLTLPESANALATLSGLTKVIPVSLSELVQQITDNTTKKDEYCKSGDTDPSSPAYLLYTSGTSGKPKGVVMEHRAWSLGFTCHAEYMGFNSCTRILQFSSLMFDLSILEIWAVLYAGGCLFIPSDKERVNNLQDFTRINDINTVFLTPSIGKLLNPKDLPNISFAGFIGEPMTRSLIDAWTLPGRRLVNSYGPTEACVLVTAREISPTAPHDKPSSNIGHALGANIWVVEPQRTALVPIGAVGELCIEAPSLARCYLANPERTEYSFPSTVLDNWQTKKGTRVYRTGDLVRYASDGTLDFLGRKDGQIKLRGQRIELGEIEHHI…
y	114	725		Q8GGN5	Q8GGN5	ADiscrete	D_ala	K	K	>	ala	Q8GGN5	]	MSGAKLLHHWFLDGLARNPRGTALRINDRSWTYAEADRTARSWAAALHSGGRAPRRVGVLAAKSEESLLGFLAALYAGCTAVPLNPEYPVGRNRDIAAAAGLDALIVDPSGAAQLDEVAAAAPPLVTLAPRLGEWSGPRPGTPVLMPDPAGDRPPAQGPDSLAYILFTSGSTGRPKGVPIRHGNVSAFLAASLPRYDFGPDDVFGQVYELTFDLSMFEVWCAWSSGACLTVLNRLQALNPGRYIRAHGITVWTSTPSLVAALRTRGLLGGNSLPSVRHTVFCGEPLPEESAAYWSAAAPGTSIDNLYGPTELTIACTAYHWVPSPGSGTVPIGEPNTGLRYVLLDDGQVGADTGELCVTGPQMFDGYLDPANDTDRFLTHDGQRWYRTGDRVRRTPDGT…	YAEADRTARSWAAALHSGGRAPRRVGVLAAKSEESLLGFLAALYAGCTAVPLNPEYPVGRNRDIAAAAGLDALIVDPSGAAQLDEVAAAAPPLVTLAPRLGEWSGPRPGTPVLMPDPAGDRPPAQGPDSLAYILFTSGSTGRPKGVPIRHGNVSAFLAASLPRYDFGPDDVFGQVYELTFDLSMFEVWCAWSSGACLTVLNRLQALNPGRYIRAHGITVWTSTPSLVAALRTRGLLGGNSLPSVRHTVFCGEPLPEESAAYWSAAAPGTSIDNLYGPTELTIACTAYHWVPSPGSGTVPIGEPNTGLRYVLLDDGQVGADTGELCVTGPQMFDGYLDPANDTDRFLTHDGQRWYRTGDRVRRTPDGTLVHLGRDDGQVKIHGYRVELSEVEEAVRACAP…
	128	317	13124791	P40976	13124791	A1	TST-aad	rk	K	>	aad	P40976	]	IVVTPSVTIDAPVTSYTYRQIDESSNILAHHLVKNGIERGDVVMVYAYRGVDLVVAVMGVLKAGATFSVIDPAYPPARQIIYLSVAKPRALVVLEDAGVLSPTVVEYVEKSLELKTYVPALKLAKDGSLTGGSVSKGADDILQHVLHLKSEQTGVVVGPDSTPTLSFTSGSEGIPKGVKGRHFSLAYYFDWMAQEFNLSESDRFTMLSGIAHDPIQRDIFTPLFLGASLIVPTAEDIGTPGQLAQWANKYKVTVTHLTPAMGQLLAAQADEPIPSLHHAFFVGDILTKRDCLRLQVLANNVNVVNMYGTTETQRSVSYFVVPARSQDQTFLESQKDVIPAGRGMKNVQLLVINRFDTNKICGIGEVGEIYLRAGGLAEGYLGNDELTSKKFLKSWFADP…	YRQIDESSNILAHHLVKNGIERGDVVMVYAYRGVDLVVAVMGVLKAGATFSVIDPAYPPARQIIYLSVAKPRALVVLEDAGVLSPTVVEYVEKSLELKTYVPALKLAKDGSLTGGSVSKGADDILQHVLHLKSEQTGVVVGPDSTPTLSFTSGSEGIPKGVKGRHFSLAYYFDWMAQEFNLSESDRFTMLSGIAHDPIQRDIFTPLFLGASLIVPTAEDIGTPGQLAQWANKYKVTVTHLTPAMGQLLAAQADEPIPSLHHAFFVGDILTKRDCLRLQVLANNVNVVNMYGTTETQRSVSYFVVPARSQDQTFLESQKDVIPAGRGMKNVQLLVINRFDTNKICGIGEVGEIYLRAGGLAEGYLGNDELTSKKFLKSWFADPSKFVDRTPENAPWKPYW…
	129	233	126643	P07702	126643	A1	TST-aad	rk	K	>	aad	P07702	]	TCVVETPTLNSDKSRSFTYRDINRTSNIVAHYLIKTGIKRGDVVMIYSSRGVDLMVCVMGVLKAGATFSVIDPAYPPARQTIYLGVAKPRGLIVIRAAGQLDQLVEDYINDELEIVSRINSIAIQENGTIEGGKLDNGEDVLAPYDHYKDTRTGVVVGPDSNPTLSFTSGSEGIPKGVLGRHFSLAYYFNWMSKRFNLTENDKFTMLSGIAHDPIQRDMFTPLFLGAQLYVPTQDDIGTPGRLAEWMSKYGCTVTHLTPAMGQLLTAQATTPFPKLHHAFFVGDILTKRDCLRLQTLAENCRIVNMYGTTETQRAVSYFEVKSKNDDPNFLKKLKDVMPAGKGMLNVQLLVVNRNDRTQICGIGEIGEIYVRAGGLAEGYRGLPELNKEKFVNNWFVEK…	YRDINRTSNIVAHYLIKTGIKRGDVVMIYSSRGVDLMVCVMGVLKAGATFSVIDPAYPPARQTIYLGVAKPRGLIVIRAAGQLDQLVEDYINDELEIVSRINSIAIQENGTIEGGKLDNGEDVLAPYDHYKDTRTGVVVGPDSNPTLSFTSGSEGIPKGVLGRHFSLAYYFNWMSKRFNLTENDKFTMLSGIAHDPIQRDMFTPLFLGAQLYVPTQDDIGTPGRLAEWMSKYGCTVTHLTPAMGQLLTAQATTPFPKLHHAFFVGDILTKRDCLRLQTLAENCRIVNMYGTTETQRAVSYFEVKSKNDDPNFLKKLKDVMPAGKGMLNVQLLVVNRNDRTQICGIGEIGEIYVRAGGLAEGYRGLPELNKEKFVNNWFVEKDHWNYLDKDNGEPWRQFW…
y	134	714	24744798	Q8G982	24744798	A2(9)	L_MeAsp	K	K	>	asp-me	Q8G982	]	LSDSETALIEDFIRPIPRLEIRTVLDDFADQVRIQSHLPALVYTEDGLTKQLSYQELDQLTDIWANNLNNLGIEKESICGVSLEGDYRQVIAMLAVFKARGIYLPLRLDEPEERWQRMIVKTSPAIILIAAENLEMIKPRLLVLAKPPNLLVVNHQEIQQYYEWNGTNYQEFSIVENNNRKDLLMPDADDANYIIFTSGSTGEPKAILGSHGSLRHFINWEKIEFGINHNWRCLQIAQINFDPYLRETLVTLCSGGTLYIPDSIDREDLERLLLRLGEWQINLLHTVPSVMRLFLNIGRNLPNANQLLKNLQVLVLGGEPLFVKELCEWHEVFGNQTEFVNIYGASETTFIKHFHRIPKPNNISYARVPGGKTLPDAAFAVIDENRPCAIGEVGEIFVK…	YQELDQLTDIWANNLNNLGIEKESICGVSLEGDYRQVIAMLAVFKARGIYLPLRLDEPEERWQRMIVKTSPAIILIAAENLEMIKPRLLVLAKPPNLLVVNHQEIQQYYEWNGTNYQEFSIVENNNRKDLLMPDADDANYIIFTSGSTGEPKAILGSHGSLRHFINWEKIEFGINHNWRCLQIAQINFDPYLRETLVTLCSGGTLYIPDSIDREDLERLLLRLGEWQINLLHTVPSVMRLFLNIGRNLPNANQLLKNLQVLVLGGEPLFVKELCEWHEVFGNQTEFVNIYGASETTFIKHFHRIPKPNNISYARVPGGKTLPDAAFAVIDENRPCAIGEVGEIFVKSPYLTKGYYQDEILTNSVFVPNPLNNGNDLVYRTGDLGRLLPDLTLEVIGRRS…
y	135	603	31505497	Q7WRQ4	31505497	A2(9)	L_MeAsp	K	K	>	asp-me	Q7WRQ4	]	LSPTETAFFESFIQPIPRLERRTVIHDFIEQVRALPDKTSIIYSQGELSYLELDTLTNSWANIFKYLGIQKDNICGVILEGDYRQVLAMLAVFKAGGIYLPLRLDEPEERSLRMMSKTSPTMIVVDSENLDIIKPRLALLPKPPQILVINAHEIQQYYQWDGTNYQCLLVEANHDKKVLIMPDADDSNYIMFTSGSTGEPKAILGSHGSLRHFINWEKLEFGINSNWRCLQIAQINFDAYLRETLVTLCSGGTLYIPDSTDREDLEKLLLRLGEWQINLLHTVPSVMRLFLKIGRNLTNADQLLKNLRVLVLGGEPLFVKELREWHQVFGSQTEFVNIYGASETTFVKHFHRIPDPNKITYARVPGGKTLPEAAFAVIDGTRPCAVGEVGEIFVKSPYL…	YLELDTLTNSWANIFKYLGIQKDNICGVILEGDYRQVLAMLAVFKAGGIYLPLRLDEPEERSLRMMSKTSPTMIVVDSENLDIIKPRLALLPKPPQILVINAHEIQQYYQWDGTNYQCLLVEANHDKKVLIMPDADDSNYIMFTSGSTGEPKAILGSHGSLRHFINWEKLEFGINSNWRCLQIAQINFDAYLRETLVTLCSGGTLYIPDSTDREDLEKLLLRLGEWQINLLHTVPSVMRLFLKIGRNLTNADQLLKNLRVLVLGGEPLFVKELREWHQVFGSQTEFVNIYGASETTFVKHFHRIPDPNKITYARVPGGKTLPEAAFAVIDGTRPCAVGEVGEIFVKSPYLTKGYYQDQRLTNSVFIPNPLNHGADIVYCTGDLGRLLPDLTVEVIGRSD…
y	136	660		Q847C7	Q847C7	A2(7)	MeAsp	K	K	>	asp-me	Q847C7	]	RTVIHDFIEQVKATPEKTSIIYPGGEFSYRELDRITNSWANILQDLGTQKDTICGVILESDRRQVAAMLAVFKAGGIYLPLRLDEPEERYSRMMLKTSPSIVVTAAEYLDVVKSRLAALSKPPHILVITANEITQRYEWNGTNYQSFSVVESENPKTLLLPDADDSNYIMFTSGSTGEPKAILGSHGSLRHFINWEKIEFGINQNWRCLQIAQINFDAYLRETLVTLCSGGTLYIPDSTDREDLEGLLLRLGEWQINLLHTVPSVMRLFLKIGENLAHADQLLKNLQVLVLGGEPLFVKELCEWHKVFGEQTEFVNIYGASETTFVKHFYRIPDPSKITYARVPAGKTLSDAAFAVINGTRPCAVGEVGEIFVKSPYLTKGYYQDQKLTNLVFVPNPLN…	YRELDRITNSWANILQDLGTQKDTICGVILESDRRQVAAMLAVFKAGGIYLPLRLDEPEERYSRMMLKTSPSIVVTAAEYLDVVKSRLAALSKPPHILVITANEITQRYEWNGTNYQSFSVVESENPKTLLLPDADDSNYIMFTSGSTGEPKAILGSHGSLRHFINWEKIEFGINQNWRCLQIAQINFDAYLRETLVTLCSGGTLYIPDSTDREDLEGLLLRLGEWQINLLHTVPSVMRLFLKIGENLAHADQLLKNLQVLVLGGEPLFVKELCEWHKVFGEQTEFVNIYGASETTFVKHFYRIPDPSKITYARVPAGKTLSDAAFAVINGTRPCAVGEVGEIFVKSPYLTKGYYQDQKLTNLVFVPNPLNNGSDLVYRTGDLGRLLPDMSLEVVGRSD…
y	137	1012	5822842	Q9S1A8	5822842	A2(9)	L_MeAsp	K	K	>	asp-me	Q9S1A8	]	LSEAETAFIANFINPIPRLETRTIIHDFIDQVAAKPEKTSIIYPGGKFSYQELHELTNFWAYALKELGVEKDKVCGVLLEGDYRQLIAMLAVFKAGGIYLPLRLDEPEERRQRMMIKTSPEIILVAAENLEGIKPQLSALEKPPHILVVKAHKIQQYHQWNGMDYQEFPCQLSKLQPLLAMPDADDSNYIMFTSGSTGEPKAILGSHGSLRHFIDWEKREFGINESWHCLQIAQINFDAYLRETCVTLCSGGTLYIPESTEREDLELLLLRIGEWEINLLHTVPSVMRLFLKIGRGLVNAHNLLKSLRIFVLGGEPLFVKELAEWHQIFGSQTEFVNIYGASETTFVKHFYRIPNPNNIPYERVPGGQTLPDAAYAVVDGNRARAIGEVGEVFVKSPYL…	YQELHELTNFWAYALKELGVEKDKVCGVLLEGDYRQLIAMLAVFKAGGIYLPLRLDEPEERRQRMMIKTSPEIILVAAENLEGIKPQLSALEKPPHILVVKAHKIQQYHQWNGMDYQEFPCQLSKLQPLLAMPDADDSNYIMFTSGSTGEPKAILGSHGSLRHFIDWEKREFGINESWHCLQIAQINFDAYLRETCVTLCSGGTLYIPESTEREDLELLLLRIGEWEINLLHTVPSVMRLFLKIGRGLVNAHNLLKSLRIFVLGGEPLFVKELAEWHQIFGSQTEFVNIYGASETTFVKHFYRIPNPNNIPYERVPGGQTLPDAAYAVVDGNRARAIGEVGEVFVKSPYLTKGYYQDESLTHSVFVPNPLNGGRDIVYRTGDLGRLLPDLTLEVIGRSD…
	138	328	57013821	P68876	57013821	A1	TST-ala	rrkk	K	>	ala	P68876	]	ADANPQSIAVRHTTDELTYQQLMDESSKLAHRLQGSKKPMILFGHMSPYMIVGMIGAIKAGCGYVPVDTSIPEDRIKMIINKVQPEFVFNTTDESFESLEGEVFTIEDIKTSQDPVIFDSQIKDNDTVYTIFTSGSTGEPKGVQIEYASLVQFTEWMLELNKSGNKQQWLNQAPFSFDLSVMAIYPCLASGGTLNLVDKNMINKPKLLNEMLTATPINIWVSTPSFMEMCLLLPTLNEEQYGSLNEFFFCGEILPHRAAKALVSRFPSATIYNTYGPTEATVAVTSIQITQEILDQYPTLPVGVERLGARLSTTDDGELVIEGQSVSLGYLKNDQKTAEVFNFDDGIRTYHTGDKAKFENGQWFIQGRIDFQIKLNGYRMELEEIETQLRQSEFVKEAI…	YQQLMDESSKLAHRLQGSKKPMILFGHMSPYMIVGMIGAIKAGCGYVPVDTSIPEDRIKMIINKVQPEFVFNTTDESFESLEGEVFTIEDIKTSQDPVIFDSQIKDNDTVYTIFTSGSTGEPKGVQIEYASLVQFTEWMLELNKSGNKQQWLNQAPFSFDLSVMAIYPCLASGGTLNLVDKNMINKPKLLNEMLTATPINIWVSTPSFMEMCLLLPTLNEEQYGSLNEFFFCGEILPHRAAKALVSRFPSATIYNTYGPTEATVAVTSIQITQEILDQYPTLPVGVERLGARLSTTDDGELVIEGQSVSLGYLKNDQKTAEVFNFDDGIRTYHTGDKAKFENGQWFIQGRIDFQIKLNGYRMELEEIETQLRQSEFVKEAIVV
	141	330	62288079	P68878	62288079	A1	TST-ala	rrkk	K	>	ala	P68878	]	ADANPQSIAVRHTTDELTYQQLMDESSKLAHRLQGSKKPMILFGHMSPYMIVGMIGAIKAGCGYVPVDTSIPEDRIKMIINKVQPEFVFNTTDESFESLEGEVFTIEDIKTSQDPVIFDSQIKDNDTVYTIFTSGSTGEPKGVQIEYASLVQFTEWMLELNKSGNEQQWLNQAPFSFDLSVMAIYPCLASGGTLNLVDKNMINKPKLLNEMLTATPINIWVSTPSFMEMCLLLPTLNEEQYGSLNEFFFCGEILPHRAAKALVNRFPSATIYNTYGPTEATVAVTSIQITQEILDQYPTLPVGVERPGARLSTTDEGELVIEGQSVSLGYLKNDQKTAEVFNFDDGIRTYHTGDKAKFENGQWFIQGRIDFQIKLNGYRMELEEIETQLRQSEFVKEAI…	YQQLMDESSKLAHRLQGSKKPMILFGHMSPYMIVGMIGAIKAGCGYVPVDTSIPEDRIKMIINKVQPEFVFNTTDESFESLEGEVFTIEDIKTSQDPVIFDSQIKDNDTVYTIFTSGSTGEPKGVQIEYASLVQFTEWMLELNKSGNEQQWLNQAPFSFDLSVMAIYPCLASGGTLNLVDKNMINKPKLLNEMLTATPINIWVSTPSFMEMCLLLPTLNEEQYGSLNEFFFCGEILPHRAAKALVNRFPSATIYNTYGPTEATVAVTSIQITQEILDQYPTLPVGVERPGARLSTTDEGELVIEGQSVSLGYLKNDQKTAEVFNFDDGIRTYHTGDKAKFENGQWFIQGRIDFQIKLNGYRMELEEIETQLRQSEFVKEAIVV
	145	299	729340	P39581	729340	A1	TST-ala	rk	K	>	ala	P39581	]	LHAIQTHAETYPQTDAFRSQGQSLTYQELWEQSDRAAAAIQKRISGEKKSPILVYGHMEPHMIVSFLGSVKAGHPYIPVDLSIPSERIAKIIESSGAELLIHAAGLSIDAVGQQIQTVSAEELLENEGGSVSQDQWVKEHETFYIIYTSGSTGNPKGVQISAANLQSFTDWICADFPVSGGKIFLNQAPFSFDLSVMDLYPCLQSGGTLHCVTKDAVNKPKVLFEELKKSGLNVWTSTPSFVQMCLMDPGFSQDLLPHADTFMFCGEVLPVSVAKALLERFPKAKIFNTYGPTEATVAVTSVEITNDVISRSESLPVGFAKPDMNIFIMDEEGQPLPEGEKGEIVIAGPSVSRGYLGEPELTEKAFFSHEGQWAYRTGDAGFIQDGQIFCQGRLDFQIK…	YQELWEQSDRAAAAIQKRISGEKKSPILVYGHMEPHMIVSFLGSVKAGHPYIPVDLSIPSERIAKIIESSGAELLIHAAGLSIDAVGQQIQTVSAEELLENEGGSVSQDQWVKEHETFYIIYTSGSTGNPKGVQISAANLQSFTDWICADFPVSGGKIFLNQAPFSFDLSVMDLYPCLQSGGTLHCVTKDAVNKPKVLFEELKKSGLNVWTSTPSFVQMCLMDPGFSQDLLPHADTFMFCGEVLPVSVAKALLERFPKAKIFNTYGPTEATVAVTSVEITNDVISRSESLPVGFAKPDMNIFIMDEEGQPLPEGEKGEIVIAGPSVSRGYLGEPELTEKAFFSHEGQWAYRTGDAGFIQDGQIFCQGRLDFQIKLHGYRMELEEIEFHVRQSQYVRSAV…
	149	297		P35854	149535	A1	TST-ala	rk	K	>	ala	P35854	]	DRVAAEHPTRVAYDYEGTQYTYAQLKEGSDRLAGFFAESLPAGEPIIVYGGQTFDMVEVFLGLSKSGHAYIPIDTHSPNERITQVQDVAHAPAVIEVAPLPITVPDVKIIRAPALHQAEQSHAPIHSLQHAVAGDDNYYIIFTSGTTGKPKGVQISHDNLLSYVNWNISDFGLEEGVVAMSQPPYSFDLSVMDLYPTLVLGGTLKALPKEVTDNFKELFATLPKLGLNEWVSTPSFVEIALLDPNFKQENYPNLTHFLFCGEELVNKTAQALITRFPKATVYNTYGPTEATVAVTGMAITQAIVDQYPRLPIGYAKPDTNVYVVDEQGEQVSAGTEGELMIVGPSVSKGYLNNPDKTAAAFFKAGNQRGYRSGDLVTMTADGMVFYRGRTDFQVKLHGY…	YAQLKEGSDRLAGFFAESLPAGEPIIVYGGQTFDMVEVFLGLSKSGHAYIPIDTHSPNERITQVQDVAHAPAVIEVAPLPITVPDVKIIRAPALHQAEQSHAPIHSLQHAVAGDDNYYIIFTSGTTGKPKGVQISHDNLLSYVNWNISDFGLEEGVVAMSQPPYSFDLSVMDLYPTLVLGGTLKALPKEVTDNFKELFATLPKLGLNEWVSTPSFVEIALLDPNFKQENYPNLTHFLFCGEELVNKTAQALITRFPKATVYNTYGPTEATVAVTGMAITQAIVDQYPRLPIGYAKPDTNVYVVDEQGEQVSAGTEGELMIVGPSVSKGYLNNPDKTAAAFFKAGNQRGYRSGDLVTMTADGMVFYRGRTDFQVKLHGYRIELEDVDHNLNQVSYIKQAS…
	155	469		Q53526	2981428	A1	TST-ala	rk	K	>	ala	Q53526	]	ENFAQEQEAFPVYNILGEIHTYGELKADSDSLAAHLDQLDLTAKSPVVVFGGQEYAMLASFVALTKSGHAYIPIDHHSALEAIEAILEVAEPSLVIAVDDFPIDNLQVPVIQYSQLEEIFKQKLSYQINHAVKGDDTYYIIFTSGTTGKPKGVQISHDNLLSFTNWMINAEAFAIPHRPQMLAQPPYSFDLSVMYWAPTLALGGTLFALPKEITADFKQLFTTITNYHWCVDINTFFVDMAMLSDDFNAQQLPHLTHFYFDGEELTVKTAKKLRQRFPQARIVNAYGPTEATVALSALAVTDKMLETCKRLPIGYTKPDSPTFIIDESGHKLANGQQGEIIVSGPAVSKGYLNNPERTAAAFFEFEGLPAYHTGDLGSMTDEGLLLYGGRMDFQIKFNG…	YGELKADSDSLAAHLDQLDLTAKSPVVVFGGQEYAMLASFVALTKSGHAYIPIDHHSALEAIEAILEVAEPSLVIAVDDFPIDNLQVPVIQYSQLEEIFKQKLSYQINHAVKGDDTYYIIFTSGTTGKPKGVQISHDNLLSFTNWMINAEAFAIPHRPQMLAQPPYSFDLSVMYWAPTLALGGTLFALPKEITADFKQLFTTITNYHWCVDINTFFVDMAMLSDDFNAQQLPHLTHFYFDGEELTVKTAKKLRQRFPQARIVNAYGPTEATVALSALAVTDKMLETCKRLPIGYTKPDSPTFIIDESGHKLANGQQGEIIVSGPAVSKGYLNNPERTAAAFFEFEGLPAYHTGDLGSMTDEGLLLYGGRMDFQIKFNGYRIELEEVSQNLNKSQYIASA…
	157	237	61222620	P0A398	61222620	A1	TST-ala	rk	K	>	ala	P0A398	]	TYGDLKADSDSLAAVIDQLGLPEKSPVVVFGGQEYEMLATFVALTKSGHAYIPIDSHSALERVSAILEVAEPSLIIAISAFPLEQVSTPMINLAQVQEAFAQGNNYEITHPVKGDDNYYIIFTSGTTGKPKGVQISHDNLLSFTNWMITDKEFATPSRPQMLAQPPYSFDLSVMYWAPTLALGGTLFTLPSVITQDFKQLFAAIFSLPIAIWTSTPSFADMAMLSEYFNSEKMPGITHFYFDGEELTVKTAQKLRERFPNARIINAYGPTEATVALSAVAVTDEMLATLKRLPIGYTKADSPTFIIDEEGNKLPNGEQGEIIVSGPAVSKGYMNNPEKTAEAFFEFEDLPAYHTGDVGTMTDEGLLLYGGRMDFQIKFNGYRIELEDVSQNLNKSRFIE…	YGDLKADSDSLAAVIDQLGLPEKSPVVVFGGQEYEMLATFVALTKSGHAYIPIDSHSALERVSAILEVAEPSLIIAISAFPLEQVSTPMINLAQVQEAFAQGNNYEITHPVKGDDNYYIIFTSGTTGKPKGVQISHDNLLSFTNWMITDKEFATPSRPQMLAQPPYSFDLSVMYWAPTLALGGTLFTLPSVITQDFKQLFAAIFSLPIAIWTSTPSFADMAMLSEYFNSEKMPGITHFYFDGEELTVKTAQKLRERFPNARIINAYGPTEATVALSAVAVTDEMLATLKRLPIGYTKADSPTFIIDEEGNKLPNGEQGEIIVSGPAVSKGYMNNPEKTAEAFFEFEDLPAYHTGDVGTMTDEGLLLYGGRMDFQIKFNGYRIELEDVSQNLNKSRFIES…
	159	326	29839278	P59591	29839278	A1	TST-ala	rrk	K	>	ala	P59591	]	EHFAETQADFPVYDILGEVHTYGQLKVDSDSLAAHIDSLGLVEKSPVLVFGGQEYEMLATFVALTKSGHAYIPVDQHSALDRIQAIMTVAQPSLIISIGEFPLEVDNVPILDVSQVSAIFEEKTPYEVTHSVKGDDNYYIIFTSGTTGLPKGVQISHDNLLSFTNWMISDDEFSVPERPQMLAQPPYSFDLSVMYWAPTLAMGGTLFALPKTVVNDFKKLFATINELPIQVWTSTPSFADMALLSNDFNSETLPQLTHFYFDGEELTVKTAQKLRQRFPKARIVNAYGPTEATVALSAVAITDEMLETCKRLPIGYTKDDSPTYVIDEEGHKLPNGEQGEIIIAGPAVSKGYLNNPEKTAEAFFQFEGLPAYHTGDLGSMTDEGLLLYGGRMDFQIKFN…	YGQLKVDSDSLAAHIDSLGLVEKSPVLVFGGQEYEMLATFVALTKSGHAYIPVDQHSALDRIQAIMTVAQPSLIISIGEFPLEVDNVPILDVSQVSAIFEEKTPYEVTHSVKGDDNYYIIFTSGTTGLPKGVQISHDNLLSFTNWMISDDEFSVPERPQMLAQPPYSFDLSVMYWAPTLAMGGTLFALPKTVVNDFKKLFATINELPIQVWTSTPSFADMALLSNDFNSETLPQLTHFYFDGEELTVKTAQKLRQRFPKARIVNAYGPTEATVALSAVAITDEMLETCKRLPIGYTKDDSPTYVIDEEGHKLPNGEQGEIIIAGPAVSKGYLNNPEKTAEAFFQFEGLPAYHTGDLGSMTDEGLLLYGGRMDFQIKFNGYRIELEDVSQNLNKSQYVKS…
	162	204	81669866	O86329	81669866	A1	TST-lys	rrk	K	>	lys	O86329	]	TPVKTLVDLVNEQTTRTPDATAVVYEGQHFTYHDLNEASNRLGHWLIEQGIGSEDRVAVLLDKSPDLIVTALGVVKSGAVYVPVDPSYPQDRLDFILADCDAKLVLRTPVRELAGYRSDDPTDADRIRPLRPDNTAYLIYTSGTTGLPKGVAVPHRPVAEYFVWFKGEYDVDDTDRLLQVASPSFDVSIAEIFGTLACGARMVIPRPGGLTDIGYLTALLRDEGITAMHFVPSLLGLFLSLPGVSQWRTLQRVPIGGEPLPGEVADKFHATFDALLHNFYGPTETVINASRFKVVGPQGTRIVPIGRPKINTTMHLLDDSLQPVPTGVIGEIYIGGTHVAYGYHRRAGLTAERFVADPFNPGSRMYRSGDLARRNADGDIEFVGRADEQVKIRGFRIEL…	YHDLNEASNRLGHWLIEQGIGSEDRVAVLLDKSPDLIVTALGVVKSGAVYVPVDPSYPQDRLDFILADCDAKLVLRTPVRELAGYRSDDPTDADRIRPLRPDNTAYLIYTSGTTGLPKGVAVPHRPVAEYFVWFKGEYDVDDTDRLLQVASPSFDVSIAEIFGTLACGARMVIPRPGGLTDIGYLTALLRDEGITAMHFVPSLLGLFLSLPGVSQWRTLQRVPIGGEPLPGEVADKFHATFDALLHNFYGPTETVINASRFKVVGPQGTRIVPIGRPKINTTMHLLDDSLQPVPTGVIGEIYIGGTHVAYGYHRRAGLTAERFVADPFNPGSRMYRSGDLARRNADGDIEFVGRADEQVKIRGFRIELGDVAAAIAVDPTVGQAVVV
	164	277	113318	P26046	113318	A3	TST-val	rrkk	K	>	val	P26046	]	TTAEEQKVASLNQAFEREAFLAAEKIAVVQGDRALSYADLNGQANQLARYIQSVSCIGADDGIALMLEKSIDTIICILAIWKAGAAYVPLDPTYPPGRVQLILEEIKAKAVLVHSSHASKCERHGAKVIAVDSPAIETAVSQQSAADLPTIASLGNLAYIIFTSGTSGKPKGVLVEQKAVLLLRDALRERYFGRDCTKHHGVLFLSNYVFDFSVEQLVLSVLSGHKLIVPPAEFVADDEFYRMASTHGLSYLSGTPSLLQKIDLARLDHLQVVTAAGEELHATQYEKMRRRFNGPIYNAYGVTETTVYNIIAEFTTNSIFENALREVLPGTRAYVLNAALQPVPFDAVGELYLAGDSVTRGYLNQPLLTDQRFIPNPFCKEEDIAMGRFARLYKTGDLV…	YADLNGQANQLARYIQSVSCIGADDGIALMLEKSIDTIICILAIWKAGAAYVPLDPTYPPGRVQLILEEIKAKAVLVHSSHASKCERHGAKVIAVDSPAIETAVSQQSAADLPTIASLGNLAYIIFTSGTSGKPKGVLVEQKAVLLLRDALRERYFGRDCTKHHGVLFLSNYVFDFSVEQLVLSVLSGHKLIVPPAEFVADDEFYRMASTHGLSYLSGTPSLLQKIDLARLDHLQVVTAAGEELHATQYEKMRRRFNGPIYNAYGVTETTVYNIIAEFTTNSIFENALREVLPGTRAYVLNAALQPVPFDAVGELYLAGDSVTRGYLNQPLLTDQRFIPNPFCKEEDIAMGRFARLYKTGDLVRSRFNRQQQPQLEYLGRGDLQIKMRGYRIEISEVQN…
	165	261	113317	P19787	113317	A3	D_val	rrkk	K	>	val	P19787	]	TTAEEQKVASLNQAFEREAFLAAEKIAVVQGDRALSYADLNGQANQLARYIQSVSCIGADDGIALMLEKSIDTIICILAIWKAGAAYVPLDPTYPPGRVQLILEEIKAKAVLVHSSHASKCERHGAKVIAVDSPAIETAVSQQSAADLPTIASLGNLAYIIFTSGTSGKPKGVLVEQKAVLLLRDALRERYFGRDCTKHHGVLFLSNYVFDFSVEQLVLSVLSGHKLIVPPAEFVADDEFYRMASTHGLSYLSGTPSLLQKIDLARLDHLQVVTAAGEELHATQYEKMRRRFNGPIYNAYGVTETTVYNIIAEFTTNSIFENALREVLPGTRAYVLNAALQPVPFDAVGELYLAGDSVTRGYLNQPLLTDQRFIPNPFCKEEDIAMGRFARLYKTGDLV…	YADLNGQANQLARYIQSVSCIGADDGIALMLEKSIDTIICILAIWKAGAAYVPLDPTYPPGRVQLILEEIKAKAVLVHSSHASKCERHGAKVIAVDSPAIETAVSQQSAADLPTIASLGNLAYIIFTSGTSGKPKGVLVEQKAVLLLRDALRERYFGRDCTKHHGVLFLSNYVFDFSVEQLVLSVLSGHKLIVPPAEFVADDEFYRMASTHGLSYLSGTPSLLQKIDLARLDHLQVVTAAGEELHATQYEKMRRRFNGPIYNAYGVTETTVYNIIAEFTTNSIFENALREVLPGTRAYVLNAALQPVPFDAVGELYLAGDSVTRGYLNQPLLTDQRFIPNPFCKEEDIAMGRFARLYKTGDLVRSRFNRQQQPQLEYLGRGDLQIKMRGYRIEISEVQN…
	169	283	113314	P27742	113314	A3	D_val	rk	K	>	val	P27742	]	AETLEAISLSRAFEFEAFRVPDRAAVVQGDKSLSYTELNKRANQLARYIQSVAHLRPDDKVLLILDKSIDMIICILAIWKTGSAYVPLDPSYPKERVQCISEVVQAKILITESRYASAWGSQTSTILAIDSPKVSNMVNNQATHNLPNIAGIKNLAYIIFTSGTSGKPKGVLVEQGGVLHLRDALRKRYFGIECNEYHAVLFLSNYVFDFSIEQLVLSIMSGHKLIIPEGEFVADDEFYITANGQRLSYLSGTPSLLQQIDLARLNHLQVVTAAGEQLHAAQFNKLRSGFRGPIYNAYGITETTVYNIVSEFSAQSQFENALRELLPGTRAYLLNHATQPVPMNAVGELYLAGDCVARGYLNQPVLTGDRFIQNPFQTEQDIACGSYPRLYRTGDLFRC…	YTELNKRANQLARYIQSVAHLRPDDKVLLILDKSIDMIICILAIWKTGSAYVPLDPSYPKERVQCISEVVQAKILITESRYASAWGSQTSTILAIDSPKVSNMVNNQATHNLPNIAGIKNLAYIIFTSGTSGKPKGVLVEQGGVLHLRDALRKRYFGIECNEYHAVLFLSNYVFDFSIEQLVLSIMSGHKLIIPEGEFVADDEFYITANGQRLSYLSGTPSLLQQIDLARLNHLQVVTAAGEQLHAAQFNKLRSGFRGPIYNAYGITETTVYNIVSEFSAQSQFENALRELLPGTRAYLLNHATQPVPMNAVGELYLAGDCVARGYLNQPVLTGDRFIQNPFQTEQDIACGSYPRLYRTGDLFRCRLDRQHQPYLEYLGRADLQVKIRGYRIEPSEVQN…
	171	267	113315	P25464	113315	A3	D_val	rk	K	>	val	P25464	]	SLHGLFEDIVASTPDRIAIADGTRSLSYSELNERANQLVHLIISSASIVADDRIALLLDKSIDMVIALLAVWKAGAAYVPLDPTYPSQRTELILEESSARTLITTRKHTPRGGTVANVPSVVLDSPETLACLNQQSKENPTTSTQKPSDLAYVIFTSGTTGKPKGVLVEHQSVVQLRNSLIERYFGETNGSHAVLFLSNYVFDFSLEQLCLSVLGGNKLIIPPEEGLTHEAFYDIGRREKLSYLSGTPSVLQQIELSRLPHLHMVTAAGEEFHASQFEKMRSQFAGQINNAYGITETTVYNIITTFKGDAPFTKALCHGIPGSHVYVLNDRLQRVPFNAVGELYLGGDCLARGYLNQDALTNERFIPNPFYEPKQASDSRPQRLYKTGDLVRFRGPHHL…	YSELNERANQLVHLIISSASIVADDRIALLLDKSIDMVIALLAVWKAGAAYVPLDPTYPSQRTELILEESSARTLITTRKHTPRGGTVANVPSVVLDSPETLACLNQQSKENPTTSTQKPSDLAYVIFTSGTTGKPKGVLVEHQSVVQLRNSLIERYFGETNGSHAVLFLSNYVFDFSLEQLCLSVLGGNKLIIPPEEGLTHEAFYDIGRREKLSYLSGTPSVLQQIELSRLPHLHMVTAAGEEFHASQFEKMRSQFAGQINNAYGITETTVYNIITTFKGDAPFTKALCHGIPGSHVYVLNDRLQRVPFNAVGELYLGGDCLARGYLNQDALTNERFIPNPFYEPKQASDSRPQRLYKTGDLVRFRGPHHLEYLGRKDQQVKLRGFRIELSEVRDAVL…
	173	875		Q9C1G0	74698077	A3	TST-val	rrk	K	>	val	Q9C1G0	]	ESPSKSLLGWFEEQVATSPSSIAVTDGNRRISYHDINIEANKMANCISSRVKVDMSDRLALVLDKSIEMIVSILAVWKLGAAYVPLDPSYPTQRIEYILEATAAKALITTSKHETGMMCIPGINLISIDDPEVQKELQKQSLENFTSRSSAPSNPAYIIFTSGTTGKPKGVLVEHSSVAKLRDSLVGRYFGDTNGSHAVLFLSNYVFDFSLEQLCLSIFSGNKLVIPPEEGLTHEFFYAVAEAEKLSYISGTPSTLQQIQLSRLNHLQMVTAAGEEFHSSHYDSMRGQFKGPINNAYGITETSVYNIVTTFDADMPFTKALCEELPGTLAYVLNDNLQRVPPNAVGELYIGGECLSLGYLNQKALTEERFIPNPFTCDAEQRLYKTGDMVRSLGSRGIE…	YHDINIEANKMANCISSRVKVDMSDRLALVLDKSIEMIVSILAVWKLGAAYVPLDPSYPTQRIEYILEATAAKALITTSKHETGMMCIPGINLISIDDPEVQKELQKQSLENFTSRSSAPSNPAYIIFTSGTTGKPKGVLVEHSSVAKLRDSLVGRYFGDTNGSHAVLFLSNYVFDFSLEQLCLSIFSGNKLVIPPEEGLTHEFFYAVAEAEKLSYISGTPSTLQQIQLSRLNHLQMVTAAGEEFHSSHYDSMRGQFKGPINNAYGITETSVYNIVTTFDADMPFTKALCEELPGTLAYVLNDNLQRVPPNAVGELYIGGECLSLGYLNQKALTEERFIPNPFTCDAEQRLYKTGDMVRSLGSRGIEFIGRRDQQVKLRGFRIELSEIRDAVLSSSGVK…
	174	876		Q9C1G0	Q9C1G0	A3	D_val	rrk	K	>	val	Q9C1G0	]	PVSVSFHESPSKSLLGWFEEQVATSPSSIAVTDGNRRISYHDINIEANKMANCISSRVKVDMSDRLALVLDKSIEMIVSILAVWKLGAAYVPLDPSYPTQRIEYILEATAAKALITTSKHETGMMCIPGINLISIDDPEVQKELQKQSLENFTSRSSAPSNPAYIIFTSGTTGKPKGVLVEHSSVAKLRDSLVGRYFGDTNGSHAVLFLSNYVFDFSLEQLCLSIFSGNKLVIPPEEGLTHEFFYAVAEAEKLSYISGTPSTLQQIQLSRLNHLQMVTAAGEEFHSSHYDSMRGQFKGPINNAYGITETSVYNIVTTFDADMPFTKALCEELPGTLAYVLNDNLQRVPPNAVGELYIGGECLSLGYLNQKALTEERFIPNPFTCDAEQRLYKTGDMVRS…	YHDINIEANKMANCISSRVKVDMSDRLALVLDKSIEMIVSILAVWKLGAAYVPLDPSYPTQRIEYILEATAAKALITTSKHETGMMCIPGINLISIDDPEVQKELQKQSLENFTSRSSAPSNPAYIIFTSGTTGKPKGVLVEHSSVAKLRDSLVGRYFGDTNGSHAVLFLSNYVFDFSLEQLCLSIFSGNKLVIPPEEGLTHEFFYAVAEAEKLSYISGTPSTLQQIQLSRLNHLQMVTAAGEEFHSSHYDSMRGQFKGPINNAYGITETSVYNIVTTFDADMPFTKALCEELPGTLAYVLNDNLQRVPPNAVGELYIGGECLSLGYLNQKALTEERFIPNPFTCDAEQRLYKTGDMVRSLGSRGIEFIGRRDQQVKLRGFRIELSEIRDAVLSSSGVK…
	176	342	1752728	P94873	1752728	A3	D_val	rk	K	>	val	P94873	]	AEERAAETLHAAFEKIAAANGDDLAVAFGDTRLSYRELDARANRLARSLLASRTLAPGDFVALVLDKSEWTVVAILAVWKAGAAYVPIDPGYPDERIAFMLEDTGARAVIADEASYPRISALAGHAARPVLNVHAHASASASELLPAPASAAGGDDFAYAIYTSGTTGRPKAVLVRHRNVLSFSAGLAQRYFGDAGAARQAILFLSSYVFDFSVEQLALSILSGNALLIPESSLLFDDAFYQRMNQERLSYISGTPTQLQLFDLARLDHLHAVLVAGEAFRAHHFDKIRAEYRGPLYNAYGTTETTVYNLVKRFAPDAPYRNDLGHAIANTELHILDGELRELPPGGLGEIYMAGDCVGAGYLNRDELSRERFVANPFRSEDDRRLGRNDTLYKTGDLV…	YRELDARANRLARSLLASRTLAPGDFVALVLDKSEWTVVAILAVWKAGAAYVPIDPGYPDERIAFMLEDTGARAVIADEASYPRISALAGHAARPVLNVHAHASASASELLPAPASAAGGDDFAYAIYTSGTTGRPKAVLVRHRNVLSFSAGLAQRYFGDAGAARQAILFLSSYVFDFSVEQLALSILSGNALLIPESSLLFDDAFYQRMNQERLSYISGTPTQLQLFDLARLDHLHAVLVAGEAFRAHHFDKIRAEYRGPLYNAYGTTETTVYNLVKRFAPDAPYRNDLGHAIANTELHILDGELRELPPGGLGEIYMAGDCVGAGYLNRDELSRERFVANPFRSEDDRRLGRNDTLYKTGDLVRRRHSGELEFFGRNDHQVKINGVRIELGEIEAVA…
	178	289	113316	P27743	113316	A3	D_val	rk	K	>	val	P27743	]	FEEVAATWPDRVAVVHGDVRLTYRELNERANRLAHHLRSVAEPRADELIALVLDKSELTLVAILAVWKAGAAYMPIDPSYPDDRIAFMLSDTGAKLVLAGEAHGSRVRGLTSGDVLDLEQLDLTGEPAENPVTETTSTELAYAIYTSGTTGKPKAVLVSHGSVDSFRAQLSGRYFGSPDESAEAVLFLANYVFDFSVEQLALSVLGGHKLLVPPPSAADDPAFYELANREGLSYLSGTPTQVERFDLARLSHLRCVLVAGEAFQPQHFEKMRGEFAGPILNAYGTTETTVYNTVHRFEPGDAYRNTLGAPLGNTRLYVLGDGMKLLPTGAVGELYLAGDCVTEGYLHRPELTRERFLPNPFAAESGRFPMIYRTGDVVRRGPDGELQYLGRNDAQVKIN…	YRELNERANRLAHHLRSVAEPRADELIALVLDKSELTLVAILAVWKAGAAYMPIDPSYPDDRIAFMLSDTGAKLVLAGEAHGSRVRGLTSGDVLDLEQLDLTGEPAENPVTETTSTELAYAIYTSGTTGKPKAVLVSHGSVDSFRAQLSGRYFGSPDESAEAVLFLANYVFDFSVEQLALSVLGGHKLLVPPPSAADDPAFYELANREGLSYLSGTPTQVERFDLARLSHLRCVLVAGEAFQPQHFEKMRGEFAGPILNAYGTTETTVYNTVHRFEPGDAYRNTLGAPLGNTRLYVLGDGMKLLPTGAVGELYLAGDCVTEGYLHRPELTRERFLPNPFAAESGRFPMIYRTGDVVRRGPDGELQYLGRNDAQVKINGLRIEPGEVEAALAGCSGVRQC…
	179	265	113317	P19787	113317	A2	L_cys	rrkk	K	>	cys	P19787	]	AAWNATEAEFPDTTLHEMFENEASQKPDKIAVVYEETSLTYRELNERANRMAHQLRSDVSPNPNEVIALVMDKSEHMIVNILAVWKSGGAYVPIDPGYPNDRIQYILEDTQALAVIADSCYLPRIKGMAASGTLLYPSVLPANPDSKWSVSNPSPLSRSTDLAYIIYTSGTTGRPKGVTVEHHGVVNLQVSLSKVFGLRDTDDEVILSFSNYVFDHFVEQMTDAILNGQTLLVLNDGMRGDKERLYRYIEKNRVTYLSGTPSVVSMYEFSRFKDHLRRVDCVGEAFSEPVFDKIRETFHGLVINGYGPTEVSITTHKRLYPFPERRMDKSIGQQVHNSTSYVLNEDMKRTPIGSVGELYLGGEGVVRGYHNRADVTAERFIPNPFQSEEDKREGRNSRL…	YRELNERANRMAHQLRSDVSPNPNEVIALVMDKSEHMIVNILAVWKSGGAYVPIDPGYPNDRIQYILEDTQALAVIADSCYLPRIKGMAASGTLLYPSVLPANPDSKWSVSNPSPLSRSTDLAYIIYTSGTTGRPKGVTVEHHGVVNLQVSLSKVFGLRDTDDEVILSFSNYVFDHFVEQMTDAILNGQTLLVLNDGMRGDKERLYRYIEKNRVTYLSGTPSVVSMYEFSRFKDHLRRVDCVGEAFSEPVFDKIRETFHGLVINGYGPTEVSITTHKRLYPFPERRMDKSIGQQVHNSTSYVLNEDMKRTPIGSVGELYLGGEGVVRGYHNRADVTAERFIPNPFQSEEDKREGRNSRLYKTGDLVRWIPGSSGEVEYLGRNDFQVKIRGLRIELGEIE…
	181	275	113318	P26046	113318	A2	TST-cys	rrkk	K	>	cys	P26046	]	AAWNATEAEFPDTTLHEMFENEASQKPDKIAVVYEETSLTYRELNERANRMAHQLRSDVSPNPNEVIALVMDKSEHMIVNILAVWKSGGAYVPIDPGYPNDRIQYILEDTQALAVIADSCYLPRIKGMAASGTLLYPSVLPANPDSKWSVSNPSPLSRSTDLAYIIYTSGTTGRPKGVTVEHHGVVNLQVSLSKVFGLRDTDDEVILSFSNYVFDHFVEQMTDAILNGQTLLVLNDGMRGDKERLYRYIEKNRVTYLSGTPSVVSMYEFSRFKDHLRRVDCVGEAFSEPVFDKIRETFHGLVINGYGPTEVSITTHKRLYPFPERRMDKSIGQQVHNSTSYVLNEDMKRTPIGAVGELYLGGEGVVRGYHNRADVTAERFIPNPFQSEEDKREGRNSRL…	YRELNERANRMAHQLRSDVSPNPNEVIALVMDKSEHMIVNILAVWKSGGAYVPIDPGYPNDRIQYILEDTQALAVIADSCYLPRIKGMAASGTLLYPSVLPANPDSKWSVSNPSPLSRSTDLAYIIYTSGTTGRPKGVTVEHHGVVNLQVSLSKVFGLRDTDDEVILSFSNYVFDHFVEQMTDAILNGQTLLVLNDGMRGDKERLYRYIEKNRVTYLSGTPSVVSMYEFSRFKDHLRRVDCVGEAFSEPVFDKIRETFHGLVINGYGPTEVSITTHKRLYPFPERRMDKSIGQQVHNSTSYVLNEDMKRTPIGAVGELYLGGEGVVRGYHNRADVTAERFIPNPFQSEEDKREGRNSRLYKTGDLVRWIPGSSGEVEYLGRNDFQVKIRGLRIELGEIE…
	184	287	113314	P27742	113314	A2	L_cys	rk	K	>	cys	P27742	]	DAWNATDAEFPDTTLHAMFEKEAAQKPDKVAVVYEQRSLTYRQLNERANRMAHQLKSDISPKPNSIIALVVDKSEHMIATILAVWKTGGAYVPIDPEYPDDRIRYILEDTSAIAVISDACYLSRIQELAGESVRLYRSDISTQTDGNWSVSNPAPSSTSTDLAYIIYTSGTTGKPKGVMVEHHGVVNLQISLSKTFGLRDTDDEVILSFSNYVFDHFVEQMTDAILNGQTLVMLNDAMRSDKERLYQYIETNRVTYLSGTPSVISMYEFSRFKDHLRRVDCVGEAFSQPVFDQIRDTFQGLIINGYGPTEISITTHKRLYPFPERRTDKSIGQQIGNSTSYVLNADMKRVPIGAVGELYLGGEGVARGYHNRPEVTAERFLRNPFQTDSERQNGRNSRL…	YRQLNERANRMAHQLKSDISPKPNSIIALVVDKSEHMIATILAVWKTGGAYVPIDPEYPDDRIRYILEDTSAIAVISDACYLSRIQELAGESVRLYRSDISTQTDGNWSVSNPAPSSTSTDLAYIIYTSGTTGKPKGVMVEHHGVVNLQISLSKTFGLRDTDDEVILSFSNYVFDHFVEQMTDAILNGQTLVMLNDAMRSDKERLYQYIETNRVTYLSGTPSVISMYEFSRFKDHLRRVDCVGEAFSQPVFDQIRDTFQGLIINGYGPTEISITTHKRLYPFPERRTDKSIGQQIGNSTSYVLNADMKRVPIGAVGELYLGGEGVARGYHNRPEVTAERFLRNPFQTDSERQNGRNSRLYRTGDLVRWIPGSNGEIEYLGRNDFQVKIRGLRIELGEIE…
	186	271	113315	P25464	113315	A2	L_cys	rk	K	>	cys	P25464	]	QLDKWNATAFEYPNTTLHAMFESEAQQKPDKVAVVYEDIRLTYRELNSRANALAFYLLSQAAIQPNKLVGLIMDKSEHMITSILAVWKTGGAYVPIDPRYPDQRIQYILEDTAALAVITDSPHIDRLRSITNNRLPVIQSDFALQLPPSPVHPVSNCKPSDLAYIMYTSGTTGNPKGVMVEHHGVVNLCVSLCRLFGLRNTDDEVILSFSNYVFDHFVEQMTDALLNGQTLVVLNDEMRGDKERLYRYIETNRVTYLSGTPSVISMYEFDRFRDHLRRVDCVGEAFSEPVFDKIRETFPGLIINGYGPTEVSITTHKRPYPFPERRTDKSIGCQLDNSTSYVLNDDMKRVPIGAVGELYLGGDGVARGYHNRPDLTADRFPANPFQTEQERLEGRNARL…	YRELNSRANALAFYLLSQAAIQPNKLVGLIMDKSEHMITSILAVWKTGGAYVPIDPRYPDQRIQYILEDTAALAVITDSPHIDRLRSITNNRLPVIQSDFALQLPPSPVHPVSNCKPSDLAYIMYTSGTTGNPKGVMVEHHGVVNLCVSLCRLFGLRNTDDEVILSFSNYVFDHFVEQMTDALLNGQTLVVLNDEMRGDKERLYRYIETNRVTYLSGTPSVISMYEFDRFRDHLRRVDCVGEAFSEPVFDKIRETFPGLIINGYGPTEVSITTHKRPYPFPERRTDKSIGCQLDNSTSYVLNDDMKRVPIGAVGELYLGGDGVARGYHNRPDLTADRFPANPFQTEQERLEGRNARLYKTGDLVRWIHNANGDGEIEYLGRNDFQVKIRGQRIELGEIE…
	188	874		Q9C1G0	74698077	A2	TST-cys	rrk	K	>	cys	Q9C1G0	]	ALEFLSPGQMEQLDQWNANEFEFPSSTLHAVFESEAQQHPDKVAVVYEDVRLTYRELNSRANALAYHLLSKAAIGPNKIIGLVMEKSEHMINSIFAVWKTGGAYVPIDASYPDHRIKYILEDTAALAVIADGPYLERLESIMEGSLPLIPSDEALRLPPSPVHPNSNCHSSDLAYVMYTSGTTGLPKGVMVEHHGVVNLAFSLAQIFGLRDTDDEVILSFSNYIFDHFVEQMTDALLNGQTLVVLNDEMRGDKERLYKYIEDNKVTYLSGTPSVISMYEFDRFHSHMRRIDCVGEAFSEPVFDKIRETFPGLVINGYGPTEVSITTSKRLYPFPERRTNKSIGSQVSNSKSYVLSDDMKRMPIGAVGELYLGGDGVARGYHNRPELTAERFPQNPFQTE…	YRELNSRANALAYHLLSKAAIGPNKIIGLVMEKSEHMINSIFAVWKTGGAYVPIDASYPDHRIKYILEDTAALAVIADGPYLERLESIMEGSLPLIPSDEALRLPPSPVHPNSNCHSSDLAYVMYTSGTTGLPKGVMVEHHGVVNLAFSLAQIFGLRDTDDEVILSFSNYIFDHFVEQMTDALLNGQTLVVLNDEMRGDKERLYKYIEDNKVTYLSGTPSVISMYEFDRFHSHMRRIDCVGEAFSEPVFDKIRETFPGLVINGYGPTEVSITTSKRLYPFPERRTNKSIGSQVSNSKSYVLSDDMKRMPIGAVGELYLGGDGVARGYHNRPELTAERFPQNPFQTEQEKREGRNGRLYKTGDLVRWIQGSNGEVEYLGRNDFQVKIRGQRIELGEIEAV…
	189	880		Q9C1G0	Q9C1G0	A2	L_cys	rrk	K	>	cys	Q9C1G0	]	QLDQWNANEFEFPSSTLHAVFESEAQQHPDKVAVVYEDVRLTYRELNSRANALAYHLLSKAAIGPNKIIGLVMEKSEHMINSIFAVWKTGGAYVPIDASYPDHRIKYILEDTAALAVIADGPYLERLESIMEGSLPLIPSDEALRLPPSPVHPNSNCHSSDLAYVMYTSGTTGLPKGVMVEHHGVVNLAFSLAQIFGLRDTDDEVILSFSNYIFDHFVEQMTDALLNGQTLVVLNDEMRGDKERLYKYIEDNKVTYLSGTPSVISMYEFDRFHSHMRRIDCVGEAFSEPVFDKIRETFPGLVINGYGPTEVSITTSKRLYPFPERRTNKSIGSQVSNSKSYVLSDDMKRMPIGAVGELYLGGDGVARGYHNRPELTAERFPQNPFQTEQEKREGRNGRL…	YRELNSRANALAYHLLSKAAIGPNKIIGLVMEKSEHMINSIFAVWKTGGAYVPIDASYPDHRIKYILEDTAALAVIADGPYLERLESIMEGSLPLIPSDEALRLPPSPVHPNSNCHSSDLAYVMYTSGTTGLPKGVMVEHHGVVNLAFSLAQIFGLRDTDDEVILSFSNYIFDHFVEQMTDALLNGQTLVVLNDEMRGDKERLYKYIEDNKVTYLSGTPSVISMYEFDRFHSHMRRIDCVGEAFSEPVFDKIRETFPGLVINGYGPTEVSITTSKRLYPFPERRTNKSIGSQVSNSKSYVLSDDMKRMPIGAVGELYLGGDGVARGYHNRPELTAERFPQNPFQTEQEKREGRNGRLYKTGDLVRWIQGSNGEVEYLGRNDFQVKIRGQRIELGEIEAV…
	190	346	1752728	P94873	1752728	A2	L_cys	rk	K	>	cys	P94873	]	DEWNRTETEFARDRTLHAGFEIAAERWPDAIAVVSGENRLSYRELNERANRIAGFLAARVAPKPDEFIGLVVEKSEWMIAAILGVWKAGAAYVPIDPSYPDDRIRFIFEDTQARLVLTDRAYAERLDRVADGLPCEVFGVQDLPLEPYPAANPRSAATSTDLAYAIYTSGTTGRPKAVLIEHRGVVNLHTSLERLFDLSRDRGDEAVLSFSNYVFDHFVEQMTDALLSGQTLVMLDDSMRSDQQRLYAYMNANAVTYLSGTPSVLSLYEYGSIPSLKRIDAIGEDFTTPVFDKIRSSFGGLIINGYGPTEISITSHKRLYLKHEPRLDKSIGHPVANTACYVLNPAMQRVPVGGMGELYIGGIGVARGYLNRPELTAERFVSNPFQSAGEKALGNNARL…	YRELNERANRIAGFLAARVAPKPDEFIGLVVEKSEWMIAAILGVWKAGAAYVPIDPSYPDDRIRFIFEDTQARLVLTDRAYAERLDRVADGLPCEVFGVQDLPLEPYPAANPRSAATSTDLAYAIYTSGTTGRPKAVLIEHRGVVNLHTSLERLFDLSRDRGDEAVLSFSNYVFDHFVEQMTDALLSGQTLVMLDDSMRSDQQRLYAYMNANAVTYLSGTPSVLSLYEYGSIPSLKRIDAIGEDFTTPVFDKIRSSFGGLIINGYGPTEISITSHKRLYLKHEPRLDKSIGHPVANTACYVLNPAMQRVPVGGMGELYIGGIGVARGYLNRPELTAERFVSNPFQSAGEKALGNNARLYKTGDLVRWLPNGELEYLGRNDMQVKIRGQRVELGEVEAIL…
	192	293	113316	P27743	113316	A2	L_cys	rk	K	>	cys	P27743	]	FDSWNETAEEFPADKTLHAVFEEMAERWPDEIAVVYRENRLTYRELNERANRLAHYLRSVVELRPDDLVALVLDKSELMITAIIAAWKTGAAYVPIDSGYPDDRISFMLSDTAARVVVTNEIHSDRLRSLAETGTPVLEIELLHLDDQPAVNPVTETTSTDLAYAIYTSGTTGKPKAVLVEHRGVVNLQVSLAKLFGLDKAHRDEALLSFSNYIFDHFVEQMTDALLNGQKLVVLDDSMRTDPGRLCRYMNDEQVTYLSGTPSVLSLYDYSSATSLTRIDAIGEDFTEPVFAKIRGTFPGLIINGYGPTEISITSHKRPYPPDVHRVNKSIGFPVANTKCHVLNKAMKPVPVGGIGELYIGGIGVTRGYLNREDLTADRFVENPFQTAEERRLGENGRL…	YRELNERANRLAHYLRSVVELRPDDLVALVLDKSELMITAIIAAWKTGAAYVPIDSGYPDDRISFMLSDTAARVVVTNEIHSDRLRSLAETGTPVLEIELLHLDDQPAVNPVTETTSTDLAYAIYTSGTTGKPKAVLVEHRGVVNLQVSLAKLFGLDKAHRDEALLSFSNYIFDHFVEQMTDALLNGQKLVVLDDSMRTDPGRLCRYMNDEQVTYLSGTPSVLSLYDYSSATSLTRIDAIGEDFTEPVFAKIRGTFPGLIINGYGPTEISITSHKRPYPPDVHRVNKSIGFPVANTKCHVLNKAMKPVPVGGIGELYIGGIGVTRGYLNREDLTADRFVENPFQTAEERRLGENGRLYKTGDLVRWLPNGEVEYLGRTDLQVKIRGQRVELGEVEAALS…
	194	353	1703162	Q01757	1703162	A1	TST-aad	rk	K	>	aad	Q01757	]	PADQRLNDLVEAAVRRSPDREAVVFGTQRLTYREVDARANRFAHWLLGPGLGVRSQQLVGIFLDKSDLGVVATLGIWKAGAAYVPIDPAYPAERVRFAVGDTGLRGIVTNRHHAGRLREILGAEHADVTVVEIESVLDEQAAADTDGLLSVKPELALGVRDLAYLTYTSGTTGVPKGVPKYHDSVVNSITDLSERYDMRRPGTERVALFASYVFEPHLRQTLIALINGQTLVVVPEEVRLDPDRFPAYIEEHGVTYLNATGSVLQHFDLRRRTSLKRLLLVGEELTAAGLRQLRERFSGRIVNEYAFTEAAFVTAVKKFAPGVTERADRSIGRPVRNVKWYVLSQDLKRLPVGAIGELYIGGCGVAPGYLNRDDLTAERFLTNPYASEQDRARGTNARI…	YREVDARANRFAHWLLGPGLGVRSQQLVGIFLDKSDLGVVATLGIWKAGAAYVPIDPAYPAERVRFAVGDTGLRGIVTNRHHAGRLREILGAEHADVTVVEIESVLDEQAAADTDGLLSVKPELALGVRDLAYLTYTSGTTGVPKGVPKYHDSVVNSITDLSERYDMRRPGTERVALFASYVFEPHLRQTLIALINGQTLVVVPEEVRLDPDRFPAYIEEHGVTYLNATGSVLQHFDLRRRTSLKRLLLVGEELTAAGLRQLRERFSGRIVNEYAFTEAAFVTAVKKFAPGVTERADRSIGRPVRNVKWYVLSQDLKRLPVGAIGELYIGGCGVAPGYLNRDDLTAERFLTNPYASEQDRARGTNARIYRTGDLARMLPSGEVEFMGRSDFQLKLNGVR…
	197	291	113316	P27743	113316	A1	L_aad	rk	K	>	aad	P27743	]	DGEFDEDKRLNELFEDVVRRAPDREAVVCGDVRLTYREVNERANQFAHWLIQGPVRVRPGALIGLYLDKSDLGVVATFGIWKSGAAYVPIDPAYPAERIRFLVGDTGLSGIVTNRRHAERLREVLGDEHASVHVIEVEAVVAGPHPEQARENPGLALSSRDRAYVTYTSGTTGVPKGVPKYHYSVVNSITDLSERYDMRRPGTERVALFASYVFEPHLRQTLIALINEQTLVIVPDDVRLDPDLFPEYIERHGVTYLNATGSVLQHFDLRRCASLKRLLLVGEELTASGLRQLREKFAGRVVNEYAFTEAAFVTAVKEFGPGVTERRDRSIGRPLRNVKWYVLSQGLKQLPIGAIGELYIGGCGVAPGYLNRDDLTAERFTANPFQTEEEKARGRNGRL…	YREVNERANQFAHWLIQGPVRVRPGALIGLYLDKSDLGVVATFGIWKSGAAYVPIDPAYPAERIRFLVGDTGLSGIVTNRRHAERLREVLGDEHASVHVIEVEAVVAGPHPEQARENPGLALSSRDRAYVTYTSGTTGVPKGVPKYHYSVVNSITDLSERYDMRRPGTERVALFASYVFEPHLRQTLIALINEQTLVIVPDDVRLDPDLFPEYIERHGVTYLNATGSVLQHFDLRRCASLKRLLLVGEELTASGLRQLREKFAGRVVNEYAFTEAAFVTAVKEFGPGVTERRDRSIGRPLRNVKWYVLSQGLKQLPIGAIGELYIGGCGVAPGYLNRDDLTAERFTANPFQTEEEKARGRNGRLYRTGDLARVLLNGEVEFMGRADFQLKLNGVRVEPG…
	198	344	1752728	P94873	1752728	A1	L_aad	rk	K	>	aad	P94873	]	DFAEETRLDELFEQAALRSADRCAVVCGDERISYAELNRRCNRLAHWLLREGLTPGEIVGLYLDKSHRIVVATLGLWKAGGAYIPFDPSYPAERIQFTMRDTGSRRIVTHRHYFERLREMLAEACPEVELIDIEDALADADANADPGADAGNPDLGLGSQQVAYVTYTSGTTGIPKGVPKTHRSVVNAITDLSDRYQMREAGTEHVALFAALVFEPFMRQTLIALINSQTLVVVPDDVRLDPLRFPRFVDEHRISYLNGTRSVLQHFDLSQCRSLKRMLLVGEELTPSGLRTLRERFHGRIINEYAFTETAFVTAIKEYPPGDAERNDRSIGRPLRNVKCYIVSQNMKQVPIGAIGELYIGGTGVASGYLNRPDLTAERFLDNPFRTPGERAAGRNERI…	YAELNRRCNRLAHWLLREGLTPGEIVGLYLDKSHRIVVATLGLWKAGGAYIPFDPSYPAERIQFTMRDTGSRRIVTHRHYFERLREMLAEACPEVELIDIEDALADADANADPGADAGNPDLGLGSQQVAYVTYTSGTTGIPKGVPKTHRSVVNAITDLSDRYQMREAGTEHVALFAALVFEPFMRQTLIALINSQTLVVVPDDVRLDPLRFPRFVDEHRISYLNGTRSVLQHFDLSQCRSLKRMLLVGEELTPSGLRTLRERFHGRIINEYAFTETAFVTAIKEYPPGDAERNDRSIGRPLRNVKCYIVSQNMKQVPIGAIGELYIGGTGVASGYLNRPDLTAERFLDNPFRTPGERAAGRNERIYRTGDLAKFLPDGQIEFMGRSDFQLKLNGVRVE…
	200	873		Q9C1G0	74698077	A1	TST-aad	rrk	K	>	aad	Q9C1G0	]	IPAQQLEQMSRWNSTDGEYPANKRLHQLFEEAALQHGNRTALVYGEKQVTFANLNEQGNRLAHHLCYIGIYPEQLIGLFLDKSDMMITTILGIWKSGAAYTPIDPAYPDDRVRFLLDDTQVGILIASRRHVPRLQNNLIEKRQLQILTLESVLSSLHEQPAHTSSNLDHLQLNSKQLAYVTYTSGTTGFPKGIYKEHTSVVNSITDLSARYGVSGSDDEVILLFSAYVFEPFVRQMLMALTTGNTLAIINDEDKFDPDILLPFIRRHKVTYLNGTASVVQEYDLTTCPSLKRLVLVGENLTEARYKALRRRFKARILSEYGFTESAFVTALNIFDPASERTNMSLGRPVRNVKCYILDSNLKRLPLGVTGELHIGGLGISRGYMNRDELTRAKFLKNPY…	FANLNEQGNRLAHHLCYIGIYPEQLIGLFLDKSDMMITTILGIWKSGAAYTPIDPAYPDDRVRFLLDDTQVGILIASRRHVPRLQNNLIEKRQLQILTLESVLSSLHEQPAHTSSNLDHLQLNSKQLAYVTYTSGTTGFPKGIYKEHTSVVNSITDLSARYGVSGSDDEVILLFSAYVFEPFVRQMLMALTTGNTLAIINDEDKFDPDILLPFIRRHKVTYLNGTASVVQEYDLTTCPSLKRLVLVGENLTEARYKALRRRFKARILSEYGFTESAFVTALNIFDPASERTNMSLGRPVRNVKCYILDSNLKRLPLGVTGELHIGGLGISRGYMNRDELTRAKFLKNPYQDDEKGRGVNGLMYKTGDLARWLPNGEVEYLGRADFQIKLRGIRIEPGEI…
	201	878		Q9C1G0	Q9C1G0	A1	L_aad	rrk	K	>	aad	Q9C1G0	]	DGEYPANKRLHQLFEEAALQHGNRTALVYGEKQVTFANLNEQGNRLAHHLCYIGIYPEQLIGLFLDKSDMMITTILGIWKSGAAYTPIDPAYPDDRVRFLLDDTQVGILIASRRHVPRLQNNLIEKRQLQILTLESVLSSLHEQPAHTSSNLDHLQLNSKQLAYVTYTSGTTGFPKGIYKEHTSVVNSITDLSARYGVSGSDDEVILLFSAYVFEPFVRQMLMALTTGNTLAIINDEDKFDPDILLPFIRRHKVTYLNGTASVVQEYDLTTCPSLKRLVLVGENLTEARYKALRRRFKARILSEYGFTESAFVTALNIFDPASERTNMSLGRPVRNVKCYILDSNLKRLPLGVTGELHIGGLGISRGYMNRDELTRAKFLKNPYQDDEKGRGVNGLMYK…	FANLNEQGNRLAHHLCYIGIYPEQLIGLFLDKSDMMITTILGIWKSGAAYTPIDPAYPDDRVRFLLDDTQVGILIASRRHVPRLQNNLIEKRQLQILTLESVLSSLHEQPAHTSSNLDHLQLNSKQLAYVTYTSGTTGFPKGIYKEHTSVVNSITDLSARYGVSGSDDEVILLFSAYVFEPFVRQMLMALTTGNTLAIINDEDKFDPDILLPFIRRHKVTYLNGTASVVQEYDLTTCPSLKRLVLVGENLTEARYKALRRRFKARILSEYGFTESAFVTALNIFDPASERTNMSLGRPVRNVKCYILDSNLKRLPLGVTGELHIGGLGISRGYMNRDELTRAKFLKNPYQDDEKGRGVNGLMYKTGDLARWLPNGEVEYLGRADFQIKLRGIRIEPGEI…
	203	269	113315	P25464	113315	A1	L_aad	rk	K	>	aad	P25464	]	YPTEKRLHHLFEEAAVRRPQHVALICGDKRITYEELNAMANRLAHHLVSSGIQTEQLVGLFLDKTELMIATILGIWKSGAAHVPIDPGYPDERVKFVLNDTKAQVVIASQRHVDRLRAEAVGGQHLRIIGLESLFDNLAQQTQHSPETSGNLTHLPLNSKQLAYVTYTSGTTGFPKGIYKEHTSVVNSITDLSARYGVAGEDDEVILVFSAYVFEPFVRQMLMALTTGNSLAIISDEDKFDPDTLIPFIQKHKVTYIHATSSVLQEYDFGSCPSLKRMILVGENLTEPRYEALRQRFKSRILNEYGFTESAFVTALNIFEPTSQRKDMSLGRPVRNVKCYILDANLKRVPIGVTGELHIGGLGISRGYMNREELTRQKFLPNPYQTDKERQRGVNSTMY…	YEELNAMANRLAHHLVSSGIQTEQLVGLFLDKTELMIATILGIWKSGAAHVPIDPGYPDERVKFVLNDTKAQVVIASQRHVDRLRAEAVGGQHLRIIGLESLFDNLAQQTQHSPETSGNLTHLPLNSKQLAYVTYTSGTTGFPKGIYKEHTSVVNSITDLSARYGVAGEDDEVILVFSAYVFEPFVRQMLMALTTGNSLAIISDEDKFDPDTLIPFIQKHKVTYIHATSSVLQEYDFGSCPSLKRMILVGENLTEPRYEALRQRFKSRILNEYGFTESAFVTALNIFEPTSQRKDMSLGRPVRNVKCYILDANLKRVPIGVTGELHIGGLGISRGYMNREELTRQKFLPNPYQTDKERQRGVNSTMYKTGDLARWLPSGEVEYLGRADFQIKLRGIRIE…
	206	285	113314	P27742	113314	A1	L_aad	rk	K	>	aad	P27742	]	GEYPECKRLNHLIEEATQLHEDKVAIVYKRRQLTYGELNAQANCFAHYLRSIGILPEQLVALFLEKSENLIVTILGIWKSGAAYVPIDPTYPDERVRFVLEDTQAKVIIASNHLAERLQSEVISDRELSIIRLEHCLSAIDQQPSTFPRANLRDPSLTSKQLAYVTYTSGTTGFPKGILKQHTNVVNSITDLSARYGVTGDHHEAILLFSAYVFEPFVRQMLMALVNGHLLAMVDDAEKYDAEKLIPFIREHKITYLNGTASVLQEYDFSSCPSLKRLILVGENLTESRYLALRRHFKNCILNEYGFTESAFVTALNVFEPGSARNNTSLGRPVRNVKCYILNKSLKRVPIGATGELHIGGLGISKGYLNRPDLTPQRFIPNPFQTDHEKELGLNQLMY…	YGELNAQANCFAHYLRSIGILPEQLVALFLEKSENLIVTILGIWKSGAAYVPIDPTYPDERVRFVLEDTQAKVIIASNHLAERLQSEVISDRELSIIRLEHCLSAIDQQPSTFPRANLRDPSLTSKQLAYVTYTSGTTGFPKGILKQHTNVVNSITDLSARYGVTGDHHEAILLFSAYVFEPFVRQMLMALVNGHLLAMVDDAEKYDAEKLIPFIREHKITYLNGTASVLQEYDFSSCPSLKRLILVGENLTESRYLALRRHFKNCILNEYGFTESAFVTALNVFEPGSARNNTSLGRPVRNVKCYILNKSLKRVPIGATGELHIGGLGISKGYLNRPDLTPQRFIPNPFQTDHEKELGLNQLMYKTGDLARWLPNGEIEYLGRADFQIKLRGIRIEPG…
	208	273	113318	P26046	113318	A1	TST-aad	rrkk	K	>	aad	P26046	]	GEYPSSKRLHHLIEEVVERHEDKIAVVCDERELTYGELNAQGNSLARYLRSIGILPEQLVALFLDKSEKLIVTILGVWKSGAAYVPIDPTYPDERVRFVLDDTKARAIIASNQHVERLQREVIGDRNLCIIRLEPLLASLAQDSSKFPAHNLDDLPLTSQQLAYVTYTSGTTGFPKGIFKQHTNVVNSITDLSARYGVAGQHHEAILLFSACVFEPFVRQTLMALVNGHLLAVINDVEKYDADTLLPFIRRHSITYLNGTASVLQEYDFSDCPSLNRIILVGENLTEARYLALRQRFKNRILNEYGFTESAFVTALKIFDPESTRKDTSLGRPVRNVKCYILNPSLKRVPIGATGELHIGGLGISKGYLNRPELTPHRFIPNPFQTDCEKQLGINSLMY…	YGELNAQGNSLARYLRSIGILPEQLVALFLDKSEKLIVTILGVWKSGAAYVPIDPTYPDERVRFVLDDTKARAIIASNQHVERLQREVIGDRNLCIIRLEPLLASLAQDSSKFPAHNLDDLPLTSQQLAYVTYTSGTTGFPKGIFKQHTNVVNSITDLSARYGVAGQHHEAILLFSACVFEPFVRQTLMALVNGHLLAVINDVEKYDADTLLPFIRRHSITYLNGTASVLQEYDFSDCPSLNRIILVGENLTEARYLALRQRFKNRILNEYGFTESAFVTALKIFDPESTRKDTSLGRPVRNVKCYILNPSLKRVPIGATGELHIGGLGISKGYLNRPELTPHRFIPNPFQTDCEKQLGINSLMYKTGDLARWLPNGEVEYLGRADFQIKLRGIRIEPG…
	210	263	113317	P19787	113317	A1	L_aad	rrkk	K	>	aad	P19787	]	GEYPSSKRLHHLIEEVVERHEDKIAVVCDERELTYGELNAQGNSLARYLRSIGILPEQLVALFLDKSEKLIVTILGVWKSGAAYVPIDPTYPDERVRFVLDDTKARAIIASNQHVERLQREVIGDRNLCIIRLEPLLASLAQDSSKFPAHNLDDLPLTSQQLAYVTYTSGTTGFPKGIFKQHTNVVNSITDLSARYGVAGQHHEAILLFSACVFEPFVRQTLMALVNGHLLAVINDVEKYDADTLLPFIRRHSITYLNGTASVLQEYDFSDCPSLNRIILVGENLTEARYLALRQRFKNRILNEYGFTESAFVTALKIFDPESTRKDTSLGRPVRNVKCYILNPSLKRVPIGATGELHIGGLGISKGYLNRPELTPHRFIPNPFQTDCEKQLGINSLMY…	YGELNAQGNSLARYLRSIGILPEQLVALFLDKSEKLIVTILGVWKSGAAYVPIDPTYPDERVRFVLDDTKARAIIASNQHVERLQREVIGDRNLCIIRLEPLLASLAQDSSKFPAHNLDDLPLTSQQLAYVTYTSGTTGFPKGIFKQHTNVVNSITDLSARYGVAGQHHEAILLFSACVFEPFVRQTLMALVNGHLLAVINDVEKYDADTLLPFIRRHSITYLNGTASVLQEYDFSDCPSLNRIILVGENLTEARYLALRQRFKNRILNEYGFTESAFVTALKIFDPESTRKDTSLGRPVRNVKCYILNPSLKRVPIGATGELHIGGLGISKGYLNRPELTPHRFIPNPFQTDCEKQLGINSLMYKTGDLARWLPNGEVEYLGRADFQIKLRGIRIEPG…
y	212	656		Q83Y48	Q83Y48	A1	lys	K	K	>	lys	Q83Y48	]	SCEAVEQALRLANHQPAAPQAPFAPFHQWFKRSAAQWGEADALVYENRRYSYAQLDAEARVLAGHLHAAGVRRGDRVAVVQRYGPEVIIALLAVHQVGGIYVPLAIDDARHADLLKDIEPRLVLTLSACQEQLRGYPCLVQDDLPQATGTLHENEFEGRNTQPEDIAYIIFTSGSTGRPKGVSVSHGSWVSLLQALEQTYGQTEPGVTGILQMANFTFDVFMSDVVRALAVGARLIMCPRQSLADPEQLYELITAERVTLLEFVPAVLRQMIRYLEETGRRLDTLRTLTCGADVWFVHEYRKMQTLCGPQTRVVSVYGVTEATCESATFEPDAGWYDPERSLPIGGPLPNTSLYLVDATLNLVPRTVPGELLIGGGAVASGYMNRPELNEKSFLTGSFS…	YAQLDAEARVLAGHLHAAGVRRGDRVAVVQRYGPEVIIALLAVHQVGGIYVPLAIDDARHADLLKDIEPRLVLTLSACQEQLRGYPCLVQDDLPQATGTLHENEFEGRNTQPEDIAYIIFTSGSTGRPKGVSVSHGSWVSLLQALEQTYGQTEPGVTGILQMANFTFDVFMSDVVRALAVGARLIMCPRQSLADPEQLYELITAERVTLLEFVPAVLRQMIRYLEETGRRLDTLRTLTCGADVWFVHEYRKMQTLCGPQTRVVSVYGVTEATCESATFEPDAGWYDPERSLPIGGPLPNTSLYLVDATLNLVPRTVPGELLIGGGAVASGYMNRPELNEKSFLTGSFSASGRFLPGVGEQRFYRTGDLCRHMRDGTIEFLGRSDNQVKIRGFRIELGEV…
	218	247	68845359	P0C064	68845359	A3(4)	L_orn	rkk	K	>	orn	P0C064	]	SEEEQQRVLYDFNGTDATYATNKIFHELFEEQVEKTPDHIAVIDEREKLSYQELNAKANQLARVLRQKGVQPNSMVGIMVDRSLDMIVGMLGVLKAGGAYVPIDIDYPQERISYMMEDSGAALLLTQQKLTQQIAFSGDILYLDQEEWLHEEASNLEPIARPQDIAYIIYTSGTTGKPKGVMIEHQSYVNVAMAWKDAYRLDTFPVRLLQMASFAFDVSAGDFARALLTGGQLIVCPNEVKMDPASLYAIIKKYDITIFEATPALVIPLMEYIYEQKLDISQLQILIVGSDSCSMEDFKTLVSRFGSTIRIVNSYGVTEACIDSSYYEQPLSSLHVTGTVPIGKPYANMKMYIMNQYLQIQPVGVIGELCIGGAGVARGYLNRPDLTAEKFVPNPFVPG…	YQELNAKANQLARVLRQKGVQPNSMVGIMVDRSLDMIVGMLGVLKAGGAYVPIDIDYPQERISYMMEDSGAALLLTQQKLTQQIAFSGDILYLDQEEWLHEEASNLEPIARPQDIAYIIYTSGTTGKPKGVMIEHQSYVNVAMAWKDAYRLDTFPVRLLQMASFAFDVSAGDFARALLTGGQLIVCPNEVKMDPASLYAIIKKYDITIFEATPALVIPLMEYIYEQKLDISQLQILIVGSDSCSMEDFKTLVSRFGSTIRIVNSYGVTEACIDSSYYEQPLSSLHVTGTVPIGKPYANMKMYIMNQYLQIQPVGVIGELCIGGAGVARGYLNRPDLTAEKFVPNPFVPGEKLYRTGDLARWMPDGNVEFLGRNDHQVKIRGIRIELGEIEAQLRKHDSI…
	219	245		P0C063	39372	A3	TST-orn	rkk	K	>	orn	P0C063	]	SEEEQQRVLYDFNGTDATYATNKIFHELFEEQVEKTPDHIAVIDEREKLSYQELNAKANQLARVLRQKGVQPNSMVGIMVDRSLDMIVGMLGVLKAGGAYVPIDIDYPQERISYMMEDSGAALLLTQQKLTQQIAFSGDILYLDQEEWLHEEASNLEPIARPHYIAYIIYTSGTTGKPKGVMIEHQSYVNVAMAWKDAYRLDTFPVRLLQMASFAFAFDVSAGDFARALLTGGQLIVCPNEVKMDPASLYAIIKKYDITIFEATPALVIPLMEYIYEQKLDISQLQILIVGSDSCSMEDFKTLVSRFGSTIRIVNSYGVTEAALILAIMNQPLSSLHVTGTVPIGKPYANMKMYIMNQYLQIQPVGVIGELCIGGAGVARGYLNRPDLTAEKFVPNPFV…	YQELNAKANQLARVLRQKGVQPNSMVGIMVDRSLDMIVGMLGVLKAGGAYVPIDIDYPQERISYMMEDSGAALLLTQQKLTQQIAFSGDILYLDQEEWLHEEASNLEPIARPHYIAYIIYTSGTTGKPKGVMIEHQSYVNVAMAWKDAYRLDTFPVRLLQMASFAFAFDVSAGDFARALLTGGQLIVCPNEVKMDPASLYAIIKKYDITIFEATPALVIPLMEYIYEQKLDISQLQILIVGSDSCSMEDFKTLVSRFGSTIRIVNSYGVTEAALILAIMNQPLSSLHVTGTVPIGKPYANMKMYIMNQYLQIQPVGVIGELCIGGAGVARGYLNRPDLTAEKFVPNPFVPGEKLYRTGDLARWMPDGNVEFLGRNDHQVKIRGIRIELGEIEAQLRKHD…
	221	121	2647973	O33743	2623773	A5(9)	L_orn	rk	K	>	orn	O33743	]	SKAETEHMLHSFLATKTAYPTDKTFQKLFEEQVEKTPNEIAVLFGNEQLTYQELNAKANQLARVLRRKGVKPESTVGILVDRSLYMVIGMLAVLKAGGTFVPIDPDYPLERQAFMLEDSEAKLLLTLQKMNSQVAFPYETFYLDTETVDQEETGNLEHVAQPENVAYIIYTSGTTGKPKGVVIEHRSYANVAFAWKDEYHLDSFPVRLLQMASFAFDVSTGDFARALLTGGQLVICPNGVKMDPASLYETIRRHEITIFEATPALIMPLMHYVYENELDMSQMKLLILGADSCPAEDFKTLLARFGQKMRIINSYGVTEACIDTSYYEETDVTAIRSGTVPIGKPLPNMTMYVVDAHLNLQPVGVVGELCIGGAGVARGYLNRPELTEEKFVPNPFAPG…	YQELNAKANQLARVLRRKGVKPESTVGILVDRSLYMVIGMLAVLKAGGTFVPIDPDYPLERQAFMLEDSEAKLLLTLQKMNSQVAFPYETFYLDTETVDQEETGNLEHVAQPENVAYIIYTSGTTGKPKGVVIEHRSYANVAFAWKDEYHLDSFPVRLLQMASFAFDVSTGDFARALLTGGQLVICPNGVKMDPASLYETIRRHEITIFEATPALIMPLMHYVYENELDMSQMKLLILGADSCPAEDFKTLLARFGQKMRIINSYGVTEACIDTSYYEETDVTAIRSGTVPIGKPLPNMTMYVVDAHLNLQPVGVVGELCIGGAGVARGYLNRPELTEEKFVPNPFAPGERLYRTGDLAKWRADGNVEFLGRNDHQVKIRGVRIELGEIETQLRKLDGI…
	222	159		O68007	2982195	A2(7)	D_orn	rk	K	>	orn	O68007	]	EERHTVLYQFNDTNTEHPSGIFSELFEEQAEKSPNHPAAVFKDQMLTYRELNEKANQLARTLRQKGVQRESVVGIMAERSLEMLTGILAVLKAGGAYMPIDPGLPKERIQYLITDSGADLLLTQHQLIGSISFAGEIIQIDQADAYDTDGSNLEHLNSPGDLAYVIYTSGTTGNPKGVMVEHRNIIHAHYTWRKHYELASFSVNLLQLASMSFDVFAGDLCRSLLNGGTMYIVPDDVKLEMNLLYDMINKYGIHMLESTPSLIIPLMKYIDHHKLDFSSMKLLIMGSDTCTIKDYKWLVERFGQRMRIINSYGVTEASVDSGYYEEALDRIPEIANTPIGKPLDNTAFYILDPSLNPQPVGVYGELYIGGEGIARGYLNKPELTKERFVPNRFAAGGNM…	YRELNEKANQLARTLRQKGVQRESVVGIMAERSLEMLTGILAVLKAGGAYMPIDPGLPKERIQYLITDSGADLLLTQHQLIGSISFAGEIIQIDQADAYDTDGSNLEHLNSPGDLAYVIYTSGTTGNPKGVMVEHRNIIHAHYTWRKHYELASFSVNLLQLASMSFDVFAGDLCRSLLNGGTMYIVPDDVKLEMNLLYDMINKYGIHMLESTPSLIIPLMKYIDHHKLDFSSMKLLIMGSDTCTIKDYKWLVERFGQRMRIINSYGVTEASVDSGYYEEALDRIPEIANTPIGKPLDNTAFYILDPSLNPQPVGVYGELYIGGEGIARGYLNKPELTKERFVPNRFAAGGNMYKTGDLARWLPDGNVEFLGRIDHQVKIRGFRIETGEIETKLLENQNI…
y	224	563		Q70JX1	Q70JX1	A2	orn	k	K	>	orn	Q70JX1	]	KQKLLIEFNNTQTEFMEKHKLFHQLFEEKAEETPHQTAVIEGAQQISYSQLNERANRLARTLHKNGFGPGKRAAILANRSIEAIVSVLAVMKSGGAYIPVDSHYPEERIRYLLKDSAASVLMVQSEYKELASQLTDHNLFLIQLDLEDQYDICAKNIQPSASPDDTAYIIYTSGTTGTPKGVEVRNRSFTHAALAWRRIYELDLIPVRVLQMASFSFDVFSGDLARALLNGGTLVICPDDVRLEPQQLYRLIDQHRITFMESTPALVVPFMEYIYRRKLALQSVKILVLGSDMIKSQDFYTLHERFGKEMRIINSYGVTEATIDSSYYEAEMSEEPREDDVPIGVPLPNVQMYVLNKDKQVQPIGVFGELYIGGAGVAKGYWGQPELTEGAFSDPLQMG…	YSQLNERANRLARTLHKNGFGPGKRAAILANRSIEAIVSVLAVMKSGGAYIPVDSHYPEERIRYLLKDSAASVLMVQSEYKELASQLTDHNLFLIQLDLEDQYDICAKNIQPSASPDDTAYIIYTSGTTGTPKGVEVRNRSFTHAALAWRRIYELDLIPVRVLQMASFSFDVFSGDLARALLNGGTLVICPDDVRLEPQQLYRLIDQHRITFMESTPALVVPFMEYIYRRKLALQSVKILVLGSDMIKSQDFYTLHERFGKEMRIINSYGVTEATIDSSYYEAEMSEEPREDDVPIGVPLPNVQMYVLNKDKQVQPIGVFGELYIGGAGVAKGYWGQPELTEGAFSDPLQMGETLYRTGDQACWLPDGTLRFQGRIDKQVKIRGYRIETGEIESVLLKH…
	225	303		P39845	580910	A2	TST-orn	rk	K	>	orn	P39845	]	IVFEFNKTQVEFAQKDIPFHRIFEAKAEENPEHIAVIDNETEISYRLLNERANRLARTLQNRKGPKPTVAVLAKRSIDAIVGVLAVMKAGGVYIPIDAHYPKARIEYILRDSGADILLLQRELKHLISNSPESEMSHIFLDDEGSFEESNCNLNLSPAPEEPVYIIYTSGTTGAPKGVIVTYQNFTHAALAWRQIYELDRKPVRLLQIASFSFDVFSGDLARTLTNGGTLIVCPDETRLEPAEIYKIIKSQRITVMESTPALIIPVMEYVYRNQFKLPDLDILILGSDMVKAQDFKTLTDRFGQSMRIINSYGVTEATIDSSFYETSMGGECTGDNVPIGSPLPNVHMYVLSQTDQIQPIGVAGELCIGGAGVAKGYHHKPDLTQMKFTENPFVSGERL…	YRLLNERANRLARTLQNRKGPKPTVAVLAKRSIDAIVGVLAVMKAGGVYIPIDAHYPKARIEYILRDSGADILLLQRELKHLISNSPESEMSHIFLDDEGSFEESNCNLNLSPAPEEPVYIIYTSGTTGAPKGVIVTYQNFTHAALAWRQIYELDRKPVRLLQIASFSFDVFSGDLARTLTNGGTLIVCPDETRLEPAEIYKIIKSQRITVMESTPALIIPVMEYVYRNQFKLPDLDILILGSDMVKAQDFKTLTDRFGQSMRIINSYGVTEATIDSSFYETSMGGECTGDNVPIGSPLPNVHMYVLSQTDQIQPIGVAGELCIGGAGVAKGYHHKPDLTQMKFTENPFVSGERLYRTGDRACWLPNGTIRLLGRMDYQVKINGYRIETEEIESVLLQT…
	228	216	3643187	O87606	3643187	A2	D_orn	rk	K	>	orn	O87606	]	LIELNKTHVECSQTDTVFHRMFEKRAEETPEHIAVIDGEKQISYRHLNEKANRLARTLQEKGKETQPIVAVLAERSIDAIVGILAVMKAGGVYIPIDSHYPKARVEYLLKDSGAEILLLQNEVKHLIAGSDIGDISRVCLDDESFYESKKMHLSSSPAPEDSAYIIYTSGTTGAPKGVIVTHRNFAHAVLAWRRIYQLDQMPVRLLQMASFSFDVFSGDLARTLANGGTLVICPDETRLEPAELYALMNRQRITIMESTPALIVPFMEYVYRNQLSLPDLDILILGSDMVKAHDFKTLADRFGNKMRLINSYGVTEATIDSSYYEMNMGEEYSGDSVPIGIPLPNVKLCVLSQTDQIQPIGIAGELCIAGAGVAKGYHGKFELTEKKFTENPFVPGERL…	YRHLNEKANRLARTLQEKGKETQPIVAVLAERSIDAIVGILAVMKAGGVYIPIDSHYPKARVEYLLKDSGAEILLLQNEVKHLIAGSDIGDISRVCLDDESFYESKKMHLSSSPAPEDSAYIIYTSGTTGAPKGVIVTHRNFAHAVLAWRRIYQLDQMPVRLLQMASFSFDVFSGDLARTLANGGTLVICPDETRLEPAELYALMNRQRITIMESTPALIVPFMEYVYRNQLSLPDLDILILGSDMVKAHDFKTLADRFGNKMRLINSYGVTEATIDSSYYEMNMGEEYSGDSVPIGIPLPNVKLCVLSQTDQIQPIGIAGELCIAGAGVAKGYHGKFELTEKKFTENPFVPGERLYRTGDLACWLPNGTLRLLGRIDHQVKINGYRIETEEIESVLLQ…
	230	727		Q8GGP3	Q8GGP3	A1(2)	L_cys	rk	K	>	cys	Q8GGP3	]	LHEWNDTTRAFPDDRLMHQLFEEQAAQQPRAEALRWRGGGTMTYQELNRRANRIAARLAAEDVGPETVVAVSVPRGPMMVAVVLGILKAGGVYLPMEPHLPAERAAVILEEAHAEVVVTTADREGWPVPDGYARVCADAAVEGPHPADADNCPRPVTQPHNTAYIIFTSGSTGRPKGVAVAHRPVLNLINWCRRTFGFGPGDMGLCVTSLGFDLSVFDVFGLLGTGAALYIADAEQQRDPALLLDVLIEEPVTFWNSAPTTLAQVGPLLDTVGTAGTGDLRLVFLSGDFTPLPLPDEVRAVFPRADMISLGGATEATVWSNWFRIGAIDPAWRSIPYGRPIDNSRYHVLDEALRPCPVGVEGDLYIGGECLALGYVNQPELTADRFIPDPFHEDPQERL…	YQELNRRANRIAARLAAEDVGPETVVAVSVPRGPMMVAVVLGILKAGGVYLPMEPHLPAERAAVILEEAHAEVVVTTADREGWPVPDGYARVCADAAVEGPHPADADNCPRPVTQPHNTAYIIFTSGSTGRPKGVAVAHRPVLNLINWCRRTFGFGPGDMGLCVTSLGFDLSVFDVFGLLGTGAALYIADAEQQRDPALLLDVLIEEPVTFWNSAPTTLAQVGPLLDTVGTAGTGDLRLVFLSGDFTPLPLPDEVRAVFPRADMISLGGATEATVWSNWFRIGAIDPAWRSIPYGRPIDNSRYHVLDEALRPCPVGVEGDLYIGGECLALGYVNQPELTADRFIPDPFHEDPQERLYKTGDRALYYPDGNLSFQGRADGQVKVRGFRVELAEIEHRLRA…
y	231	416		Q333U7	Q333U7	A1(3)	cys	k	K	>	cys	Q333U7	]	GEREKILYRWNDTDRSFPCPGPIHLPFEQQAAARPDAIAVRWSGGTMTYRELNRQANRIAWTLKRRGVRPETVVGVAVRRGPLMVAAVLGVLKAGGAYLPIGSTLPSDRVAGMLADASATLVLTTEDTNRWTPPDGVELLDVGRAGLALSLDGEINPEPVASADNTAYIIFTSGSTGKPKGVTVAHRPVHNLLNWCYRTFDFGPDDVSLCVTSLDFDLSVFDIFGLLGAGGGFYIADATQQRDPEMLLDVLLSEPITFWNSVPGTLNQLAPLLPQTAGSPGVQDLRLVFFSGDYTPLSLPDQVRAVFPHAEIISLGGATEATVWSNFFPVGAIDPQWRSIPYGRPIDNARYYVLDEKLEPCAVGVEGDLYIGGPVIALGYVNRPDLTAERFIADPFGGV…	YRELNRQANRIAWTLKRRGVRPETVVGVAVRRGPLMVAAVLGVLKAGGAYLPIGSTLPSDRVAGMLADASATLVLTTEDTNRWTPPDGVELLDVGRAGLALSLDGEINPEPVASADNTAYIIFTSGSTGKPKGVTVAHRPVHNLLNWCYRTFDFGPDDVSLCVTSLDFDLSVFDIFGLLGAGGGFYIADATQQRDPEMLLDVLLSEPITFWNSVPGTLNQLAPLLPQTAGSPGVQDLRLVFFSGDYTPLSLPDQVRAVFPHAEIISLGGATEATVWSNFFPVGAIDPQWRSIPYGRPIDNARYYVLDEKLEPCAVGVEGDLYIGGPVIALGYVNRPDLTAERFIADPFGGVPGQRIYRTGDRASFFPDGNICFLGRADGQVKVRGFRIELGEIEYALGR…
	233	202	3386354	O85740	3386354	A1(3)	L_cys	rrrk	K	>	cys	O85740	]	TEPVEAPPQALPGSARSIAAGFAERALLTPDATAIHDAAGSYSYRQVAQHASALRRVLEAHGAGRGRRVAVMLPKSAAQLVAVIGILQAGAAYVPVDIRQPPLRRQAILASAEVVALVCLESDVPDVGCACVAIDRLAADSAWPPPPAAEVAADDLAYVIYTSGSTGTPKGVMLSHAAVSNTLLDINQRYGVDANDRVLGLAELSFDLSVYDFFGATAAGAQVVLPDPARGSDPSHWAELLERHAITLWNSVPAQGQMLIDYLESEPQRHLPGPRCVLWSGDWIPVSLPTRWWRRWPDSAAVQPGRRTEAAIWSIEQPIRPQHTELASIPYGRALRGQSVEVLDARGRRCPPGVRGEIHIGGVGLALGYAGDPQRTAERFVRHPDGRRLYRTGDLGRYL…	YRQVAQHASALRRVLEAHGAGRGRRVAVMLPKSAAQLVAVIGILQAGAAYVPVDIRQPPLRRQAILASAEVVALVCLESDVPDVGCACVAIDRLAADSAWPPPPAAEVAADDLAYVIYTSGSTGTPKGVMLSHAAVSNTLLDINQRYGVDANDRVLGLAELSFDLSVYDFFGATAAGAQVVLPDPARGSDPSHWAELLERHAITLWNSVPAQGQMLIDYLESEPQRHLPGPRCVLWSGDWIPVSLPTRWWRRWPDSAAVQPGRRTEAAIWSIEQPIRPQHTELASIPYGRALRGQSVEVLDARGRRCPPGVRGEIHIGGVGLALGYAGDPQRTAERFVRHPDGRRLYRTGDLGRYLADGSIEFLGREDDQVKIRGHRIELAELDAALCAHPQVNLAATV
	237	151		O68006	2982194	A2	L_cys	rk	K	>	cys	O68006	]	TDQSFDAKPLHELFTGQVKHGPDRMALKHHDEVMTYQELDEKSNQVARFLIGKGVEKGDYIGVIGKRSLGTIVNLLAVLKTGAAYIPLDPDYPEERKAYIQSKSNCKFFISHDVYDKEHIERFSKAPVDRKVDLDDMAYVIFTSGSTGKPKGVQITHVPQRNTILDINEKFNVTEQDNIMGISSLCFDLSVYDVFGALSSGASLVIIDDQRDVFSLKETAEKERITIWNSVPAIMGMTADVYPDNELNHHLRLILLSGDWIPLQLPATIKKTFKNAEVISLGGATEGSIWSIYYPIQKVEEDWKSIPYGKPLANQKIYVLNQNKQLCPVGVEGELYIGGAGVASGYIHDQEKTEHSFIQHQELGYIYKTGDYGVLKEDGYVEFLGRKDSQVKIRGYRVE…	YQELDEKSNQVARFLIGKGVEKGDYIGVIGKRSLGTIVNLLAVLKTGAAYIPLDPDYPEERKAYIQSKSNCKFFISHDVYDKEHIERFSKAPVDRKVDLDDMAYVIFTSGSTGKPKGVQITHVPQRNTILDINEKFNVTEQDNIMGISSLCFDLSVYDVFGALSSGASLVIIDDQRDVFSLKETAEKERITIWNSVPAIMGMTADVYPDNELNHHLRLILLSGDWIPLQLPATIKKTFKNAEVISLGGATEGSIWSIYYPIQKVEEDWKSIPYGKPLANQKIYVLNQNKQLCPVGVEGELYIGGAGVASGYIHDQEKTEHSFIQHQELGYIYKTGDYGVLKEDGYVEFLGRKDSQVKIRGYRVEMGEIENTLVSHQEITKAS
	240	904		Q9FDB0	Q9FDB0	A1	thr	rk	K	>	thr	Q9FDB0	]	SHYRFNSDESASHDCDFLAKLAQQLFVRTEDKTAVICGEQTLSYAQLGEQVQRVMWQLKARGLTTGNVLAICLPRSVEHIVISLASALSGIIWVPIDAASPKERLNYLLENCHADLVVMDKPCEFGNVIAFDALIEPVLFADGVPDVTPLDQLSRLSQSQQTAYYLYTSGTTGKPKCVVVNNQATSNVIGQTGQAWHLTSEDVVMSVTPLHHDMSVFDLFATLSFGATLVLPAGHEEKDALQWNRLIERHQVTIWVSVPAILEMLLSCTQAGQLHSLRLIAQGGDYIKPATIAQLRAGSNPPRLISLGGPTETTIWSIWHELTADDVSVIPYGRPLAGNRYFIMDEIQRHVPQGVVGRIFTSGVNLAQGYLEDGELKQTDFVTVLDEHGHPVRAFRTGD…	YAQLGEQVQRVMWQLKARGLTTGNVLAICLPRSVEHIVISLASALSGIIWVPIDAASPKERLNYLLENCHADLVVMDKPCEFGNVIAFDALIEPVLFADGVPDVTPLDQLSRLSQSQQTAYYLYTSGTTGKPKCVVVNNQATSNVIGQTGQAWHLTSEDVVMSVTPLHHDMSVFDLFATLSFGATLVLPAGHEEKDALQWNRLIERHQVTIWVSVPAILEMLLSCTQAGQLHSLRLIAQGGDYIKPATIAQLRAGSNPPRLISLGGPTETTIWSIWHELTADDVSVIPYGRPLAGNRYFIMDEIQRHVPQGVVGRIFTSGVNLAQGYLEDGELKQTDFVTVLDEHGHPVRAFRTGDQGYYRADGNIIFASRINGYVKVRGVRVSLPDIEKQLQTHPALA…
	241	324		P48633	408802	A1	TST-cys	rrk	K	>	cys	P48633	]	MPASQRAIRERVNATGAPIPEGLLHEGIFRIALQQPQALAVTDMRYQWNYHELTDYARRCAGRLVECGVQPGDNVAITMSKGAGQLVAVLAVLLAGAVYVPVSLDQPAARREKIYADASVRLVLICQHDASAGSDDIPVLAWQQAIEAEPIVNPVVRAPTQPAYIIYTSGSTGTPKGVVISHRGALNTCCDINTRYQVGPHDRVLALSALHFDLSVYDIFGVLRAGGALVMVMENQRRDPHAWCELIQRHQVTLWNSVPALFDMLLTWCEGFADATPENLRAVMLSGDWIGLDLPARYRAFRPQGQFIAMGGATEASIWSNACEIHDVPAHWRSIPYGFPLTNQRYRVVDERGRDCPDWVSGELWIGGIGVAEGYFNDSLRSEQQFLTLPDERWYRTGD…	YHELTDYARRCAGRLVECGVQPGDNVAITMSKGAGQLVAVLAVLLAGAVYVPVSLDQPAARREKIYADASVRLVLICQHDASAGSDDIPVLAWQQAIEAEPIVNPVVRAPTQPAYIIYTSGSTGTPKGVVISHRGALNTCCDINTRYQVGPHDRVLALSALHFDLSVYDIFGVLRAGGALVMVMENQRRDPHAWCELIQRHQVTLWNSVPALFDMLLTWCEGFADATPENLRAVMLSGDWIGLDLPARYRAFRPQGQFIAMGGATEASIWSNACEIHDVPAHWRSIPYGFPLTNQRYRVVDERGRDCPDWVSGELWIGGIGVAEGYFNDSLRSEQQFLTLPDERWYRTGDLGCYWPDGTIEFLGRRDKQVKVGGYRIELGEIESALSQLAGVKQATVL
	244	595	48323	Q79JZ1	48323	A1	TST-cys	rk	K	>	cys	Q79JZ1	]	LPKHQESIRNKINQQGDLELTKELLHQRFFKNVESTPNALAIIHGQESLDYITLASYAKSCAGALTEAGVKSGDRVAVTMNKGIGQIVAVLGILYAGAIYVPVSLDQPQERRESIYQGAGINVILINESDSKNSPSNDLFFFLDWQTAIKSEPMRSPQDVAPSQPAYIIYTSGSTGTPKGVVISHQGALNTCIAINRRYQIGKNDRVLALSALHFDLSVYDIFGLLSAGGTIVLVSELERRDPIAWCQAIEEHNVTMWNSVPALFDMLLTYATCFNSIAPSKLRLTMLSGDWIGLDLPQRYRNYRVDGQFIAMGGATEASIWSNVFDVEKVPMEWRSIPYGYPLPRQQYRVVDDLGRDCPDWVAGELWIGGDGIALGYFDDELKTQAQFLHIDGHAWYR…	YITLASYAKSCAGALTEAGVKSGDRVAVTMNKGIGQIVAVLGILYAGAIYVPVSLDQPQERRESIYQGAGINVILINESDSKNSPSNDLFFFLDWQTAIKSEPMRSPQDVAPSQPAYIIYTSGSTGTPKGVVISHQGALNTCIAINRRYQIGKNDRVLALSALHFDLSVYDIFGLLSAGGTIVLVSELERRDPIAWCQAIEEHNVTMWNSVPALFDMLLTYATCFNSIAPSKLRLTMLSGDWIGLDLPQRYRNYRVDGQFIAMGGATEASIWSNVFDVEKVPMEWRSIPYGYPLPRQQYRVVDDLGRDCPDWVAGELWIGGDGIALGYFDDELKTQAQFLHIDGHAWYRTGDMGCYWPDGTLEFLGRRDKQVKVGGYRIELGEIEVALNNIPGVQRAVAI
	249	200	3386353	O85739	3386353	A1	TST-cys	rrk	K	>	cys	O85739	]	PLPWAQQARRALLNGQPACATARTLHRDFFLRAAEAPDADALLYRDQRVTRGELAERALRIAGGLREAGVRPGDAVEVSLPRGPQQVAAVFGVLAAGACYVPLDIDQPPARRRLIEEAAGVCLAITEEDDPQALPPRLDVQRLLRGPALAAPVPLAPQASAYVIYTSGSTGVPKGVEVSHAAAINTIDALLDLLRVNASDRLLAVSALDFDLSVFDLFGGLGAGASLVLPAQEQARDAAAWAEAIQRHAVSLWNSAPALLEMALSLPASQADYRSLRAVLLSGDWVALDLPGRLRPRCAEGCRLHVLGGATEAGIWSNLQSVDTVPPHWRSIPYGRPLPGQAYRVVDTHGRDVPDLVVGELWIGGASLARGYRNDPELSARRFVHDAQGRWYRTGDRGR…	RGELAERALRIAGGLREAGVRPGDAVEVSLPRGPQQVAAVFGVLAAGACYVPLDIDQPPARRRLIEEAAGVCLAITEEDDPQALPPRLDVQRLLRGPALAAPVPLAPQASAYVIYTSGSTGVPKGVEVSHAAAINTIDALLDLLRVNASDRLLAVSALDFDLSVFDLFGGLGAGASLVLPAQEQARDAAAWAEAIQRHAVSLWNSAPALLEMALSLPASQADYRSLRAVLLSGDWVALDLPGRLRPRCAEGCRLHVLGGATEAGIWSNLQSVDTVPPHWRSIPYGRPLPGQAYRVVDTHGRDVPDLVVGELWIGGASLARGYRNDPELSARRFVHDAQGRWYRTGDRGRYWGDGTLEFLGRVDQQVKVRGQRIELGEVEAALCAQAGVESACAA
	252	333	1657366	P71717	1657366	A1	TST-ser-thr	rrk	K	>	ser|thr	P71717	]	LPAAQRAVRAALNGRTAAPSTEALHDGFFRQAQQQPDAPAVFASSGDLSYAQLRDQASAVAAALRAAGLRVGDTVAVLGPKTGEQVAAVLGILAAGGVYLPIGVDQPRDRAERILATGSVNLALVCGPPCQVRVPVPTLLLADVLAAAPAEFVPGPSDPTALAYVLFTSGSTGEPKGVEVAHDAAMNTVETFIRHFELGAADRWLALATLECDMSVLDIFAALRSGGAIVVVDEAQRRDPDAWARLIDTYEVTALNFMPGWLDMLLEVGGGRLSSLRAVAVGGDWVRPDLARRLQVQAPSARFAGLGGATETAVHATIFEVQDAANLPPDWASVPYGVPFPNNACRVVADSGDDCPDWVAGELWVSGRGIARGYRGRPELTAERFVEHDGRTWYRTGDL…	YAQLRDQASAVAAALRAAGLRVGDTVAVLGPKTGEQVAAVLGILAAGGVYLPIGVDQPRDRAERILATGSVNLALVCGPPCQVRVPVPTLLLADVLAAAPAEFVPGPSDPTALAYVLFTSGSTGEPKGVEVAHDAAMNTVETFIRHFELGAADRWLALATLECDMSVLDIFAALRSGGAIVVVDEAQRRDPDAWARLIDTYEVTALNFMPGWLDMLLEVGGGRLSSLRAVAVGGDWVRPDLARRLQVQAPSARFAGLGGATETAVHATIFEVQDAANLPPDWASVPYGVPFPNNACRVVADSGDDCPDWVAGELWVSGRGIARGYRGRPELTAERFVEHDGRTWYRTGDLARYWHDGTLEFVGRADHRVKISGYRVELGEIEAALQRLPGVHAAAAT
	256	892		Q9FB18	Q9FB18	A2	cys	rkk	K	>	cys	Q9FB18	]	QAAVRRRTAATEAPLPARLLHEAVGDAARRHADLTALVDGDTRMTYRRLTEHARRVGRTLRRLGARPGRLVPVVARKGWRQAVAALGVLESGAAYLPLDPELPAERLVHLVRRAEAALLLTERALLDTLAVPVGVTVLAVDDDAALDADGGPLQSVQNLTDLAYTIFTSGSTGEPKGVMIDHLGAANTLECVNRRFGTGPGDAVLAVSSPSFDLAVYDLFGVLAAGGTVVVPAHDRRRDPGHWAELIRRERVTLWNSVPALGTLLTEYAEALAPDALRTLRAVLLSGDWIPLGLPDRIRALSAPGATVMSLGGATEASIWSVWYEIGKVHEAWSSIPYGTPMANQRLEVLDEQLRPRPDWVPGELYIGGTGVAKGYWRDPEQTSLRFPVHPGSGQRLYR…	YRRLTEHARRVGRTLRRLGARPGRLVPVVARKGWRQAVAALGVLESGAAYLPLDPELPAERLVHLVRRAEAALLLTERALLDTLAVPVGVTVLAVDDDAALDADGGPLQSVQNLTDLAYTIFTSGSTGEPKGVMIDHLGAANTLECVNRRFGTGPGDAVLAVSSPSFDLAVYDLFGVLAAGGTVVVPAHDRRRDPGHWAELIRRERVTLWNSVPALGTLLTEYAEALAPDALRTLRAVLLSGDWIPLGLPDRIRALSAPGATVMSLGGATEASIWSVWYEIGKVHEAWSSIPYGTPMANQRLEVLDEQLRPRPDWVPGELYIGGTGVAKGYWRDPEQTSLRFPVHPGSGQRLYRTGDFARHLPDGTLEFLGRQDDQVKIGGFRVELGEVEAALGRLPDV…
	257	890		Q9FB18	75414060	A2	TST-cys	rkk	K	>	cys	Q9FB18	]	QAAVRRRTAATEAPLPARLLHEAVGDAARRHADLTALVDGDTRMTYRRLTEHARRVGRTLRRLGARPGRLVPVVARKGWRQAVAALGVLESGAAYLPLDPELPAERLVHLVRRAEAALLLTERALLDTLAVPVGVTVLAVDDDAALDADGGPLQSVQNLTDLAYTIFTSGSTGEPKGVMIDHLGAANTLECVNRRFGTGPGDAVLAVSSPSFDLAVYDLFGVLAAGGTVVVPAHDRRRDPGHWAELIRRERVTLWNSVPALGTLLTEYAEALAPDALRTLRAVLLSGDWIPLGLPDRIRALSAPGATVMSLGGATEASIWSVWYEIGKVHEAWSSIPYGTPMANQRLEVLDEQLRPRPDWVPGELYIGGTGVAKGYWRDPEQTSLRFPVHPGSGQRLYR…	YRRLTEHARRVGRTLRRLGARPGRLVPVVARKGWRQAVAALGVLESGAAYLPLDPELPAERLVHLVRRAEAALLLTERALLDTLAVPVGVTVLAVDDDAALDADGGPLQSVQNLTDLAYTIFTSGSTGEPKGVMIDHLGAANTLECVNRRFGTGPGDAVLAVSSPSFDLAVYDLFGVLAAGGTVVVPAHDRRRDPGHWAELIRRERVTLWNSVPALGTLLTEYAEALAPDALRTLRAVLLSGDWIPLGLPDRIRALSAPGATVMSLGGATEASIWSVWYEIGKVHEAWSSIPYGTPMANQRLEVLDEQLRPRPDWVPGELYIGGTGVAKGYWRDPEQTSLRFPVHPGSGQRLYRTGDFARHLPDGTLEFLGRQDDQVKIGGFRVELGEVEAALGRLPDV…
	259	593	38174851	Q70P97	38174851	A1	cys	rk	K	>	cys	Q70P97	]	LPAAQRARRESFNATAAAIPEARLDALFLAQAERMPERVAVIDHGRTLSYAQLREHASALASQLVTLGAKPDTLIAVVLEKGWRQAVAVLAIQLAGAAYLPVDPALPEDRRNLLLQEGQVKVALTEPRLAERLSWPEDVEVVVVADIARGAALPERRGSVTDLAYCIYTSGSTGRPKGVMIDHRSAANTVQDINSRFQVGPEDRVFALSSLGFDLSVYDIFGALAVGAAFVLPESEATKDPASWLNLLRTHRVSVWNSVPTLMEMLVDVAETRGERLPDSLRLVMMSGDWIPVTLPDRIRRLARGDIQIISLGGATEGSVWSILHPIGQVEPTARSIPYGRPMLNQRFYVLDDALASRPDYVPGELFIGGVGVARGYFRDDVRTAERFIVHPKTNERLY…	YAQLREHASALASQLVTLGAKPDTLIAVVLEKGWRQAVAVLAIQLAGAAYLPVDPALPEDRRNLLLQEGQVKVALTEPRLAERLSWPEDVEVVVVADIARGAALPERRGSVTDLAYCIYTSGSTGRPKGVMIDHRSAANTVQDINSRFQVGPEDRVFALSSLGFDLSVYDIFGALAVGAAFVLPESEATKDPASWLNLLRTHRVSVWNSVPTLMEMLVDVAETRGERLPDSLRLVMMSGDWIPVTLPDRIRRLARGDIQIISLGGATEGSVWSILHPIGQVEPTARSIPYGRPMLNQRFYVLDDALASRPDYVPGELFIGGVGVARGYFRDDVRTAERFIVHPKTNERLYRTGDLGRFLPGGDIEFLGRKDFQVKVAGHRIELGEIEAALLRHPALREA…
y	260	512		Q5MD35	Q5MD35	A1	cys	K	K	>	cys	Q5MD35	]	SLLLPPAQRARRESFNATAAAIPEARLDDLFLARAEQLPERVAVIDADRTLSYAQLREHAADLATRLAALGARPDNLIAIVLEKGWRQAVAVLAVQLAGAAYLPVDPALPDERRALLLQEGKVRVVVTEPRLAERLSWPGDVEVVVVADIARGVSRPERRGSASDLAYCIYTSGSTGRPKGVMIEHRAAANTLLDINARFQVGPEDRIFALSSLGFDLSVYDIFGALAAGAALVLPETEATRDPARWLRLLRAHRVSVWNSVPTLMEMLVDVAETRGERLPDSLRLVMMSGDWIPVTLPDRIRRLARGDIQIISLGGATEGSVWSILHPIGQVPPGARSIPYGRPMLNQRFHVLDEALSPRPDHVPGELFIGGVGVARGYFGDEVRTAERFIVHPKTRE…	YAQLREHAADLATRLAALGARPDNLIAIVLEKGWRQAVAVLAVQLAGAAYLPVDPALPDERRALLLQEGKVRVVVTEPRLAERLSWPGDVEVVVVADIARGVSRPERRGSASDLAYCIYTSGSTGRPKGVMIEHRAAANTLLDINARFQVGPEDRIFALSSLGFDLSVYDIFGALAAGAALVLPETEATRDPARWLRLLRAHRVSVWNSVPTLMEMLVDVAETRGERLPDSLRLVMMSGDWIPVTLPDRIRRLARGDIQIISLGGATEGSVWSILHPIGQVPPGARSIPYGRPMLNQRFHVLDEALSPRPDHVPGELFIGGVGVARGYFGDEVRTAERFIVHPKTRERLYRTGDLGRFLPSGDIEFLGRKDFQVKVAGHRIELGEIEAALLRHPALREA…
y	261	978	6635396	Q9RFK9	6635396	A1	cys	K	K	>	cys	Q9RFK9	]	VVRLPEAQRARRETFNATTASIPEARLDGLFLAQAEQGPQRMAILEPALRMSYGELLGQAGSLAAHLAELGARPNELTAVVLEKGWRQIVAVTAIHLAGSAYLPIDPALPEERRRLLLEEGQVKVVLTESHLAERLSWPASVRVVAIADTARGAPPRLPARAASDMAYCIYTSGSTGRPKGVKIEHRAAANTILDINERFGVGPADRVFALSSLGFDLSVYDIFGSLAAGAAIVLPQPEVTRDPAHWLQVLRQQGVTIWNSVPTLMEMLVDQVEARGELLPETLRLVMLSGDWIPVTLPDRIRRLSRDIRVISLGGATEASIWSIIHPIGRVDPAARSIPYGRPMLNQRFYVLDEKLAPRPDHVPGDLYIGGVGLAQGYFRDEETTRARFFNHPRTGER…	YGELLGQAGSLAAHLAELGARPNELTAVVLEKGWRQIVAVTAIHLAGSAYLPIDPALPEERRRLLLEEGQVKVVLTESHLAERLSWPASVRVVAIADTARGAPPRLPARAASDMAYCIYTSGSTGRPKGVKIEHRAAANTILDINERFGVGPADRVFALSSLGFDLSVYDIFGSLAAGAAIVLPQPEVTRDPAHWLQVLRQQGVTIWNSVPTLMEMLVDQVEARGELLPETLRLVMLSGDWIPVTLPDRIRRLSRDIRVISLGGATEASIWSIIHPIGRVDPAARSIPYGRPMLNQRFYVLDEKLAPRPDHVPGDLYIGGVGLAQGYFRDEETTRARFFNHPRTGERLYRTGDLGRFLPEGEIEFLGRKDFQVKIAGHRIELGEIEAVLQRHPSIREAV…
	263	937	7453558	Q9KIZ9	7453558	A1	cys	rk	K	>	cys	Q9KIZ9	]	PPAQLEARASANETNSLLSEHTLHGLFAARVEQLPMQLAVVSARKTLTYEELSRRSRRLGARLREQGARPNTLVAVVMEKGWEQVVAVLAVLESGAAYVPIDADLPAERIHYLLDHGEVKLVLTQPWLDGKLSWPPGIQRLLVSDAGVEGDGDQLPMMPIQTPSDLAYVIYTSGSTGLPKGVMIDHRGAVNTILDINERFEIGPGDRVLALSSLSFDLSVYDVFGILAAGGTIVVPDASKLRDPAHWAALIEREKVTVWNSVPALMRMLVEHSEGRPDSLARSLRLSLLSGDWIPVGLPGELQAIRPGVSVISLGGATEASIWSIGYPVRNVDPSWASIPYGRPLRNQTFHVLDEALEPRPVWVPGQLYIGGVGLALGYWRDEEKTRNSFLVHPETGER…	YEELSRRSRRLGARLREQGARPNTLVAVVMEKGWEQVVAVLAVLESGAAYVPIDADLPAERIHYLLDHGEVKLVLTQPWLDGKLSWPPGIQRLLVSDAGVEGDGDQLPMMPIQTPSDLAYVIYTSGSTGLPKGVMIDHRGAVNTILDINERFEIGPGDRVLALSSLSFDLSVYDVFGILAAGGTIVVPDASKLRDPAHWAALIEREKVTVWNSVPALMRMLVEHSEGRPDSLARSLRLSLLSGDWIPVGLPGELQAIRPGVSVISLGGATEASIWSIGYPVRNVDPSWASIPYGRPLRNQTFHVLDEALEPRPVWVPGQLYIGGVGLALGYWRDEEKTRNSFLVHPETGERLYKTGDLGRYLPDGNIEFMGREDNQIKLRGYRVELGEIEETLKSHPNV…
	266	720		Q8GAQ3	Q8GAQ3	A2(4)	cys	rk	K	>	cys	Q8GAQ3	]	SQLTQRLQVNETYAPVSEETLHNLFVKQVQQRPEAIALITPQRTLTYHELYTEAQALGQQVQQLGATPNTLVAVLMEKGWEQIVAVLGILMAGAAYLPIDAALPQERQWSLLEQGEVKLVVTQAALNASLGLPDHLHCLVVASQPQEIIDTPLEANVSSSDLAYVIFTSGSTGTPKGVMIDHRGAVNTIQDINQRFDVQPTDRMLAVSALNFDLSVYDIFGLLAAGGTLVMPTPEAAKDPVHWVELMTTHQVTLWNTVPALMQMLVEYLSEHPDQVTEDLRLALLSGDWIPLNLPTQIQSLWPQGQVVSLGGATEASIWSVYYPITTVEPEWKSIPYGKPLVNQSLHVLNHNLDPCPNWVPGQLYIGGIGLAQGYWRDEQKTNASFILHPQTGERLYKT…	YHELYTEAQALGQQVQQLGATPNTLVAVLMEKGWEQIVAVLGILMAGAAYLPIDAALPQERQWSLLEQGEVKLVVTQAALNASLGLPDHLHCLVVASQPQEIIDTPLEANVSSSDLAYVIFTSGSTGTPKGVMIDHRGAVNTIQDINQRFDVQPTDRMLAVSALNFDLSVYDIFGLLAAGGTLVMPTPEAAKDPVHWVELMTTHQVTLWNTVPALMQMLVEYLSEHPDQVTEDLRLALLSGDWIPLNLPTQIQSLWPQGQVVSLGGATEASIWSVYYPITTVEPEWKSIPYGKPLVNQSLHVLNHNLDPCPNWVPGQLYIGGIGLAQGYWRDEQKTNASFILHPQTGERLYKTGDLARYLPDGNSEFLGREDFQVKISGYRIELGEIEATLLGHATVKE…
y	267	525		Q6DNE7	Q6DNE7	A1(4)	cys	K	K	>	cys	Q6DNE7	]	LPTAQLALQAQVNQTTQSWSEDILHSLFVKQVQVQSEATAVISPQKSLTYGELYQRSHQLGHGLRKLGVKPNQLVAVVMEKGWEQVVAVLGILMSGGAYLPIDPGLPQERQWYLLEQAQVTQVLTQTHLKQSLGWPEGIKCWSVDTEELAEYDPNPLEPVQTSEDLAYVIYTSGSTGLPKGVMIDHRGAINTILDINQRFKVTPSDRVLALAALNFDLSVYDIFGVLGAGGAIVMPPPKAAKDPACWRELIIAHEVTLWNSVPALMQMLVEHLLGTSATAVGDLRVVMLSGDWLPVDLPSKIQSLWSNVQVMSLGGATEASIWSIGYPIEKVGSDWKSIPYGKPLLNQSFYVLNELMEPRPVWVPGQLYIGGVGLAKGYWKNEHKTQASFITHPVTQEP…	YGELYQRSHQLGHGLRKLGVKPNQLVAVVMEKGWEQVVAVLGILMSGGAYLPIDPGLPQERQWYLLEQAQVTQVLTQTHLKQSLGWPEGIKCWSVDTEELAEYDPNPLEPVQTSEDLAYVIYTSGSTGLPKGVMIDHRGAINTILDINQRFKVTPSDRVLALAALNFDLSVYDIFGVLGAGGAIVMPPPKAAKDPACWRELIIAHEVTLWNSVPALMQMLVEHLLGTSATAVGDLRVVMLSGDWLPVDLPSKIQSLWSNVQVMSLGGATEASIWSIGYPIEKVGSDWKSIPYGKPLLNQSFYVLNELMEPRPVWVPGQLYIGGVGLAKGYWKNEHKTQASFITHPVTQEPLYKTGDLGRYLPDGNIEFLGREDFQVKINGYRVELGEIEVALKQFPGIK…
	270	391	440169	Q09164	440169	A4	L_val	rk	K	>	val	Q09164	]	LLDVQKTEYPRDSSVVDVFHEQVSINPDSIALIHGSEKLSYAQLDRESDRVARWLRHRSFSSDTLIAVLAPRSCETIIAFLGILKANLAYLPLDVKAPAARIDAIVSSLPGNKLILLGANVTPPKLQEAAIDFVPIRDTFTTLTDGTLQDGPTIERPSAQSLAYAMFTSGSTGRPKGVMVQHRNIVRLVKNSNVVAKQPAAARIAHISNLAFDASSWEIYAPLLNGGAIVCADYFTTIDPQALQETFQEHEIRGAMLPPSLLKQCLVQAPDMISRLDILFAAGDRFSSVDALQAQRLVGSGVFNAYGPTENTILSTIYNVAENDSFVNGVPIGSAVSNSGAYIMDKNQQLVPAGVMGELVVTGDGLARGYMDPKLDADRFIQLTVNGSEQVRAYRTGDR…	YAQLDRESDRVARWLRHRSFSSDTLIAVLAPRSCETIIAFLGILKANLAYLPLDVKAPAARIDAIVSSLPGNKLILLGANVTPPKLQEAAIDFVPIRDTFTTLTDGTLQDGPTIERPSAQSLAYAMFTSGSTGRPKGVMVQHRNIVRLVKNSNVVAKQPAAARIAHISNLAFDASSWEIYAPLLNGGAIVCADYFTTIDPQALQETFQEHEIRGAMLPPSLLKQCLVQAPDMISRLDILFAAGDRFSSVDALQAQRLVGSGVFNAYGPTENTILSTIYNVAENDSFVNGVPIGSAVSNSGAYIMDKNQQLVPAGVMGELVVTGDGLARGYMDPKLDADRFIQLTVNGSEQVRAYRTGDRVRYRPKDFQIEFFGRMDQQIKIRGHRIEPAEVEQAFLNDG…
	271	393	440169	Q09164	440169	A9	L_val	rk	K	>	val	Q09164	]	LQVNQPDYPRDASVIDVFREQVASIPKSIAVIDASSQLTYTELDERSSQLATWLRRQVTVPEELVGVLAPRSCETIIAFLGIIKANLAYLPLDVNAPAGRIETILSSLPGNRLILLGSDTQAVKLHANSVRFTRISDALVESGSPPTEELSTRPTAQSLAYVMFTSGSTGVPKGVMVEHRGITRLVKNSNVVAKQPAAAAIAHLSNIAFDASSWEIYAPLLNGGTVVCIDYYTTIDIKALEAVFKQHHIRGAMLPPALLKQCLVSAPTMISSLEILFAAGDRLSSQDAILARRAVGSGVYNAYGPTENTVLSTIHNIGENEAFSNGVPIGNAVSNSGAFVMDQNQQLVSAGVIGELVVTGDGLARGYTDSKLRVDRFIYITLDGNRVRAYRTGDRVRHR…	YTELDERSSQLATWLRRQVTVPEELVGVLAPRSCETIIAFLGIIKANLAYLPLDVNAPAGRIETILSSLPGNRLILLGSDTQAVKLHANSVRFTRISDALVESGSPPTEELSTRPTAQSLAYVMFTSGSTGVPKGVMVEHRGITRLVKNSNVVAKQPAAAAIAHLSNIAFDASSWEIYAPLLNGGTVVCIDYYTTIDIKALEAVFKQHHIRGAMLPPALLKQCLVSAPTMISSLEILFAAGDRLSSQDAILARRAVGSGVYNAYGPTENTVLSTIHNIGENEAFSNGVPIGNAVSNSGAFVMDQNQQLVSAGVIGELVVTGDGLARGYTDSKLRVDRFIYITLDGNRVRAYRTGDRVRHRPKDGQIEFFGRMDQQIKIRGHRIEPAEVEQALARDPAIS…
	274	389	440169	Q09164	440169	A7	L_sar-gly	rk	K	>	gly|sar	Q09164	]	GLLTVAKPAYPRESSVIDLFRQQVAAAPDAIAVWDSSSTLTYADLDGQSNKLAHWLCQRNMAPETLVAVFAPRSCLTIVAFLGVLKANLAYLPLDVNAPAARIEAILSAVPGHKLVLVQAHGPELGLTMADTELVQIDEALASSSSGDHEQIHASGPTATSLAYVMFTSGSTGKPKGVMIDHRSIIRLVKNSDVVATLPTPVRMANVSNLAFDISVQEIYTALLNGGTLVCLDYLTLLDSKILYNVFVEAQVNAAMFTPVLLKQCLGNMPAIISRLSVLFNVGDRLDAHDAVAASGLIQDAVYNAYGPTENGMQSTMYKVDVNEPFVNGVPIGRSITNSGAYVMDGNQQLVSPGVMGEIVVTGDGLARGYTDSALDEDRFVHVTIDGEENIKAYRTGDR…	YADLDGQSNKLAHWLCQRNMAPETLVAVFAPRSCLTIVAFLGVLKANLAYLPLDVNAPAARIEAILSAVPGHKLVLVQAHGPELGLTMADTELVQIDEALASSSSGDHEQIHASGPTATSLAYVMFTSGSTGKPKGVMIDHRSIIRLVKNSDVVATLPTPVRMANVSNLAFDISVQEIYTALLNGGTLVCLDYLTLLDSKILYNVFVEAQVNAAMFTPVLLKQCLGNMPAIISRLSVLFNVGDRLDAHDAVAASGLIQDAVYNAYGPTENGMQSTMYKVDVNEPFVNGVPIGRSITNSGAYVMDGNQQLVSPGVMGEIVVTGDGLARGYTDSALDEDRFVHVTIDGEENIKAYRTGDRVRYRPKDFEIEFFGRMDQQVKIRGHRIEPAEVEHALLGHDL…
	275	379	440169	Q09164	440169	A1	D_ala-d	rk	K	>	ala	Q09164	]	GTTDYPREASVVDMFQEQVALNPSATAVADASSRLSYSELDHKSDQLAAWLRRRQLKPETLIGVLSPPSCETMVSFLGILKAHLAYLPLDINVPLARIESILSAVDGHKLVLLGSNVPQPKVDVPDVELLRISDALNGSQVNGLAGKQATAKPSATDLAYVIFTSGSTGKPKGVMIEHRGIVRLVKGTNIISPAQAAVPTAHLANIAFDLSTWEIYTPILNGGTLVCIEHSVTLDSKALEAVFTKEGIRVAFLAPALIKQCLADRPAIFAGLDSLYAIGDRFDRRDALHAKSLVKHGVYNAYGPTENSVVSTIYSVSEASPFVTGVPVGRAISNSGAYVMDQDQQLVSPGVMGELVVSGDGLARGYTDSALDKNRFVVVQIDGESIRGYRTGDRARYSL…	YSELDHKSDQLAAWLRRRQLKPETLIGVLSPPSCETMVSFLGILKAHLAYLPLDINVPLARIESILSAVDGHKLVLLGSNVPQPKVDVPDVELLRISDALNGSQVNGLAGKQATAKPSATDLAYVIFTSGSTGKPKGVMIEHRGIVRLVKGTNIISPAQAAVPTAHLANIAFDLSTWEIYTPILNGGTLVCIEHSVTLDSKALEAVFTKEGIRVAFLAPALIKQCLADRPAIFAGLDSLYAIGDRFDRRDALHAKSLVKHGVYNAYGPTENSVVSTIYSVSEASPFVTGVPVGRAISNSGAYVMDQDQQLVSPGVMGELVVSGDGLARGYTDSALDKNRFVVVQIDGESIRGYRTGDRARYSLKGGQIEFFGRMDQQVKIRGHRIEPAEVEHALLNSDQ…
	277	377	440169	Q09164	440169	A5	bmt	rk	K	>	bmt	Q09164	]	KGLLDVPRTDYPRDANIVEVFQQHVRATPDAIAVKDATSILTYAQLDQQSDRLAIWLSRRHMMPETLVGVLAPRSCETIIAMFGIMKANLAYLPLDINSPAARLRSILSAVDGNKLVLLGSGVTAPEQENPEVEAVGIQEILAGTGLDKTQGSNARPSATSLAYVIFTSGSTGKPKGVMVEHRSVTRLAKPSNVISKLPQGARVAHLANIAFDASIWEIATTLLNGATLVCLDYHTVLDCRTLKEVFERESITVVTLMPALLKQCVAEIPETLAHLDLLYTGGDRVGGHDAMRARSLVKIGMFSGYGPTENTVISTIYEVDADEMFVNGVPIGKTVSNSGAYVMDRNQQLVPSGVVGELVVTGDGLARGYTDPSLNKNRFIYITVNGESIRAYRTGDRV…	YAQLDQQSDRLAIWLSRRHMMPETLVGVLAPRSCETIIAMFGIMKANLAYLPLDINSPAARLRSILSAVDGNKLVLLGSGVTAPEQENPEVEAVGIQEILAGTGLDKTQGSNARPSATSLAYVIFTSGSTGKPKGVMVEHRSVTRLAKPSNVISKLPQGARVAHLANIAFDASIWEIATTLLNGATLVCLDYHTVLDCRTLKEVFERESITVVTLMPALLKQCVAEIPETLAHLDLLYTGGDRVGGHDAMRARSLVKIGMFSGYGPTENTVISTIYEVDADEMFVNGVPIGKTVSNSGAYVMDRNQQLVPSGVVGELVVTGDGLARGYTDPSLNKNRFIYITVNGESIRAYRTGDRVRYRPHDLQIEFFGRMDQQVKIRGHRIEPGEVESALLSHNSVQ…
	280	395	440169	Q09164	440169	A6	abu	rk	K	>	abu	Q09164	]	SLDLLEMPTSDYPRDRTVVDLFREQAAICPDSIAVKDSSSQLTYAQLDEQSDRVAAWLHERHMPAESLVGVLSPRSCETIIAYFGIMKANLAYLPLDVYAPDARLAAILDTVEGERLLLLGAGVPQPGIQIPRLSTAYIAEALSHATTVDVTSIPQPSATSLAYVIFTSGSTGKPKGVMIEHRGIVRLVRDTNVNVFPESGSALPVSHFSNLAWDAATWEIYTAVLNGGTVVCIDRDTMLDIAALNSTFRKENVRAAFFTPAFLKQCLAETPELVANLEILHTAGDRLDPGDANLAGKTAKGGIFNVLGHTENTAYSTFYPVVGEETFVNGVPVGRGISNSHAYIIDRHQKLVPAGVMGELILTGDGVARGYTDSALNKDRFVYIDINGKSTWSYRTGD…	YAQLDEQSDRVAAWLHERHMPAESLVGVLSPRSCETIIAYFGIMKANLAYLPLDVYAPDARLAAILDTVEGERLLLLGAGVPQPGIQIPRLSTAYIAEALSHATTVDVTSIPQPSATSLAYVIFTSGSTGKPKGVMIEHRGIVRLVRDTNVNVFPESGSALPVSHFSNLAWDAATWEIYTAVLNGGTVVCIDRDTMLDIAALNSTFRKENVRAAFFTPAFLKQCLAETPELVANLEILHTAGDRLDPGDANLAGKTAKGGIFNVLGHTENTAYSTFYPVVGEETFVNGVPVGRGISNSHAYIIDRHQKLVPAGVMGELILTGDGVARGYTDSALNKDRFVYIDINGKSTWSYRTGDKARYRPRDGQLEFFGRMDQMVKIRGVRIEPGEVELTLLDHKSV…
	282	351		Q00869	7327886	A2	TST-valhyphaa	rk	K	>	val-hyphaa	Q00869	]	RRLDLLEIKRTNYPRDSSVVDVFREQAAANPEVIAVTDSSSRLTYAELDNKSELLSRWLRRRNLTPETLVSVLAPRSCETIVAYVGILKANLAYLPLDVRSPVTRMKDILSSVSGNTIVLMGSGVEDPGFDLPQLELVRITDTFDETIEDVQDSPQPSATSLAYVVFTSGSTGKPKGVMIEHRAIVRLVKSDNFPGFPSPARMSNVFNPAFDGAIWEINWMLLNGGTVVCIDYLTTLDGKELAAVFAKERVNAAFFAPAMLKLYLVDAREALKNLDFLIVGGERFDTKEAVEAMPLVRGKIANIYGPTEAGIISTCYNIPKDEAYTNGVPIGGSIYNSGAYVMDPNQQLVGLGVMGELVVTGDGVGRGYTNPELNKNRFIDITIEGKTFKAYRTGDRMR…	YAELDNKSELLSRWLRRRNLTPETLVSVLAPRSCETIVAYVGILKANLAYLPLDVRSPVTRMKDILSSVSGNTIVLMGSGVEDPGFDLPQLELVRITDTFDETIEDVQDSPQPSATSLAYVVFTSGSTGKPKGVMIEHRAIVRLVKSDNFPGFPSPARMSNVFNPAFDGAIWEINWMLLNGGTVVCIDYLTTLDGKELAAVFAKERVNAAFFAPAMLKLYLVDAREALKNLDFLIVGGERFDTKEAVEAMPLVRGKIANIYGPTEAGIISTCYNIPKDEAYTNGVPIGGSIYNSGAYVMDPNQQLVGLGVMGELVVTGDGVGRGYTNPELNKNRFIDITIEGKTFKAYRTGDRMRARVGDGLLEFFGRMDNQFKIRGNRIEAGEVESAMLSLKNVLNAA…
	293	397		Q09164/440169	Q09164/440169	A11	L_ala	rk	K	>	ala	Q09164/440169	]	GALQMPKSDYPRNASLVDVFQQQAMASPSTVAVTDSTSKLTYAELDRLSDQAASYLRRQQLPAETMVAVLAPRSCETIIAFLAILKANLAYMPLDVNTPSARMEAIISSVPGRRLILVGSGVRHADINVPNAKTMLISDTVTGTDAIGTPEPLVVRPSATSLAYVIFTSGSTGKPKGVMVEHRAIMRLVKDSNVVTHMPPATRMAHVTNIAFDVSLFEMCATLLNGGTLVCIDYLTLLDSTMLRETFEREQVRAAIFPPALLRQCLVNMPDAIGMLEAVYVAGDRFHSRDARATQALAGPRVYNAYGPTENAILSTIYNIDKHDPYVNGVPIGSAVSNSGAYVMDRNQQLLPPGVMGELVVTGEGVARGYTDASLDTDRFVTVTIDGQRQRAYRTGDRV…	YAELDRLSDQAASYLRRQQLPAETMVAVLAPRSCETIIAFLAILKANLAYMPLDVNTPSARMEAIISSVPGRRLILVGSGVRHADINVPNAKTMLISDTVTGTDAIGTPEPLVVRPSATSLAYVIFTSGSTGKPKGVMVEHRAIMRLVKDSNVVTHMPPATRMAHVTNIAFDVSLFEMCATLLNGGTLVCIDYLTLLDSTMLRETFEREQVRAAIFPPALLRQCLVNMPDAIGMLEAVYVAGDRFHSRDARATQALAGPRVYNAYGPTENAILSTIYNIDKHDPYVNGVPIGSAVSNSGAYVMDRNQQLLPPGVMGELVVTGEGVARGYTDASLDTDRFVTVTIDGQRQRAYRTGDRVRYRPKGFQIEFFGRLDQQAKIRGHRVELGEVEHALLSENSV…
	295	385	440169	Q09164	440169	A2	L_leu	rk	K	>	leu	Q09164	]	GLLHMVKTDYPRNMSVVDVFQQQVRLSAEATAVIDSSSRMSYAELDQRSDQVAAWLRQRQLPAETFVAVLAPRSCEAVIALFGILKAGHAYLPLDVNVPAARLRAILAEVKGEKLVLLGAGEPSPEGQSPEVSIVRIADATSPAGHASLRDGKSKPTAGSLAYVIFTSGSTGKPKGVMIEHRGVLRLVKQTNILSSLPPAQTFRMAHMSNLAFDASIWEVFTALLNGGSLVCIDRFTILDAQALEALFLREHINIALFPPALLKQCLTDAAATIKSLDLLYVGGDRLDTADAALAKALVKSEVYNAYGPTENTVMSTLYSIADTERFVNGVPIGRAVSNSGVYVMDQNQQLVPLGVMGELVVTGDGLARGYTNPALDSDRFVDVIARGQLLRAYRTGDR…	YAELDQRSDQVAAWLRQRQLPAETFVAVLAPRSCEAVIALFGILKAGHAYLPLDVNVPAARLRAILAEVKGEKLVLLGAGEPSPEGQSPEVSIVRIADATSPAGHASLRDGKSKPTAGSLAYVIFTSGSTGKPKGVMIEHRGVLRLVKQTNILSSLPPAQTFRMAHMSNLAFDASIWEVFTALLNGGSLVCIDRFTILDAQALEALFLREHINIALFPPALLKQCLTDAAATIKSLDLLYVGGDRLDTADAALAKALVKSEVYNAYGPTENTVMSTLYSIADTERFVNGVPIGRAVSNSGVYVMDQNQQLVPLGVMGELVVTGDGLARGYTNPALDSDRFVDVIARGQLLRAYRTGDRARYRPKDGQVEFFGRMDHQVKVRGHRIELAEVEHALLSSAG…
	296	387	440169	Q09164	440169	A3	L_leu	rk	K	>	leu	Q09164	]	TGLLHPQQTDYPCDASVVQIFKQQVAVNPDVIAVRDESTRLSYADLDRKSDQVACWLSRRGIAPETFVAILAPRSCETIVAILGVLKANLAYLPLDVNVPASRLEAILSEVSGSMLVLVGAETPIPEGMAEAETIRITEILADAKTDDINGLAASQPTAASLAYVIFTSGSTGRPKGVMVEHRGIVRLTKQTNITSKLPESFHMAHISNLAFDASVWEVFTTLLNGGTLVCIDYFTLLESTALEKVFFDQRVNVALLPPALLKQCLDNSPALVKTLSVLYIGGDRLDASDAAKARGLVQTQAFNAYGPTENTVMSTIYPIAEDPFINGVPIGHAVSNSGAFVMDQNQQITPPGAMGELIVTGDGLARGYTTSSLNTGRFINVDIDGEQVRAYRTGDRVR…	YADLDRKSDQVACWLSRRGIAPETFVAILAPRSCETIVAILGVLKANLAYLPLDVNVPASRLEAILSEVSGSMLVLVGAETPIPEGMAEAETIRITEILADAKTDDINGLAASQPTAASLAYVIFTSGSTGRPKGVMVEHRGIVRLTKQTNITSKLPESFHMAHISNLAFDASVWEVFTTLLNGGTLVCIDYFTLLESTALEKVFFDQRVNVALLPPALLKQCLDNSPALVKTLSVLYIGGDRLDASDAAKARGLVQTQAFNAYGPTENTVMSTIYPIAEDPFINGVPIGHAVSNSGAFVMDQNQQITPPGAMGELIVTGDGLARGYTTSSLNTGRFINVDIDGEQVRAYRTGDRVRYRPKDLQIEFFGRIDHQVKIRGHRIEPAEVEYALLSHDLVTD…
	298	383	440169	Q09164	440169	A8	L_leu	rk	K	>	leu	Q09164	]	GLLEIESSNFPRDYSVVDVFRQQVAANPNAPAVVDSETSMSYTSLDQKSEQIAAWLHAQGLRPESLICVMAPRSFETIVSLFGILKAGYAYLPLDVNSPAARIQPILSEVEGKRLVLLGSGIDMPQSDRMDVETARIQDILTNTKVERSDPMSRPSATSLAYVIFTSGSTGRPKGVMIEHRNILRLVKQSNVTSQLPQDLRMAHISNLAFDASIWEIFTAILNGGALICIDYFTLLDSQALRTTFEKARVNATLFAPALLKECLNHAPTLFEDLKVLYIGGDRLDATDAAKIQALVKGTVYNAYGPTENTVMSTIYRLTDGESYANGVPIGNAVSSSGAYIMDQKQRLVPPGVMGELVVSGDGLARGYTNSTLNADRFVDIVINDQKARAYRTGDRTRY…	YTSLDQKSEQIAAWLHAQGLRPESLICVMAPRSFETIVSLFGILKAGYAYLPLDVNSPAARIQPILSEVEGKRLVLLGSGIDMPQSDRMDVETARIQDILTNTKVERSDPMSRPSATSLAYVIFTSGSTGRPKGVMIEHRNILRLVKQSNVTSQLPQDLRMAHISNLAFDASIWEIFTAILNGGALICIDYFTLLDSQALRTTFEKARVNATLFAPALLKECLNHAPTLFEDLKVLYIGGDRLDATDAAKIQALVKGTVYNAYGPTENTVMSTIYRLTDGESYANGVPIGNAVSSSGAYIMDQKQRLVPPGVMGELVVSGDGLARGYTNSTLNADRFVDIVINDQKARAYRTGDRTRYRPKDGSIEFFGRMDQQVKIRGHRVEPAEVEQAMLGNKAIHD…
	301	381	440169	Q09164	440169	A10	L_leu	rk	K	>	leu	Q09164	]	NLPAVEDIEPDFATEASVVDVFQTQVVANPDALAVTDTSTKLTYAELDQQSDHVAAWLSKQKLPAESIVVVLAPRSSETIVACIGILKANLAYLPMDSNVPEARRQAILSEIPGEKFVLLGAGVPIPDNKTADVRMVFISDIVASKTDKSYSPGTRPSASSLAYVIFTSGSTGRPKGVMVEHRGVISLVKQNASRIPQSLRMAHVSNLAFDASVWEIFTTLLNGGTLFCISYFTVLDSKALSAAFSDHRINITLLPPALLKQCLADAPSVLSSLESLYIGGDRLDGADATKVKDLVKGKAYNAYGPTENSVMSTIYTIEHETFANGVPIGTSLGPKSKAYIMDQDQQLVPAGVMGELVVAGDGLARGYTDPSLNTGRFIHITIDGKQVQAYRTGDRVRY…	YAELDQQSDHVAAWLSKQKLPAESIVVVLAPRSSETIVACIGILKANLAYLPMDSNVPEARRQAILSEIPGEKFVLLGAGVPIPDNKTADVRMVFISDIVASKTDKSYSPGTRPSASSLAYVIFTSGSTGRPKGVMVEHRGVISLVKQNASRIPQSLRMAHVSNLAFDASVWEIFTTLLNGGTLFCISYFTVLDSKALSAAFSDHRINITLLPPALLKQCLADAPSVLSSLESLYIGGDRLDGADATKVKDLVKGKAYNAYGPTENSVMSTIYTIEHETFANGVPIGTSLGPKSKAYIMDQDQQLVPAGVMGELVVAGDGLARGYTDPSLNTGRFIHITIDGKQVQAYRTGDRVRYRPRDYQIEFFGRLDQQIKIRGHRIEPAEVEQALLSDSSINDAV…
	305	311		P39847	1805668	A2	TST-val	rk	K	>	val	P39847	]	EAHYLIHELNRTKIDYPRNETISRLFEMQAEQTPNAVAIVSDTQVFTYEDLNSWANQIASVLQIKGVGPDSVVALLTGRTPELIAGMLGILKAGGAYLPIDSNLPVERIAYMLSDSRAALLLQSEKTEKRLLGIECEQIIIEDIQKQGEAKNVESSAGPHSLAYIIYTSGSTGKPKGVMIEQRSVIRLVKNSNYITFTPEDRLLMTSSIGFDVGSFEIFGPLLNGAALHLSDQQTFLDSHQLKRYIEHQGITTIWLTSSLFNHLTEQNEQTFSQLKHLIIGGEALSPSHVNRIRNVCPEVSIWNGYGPTENTTFSTCLHIQKTYELSIPIGRPVGNSTAFILNQWGVLQPVGAVGELCVGGDGVARGYLGRPDLTKEKFVPHPFAPGDRLYRTGDLARW…	YEDLNSWANQIASVLQIKGVGPDSVVALLTGRTPELIAGMLGILKAGGAYLPIDSNLPVERIAYMLSDSRAALLLQSEKTEKRLLGIECEQIIIEDIQKQGEAKNVESSAGPHSLAYIIYTSGSTGKPKGVMIEQRSVIRLVKNSNYITFTPEDRLLMTSSIGFDVGSFEIFGPLLNGAALHLSDQQTFLDSHQLKRYIEHQGITTIWLTSSLFNHLTEQNEQTFSQLKHLIIGGEALSPSHVNRIRNVCPEVSIWNGYGPTENTTFSTCLHIQKTYELSIPIGRPVGNSTAFILNQWGVLQPVGAVGELCVGGDGVARGYLGRPDLTKEKFVPHPFAPGDRLYRTGDLARWLSDGTIEYVGRIDDQVKVRGYRVELGEIETALRQIDGVKEAAVL
	307	114	2522214	O30981	2522214	A2(6)	D_val-ala	rk	K	>	val|ala	O30981	]	HFLIHELNCTKREYPRHETISRLFELQAAQTPDAIAVAGDEQTLTYKELNIRANRIAAVLRRKGVGPETVVALLTTRTPEIAAGMLGILKAGGAYLPIAKDLPADRISYMLSDSGAKILLQSEKANNQRLDLELKCEKIVIEEIQGQGETKNFEAPAGPHSLAYIIYTSGSTGKPKGVMIEQRSVIRLVKNSNYIEFTPEDRLLLTSSLGFDVVTFEILGPLLNGAALHLTDKETFLDSHQLKRYIEQNGITTMWLTASLFNHLTEQNEKIFSRLINLIIGGEALSASHVNRIKQACPELSIWNGYGPTENTTFSTCFHIEKLYEHSIPIGRPIGNSTAFILNKWGMLQPIGAVGELCVGGDGVARGYLGRPDLTKEKFVPNPFAPGEQMYRTGDLARW…	YKELNIRANRIAAVLRRKGVGPETVVALLTTRTPEIAAGMLGILKAGGAYLPIAKDLPADRISYMLSDSGAKILLQSEKANNQRLDLELKCEKIVIEEIQGQGETKNFEAPAGPHSLAYIIYTSGSTGKPKGVMIEQRSVIRLVKNSNYIEFTPEDRLLLTSSLGFDVVTFEILGPLLNGAALHLTDKETFLDSHQLKRYIEQNGITTMWLTASLFNHLTEQNEKIFSRLINLIIGGEALSASHVNRIKQACPELSIWNGYGPTENTTFSTCFHIEKLYEHSIPIGRPIGNSTAFILNKWGMLQPIGAVGELCVGGDGVARGYLGRPDLTKEKFVPNPFAPGEQMYRTGDLARWLPDGTIEYVGRVDDQVKIRGYRVELGEIESALRHIDGVKEAAVL
	309	424	840624	Q45563	840624	A1(10)	L_ile	rk	K	>	ile	Q45563	]	EKEQILTQCNDTSTAYPKNKTVIDIFREQTVKTPDQTALVYGNRSISYRELDQKSDALARTLYENGLRRNGTAGILAGHSPEFIISVLAVLKAGGTYLPLDAELPPERISYMLSETKAAILIVQKGLEPNTAFAGTFISADAEAMIEEHTKPLEIVTGPDDLAYIMYTSGSTGRPKGVMITNRNVVSLVCNSNYTSASVNDRFILTGSISFDAVTFEMFGALLKGATLHIIDKSTMLTPDRFGAYLIENNITVLFLTTALFNQLAQAQADMFHRLHTLYVGGEALSPELINAVRRACPNLSLYNIYGPTENTTFSTFFEIKRDYATPIPIGKPISNCTAFILDAKGCLLPIGVPGELCVGGDGVAKGYLNRDDVTAAVFSPDPFIPGERIYRTGDLARW…	YRELDQKSDALARTLYENGLRRNGTAGILAGHSPEFIISVLAVLKAGGTYLPLDAELPPERISYMLSETKAAILIVQKGLEPNTAFAGTFISADAEAMIEEHTKPLEIVTGPDDLAYIMYTSGSTGRPKGVMITNRNVVSLVCNSNYTSASVNDRFILTGSISFDAVTFEMFGALLKGATLHIIDKSTMLTPDRFGAYLIENNITVLFLTTALFNQLAQAQADMFHRLHTLYVGGEALSPELINAVRRACPNLSLYNIYGPTENTTFSTFFEIKRDYATPIPIGKPISNCTAFILDAKGCLLPIGVPGELCVGGDGVAKGYLNRDDVTAAVFSPDPFIPGERIYRTGDLARWLPDGNLEYISRIDRQIKIRGKRIEPAEIEARLLEIEGVREAAVT
	310	340	1805670	P94460	1805670	A1	TST-ile	rk	K	>	ile	P94460	]	VLKAGGAYLPLDATSAERVSFMLEETQAKMLIVQKGLEQNAAFSGTCIISDAQGLMEENDIPINISSSPDDLAYIMYTSGSTGRPKGVMITNRNVVSLVRNSNYTSASGDDRFIMTGSISFDAVTFEMFGALLNGASLHIIDKSTMLTPDRFGAYLLENDITVLFLTTALFNQLAQVRADMFRGLHTLYVGGEALSPALMNAVRHACPDLALHNIYGPTENTTFSTFFEMKRDYAGPIPIGKPISNSTAYILDTKGRLLPIGVPGELCVGGDGVAKGYLNRVDLTNAVFSPHPFLPGERIYRTGDLARWLPDGNLEYISRIDRQMKIRGKRIEPAEIEARLLEMEGVQEAAVTLREKDGEAHVYTHYVGDHKKTDTDFRADLARVLPDYMIPQHWVRVE…	FRIKSLINALMRSQRVNSKGISEKRDSRNIGCTFSRIHDQCACVLKAGGAYLPLDATSAERVSFMLEETQAKMLIVQKGLEQNAAFSGTCIISDAQGLMEENDIPINISSSPDDLAYIMYTSGSTGRPKGVMITNRNVVSLVRNSNYTSASGDDRFIMTGSISFDAVTFEMFGALLNGASLHIIDKSTMLTPDRFGAYLLENDITVLFLTTALFNQLAQVRADMFRGLHTLYVGGEALSPALMNAVRHACPDLALHNIYGPTENTTFSTFFEMKRDYAGPIPIGKPISNSTAYILDTKGRLLPIGVPGELCVGGDGVAKGYLNRVDLTNAVFSPHPFLPGERIYRTGDLARWLPDGNLEYISRIDRQMKIRGKRIEPAEIEARLLEMEGVQEAAVT
	313	372		Q04747	Q04747	A1(4)	L_Val	rk	K	>	val	Q04747	]	GDEEQRQIVEVFNSTKAELPEGMAVHQVFEEQAKRTPASTAVVYEGTKLTYRELNAAANRLARKLVEHGLQKGETAAIMNDRSVETVVGMLAVLKAGAAYVPLDPALPGDRLRFMAEDSSVRMVLIGNSYTGQAHQLQVPVLTLDIGFEESEAADNLNLPSAPSDLAYIMYTSGSTGKPKGVMIEHKSILRLVKNAGYVPVTEEDRMAQTGAVSFDAGTFEVFGALLNGAALYPVKKETLLDAKQFAAFLREQSITTMWLTSPLFNQLAAKDAGMFGTLRHLIIGGDALVPHIVSKVKQASPSLSLWNGYGPTENTTFSTSFLIDREYGGSIPIGKPIGNSTAYIMDEQQCLQPIGAPGELCVGGIGVARGYVNLPELTEKQFLEDPFRPGERIYRTGD…	YRELNAAANRLARKLVEHGLQKGETAAIMNDRSVETVVGMLAVLKAGAAYVPLDPALPGDRLRFMAEDSSVRMVLIGNSYTGQAHQLQVPVLTLDIGFEESEAADNLNLPSAPSDLAYIMYTSGSTGKPKGVMIEHKSILRLVKNAGYVPVTEEDRMAQTGAVSFDAGTFEVFGALLNGAALYPVKKETLLDAKQFAAFLREQSITTMWLTSPLFNQLAAKDAGMFGTLRHLIIGGDALVPHIVSKVKQASPSLSLWNGYGPTENTTFSTSFLIDREYGGSIPIGKPIGNSTAYIMDEQQCLQPIGAPGELCVGGIGVARGYVNLPELTEKQFLEDPFRPGERIYRTGDLARWLPDGNIEFLGRIDNQVKVRGFRIELGEIETKLNMAEHVTEAAVI
y	314	573		Q70KJ6	Q70KJ6	A1(4)	val	K	K	>	val	Q70KJ6	]	SGEEERQIVEVFNDTKTALPEEEAVHRLFEAQANRTPASIAIKEAGREWTYREVNEAANRLARHLVKSGLEKGRTAAIMNDRSAETVVGMLAVLKAGGAYVPIDPAFPEDRLRFMAEDSSIRLVLTVQDYQEQAGALQVPVVMLDESADETVSGTDLNLPAGGNDLAYIMYTSGSTGKPKGVMIEHRNIIRLVKHSNYVPVHEEDRMAQTGAVSFDAGTFEVFGALLNGASLHPVKKETLLDAGQFAQFLKEQRITTMWLTSPLFNQLAQKDAGMFNTLRHLIIGGDALVPHIVSKVRKASPELSLWNGYGPTENTTFSTSFLIDQDYDGSVPIGKPIGNSTAYIMDENRNLQPIGAPGELCVGGSGVARGYVNLPELTEKQFVRDPFRPDEMIYRTGD…	YREVNEAANRLARHLVKSGLEKGRTAAIMNDRSAETVVGMLAVLKAGGAYVPIDPAFPEDRLRFMAEDSSIRLVLTVQDYQEQAGALQVPVVMLDESADETVSGTDLNLPAGGNDLAYIMYTSGSTGKPKGVMIEHRNIIRLVKHSNYVPVHEEDRMAQTGAVSFDAGTFEVFGALLNGASLHPVKKETLLDAGQFAQFLKEQRITTMWLTSPLFNQLAQKDAGMFNTLRHLIIGGDALVPHIVSKVRKASPELSLWNGYGPTENTTFSTSFLIDQDYDGSVPIGKPIGNSTAYIMDENRNLQPIGAPGELCVGGSGVARGYVNLPELTEKQFVRDPFRPDEMIYRTGDLAKWLPDGTIEFLGRIDNQVKVRGFRIELGEIEAKISQAENVTESAAV
	317	179	3046721	O69246	3046721	A1(4)	L_val	rrk	K	>	val	O69246	]	KRRIPVLFEEQVEASPDKTAVAADGRSLTYRRLNEKANQLARRLKAKGLMHGNAAAIMMERSLEAAVSMLAVLKAGGVYVPIDPGYPEERIRFLLEDSGSKIVLTKDGTQISLEGYEVLAVNAMDAEKEDAANLEHVNKPEDLAYYIYTSGSTGRPKGVMVEHRNIVRLVKNAGCIPLKSGVKMAQTGAVSFDASTFEVFGALLNGGTLYPVPKETLLDGKRFNMFLKETGITTMWLTSPLFNQIAQQDPGMFATLNDLIIGGDALVPGIVNRVKRESPELSLWNGYGPTENTTFSTCFLIDQAYERTIPIGKPIGNSTAYIVDEHGSLQPIGVPGELCVGGDGVARGYLNQPELTDEKFVGDPFAEGKRMYRTGDLAKWLPDGNIEFLGRIDHQVKVR…	YRRLNEKANQLARRLKAKGLMHGNAAAIMMERSLEAAVSMLAVLKAGGVYVPIDPGYPEERIRFLLEDSGSKIVLTKDGTQISLEGYEVLAVNAMDAEKEDAANLEHVNKPEDLAYYIYTSGSTGRPKGVMVEHRNIVRLVKNAGCIPLKSGVKMAQTGAVSFDASTFEVFGALLNGGTLYPVPKETLLDGKRFNMFLKETGITTMWLTSPLFNQIAQQDPGMFATLNDLIIGGDALVPGIVNRVKRESPELSLWNGYGPTENTTFSTCFLIDQAYERTIPIGKPIGNSTAYIVDEHGSLQPIGVPGELCVGGDGVARGYLNQPELTDEKFVGDPFAEGKRMYRTGDLAKWLPDGNIEFLGRIDHQVKVRGFRIELGEVEAALARLEGISEAAAV
	318	123	2647973	O33743	2623773	A4(8)	L_val	rk	K	>	val	O33743	]	SEEERRIVTVDFNNTFAAYPRDLTIQELFEQQAAKTPEHAAVVMDGQMLTYRELNEKANQLAHVLRQNGVGKESIVGLLADRSLEMITGIMGILKAGGAYLGLDPEHPSERLAYMLEDGGVKVVLVQKHLLPLVGEGLMPIVLEEESLRPEDCGNPAIVNGASDLAYVMYTSGSTGKPKGVMVEHRNVTRLVMHTNYVQVRESDRMIQTGAIGFDAMTFEIFGALLHGASLYLVSKDVLLDAEKLGDFLRTNQITTMWLTSPLFNQLSQDNPAMFDSLRALIVGGEALSPKHINRVKSALPDLEIWNGYGPTENTTFSTCYLIEQHFEEQIPIGKPIANSTAYIVDGNNQPQPIGVPGELCVGGDGVARGYVNKPELTAEKFVPNPFAPGETMYRTGDL…	YRELNEKANQLAHVLRQNGVGKESIVGLLADRSLEMITGIMGILKAGGAYLGLDPEHPSERLAYMLEDGGVKVVLVQKHLLPLVGEGLMPIVLEEESLRPEDCGNPAIVNGASDLAYVMYTSGSTGKPKGVMVEHRNVTRLVMHTNYVQVRESDRMIQTGAIGFDAMTFEIFGALLHGASLYLVSKDVLLDAEKLGDFLRTNQITTMWLTSPLFNQLSQDNPAMFDSLRALIVGGEALSPKHINRVKSALPDLEIWNGYGPTENTTFSTCYLIEQHFEEQIPIGKPIANSTAYIVDGNNQPQPIGVPGELCVGGDGVARGYVNKPELTAEKFVPNPFAPGETMYRTGDLARWLPDGTIEYLGRIDQQVKIRGYRIELGEIETVLSQQAQVKEAVVA
	320	255	68845359	P0C064	68845359	A2(3)	L_val	rrkk	K	>	val	P0C064	]	EKQHILFEFNDTKTTYPHMQTIQGLFEEQVEKTPDHVAVGWKDQALTYRELNERANQVARVLRQKGVQPDNIVGLLVERSPEMLVGIMGILKAGGAYLPLDPEYPADRISYMIQDCGVRIMLTQQHLLSLVHDEFDCVILDEDSLYKGDSSNLAPVNQAGDLAYIMYTSGSTGKPKGVMVEHRNVIRLVKNTNYVQVREDDRIIQTGAIGFDALTFEVFGSLLHGAELYPVTKDVLLDAEKLHKFLQANQITIMWLTSPLFNQLSQGTEEMFAGLRSLIVGGDALSPKHINNVKRKCPNLTMWNGYGPTENTTFSTCFLIDKEYDDNIPIGKAISNSTVYIMDRYGQLQPVGVPGELCVGGDGVARGYMNQPALTEEKFVPNPFAPGERMYRTGDLARW…	YRELNERANQVARVLRQKGVQPDNIVGLLVERSPEMLVGIMGILKAGGAYLPLDPEYPADRISYMIQDCGVRIMLTQQHLLSLVHDEFDCVILDEDSLYKGDSSNLAPVNQAGDLAYIMYTSGSTGKPKGVMVEHRNVIRLVKNTNYVQVREDDRIIQTGAIGFDALTFEVFGSLLHGAELYPVTKDVLLDAEKLHKFLQANQITIMWLTSPLFNQLSQGTEEMFAGLRSLIVGGDALSPKHINNVKRKCPNLTMWNGYGPTENTTFSTCFLIDKEYDDNIPIGKAISNSTVYIMDRYGQLQPVGVPGELCVGGDGVARGYMNQPALTEEKFVPNPFAPGERMYRTGDLARWLPDGTIEYLGRIDQQVKIRGYRIEPGEIETLLVKHKKVKESVIM
	322	252		P0C063	39372	A2	TST-val	rrkk	K	>	val	P0C063	]	EKQHILFEFNDTKTTYPLCKQFKDYLRNRWRRRADHVAVGWKDQTLTYRELNERANQVARVLRQKGVQPDNIVGLLVERSPEMLVGIMGILKAGGAYLPLDPEYPADRISYMIQDCGVRIMLTQQHLLSLVHDEFDCVILDEDSLYKGDSSNLAPVNQAGDLAYIMYTSGSTGKPKGVMVEHRNVIRLVKNTNYVQVREDDRIIQTGAIGFDALTFEVFGSLLHGAELYPVTKDVLLDAEKLHKFLQANQITIMWLTSPLFNQLSQGTEEMFAGLRSLIVGGDALSPKHINNVKRKCPNLTMWNGYGPTENTTFSTCFLIDKEYDDNIPIGKAISNSTVYIMDRYGQLQPVGVPGELCVGGDGVARGYMNQPALTEEKFVPNPFAPGERMYRTGDLARW…	YRELNERANQVARVLRQKGVQPDNIVGLLVERSPEMLVGIMGILKAGGAYLPLDPEYPADRISYMIQDCGVRIMLTQQHLLSLVHDEFDCVILDEDSLYKGDSSNLAPVNQAGDLAYIMYTSGSTGKPKGVMVEHRNVIRLVKNTNYVQVREDDRIIQTGAIGFDALTFEVFGSLLHGAELYPVTKDVLLDAEKLHKFLQANQITIMWLTSPLFNQLSQGTEEMFAGLRSLIVGGDALSPKHINNVKRKCPNLTMWNGYGPTENTTFSTCFLIDKEYDDNIPIGKAISNSTVYIMDRYGQLQPVGVPGELCVGGDGVARGYMNQPALTEEKFVPNPFAPGERMYRTGDLARWLPDGTIEYLGRIDQQVKIRGYRIEPGEIETLLVKHKKVKESVIM
	324	650		Q83VS1	Q83VS1	A3(8)	D_val	rkk	K	>	val	Q83VS1	]	AAEREQLLVGFNNTALDYPHQQTVHGLFEAQVRNNPEACAAIHDGVALSYTELNTRANRLAQHLLGLGVQPGDSVAILLERSHDLLASQLAVLKCAAVYVPLDVNAPVERQAFMIEDSQASVLLTLSQMSLTTSTQRVDLDRLMLNGLDNDDLALAQSSESVAYIMYTSGSTGTPKGVLVPHRAISRLVINNGYADFNAQDRVAFASNPAFDASTLDVWAPLLNGGCVVVIGQHDLLSPLNFQRLLLEQSVTVLWMTAGLFHQYASGLGEAFSRLRYLIVGGDVLDPAVIARVLANNAPQHLLNGYGPTEATTFSATYEIVSVDNGSIPIGKPVGNTRLYVLDSQGQPVPLGVPGELYIGGQGVAKGYLNRDELSTTQFVVDPFSEQIDALMYRTGDLV…	YTELNTRANRLAQHLLGLGVQPGDSVAILLERSHDLLASQLAVLKCAAVYVPLDVNAPVERQAFMIEDSQASVLLTLSQMSLTTSTQRVDLDRLMLNGLDNDDLALAQSSESVAYIMYTSGSTGTPKGVLVPHRAISRLVINNGYADFNAQDRVAFASNPAFDASTLDVWAPLLNGGCVVVIGQHDLLSPLNFQRLLLEQSVTVLWMTAGLFHQYASGLGEAFSRLRYLIVGGDVLDPAVIARVLANNAPQHLLNGYGPTEATTFSATYEIVSVDNGSIPIGKPVGNTRLYVLDSQGQPVPLGVPGELYIGGQGVAKGYLNRDELSTTQFVVDPFSEQIDALMYRTGDLVRWRADGNLEYLGRNDDQVKIRGFRVELGEIEARLAEHADVREAVVL
	325	644		Q83VS1	75524401	A3	TST-val	rkk	K	>	val	Q83VS1	]	AEREQLLVGFNNTALDYPHQQTVHGLFEAQVRNNPEACAAIHDGVALSYTELNTRANRLAQHLLGLGVQPGDSVAILLERSHDLLASQLAVLKCAAVYVPLDVNAPVERQAFMIEDSQASVLLTLSQMSLTTSTQRVDLDRLMLNGLDNDDLALAQSSESVAYIMYTSGSTGTPKGVLVPHRAISRLVINNGYADFNAQDRVAFASNPAFDASTLDVWAPLLNGGCVVVIGQHDLLSPLNFQRLLLEQSVTVLWMTAGLFHQYASGLGEAFSRLRYLIVGGDVLDPAVIARVLANNAPQHLLNGYGPTEATTFSATYEIVSVDNGSIPIGKPVGNTRLYVLDSQGQPVPLGVPGELYIGGQGVAKGYLNRDELSTTQFVVDPFSEQIDALMYRTGDLVR…	YTELNTRANRLAQHLLGLGVQPGDSVAILLERSHDLLASQLAVLKCAAVYVPLDVNAPVERQAFMIEDSQASVLLTLSQMSLTTSTQRVDLDRLMLNGLDNDDLALAQSSESVAYIMYTSGSTGTPKGVLVPHRAISRLVINNGYADFNAQDRVAFASNPAFDASTLDVWAPLLNGGCVVVIGQHDLLSPLNFQRLLLEQSVTVLWMTAGLFHQYASGLGEAFSRLRYLIVGGDVLDPAVIARVLANNAPQHLLNGYGPTEATTFSATYEIVSVDNGSIPIGKPVGNTRLYVLDSQGQPVPLGVPGELYIGGQGVAKGYLNRDELSTTQFVVDPFSEQIDALMYRTGDLVRWRADGNLEYLGRNDDQVKIRGFRVELGEIEARLAEHADVREAVVL
	328	911		Q9FDB3	Q9FDB3	A3(3)	D_val	rk	K	>	val	Q9FDB3	]	ETERRQLLVAFNDTARDYPQQQTVHGLFEAQVRAHPEACAAIHDGVAVSYAELNNRANRLARHLLGLGVQPGDSVAILLERSHDLLASQLAVLKCAAVYVPLDVNAPVERQTFMIEDSQAHVLLTLSRMSLTASTQRIDLDGLTLDGLKDTDLTLPQSSESVAYIMYTSGSTGVPKGVLVPHRAISRLVINNGYADFNAQDRVAFASNPAFDASTLDVWAPLLNGGCVVVIGQHDLLSPLNFQRLLLEQSVSVLWMTAGLFHQYATGLGEAFSRLRYLIVGGDVLDPAVIARVLANNAPQHLLNGYGPTEATTFSATYEITSVDNGSIPIGKPVGNTRLYVLDSQGQPAPLGVAGELYIGGQGVARGYLHRDELTLEKFLADPFDSDPQARLYRTGDLV…	YAELNNRANRLARHLLGLGVQPGDSVAILLERSHDLLASQLAVLKCAAVYVPLDVNAPVERQTFMIEDSQAHVLLTLSRMSLTASTQRIDLDGLTLDGLKDTDLTLPQSSESVAYIMYTSGSTGVPKGVLVPHRAISRLVINNGYADFNAQDRVAFASNPAFDASTLDVWAPLLNGGCVVVIGQHDLLSPLNFQRLLLEQSVSVLWMTAGLFHQYATGLGEAFSRLRYLIVGGDVLDPAVIARVLANNAPQHLLNGYGPTEATTFSATYEITSVDNGSIPIGKPVGNTRLYVLDSQGQPAPLGVAGELYIGGQGVARGYLHRDELTLEKFLADPFDSDPQARLYRTGDLVRWRADGNLEYLGRNDDQVKIRGFRVELGEIEARLAEHVDVREAVVL
	329	645		Q83VS1	75524401	A2	TST-val	rkk	K	>	val	Q83VS1	]	AERQQLLVAFNDTARDYPQQQTVHGLFEAQVRAYPEACAAIHDCVAVSYAELNTRANRLARHLLGLGVQPGDSVAILLERSHDLLASQLAVLKCAAVYVPLDINAPVERQSFMIEDSRARVLLTHSQVSLTTSAQRIDLDGLTLERLKGTDLALPPQSSESVAYIMYTSGSTGTPKGVLVPHRAISRLAINNGYADFNAQDRVAFASNPAFDASTLDVWAPLLNGGCVVVIGQHDLLSPLNFQRLLLEQSVSVLWMTAGLFHQYASGLGEAFSRLRYLIVGGDVLDPAVIGRVLANNPPQHLLNGYGPTEATTFSATYEIVSVGNGSIPIGKPVGNSRLYVLDNQGQPVPLGVPGELYIGGQGVARGYLHRDELTLERFVADPFDSDPQARLYRTGDLV…	YAELNTRANRLARHLLGLGVQPGDSVAILLERSHDLLASQLAVLKCAAVYVPLDINAPVERQSFMIEDSRARVLLTHSQVSLTTSAQRIDLDGLTLERLKGTDLALPPQSSESVAYIMYTSGSTGTPKGVLVPHRAISRLAINNGYADFNAQDRVAFASNPAFDASTLDVWAPLLNGGCVVVIGQHDLLSPLNFQRLLLEQSVSVLWMTAGLFHQYASGLGEAFSRLRYLIVGGDVLDPAVIGRVLANNPPQHLLNGYGPTEATTFSATYEIVSVGNGSIPIGKPVGNSRLYVLDNQGQPVPLGVPGELYIGGQGVARGYLHRDELTLERFVADPFDSDPQARLYRTGDLVRWRADGNLEYLGRNDEQVKIRGFRVELGEIEARLAEHAEVREAVVL
	331	652		Q83VS1	Q83VS1	A2(7)	D_val	rkk	K	>	val	Q83VS1	]	AERQQLLVAFNDTARDYPQQQTVHGLFEAQVRAYPEACAAIHDCVAVSYAELNTRANRLARHLLGLGVQPGDSVAILLERSHDLLASQLAVLKCAAVYVPLDINAPVERQSFMIEDSRARVLLTHSQVSLTTSAQRIDLDGLTLERLKGTDLALPPQSSESVAYIMYTSGSTGTPKGVLVPHRAISRLAINNGYADFNAQDRVAFASNPAFDASTLDVWAPLLNGGCVVVIGQHDLLSPLNFQRLLLEQSVSVLWMTAGLFHQYASGLGEAFSRLRYLIVGGDVLDPAVIGRVLANNPPQHLLNGYGPTEATTFSATYEIVSVGNGSIPIGKPVGNSRLYVLDNQGQPVPLGVPGELYIGGQGVARGYLHRDELTLERFVADPFDSDPQARLYRTGDLV…	YAELNTRANRLARHLLGLGVQPGDSVAILLERSHDLLASQLAVLKCAAVYVPLDINAPVERQSFMIEDSRARVLLTHSQVSLTTSAQRIDLDGLTLERLKGTDLALPPQSSESVAYIMYTSGSTGTPKGVLVPHRAISRLAINNGYADFNAQDRVAFASNPAFDASTLDVWAPLLNGGCVVVIGQHDLLSPLNFQRLLLEQSVSVLWMTAGLFHQYASGLGEAFSRLRYLIVGGDVLDPAVIGRVLANNPPQHLLNGYGPTEATTFSATYEIVSVGNGSIPIGKPVGNSRLYVLDNQGQPVPLGVPGELYIGGQGVARGYLHRDELTLERFVADPFDSDPQARLYRTGDLVRWRADGNLEYLGRNDEQVKIRGFRVELGEIEARLAEHAEVREAVVL
	332	627	81321400	Q83VS0	81321400	A1(11)	D_val	rk	K	>	val	Q83VS0	]	AERQQVLHDFNDTAREYPRNSSLQELFEQQVATQPDALAAVQNDQCLTYRELNGRANALARHLVDLGMQPGERVALLLERSLDLLAGQLAIIKCGAAYVPLDINAPAERQAFMLQDCGARQVLTLSRHDLPDGIQRIDLDLLELQSDAPNPVHSASAESVAYIMYTSGSTGMPKGVLVPHRAVSRLVLNNGYADFNAGDRVAFASNPAFDASTLDVWAPLLNGGCVVVVEQSVLLSLDEFRALLLSQSVSVLWMTAGLFHQYASGLMEALARLRYLIVGGDVLDPAVIARVLAEGAPQHLLNGYGPTEATTFSTTHEITSVGSGGIPIGRPIGNSQVYVLDTLRQPVAVGVAGELYIGGQGVAKGYLNRPELNATQFVANPFSDDAGALLYRTGDLGRW…	YRELNGRANALARHLVDLGMQPGERVALLLERSLDLLAGQLAIIKCGAAYVPLDINAPAERQAFMLQDCGARQVLTLSRHDLPDGIQRIDLDLLELQSDAPNPVHSASAESVAYIMYTSGSTGMPKGVLVPHRAVSRLVLNNGYADFNAGDRVAFASNPAFDASTLDVWAPLLNGGCVVVVEQSVLLSLDEFRALLLSQSVSVLWMTAGLFHQYASGLMEALARLRYLIVGGDVLDPAVIARVLAEGAPQHLLNGYGPTEATTFSTTHEITSVGSGGIPIGRPIGNSQVYVLDTLRQPVAVGVAGELYIGGQGVAKGYLNRPELNATQFVANPFSDDAGALLYRTGDLGRWNADGIVEYLGRNDDQVKIRGFRIELGEIEARLVECPGVREAVVL
	334	916		Q9FDB3	Q9FDB3	A4(4)	L_val	rk	K	>	val	Q9FDB3	]	AAERQKVLVDFNATATDSPRQMTVHALFEAQAERTPEATAVAHDATTLSYHELNLQANRLAAKLLELGVQPGHSVALLLPRSIDLVLSQLAVLKCAAIYVPLDINAPQERQTFMVQDSQAVLVLTYSTETLDPGTQRLDLDTRPASTVPADNPNPEACADSVAYIMYTSGSTGTPKGVLVPHRAISRLVIDNGYADFNGQDRVAFASNPAFDASTLDVWAPLLNGGCVIVVEQSVLLSQEAFRALLLAQSISVLWLTAGLFHQYADGLMEVFAGLRYLIVGGDVLDPAVIARVLAQGAPQHLLNGYGPTEATTFSTTYEITAADHGGIPIGRPIANSQVYVLDALRQPVAVGVPGELYIGGQGVAKGYLNRDELSTTQFVADPFSGHDGALMYRTGDLG…	YHELNLQANRLAAKLLELGVQPGHSVALLLPRSIDLVLSQLAVLKCAAIYVPLDINAPQERQTFMVQDSQAVLVLTYSTETLDPGTQRLDLDTRPASTVPADNPNPEACADSVAYIMYTSGSTGTPKGVLVPHRAISRLVIDNGYADFNGQDRVAFASNPAFDASTLDVWAPLLNGGCVIVVEQSVLLSQEAFRALLLAQSISVLWLTAGLFHQYADGLMEVFAGLRYLIVGGDVLDPAVIARVLAQGAPQHLLNGYGPTEATTFSTTYEITAADHGGIPIGRPIANSQVYVLDALRQPVAVGVPGELYIGGQGVAKGYLNRDELSTTQFVADPFSGHDGALMYRTGDLGRWRADGNLEYLGRNDGQVKIRGFRIELSEIEAALATHPAVHEAVLL
	336	672		Q84BQ4	Q84BQ4	A4(10)	L_ile	rk	K	>	ile	Q84BQ4	]	ESERQRLLYDFNATAREYPQTLTVHGIFQQQAAAHPKAVAAVHGEHSLSYFELNAQANRLAHHLISQGVQPGDHVAILLPRSLELLVAQLAIAKCAAAYVPLDINAPSERQAFMVEDCQAAALLTLSREDIDYAAPRIDLDRLILSGQPTHNPNLLQSSEALAYIMYTSGSTGTPKGVMVPHRAIGRLVLNNGYADFNAQDRVVFASNPAFDASTMDIWGPLLNGGRVVVIDHQTLLDPNAFGHELSASRATVLFVTTALFNQYVQLIPQALKGLRILLCGGERGDPAAFRRLLAEAPKLRIVHCYGPTETTTYATTFEVREVAENAESVPIGGPISNTQVYVLDAHQQPVPMGVTGELYIGGQGVALGYLNRADLTAEKFLRDPFSDQPGALLYRTGD…	YFELNAQANRLAHHLISQGVQPGDHVAILLPRSLELLVAQLAIAKCAAAYVPLDINAPSERQAFMVEDCQAAALLTLSREDIDYAAPRIDLDRLILSGQPTHNPNLLQSSEALAYIMYTSGSTGTPKGVMVPHRAIGRLVLNNGYADFNAQDRVVFASNPAFDASTMDIWGPLLNGGRVVVIDHQTLLDPNAFGHELSASRATVLFVTTALFNQYVQLIPQALKGLRILLCGGERGDPAAFRRLLAEAPKLRIVHCYGPTETTTYATTFEVREVAENAESVPIGGPISNTQVYVLDAHQQPVPMGVTGELYIGGQGVALGYLNRADLTAEKFLRDPFSDQPGALLYRTGDLARWLAPGQLDCIGRNDDQVKIRGFRIELGEIENRLLNCQGIKEAVVL
	338	670		Q84BQ4	Q84BQ4	A3(9)	L_ile	rk	K	>	ile	Q84BQ4	]	PDERRQLLVEFNATEREYPRAPTVHALFERQVAADPHAIAVVHGGQTSSYGDLNDRANRLAHYLIAQGVQPGAQVAILLPRSRELLVAQLAIAKCAAAYVPLDINAPSERQAFMLEDSRAVALLTLSSEAIDYAAPRIDLDRLKLSGQSTHNPNLAQSSDALAYIMYTSGSTGTPKGVMVPHRGIARLVLNNGYADFNRQDRVAFASNPAFDASTMDIWGPLLNGGRVVVIDHQTLLDPNAFGRELSASGATILFVTTALFNQYVQLIPQALKGLRMVLCGGERGDPTSFRRLRAEAPQLRIVHCYGPTETTTYATTFEVHEVAENAESVPIGAPISNTQVYVLDAHQQPVPMGVTGELYIGGQGVALGYLNRADLTAEKFLPDPFSDRPGALLYRTGD…	YGDLNDRANRLAHYLIAQGVQPGAQVAILLPRSRELLVAQLAIAKCAAAYVPLDINAPSERQAFMLEDSRAVALLTLSSEAIDYAAPRIDLDRLKLSGQSTHNPNLAQSSDALAYIMYTSGSTGTPKGVMVPHRGIARLVLNNGYADFNRQDRVAFASNPAFDASTMDIWGPLLNGGRVVVIDHQTLLDPNAFGRELSASGATILFVTTALFNQYVQLIPQALKGLRMVLCGGERGDPTSFRRLRAEAPQLRIVHCYGPTETTTYATTFEVHEVAENAESVPIGAPISNTQVYVLDAHQQPVPMGVTGELYIGGQGVALGYLNRADLTAEKFLPDPFSDRPGALLYRTGDLVRWLAPGQLDCIGRNDDQVKIRGFRIELGEIENRLLSYPGINEAVVL
	340	193	3510629	O85168	3510629	A6	L_phe	rk	K	>	phe	O85168	]	EREYLLKDINATERTYPVGQLMHRLFEAHAEAAPQAIAVRQGEQTLTYAELDSRANALAQHLRKHGVGPGTRVAILLDRSVELLASMLATLKCGAAYLALDRLAPEERLRFMLEDSEAIMLLSRSDLTAPDMTPRLDLDTLELSALNQEPVVPATEVAGETPACIIYTSGSTGVPKGVIVTHNGIVRLVQDNGYYDFSAEDRVAFSSNPAFDASTPEIWGALLNGCQSVIIEPQVLLEPVAFAALLKRHGVTAMISSTALFNLYAGLIPEALAGLRMIMCGGERADPASFRRVREHSAQVRLFNGYGPTEGTTCATSYEIFDVLPDTLSLPIGKPNANVRVYVLDARREPVPMGVVGDIYIGGTGVALGYLNRPELTAERFSEDPFSQQAGARLYRTGD…	YAELDSRANALAQHLRKHGVGPGTRVAILLDRSVELLASMLATLKCGAAYLALDRLAPEERLRFMLEDSEAIMLLSRSDLTAPDMTPRLDLDTLELSALNQEPVVPATEVAGETPACIIYTSGSTGVPKGVIVTHNGIVRLVQDNGYYDFSAEDRVAFSSNPAFDASTPEIWGALLNGCQSVIIEPQVLLEPVAFAALLKRHGVTAMISSTALFNLYAGLIPEALAGLRMIMCGGERADPASFRRVREHSAQVRLFNGYGPTEGTTCATSYEIFDVLPDTLSLPIGKPNANVRVYVLDARREPVPMGVVGDIYIGGTGVALGYLNRPELTAERFSEDPFSQQAGARLYRTGDLARWLPDGNLEYLARNDGQVKVRGFRVELGEIESVLHLYDGVRNSVVV
	343	639	81321400	Q83VS0	81321400	A12(22)	D_tyr	rk	K	>	tyr	Q83VS0	]	EREHLLSGLNATDRAYPQGPLMHRLFEAHAASRPQAIAARQGEQTLTYAELDSRANALAQHLRQHGVKAGARVAILLDRSVELLTSMLATLKCGAAYLALDRLAPEERVRFMLEDSEALMLLTRSELTAPETTPRLDLDTLDLSVAGQGPVALADEVAGETPACIIYTSGSTGIPKGVIVTHNGIVRLVRDNYDFRADDRVAFSSNPAFDASSPEIWGALLNGGQSIIVEPSVLLEPAAFAALLKRHAVTVMFSSTALFNLYAGLIPEALAGLRMLECGGERADPASFRRVREHSSQVRLFNGYGPTEATTCATRYEVFDVQPGTLSLPIGKPNANVRIYLLDVCGEPVPMGSVGEIYIGGVGVALGYLNRPELSAERFSDDPFSQQAGARLYRTGDLA…	YAELDSRANALAQHLRQHGVKAGARVAILLDRSVELLTSMLATLKCGAAYLALDRLAPEERVRFMLEDSEALMLLTRSELTAPETTPRLDLDTLDLSVAGQGPVALADEVAGETPACIIYTSGSTGIPKGVIVTHNGIVRLVRDNYDFRADDRVAFSSNPAFDASSPEIWGALLNGGQSIIVEPSVLLEPAAFAALLKRHAVTVMFSSTALFNLYAGLIPEALAGLRMLECGGERADPASFRRVREHSSQVRLFNGYGPTEATTCATRYEVFDVQPGTLSLPIGKPNANVRIYLLDVCGEPVPMGSVGEIYIGGVGVALGYLNRPELSAERFSDDPFSQQAGARLYRTGDLARWLPDGNLEYLARNDGQVKVRGFRVELGEVESSLHGCDGVRNSVVV
	344	658		Q83Y49	Q83Y49	A1	val	rk	K	>	val	Q83Y49	]	QAAIQTQCEGLDSSYPETSLHAIVEAFAATQPEAIAVRCGDAVLTYAQLNESADKVADTLLRKGVQPGDVVGICMMRSELLVAALLGVLKAGACYLSIDCALPAERRNWLLEEADVKWALIDESAPALRDATSTLLIGQLVNEQDDPRVSPLAKPVISADARCYYMFTSGSTGTPKATASTHRAVVSLVKGTDYIDIKGDDRFLFFAPLAFDASTFEIWGALLNGAQLVVQPGEAGGLDDLAHTLENQQVSVLWLTSALFQEMVDQYPQAMAGVRHVLTGGDVVSPQSMRSLLARSTGTLTICYGPTEGTVFTTAYSMDKVEQVTDKPLIGWPIAQADAYIVDVFGQLAEPGVPGELFIGGTGITGAYLKRPELNQERFVTLERFPGKTLFRTGDLARW…	YAQLNESADKVADTLLRKGVQPGDVVGICMMRSELLVAALLGVLKAGACYLSIDCALPAERRNWLLEEADVKWALIDESAPALRDATSTLLIGQLVNEQDDPRVSPLAKPVISADARCYYMFTSGSTGTPKATASTHRAVVSLVKGTDYIDIKGDDRFLFFAPLAFDASTFEIWGALLNGAQLVVQPGEAGGLDDLAHTLENQQVSVLWLTSALFQEMVDQYPQAMAGVRHVLTGGDVVSPQSMRSLLARSTGTLTICYGPTEGTVFTTAYSMDKVEQVTDKPLIGWPIAQADAYIVDVFGQLAEPGVPGELFIGGTGITGAYLKRPELNQERFVTLERFPGKTLFRTGDLARWTPGRGIEFLGRSDSQIKIRGLRIEPGEVEQAIRQLPGVTACSLI
y	346	417		Q333U7	Q333U7	A2(4)	cys	k	K	>	cys	Q333U7	]	APDAPIDAVEILNRDDLAALERWTGRARGTDRVVGTIPERFAAVVAEQPEAVALVAADGEESWTYGELDRWANRIAHHLHARGVGRQHRVALVMERSPLLVAAVLGTLKAGACYVPVEPTWPRARIDLVLADLDPALVIDERLAEEDLTGYPTRPLDTADVGGEHLAYLMYTSGSTGTPKGVEVSHRNVLSLALDPCWADADHQRVLVHAPPTFDASTYEMWVPLLHGGAAVVAPPGKLDAARLATLIAERGVTALWLPAGLFDLITQHHPKSFVQVREVWAGGDVLSPAAVRRLVRDDGTLTVVNGYGPTETTTFAARYRMSAPARCKDPLPIGEPMAGSRLYALDDRLRQVPQGVIGELYVGGDGVARGYANHPPLTSERFVADPFGRPGERMYRTG…	YGELDRWANRIAHHLHARGVGRQHRVALVMERSPLLVAAVLGTLKAGACYVPVEPTWPRARIDLVLADLDPALVIDERLAEEDLTGYPTRPLDTADVGGEHLAYLMYTSGSTGTPKGVEVSHRNVLSLALDPCWADADHQRVLVHAPPTFDASTYEMWVPLLHGGAAVVAPPGKLDAARLATLIAERGVTALWLPAGLFDLITQHHPKSFVQVREVWAGGDVLSPAAVRRLVRDDGTLTVVNGYGPTETTTFAARYRMSAPARCKDPLPIGEPMAGSRLYALDDRLRQVPQGVIGELYVGGDGVARGYANHPPLTSERFVADPFGRPGERMYRTGDLVRWNHDGQLEFLGRVDEQVKIRGFRVEPGEIRAALRKRDGVAQAVVV
	348	945		Q9L8H4	Q9L8H4	A3(6)	L_val	rk	K	>	val	Q9L8H4	]	TPEERNRTIVEVNRTELPLPDASLAELFEQQVTLTPDAPALVSDGATLSYSELNTRANHLAHQLTTRGIRPGDAVAVLLQRSPDTVTTVLALAKTGATYIPLDSRYPADRYRLVLDETRTKLLITDHTTDLDTTTTQFNPADTPHDGEDPGNPNHTTHPDDAAYIMYTSGSTGRPKGVIATHRNITALALDPRFDPTAHRRVLLHSPTAFDASTYEIWVPLLNGNTVVLAPTGDLDVHTYHRVITDQQITALWLTSWVFNLLTEQSPETFTRVRQIWTGGEAVSGATVTRLQQACPDTTVVDGYGPTETTTFATHHPVPTPYTGSAVVPIGRPMATMHTYVLDDSLQPVAPGVTGELYLAGSGLARGYLDRPALTAERFVANPYAAPGERMYRTGDLAR…	YSELNTRANHLAHQLTTRGIRPGDAVAVLLQRSPDTVTTVLALAKTGATYIPLDSRYPADRYRLVLDETRTKLLITDHTTDLDTTTTQFNPADTPHDGEDPGNPNHTTHPDDAAYIMYTSGSTGRPKGVIATHRNITALALDPRFDPTAHRRVLLHSPTAFDASTYEIWVPLLNGNTVVLAPTGDLDVHTYHRVITDQQITALWLTSWVFNLLTEQSPETFTRVRQIWTGGEAVSGATVTRLQQACPDTTVVDGYGPTETTTFATHHPVPTPYTGSAVVPIGRPMATMHTYVLDDSLQPVAPGVTGELYLAGSGLARGYLDRPALTAERFVANPYAAPGERMYRTGDLARWNPDDHLEYAGRADHQVKVRGFRIEPGEIENVLTDHPAVAQAAVH
	350	1043		removed	3114612	A2(3)	D_val	rk	K	>	val	removed	]	TPEERNRTIVEVNRTELPLPDASLAELFEQQVTLTPDAPALVSDGATLSYSELNTRANHLAHQLTTRGIRPGDAVAVLLQRSPDTVTTVLALAKTGATYIPLDSRYPADRIRLVLDETRTKLLITDHTTDLDTTTTQFNPADTPHDGEDPGNPNHTTHPDDAAYIMYTSGSTGRPKGVIATHRNITALALDPRFDPTAHRRVLLHSPTAFDASTYEIWVPLLNGNTVVLAPTGDLDVHTYHRVITDQQITAVFLTTALFNLLTEHDPACLAGVREVWTGGEAVSAFSVRRVQEACPSVVVVDVYGPTETTTFATHNPVPTPYTGPAVVAIGRPMATMHAYVLDDALQPVAPGVVGELYLGGAGLARGYLDRPALTAERFVANPHRPGERMYRTGDLARW…	YSELNTRANHLAHQLTTRGIRPGDAVAVLLQRSPDTVTTVLALAKTGATYIPLDSRYPADRIRLVLDETRTKLLITDHTTDLDTTTTQFNPADTPHDGEDPGNPNHTTHPDDAAYIMYTSGSTGRPKGVIATHRNITALALDPRFDPTAHRRVLLHSPTAFDASTYEIWVPLLNGNTVVLAPTGDLDVHTYHRVITDQQITAVFLTTALFNLLTEHDPACLAGVREVWTGGEAVSAFSVRRVQEACPSVVVVDVYGPTETTTFATHNPVPTPYTGPAVVAIGRPMATMHAYVLDDALQPVAPGVVGELYLGGAGLARGYLDRPALTAERFVANPHRPGERMYRTGDLARWSADAQLEFVGRADQQVKVRGFRIEPGEIENVLTGHPAVAQAAIL
y	351	516		Q5V8A8	Q5V8A8	A1	val	k	K	>	val	Q5V8A8	]	NSTLPQAFEDRVNRTPNQIAIVFDELHLSYTQLNVKANYLANLLIRSGVEPKTPIAIQIERSIELVVAVLAVLKAGAIYVPLDPRLPLARVHWILDETRAQTLLTISNSKNLDKIKNIQTTIRVDVHLKKEDPDSPAIDTQPDDLAHIMYTSGSTGHPKGVAITHRAILEFVADRCWKNELQERVLFHSSLGFDISNYELWVPLLRSGQLVMAPSGPLDVSTLKQVIQKQSITSLFLTTSLFNLVTEENPRCLAGVQQVWIGGEQASVAAIQRMWDACPEITVVNGYGPTETTTYVTLYTIESRPQGNRVPIGRPMENTQVYVLDEELKPVPSGTPGEIYLAGTGLARGYFGQPSLTSTRFLANPFGLPGSRMYRTGDLGVWIDSDQLVCLGRSDRQVK…	YTQLNVKANYLANLLIRSGVEPKTPIAIQIERSIELVVAVLAVLKAGAIYVPLDPRLPLARVHWILDETRAQTLLTISNSKNLDKIKNIQTTIRVDVHLKKEDPDSPAIDTQPDDLAHIMYTSGSTGHPKGVAITHRAILEFVADRCWKNELQERVLFHSSLGFDISNYELWVPLLRSGQLVMAPSGPLDVSTLKQVIQKQSITSLFLTTSLFNLVTEENPRCLAGVQQVWIGGEQASVAAIQRMWDACPEITVVNGYGPTETTTYVTLYTIESRPQGNRVPIGRPMENTQVYVLDEELKPVPSGTPGEIYLAGTGLARGYFGQPSLTSTRFLANPFGLPGSRMYRTGDLGVWIDSDQLVCLGRSDRQVKIRGIRIEPSEIEAELRNHPEIGEAVVT
	353	475	2052248	Q54959	2052248	A2	L_abu	rk	K	>	abu|iva	Q54959	]	ARLAAFNDTARPVPRAGLAELFTAQARRTPDAVAVVGDDGTELTYAELDARSGALARRLAAAGAGRESAVAVLQQRSVHLVVSLLAVLKAGGFYVPLNTRYPADRMRLITADVKARVLLTDRATDTAHECRSWAGDADVLVVDELPTGGEPLPVVPAHPHQLAYVMYTSGSTGNPKGVAITHGDVAALAADTCWRTGNQQRVLLHSPYSFDTSQYELWVPLLSGGTVVVAPPGDLDTRALERAIVDGGVTGMWLTSGLFNLLAEESPHCFTGVREVWTGGDVVSPAAVARVLAASPSTMVADGYGPTETTTFATHHFMRAPWQQETTVPIGTPLDNTTCHVLDDRLRPVPPGVTGELYIGGSGLARGYLNRPELTAERFVADPYAPGGRMYRTGDLVRL…	YAELDARSGALARRLAAAGAGRESAVAVLQQRSVHLVVSLLAVLKAGGFYVPLNTRYPADRMRLITADVKARVLLTDRATDTAHECRSWAGDADVLVVDELPTGGEPLPVVPAHPHQLAYVMYTSGSTGNPKGVAITHGDVAALAADTCWRTGNQQRVLLHSPYSFDTSQYELWVPLLSGGTVVVAPPGDLDTRALERAIVDGGVTGMWLTSGLFNLLAEESPHCFTGVREVWTGGDVVSPAAVARVLAASPSTMVADGYGPTETTTFATHHFMRAPWQQETTVPIGTPLDNTTCHVLDDRLRPVPPGVTGELYIGGSGLARGYLNRPELTAERFVADPYAPGGRMYRTGDLVRLRRDGVLTFLGRADHQVKVRGFRIELGEIESVLGAHPGIAQSAVL
	355	87	2052249	O07944	2052249	A4	TST-phg	rk	K	>	gly-ph	O07944	]	TGWNDTDHPRGRRTADACLPRRIAEQAARTPHAVAVTEAGGTLITYSELDARANRLARHLIRRGVTAETRVAVLAERSAQLVVTTLAILKAGGVYVPLHTGYPVDRMRHVLADTEAALLLTDTHHAATAARLDTPALTVDEDTTAGEQDTTAPDVTVRPDQLAYIMFTSGSTGTPKGIGITHRDAIALAADRCWDLDTGSRVLMHSPYAFDISTFELFAPLLAGGRIVVAPRGDIDAAVLQRTLAAHGVTSLLLTAGLLGVIADEAPEVFTGVKDVWTGGDVVSPTAVRRVLEACPGTVVKTLYGPTETTLGCTWLPFTDPRRIPPAVPIGRPLDNTRAYVLDERLRPVPPGVTGELYIAGAGLARGYWDQSARTAERFTADPHAHLFGDTGGRMYRTG…	YSELDARANRLARHLIRRGVTAETRVAVLAERSAQLVVTTLAILKAGGVYVPLHTGYPVDRMRHVLADTEAALLLTDTHHAATAARLDTPALTVDEDTTAGEQDTTAPDVTVRPDQLAYIMFTSGSTGTPKGIGITHRDAIALAADRCWDLDTGSRVLMHSPYAFDISTFELFAPLLAGGRIVVAPRGDIDAAVLQRTLAAHGVTSLLLTAGLLGVIADEAPEVFTGVKDVWTGGDVVSPTAVRRVLEACPGTVVKTLYGPTETTLGCTWLPFTDPRRIPPAVPIGRPLDNTRAYVLDERLRPVPPGVTGELYIAGAGLARGYWDQSARTAERFTADPHAHLFGDTGGRMYRTGDLARRDADGVLHFCGRADQQVKIRGFRIEPGEIETALAAHPDVTR…
	356	1027		Q9Z4X6	4481934	A6	D_hpg	rk	K	>	hpg|hpg2Cl	Q9Z4X6	]	ELFAEQALRTPGAPALVRGGTTVSYAELDLRTNRLARLLRQQGVRPGTPVVMLMERSPAHVVATLAIAKAGGAYVPLHDTYPLDRMRHVVADTAATLILTDRAEAARAGQLGARVMVVDEFGAAPSGSEADAAPGTGTGTGTGSRSGYVDDAPEVGLRPQDLAYVMYTSGSTGVPKGVAVTHRGVVDLVRDHCWRPGVHERVLLHAPHAFDVSCYEMWVPLVSGGTVVVAPPGHLDPAAITDLITAHDITAIHLTAGFFRVVAEEAPECFAGVREVLTGGDVVSPAAVARVLAHHPRIVLRHLYGPTETTLCVTQHEVTAPYEARGSLPVGRATGNTRAYVLDRYLQPVPAGVPGELFISGSGLARGYLDRPDLTCERFVADPYGGSGERMYRTGDLVR…	YAELDLRTNRLARLLRQQGVRPGTPVVMLMERSPAHVVATLAIAKAGGAYVPLHDTYPLDRMRHVVADTAATLILTDRAEAARAGQLGARVMVVDEFGAAPSGSEADAAPGTGTGTGTGSRSGYVDDAPEVGLRPQDLAYVMYTSGSTGVPKGVAVTHRGVVDLVRDHCWRPGVHERVLLHAPHAFDVSCYEMWVPLVSGGTVVVAPPGHLDPAAITDLITAHDITAIHLTAGFFRVVAEEAPECFAGVREVLTGGDVVSPAAVARVLAHHPRIVLRHLYGPTETTLCVTQHEVTAPYEARGSLPVGRATGNTRAYVLDRYLQPVPAGVPGELFISGSGLARGYLDRPDLTCERFVADPYGGSGERMYRTGDLVRYNAAGELEYLARADDQVKIRGFRV…
	358	822		Q939Y9	Q939Y9	A1(7)	L_dhpg	rkk	K	>	dhpg|dpg	Q939Y9	]	ERALVVEGFNATAGPVPGESVLELFARRVAAAPDAVAITGAAGANLTYAEVDQASNRLAGYLAVRGVGRGDRVGVAMERSPDLLIAFLAIWKAGAAYVPVDVEYPAERISFVFDDSGVSTVLCTLATSAVAPGNAIVLDAPETRVAVRDCAAPEIRPHADDLAYVMYTSGSTGLPKGVAIPHGAVAGLAGDAGWQIGPGDGVLMHATHVFDPSLYAMWVPLVSGARVLLTEPGVLDAAGVRQAVHRGATFVHLTAGTFRALAETAPECFEGLVEIGTGGDVVPLQSVENLRRAQPGLRVRNTYGPTETTLCATWLPIEPGEVLGRELPIGHPMTNRRIYLLDAFLRPVPPGVAGELYIAGTGLAHGYLKSPGLTAGRFVACPFAAGERMYRTGDRARWT…	YAEVDQASNRLAGYLAVRGVGRGDRVGVAMERSPDLLIAFLAIWKAGAAYVPVDVEYPAERISFVFDDSGVSTVLCTLATSAVAPGNAIVLDAPETRVAVRDCAAPEIRPHADDLAYVMYTSGSTGLPKGVAIPHGAVAGLAGDAGWQIGPGDGVLMHATHVFDPSLYAMWVPLVSGARVLLTEPGVLDAAGVRQAVHRGATFVHLTAGTFRALAETAPECFEGLVEIGTGGDVVPLQSVENLRRAQPGLRVRNTYGPTETTLCATWLPIEPGEVLGRELPIGHPMTNRRIYLLDAFLRPVPPGVAGELYIAGTGLAHGYLKSPGLTAGRFVACPFAAGERMYRTGDRARWTRDGEVVFLGRADDQVKIRGYRVELGEVEAALAAQPGVVEAVVT
	360	820		Q939Y9	75406805	A1	TST-dhpg	rkk	K	>	dhpg|dpg	Q939Y9	]	ERALVVEGFNATAGPVPGESVLELFARRVAAAPDAVAITGAAGANLTYAEVDQASNRLAGYLAVRGVGRGDRVGVAMERSPDLLIAFLAIWKAGAAYVPVDVEYPAERISFVFDDSGVSTVLCTLATSAVAPGNAIVLDAPETRVAVRDCAAPEIRPHADDLAYVMYTSGSTGLPKGVAIPHGAVAGLAGDAGWQIGPGDGVLMHATHVFDPSLYAMWVPLVSGARVLLTEPGVLDAAGVRQAVHRGATFVHLTAGTFRALAETAPECFEGLVEIGTGGDVVPLQSVENLRRAQPGLRVRNTYGPTETTLCATWLPIEPGEVLGRELPIGHPMTNRRIYLLDAFLRPVPPGVAGELYIAGTGLAHGYLKSPGLTAGRFVACPFAAGERMYRTGDRARWT…	YAEVDQASNRLAGYLAVRGVGRGDRVGVAMERSPDLLIAFLAIWKAGAAYVPVDVEYPAERISFVFDDSGVSTVLCTLATSAVAPGNAIVLDAPETRVAVRDCAAPEIRPHADDLAYVMYTSGSTGLPKGVAIPHGAVAGLAGDAGWQIGPGDGVLMHATHVFDPSLYAMWVPLVSGARVLLTEPGVLDAAGVRQAVHRGATFVHLTAGTFRALAETAPECFEGLVEIGTGGDVVPLQSVENLRRAQPGLRVRNTYGPTETTLCATWLPIEPGEVLGRELPIGHPMTNRRIYLLDAFLRPVPPGVAGELYIAGTGLAHGYLKSPGLTAGRFVACPFAAGERMYRTGDRARWTRDGEVVFLGRADDQVKIRGYRVELGEVEAALAAQPGVVEAVVT
	362	138	2894190	O52821	2894190	A1(7)	dhpg	rk	K	>	dhpg|dpg	O52821	]	ALVVDEFNATAGPVPGESVVELFAHRVAEAPDAVAITDAGGANLTYAEVDRASNRLAGYLAGRGVGRGDRVGVAMDRSPELLIAFLAIWKAGAAYVPVDVEYPAERIAFILNDSGVSTVLCTQDTSGVVPENAIVLDAPDTRASIEDCADTAPEIRLYAGDLAYVMYTSGSTGLPKGVAIPHGAVAGLAGDSGWQIGPDDGVLMHATHVFDPSLYAMWVPLVAGGRVLLTEPGVLDAAGVRQAVERGATAVHLTAGSFRALAETSPECFAGLVEIGTGGDVVPAQSVANLRRAQPGLRVRNTYGPTETTLCATWLPIEPGDVIDRELPIGHPMTNRKIYILDAFLRPVPPGVAGELYIAGTGLARGYLDSPGLTADRFVACPFLAGERMYRTGDVARWT…	YAEVDRASNRLAGYLAGRGVGRGDRVGVAMDRSPELLIAFLAIWKAGAAYVPVDVEYPAERIAFILNDSGVSTVLCTQDTSGVVPENAIVLDAPDTRASIEDCADTAPEIRLYAGDLAYVMYTSGSTGLPKGVAIPHGAVAGLAGDSGWQIGPDDGVLMHATHVFDPSLYAMWVPLVAGGRVLLTEPGVLDAAGVRQAVERGATAVHLTAGSFRALAETSPECFAGLVEIGTGGDVVPAQSVANLRRAQPGLRVRNTYGPTETTLCATWLPIEPGDVIDRELPIGHPMTNRKIYILDAFLRPVPPGVAGELYIAGTGLARGYLDSPGLTADRFVACPFLAGERMYRTGDVARWTRDGEVVFLGRADDQVKIRGYRVELGEVEAVLAAQPGVVEAVVM
	366	541		Q70AZ6	75377753	A1	TST-dhpg	rkk	K	>	dhpg|dpg	Q70AZ6	]	GEAERAVVVGDWNATAGPVPGDSMVELFDRRVAAAPDTVAITDADGADLTYAEVDQASNRLAAHLADRGVRRGDRVGVAVERSADLPIVFLAIWKAGAAYVPVDVGYPAERIALILAGSAVSTVICTQATEAAVPQNVPQRATIVLDAPPTRAAVDACAGTAPTFRPSAADLAYVMYTSGSTGVPKGVAVPHGAVAGLAGDAGWRIGPGDGVLMHATHVFDPSLYEMWVPLATGGRVLVAAPGVVDAGGIRQAVARGATAVHLTAGTFRALAEASPDCFAGLREVGTGGDVVPAHTVAHLRRAQPQLRVRNTYGPTETTLCATWKPIEPGAQLGPELPIGRPMTNRRIYILDAFLRPVAPGVAGELYIAGTGLARGYLSRPDLTAERFVACPFLAGERM…	YAEVDQASNRLAAHLADRGVRRGDRVGVAVERSADLPIVFLAIWKAGAAYVPVDVGYPAERIALILAGSAVSTVICTQATEAAVPQNVPQRATIVLDAPPTRAAVDACAGTAPTFRPSAADLAYVMYTSGSTGVPKGVAVPHGAVAGLAGDAGWRIGPGDGVLMHATHVFDPSLYEMWVPLATGGRVLVAAPGVVDAGGIRQAVARGATAVHLTAGTFRALAEASPDCFAGLREVGTGGDVVPAHTVAHLRRAQPQLRVRNTYGPTETTLCATWKPIEPGAQLGPELPIGRPMTNRRIYILDAFLRPVAPGVAGELYIAGTGLARGYLSRPDLTAERFVACPFLAGERMYRTGDLARWNRDGEVVFLGRADDQVKIRGYRVELAEVEAVLAAQPGVREA…
	367	543		Q70AZ6	Q70AZ6	A1(7)	dhpg	rkk	K	>	dhpg|dpg	Q70AZ6	]	DWNATAGPVPGDSMVELFDRRVAAAPDTVAITDADGADLTYAEVDQASNRLAAHLADRGVRRGDRVGVAVERSADLPIVFLAIWKAGAAYVPVDVGYPAERIALILAGSAVSTVICTQATEAAVPQNVPQRATIVLDAPPTRAAVDACAGTAPTFRPSAADLAYVMYTSGSTGVPKGVAVPHGAVAGLAGDAGWRIGPGDGVLMHATHVFDPSLYEMWVPLATGGRVLVAAPGVVDAGGIRQAVARGATAVHLTAGTFRALAEASPDCFAGLREVGTGGDVVPAHTVAHLRRAQPQLRVRNTYGPTETTLCATWKPIEPGAQLGPELPIGRPMTNRRIYILDAFLRPVAPGVAGELYIAGTGLARGYLSRPDLTAERFVACPFLAGERMYRTGDLARWN…	YAEVDQASNRLAAHLADRGVRRGDRVGVAVERSADLPIVFLAIWKAGAAYVPVDVGYPAERIALILAGSAVSTVICTQATEAAVPQNVPQRATIVLDAPPTRAAVDACAGTAPTFRPSAADLAYVMYTSGSTGVPKGVAVPHGAVAGLAGDAGWRIGPGDGVLMHATHVFDPSLYEMWVPLATGGRVLVAAPGVVDAGGIRQAVARGATAVHLTAGTFRALAEASPDCFAGLREVGTGGDVVPAHTVAHLRRAQPQLRVRNTYGPTETTLCATWKPIEPGAQLGPELPIGRPMTNRRIYILDAFLRPVAPGVAGELYIAGTGLARGYLSRPDLTAERFVACPFLAGERMYRTGDLARWNRDGEVVFLGRADDQVKIRGYRVELAEVEAVLAAQPGVREA…
	368	557		Q70AZ9	Q70AZ9	A1	hpg	rkk	K	>	hpg|hpg2Cl	Q70AZ9	]	AAQATSTVPELLARQVTRAPDAVAVVDRDRVLTYRELDELAGRLSGRLIGRGVRRGDRVAVLLDRSADLVVTLLAIWKAGAAYVPVDAGYPAPRVAFMVADSGASRMVCSAATRDGVPEGIEAIVVTDEEAFEASAAGARPGDLAYVMYTSGSTGIPKGVAVPHRSVAELAGNPGWAVEPGDAVLMHAPYAFDASLFEIWVPLVSGGRVVIAEPGPVDARRLREAISSGVTRAHLTAGSFRAVAEESPESFAGLREVLTGGDVVPAHAVARVRSACPRVRIRHLYGPTETTLCATWHLLEPGDEIGPVLPIGRPLPGRRAQVLDASLRAVAPGVIGDLYLSGAGLADGYLRRAGLTAERFVADPSAPGARMYRTGDLAQWTADGALLFAGRADDQVKVR…	YRELDELAGRLSGRLIGRGVRRGDRVAVLLDRSADLVVTLLAIWKAGAAYVPVDAGYPAPRVAFMVADSGASRMVCSAATRDGVPEGIEAIVVTDEEAFEASAAGARPGDLAYVMYTSGSTGIPKGVAVPHRSVAELAGNPGWAVEPGDAVLMHAPYAFDASLFEIWVPLVSGGRVVIAEPGPVDARRLREAISSGVTRAHLTAGSFRAVAEESPESFAGLREVLTGGDVVPAHAVARVRSACPRVRIRHLYGPTETTLCATWHLLEPGDEIGPVLPIGRPLPGRRAQVLDASLRAVAPGVIGDLYLSGAGLADGYLRRAGLTAERFVADPSAPGARMYRTGDLAQWTADGALLFAGRADDQVKVRGFRIEPAEVEAALTAQPGVHEAVVR
	370	555		Q70AZ9	75520281	A1	TST-hpg	rkk	K	>	hpg|hpg-2Cl	Q70AZ9	]	AAQATSTVPELLARQVTRAPDAVAVVDRDRVLTYRELDELAGRLSGRLIGRGVRRGDRVAVLLDRSADLVVTLLAIWKAGAAYVPVDAGYPAPRVAFMVADSGASRMVCSAATRDGVPEGIEAIVVTDEEAFEASAAGARPGDLAYVMYTSGSTGIPKGVAVPHRSVAELAGNPGWAVEPGDAVLMHAPYAFDASLFEIWVPLVSGGRVVIAEPGPVDARRLREAISSGVTRAHLTAGSFRAVAEESPESFAGLREVLTGGDVVPAHAVARVRSACPRVRIRHLYGPTETTLCATWHLLEPGDEIGPVLPIGRPLPGRRAQVLDASLRAVAPGVIGDLYLSGAGLADGYLRRAGLTAERFVADPSAPGARMYRTGDLAQWTADGALLFAGRADDQVKVR…	YRELDELAGRLSGRLIGRGVRRGDRVAVLLDRSADLVVTLLAIWKAGAAYVPVDAGYPAPRVAFMVADSGASRMVCSAATRDGVPEGIEAIVVTDEEAFEASAAGARPGDLAYVMYTSGSTGIPKGVAVPHRSVAELAGNPGWAVEPGDAVLMHAPYAFDASLFEIWVPLVSGGRVVIAEPGPVDARRLREAISSGVTRAHLTAGSFRAVAEESPESFAGLREVLTGGDVVPAHAVARVRSACPRVRIRHLYGPTETTLCATWHLLEPGDEIGPVLPIGRPLPGRRAQVLDASLRAVAPGVIGDLYLSGAGLADGYLRRAGLTAERFVADPSAPGARMYRTGDLAQWTADGALLFAGRADDQVKVRGFRIEPAEVEAALTAQPGVHEAVVR
	372	733		Q8KLL3	Q8KLL3	A1	L_hpg	rk	K	>	hpg|hpg-2Cl	Q8KLL3	]	SVLSTPTVPELFARQAERTPEAVAVVDGDRFVTYRQLDELAGRLAGRLIGRGVRRGDRVAVLMERSADLVVTLLAVWKAGAAYVPVDAAHPAPRVAFVVADSGASLMACSAATAGRVPEGVEPVVVTDEGRGDASAVPVSPGDLAYVMYTSGSTGTPKGVAVPHRSVAELAGNPGWAVKPGDAILMHAPHAFDASLFEIWVPLVSGARVVIAEPGAVDARRLREAIAAGVTKVHLTAGSFRALAEESSESFAGLQEVLTGGDVVPAHAVEKVRKAVPQARIRHLYGPTETTLCATWHLLQPSEALGPVLPIGRPLPGRRAQVLDASLRPLPPGVVGDLYLSGAGLADGYLDRAALTAERFVADPSVPGGRMYRTGDLVQWTADGELLFVGRADDQVKIR…	YRQLDELAGRLAGRLIGRGVRRGDRVAVLMERSADLVVTLLAVWKAGAAYVPVDAAHPAPRVAFVVADSGASLMACSAATAGRVPEGVEPVVVTDEGRGDASAVPVSPGDLAYVMYTSGSTGTPKGVAVPHRSVAELAGNPGWAVKPGDAILMHAPHAFDASLFEIWVPLVSGARVVIAEPGAVDARRLREAIAAGVTKVHLTAGSFRALAEESSESFAGLQEVLTGGDVVPAHAVEKVRKAVPQARIRHLYGPTETTLCATWHLLQPSEALGPVLPIGRPLPGRRAQVLDASLRPLPPGVVGDLYLSGAGLADGYLDRAALTAERFVADPSVPGGRMYRTGDLVQWTADGELLFVGRADDQVKIRGFRIEPGEIEAALTAQPDVHEAVVV
	375	833	15131492	Q939Z1	15131492	A1	TST-leu	rk	K	>	leu	Q939Z1	]	AARTTPTMLDLFASHVDRTPDAVAVAGGDGVLTYRQLDERAGRLAGRLASRGIRRGDRVAVVMDRSADLVVALLAVWKAGAAYVPVDAGYPAPRVAFMVADSAAKLVVCSAASRGAVPAGVESLEPAAAAEEGASDAPAATVRPGDPAYVMYTSGSTGTPKGVTISQGCVAELTMDAGWAMEPGEAVLMHSPHAFDASLFELWMPLASGVRVVLAEPGSVDARRLREAAAAGVTRVYLTAGSLRAVAEEAPESFAEFREVLTGGDVVPAHAVERVRTAAPRARFRNMYGPTEATMCATWHLLQPGDVVGPVVPIGRPLTGRRVQVLDASLRPVGPGVVGDLYLSGALAEGYFNRAALTAERFVADPSAPGQRMYWTGDLAQWTADGELVFAGRADDQVK…	YRQLDERAGRLAGRLASRGIRRGDRVAVVMDRSADLVVALLAVWKAGAAYVPVDAGYPAPRVAFMVADSAAKLVVCSAASRGAVPAGVESLEPAAAAEEGASDAPAATVRPGDPAYVMYTSGSTGTPKGVTISQGCVAELTMDAGWAMEPGEAVLMHSPHAFDASLFELWMPLASGVRVVLAEPGSVDARRLREAAAAGVTRVYLTAGSLRAVAEEAPESFAEFREVLTGGDVVPAHAVERVRTAAPRARFRNMYGPTEATMCATWHLLQPGDVVGPVVPIGRPLTGRRVQVLDASLRPVGPGVVGDLYLSGALAEGYFNRAALTAERFVADPSAPGQRMYWTGDLAQWTADGELVFAGRADDQVKIRGFRIEPGEIEAALIAQPDVHDAVVA
	377	128	2894188	O52819	2894188	A1	leu	rk	K	>	leu	O52819	]	TSAARTAPTVLDLFARHVDRTPDAVAVADGDRVLTYRELDELSGRLSGRLISRGVRGGDRVAVMMDRSADLVVALLGVWKSGAAYVPVDAAYPAPRVAFMVADSAVSLTVCSAATRDGVPEGIESIVITDEDASDTSVATVRPGDLAYVMYTSGSTGTPKGVAITHGTIAELAEDPGWVMEPGEAVLMHSPHTFDASLFEVWTPLSLGARVVIAEPGSVDVRRLREAAAAGVTRVYLTAGSFRAVAEESPESFAAFREVLTGGDVVPAHAVERVREACPGARVRNMYGPTEATMCATWHLLQPGDVMGPVMPIGRPLAGRRIQVLDESLRPVEPGVVGDLYLSGGLAEGYFNRAGLTAERFVADPSAPGQRMYWTGDLAQWTADGELLFAGRADHQVKV…	YRELDELSGRLSGRLISRGVRGGDRVAVMMDRSADLVVALLGVWKSGAAYVPVDAAYPAPRVAFMVADSAVSLTVCSAATRDGVPEGIESIVITDEDASDTSVATVRPGDLAYVMYTSGSTGTPKGVAITHGTIAELAEDPGWVMEPGEAVLMHSPHTFDASLFEVWTPLSLGARVVIAEPGSVDVRRLREAAAAGVTRVYLTAGSFRAVAEESPESFAAFREVLTGGDVVPAHAVERVREACPGARVRNMYGPTEATMCATWHLLQPGDVMGPVMPIGRPLAGRRIQVLDESLRPVEPGVVGDLYLSGGLAEGYFNRAGLTAERFVADPSAPGQRMYWTGDLAQWTADGELLFAGRADHQVKVRGFRIEPGEIEAALIALPDVQDAVVA
	378	870		Q93N89	Q93N89	A1(1)	L_hpg2Cl	rkk	K	>	hpg-2Cl|hpg	Q93N89	]	SVLELFRARVVEAPEAVAVVEGGRQVSYGELDAASDRVAAYLRDREVGRGDRVAVRLERSADLIGVLLGVWKAGAAYVPVDGAYPAERVAFVLKNSTPAVTIDAVVEGAGDASSVALDGDDLAYVMYTSGSTGTPKGVAVPHGSVAALVGESGWGLGPGDSVLFHAPHAFDISLFEVWVPLASGARVVIAEPGVAVDAAAVRRHIAAGVTHVHVTAGLFRVLAEEAPDCFTGAREVLTGGDVVPLEAVERVRAACPDVRVRHLYGPTESTLCATWHLVEPGDDTARVLPIGHPLTNRHIHVLDDSLRRVAPGVTGELYIAGAGLARGYLKRAGLSAERFVACPFADGERMYRTGDLARWTDDGELAFAGRADAQVKIRGFRVELGEVEAALAAQPAVAQ…	YGELDAASDRVAAYLRDREVGRGDRVAVRLERSADLIGVLLGVWKAGAAYVPVDGAYPAERVAFVLKNSTPAVTIDAVVEGAGDASSVALDGDDLAYVMYTSGSTGTPKGVAVPHGSVAALVGESGWGLGPGDSVLFHAPHAFDISLFEVWVPLASGARVVIAEPGVAVDAAAVRRHIAAGVTHVHVTAGLFRVLAEEAPDCFTGAREVLTGGDVVPLEAVERVRAACPDVRVRHLYGPTESTLCATWHLVEPGDDTARVLPIGHPLTNRHIHVLDDSLRRVAPGVTGELYIAGAGLARGYLKRAGLSAERFVACPFADGERMYRTGDLARWTDDGELAFAGRADAQVKIRGFRVELGEVEAALAAQPAVAQAVVV
	380	868		Q93N89	75408646	A1	TST-hpg	rkk	K	>	hpg|hpg-2Cl	Q93N89	]	SVLELFRARVVEAPEAVAVVEGGRQVSYGELDAASDRVAAYLRDREVGRGDRVAVRLERSADLIGVLLGVWKAGAAYVPVDGAYPAERVAFVLKNSTPAVTIDAVVEGAGDASSVALDGDDLAYVMYTSGSTGTPKGVAVPHGSVAALVGESGWGLGPGDSVLFHAPHAFDISLFEVWVPLASGARVVIAEPGVAVDAAAVRRHIAAGVTHVHVTAGLFRVLAEEAPDCFTGAREVLTGGDVVPLEAVERVRAACPDVRVRHLYGPTESTLCATWHLVEPGDDTARVLPIGHPLTNRHIHVLDDSLRRVAPGVTGELYIAGAGLARGYLKRAGLSAERFVACPFADGERMYRTGDLARWTDDGELAFAGRADAQVKIRGFRVELGEVEAALAAQPAVAQ…	YGELDAASDRVAAYLRDREVGRGDRVAVRLERSADLIGVLLGVWKAGAAYVPVDGAYPAERVAFVLKNSTPAVTIDAVVEGAGDASSVALDGDDLAYVMYTSGSTGTPKGVAVPHGSVAALVGESGWGLGPGDSVLFHAPHAFDISLFEVWVPLASGARVVIAEPGVAVDAAAVRRHIAAGVTHVHVTAGLFRVLAEEAPDCFTGAREVLTGGDVVPLEAVERVRAACPDVRVRHLYGPTESTLCATWHLVEPGDDTARVLPIGHPLTNRHIHVLDDSLRRVAPGVTGELYIAGAGLARGYLKRAGLSAERFVACPFADGERMYRTGDLARWTDDGELAFAGRADAQVKIRGFRVELGEVEAALAAQPAVAQAVVV
	382	859		Q93N87	Q93N87	A2(5)	D_Hpg2Cl	rkk	K	>	hpg2Cl|hpg	Q93N87	]	LEQLVADPAAPVGRVDVVGPLERGLVVEGWNTTTRRTLGSSVLELFRARVAQAPDAVAVVDGERQVSYAELDAESNLAAAHLRERGVGRGDRVAVRLERSIDLIAALLGVWKAGAAYVPVDGAYPAERVAFVLEDSSPAVTIDAVVKGGGEAPSVAVTEGDLAYVMYTSGSTGTPKGVAVPHGSVAALVGETGWGLGPGDSVLFHAPHAFDISLFEVWVPLASGARVVIAEPGVAVDAAAVRRHIAAGVTHVHVTAGLFRVLADEEPECFNGAHEVLTGGDVVPLEAVARVRAACPEVRVRHLYGPTEVSLCATWHLLEPGEGTDRVLPVGSPLANRQVYVLDAFLQPVPPGVAGELYIAGAGLARGYLKRAGLSAERFVACPFADGERMYRTGDLARW…	YAELDAESNLAAAHLRERGVGRGDRVAVRLERSIDLIAALLGVWKAGAAYVPVDGAYPAERVAFVLEDSSPAVTIDAVVKGGGEAPSVAVTEGDLAYVMYTSGSTGTPKGVAVPHGSVAALVGETGWGLGPGDSVLFHAPHAFDISLFEVWVPLASGARVVIAEPGVAVDAAAVRRHIAAGVTHVHVTAGLFRVLADEEPECFNGAHEVLTGGDVVPLEAVARVRAACPEVRVRHLYGPTEVSLCATWHLLEPGEGTDRVLPVGSPLANRQVYVLDAFLQPVPPGVAGELYIAGAGLARGYLKRAGLSAERFVACPFADGERMYRTGDLARWTDDGELAFAGRADAQVKIRGFRVELGEVEAALAAQPAVAQAVVV
	383	855		Q93N87	75408644	A2	TST-hpg	rkk	K	>	hpg|hpg-2Cl	Q93N87	]	GPLERGLVVEGWNTTTRRTLGSSVLELFRARVAQAPDAVAVVDGERQVSYAELDAESNLAAAHLRERGVGRGDRVAVRLERSIDLIAALLGVWKAGAAYVPVDGAYPAERVAFVLEDSSPAVTIDAVVKGGGEAPSVAVTEGDLAYVMYTSGSTGTPKGVAVPHGSVAALVGETGWGLGPGDSVLFHAPHAFDISLFEVWVPLASGARVVIAEPGVAVDAAAVRRHIAAGVTHVHVTAGLFRVLADEEPECFNGAHEVLTGGDVVPLEAVARVRAACPEVRVRHLYGPTEVSLCATWHLLEPGEGTDRVLPVGSPLANRQVYVLDAFLQPVPPGVAGELYIAGAGLARGYLKRAGLSAERFVACPFADGERMYRTGDLARWTDDGELAFAGRADAQVKI…	YAELDAESNLAAAHLRERGVGRGDRVAVRLERSIDLIAALLGVWKAGAAYVPVDGAYPAERVAFVLEDSSPAVTIDAVVKGGGEAPSVAVTEGDLAYVMYTSGSTGTPKGVAVPHGSVAALVGETGWGLGPGDSVLFHAPHAFDISLFEVWVPLASGARVVIAEPGVAVDAAAVRRHIAAGVTHVHVTAGLFRVLADEEPECFNGAHEVLTGGDVVPLEAVARVRAACPEVRVRHLYGPTEVSLCATWHLLEPGEGTDRVLPVGSPLANRQVYVLDAFLQPVPPGVAGELYIAGAGLARGYLKRAGLSAERFVACPFADGERMYRTGDLARWTDDGELAFAGRADAQVKIRGFRVELGEVEAALAAQPAVAQAVVV
	385	863		Q93N88	Q93N88	A1(3)	D_hpg2Cl	rk	K	>	hpg2Cl|hpg	Q93N88	]	LVSDPSVLVGRVGLVGRLERGLVVEGWNATAGDVPSGSSVLEMFRARVAQAPEAVAVVDGERQVSYGELDADSNRMAAYLQGRGVGRGDRVAVRLERSIDLIAALLGVWKAGAAYVPVDSAYPAERVAFMVEDSAPVLTIDDPSVVTAEGEPEVVETAGGDIAYVMYTSGSTGTPKGVAVPHASVAALVGEPGWGVGPGDAVLFHAPHAFDISLFEVWVPLASGGRIVVAEPSMAVDGAAVRRHIADGVTHVHVTAGLFRVLAEEASDCFDGVHEVLTGGDVVPLEAVERVRAACPDVRVRHLYGPTEVSLCATWHLFEPGEEQGEVLPLGRPLNNRQVYVLDPFLQPVPPGVTGELYVAGAGLARGYLGRAGLSAERFVASPFADGERMYRTGDLVRW…	YGELDADSNRMAAYLQGRGVGRGDRVAVRLERSIDLIAALLGVWKAGAAYVPVDSAYPAERVAFMVEDSAPVLTIDDPSVVTAEGEPEVVETAGGDIAYVMYTSGSTGTPKGVAVPHASVAALVGEPGWGVGPGDAVLFHAPHAFDISLFEVWVPLASGGRIVVAEPSMAVDGAAVRRHIADGVTHVHVTAGLFRVLAEEASDCFDGVHEVLTGGDVVPLEAVERVRAACPDVRVRHLYGPTEVSLCATWHLFEPGEEQGEVLPLGRPLNNRQVYVLDPFLQPVPPGVTGELYVAGAGLARGYLGRAGLSAERFVASPFADGERMYRTGDLVRWTTGVELVFVGRADAQVKIRGFRVELGEVEAALAAQPAVAQAVVV
	386	854		Q93N87	75408644	A1	TST-hpg	rkk	K	>	hpg|hpg-2Cl	Q93N87	]	GEAERTRVIDHWNSTATDRPAESVLELFARQVVRTPHAIAISDGERQLTYAQLAVESGQLARHLADRGVSAGDRVAVVLERSADLLITLLAVWKAGAAYVPVDTAYPAERIAFLLTDCDPAAVVCSERTRVVVPEDVPAPLVPLDEASILDGEPLSLPVAGGDIAYVMYTSGSTGVPKGVAVPHGSVAALVGEPGWAVGPGDSVLFHAPHAFDISLFEVWVPLASGARVEVAEPSVVVDAAAVREYIAGGVTHVHVTAGLFRVLAEESPECFTGAREVLTGGDVVPARAVQRVRSACPEVRVRHLYGPTEVSLCATWHLLEPGEESPQVLPVGRPLGNRQVYVLDAYLHPVAPGVTGELYIAGAGLARGYLKRAGLSSERFVACPFADGERMYRTGDLV…	YAQLAVESGQLARHLADRGVSAGDRVAVVLERSADLLITLLAVWKAGAAYVPVDTAYPAERIAFLLTDCDPAAVVCSERTRVVVPEDVPAPLVPLDEASILDGEPLSLPVAGGDIAYVMYTSGSTGVPKGVAVPHGSVAALVGEPGWAVGPGDSVLFHAPHAFDISLFEVWVPLASGARVEVAEPSVVVDAAAVREYIAGGVTHVHVTAGLFRVLAEESPECFTGAREVLTGGDVVPARAVQRVRSACPEVRVRHLYGPTEVSLCATWHLLEPGEESPQVLPVGRPLGNRQVYVLDAYLHPVAPGVTGELYIAGAGLARGYLKRAGLSSERFVACPFADGERMYRTGDLVRWTSDGELVFVGRADAQVKVRGFRVELGEVEAALAAEAGVGHAVVT
	388	857		Q93N87	Q93N87	A1(4)	D_Hpg	rkk	K	>	hpg|hpg2Cl	Q93N87	]	AERTRVIDHWNSTATDRPAESVLELFARQVVRTPHAIAISDGERQLTYAQLAVESGQLARHLADRGVSAGDRVAVVLERSADLLITLLAVWKAGAAYVPVDTAYPAERIAFLLTDCDPAAVVCSERTRVVVPEDVPAPLVPLDEASILDGEPLSLPVAGGDIAYVMYTSGSTGVPKGVAVPHGSVAALVGEPGWAVGPGDSVLFHAPHAFDISLFEVWVPLASGARVEVAEPSVVVDAAAVREYIAGGVTHVHVTAGLFRVLAEESPECFTGAREVLTGGDVVPARAVQRVRSACPEVRVRHLYGPTEVSLCATWHLLEPGEESPQVLPVGRPLGNRQVYVLDAYLHPVAPGVTGELYIAGAGLARGYLKRAGLSSERFVACPFADGERMYRTGDLVRW…	YAQLAVESGQLARHLADRGVSAGDRVAVVLERSADLLITLLAVWKAGAAYVPVDTAYPAERIAFLLTDCDPAAVVCSERTRVVVPEDVPAPLVPLDEASILDGEPLSLPVAGGDIAYVMYTSGSTGVPKGVAVPHGSVAALVGEPGWAVGPGDSVLFHAPHAFDISLFEVWVPLASGARVEVAEPSVVVDAAAVREYIAGGVTHVHVTAGLFRVLAEESPECFTGAREVLTGGDVVPARAVQRVRSACPEVRVRHLYGPTEVSLCATWHLLEPGEESPQVLPVGRPLGNRQVYVLDAYLHPVAPGVTGELYIAGAGLARGYLKRAGLSSERFVACPFADGERMYRTGDLVRWTSDGELVFVGRADAQVKVRGFRVELGEVEAALAAEAGVGHAVVT
	390	852		Q93N86	Q93N86	A1(7)	D_hpg	rk	K	>	hpg|hpg2Cl	Q93N86	]	PELERVLREWNATEAAVSGSSVPELFAGQAARTPDAVAVVDGKRNLTYAELDADADRLAGHLIDRGVGRGDRVAVLMERSADLLTALLAIWRAGAAYVPVDVSNPAERITFLLKDSAPTAVLCSRSTRGAVPEDTPVSPLVLDDLTAKGETPSPVPCAADDIAYVMYTSGSSGTPKGVAVPHDAVAALAGDPGWGVHAQDAVLLHAPHAFDASLFEIWVPLVSGARVVVAEPGVVDALRIREEVAAGVTALHLTAGTFRVLAEEEPECFAGLREVLTGGDVVPPQAVERVRQVCPELRIRHLYGPTETTLCATWHLVEPGSPAAGTLPIGRPLAGRRVHVLDAFLQPVPAGVPGELYIAGEGVAHGYAGRAALTAERFVADPYTDGRRMYRTGDLVRWT…	YAELDADADRLAGHLIDRGVGRGDRVAVLMERSADLLTALLAIWRAGAAYVPVDVSNPAERITFLLKDSAPTAVLCSRSTRGAVPEDTPVSPLVLDDLTAKGETPSPVPCAADDIAYVMYTSGSSGTPKGVAVPHDAVAALAGDPGWGVHAQDAVLLHAPHAFDASLFEIWVPLVSGARVVVAEPGVVDALRIREEVAAGVTALHLTAGTFRVLAEEEPECFAGLREVLTGGDVVPPQAVERVRQVCPELRIRHLYGPTETTLCATWHLVEPGSPAAGTLPIGRPLAGRRVHVLDAFLQPVPAGVPGELYIAGEGVAHGYAGRAALTAERFVADPYTDGRRMYRTGDLVRWTDEGELVFVGRADAQVKIRGFRVEPGEVEAALAAQPGVRQAVVA
	391	132	2894189	O52820	2894189	A2(5)	hpg	rk	K	>	hpg|hpg2Cl	O52820	]	PARASVVERWNSTGEAANRTSVLELFRQQADASPDAVAVMDAARTLSYADLDRESDRLAGYLAAMGVRRGDRVGVVMERGTDLFVALLAVWKAGAAQVPVNVDYPAERIERMLADAGASVAVCLEATRKAVPDGVEPVVMDVPAIDGVRHEAPQVTVGAHDLAYVMYTSGSTGVPKGVAVPHGSVAALASDPGWSQGPDDCVLLHASHAFDASLVEIWVPLVNGSRVMVAEPGAVDAERLREAISRGVTTVHLTAGAFRAVAEESPDSFTGLREILTGGDAVPLASVVRMRRACPDVRVRQLYGPTEITLCATWHVIEPGAETGDTLPIGRPLAGRQAYVLDAFLQPVAPNVTGELYIAGAGLAHGYLGNNGSTSERFIANPFASGERMYRTGDLARWT…	YADLDRESDRLAGYLAAMGVRRGDRVGVVMERGTDLFVALLAVWKAGAAQVPVNVDYPAERIERMLADAGASVAVCLEATRKAVPDGVEPVVMDVPAIDGVRHEAPQVTVGAHDLAYVMYTSGSTGVPKGVAVPHGSVAALASDPGWSQGPDDCVLLHASHAFDASLVEIWVPLVNGSRVMVAEPGAVDAERLREAISRGVTTVHLTAGAFRAVAEESPDSFTGLREILTGGDAVPLASVVRMRRACPDVRVRQLYGPTEITLCATWHVIEPGAETGDTLPIGRPLAGRQAYVLDAFLQPVAPNVTGELYIAGAGLAHGYLGNNGSTSERFIANPFASGERMYRTGDLARWTDQGELLFAGRADSQVKIRGYRVEPGEIEVALTEVPHVAQAVVV
	393	825	15131493	Q939Z0	15131493	A2(5)	hpg	rk	K	>	hpg|hpg2Cl	Q939Z0	]	PTRAAVVERWNSTGEAAAETSVLELFRRQAGASPDAVAVVAGERTLSYADLDRESDRLAGHLAGIGVGRGDRVGVVMTRGADLFVALLGVWKAGAAQVPVNVDYPAERIERMLADVGASVAVCVEATRKAVPDGVEPVVVDLPVIGGVRPEAPPVTVGAHDVAYVMYTSGSTGVPKAVAVPHGSVAALASDPGWSQGPGDCVLLHASHAFDASLVEIWVPLVSGARVLVAEPGTVDAERLREAVSRGVTTVHLTAGAFRAVAEESPDSFIGLREILTGGDAVPLASVVRMRQACPDVRVRQLYGPTEITLCATWLVLEPGAATGDVLPIGRPLAGRQAYVLDAFLQPVAPNVTGELYLAGAGLAHGYLGNTAATSERFVANPFSGGGRMYRTGDLARWT…	YADLDRESDRLAGHLAGIGVGRGDRVGVVMTRGADLFVALLGVWKAGAAQVPVNVDYPAERIERMLADVGASVAVCVEATRKAVPDGVEPVVVDLPVIGGVRPEAPPVTVGAHDVAYVMYTSGSTGVPKAVAVPHGSVAALASDPGWSQGPGDCVLLHASHAFDASLVEIWVPLVSGARVLVAEPGTVDAERLREAVSRGVTTVHLTAGAFRAVAEESPDSFIGLREILTGGDAVPLASVVRMRQACPDVRVRQLYGPTEITLCATWLVLEPGAATGDVLPIGRPLAGRQAYVLDAFLQPVAPNVTGELYLAGAGLAHGYLGNTAATSERFVANPFSGGGRMYRTGDLARWTDQGELVFAGRADSQVKIRGYRVEPGEVEVALTEVPHVAQAVVV
	396	740		Q8KLL5	Q8KLL5	A2(5)	D_hpg	rkk	K	>	hpg|hpg2Cl	Q8KLL5	]	SDATRTSEVERWNATGEAAGGASVVELFRRRSAGTPDAVAVVDGDRTLSYGDLDRESDRLAGRLAETGVRRGDHVGVVLERGADLFVAFLAVWKAGAAYVPVHVDYPPVRIERMLADAGVTVAVCAEGTRNAVPDGLEPVPVDAPWAGETRHETPTVTARDAAYVMYTSGSTGEPKGIVVPHGSVAALAGDPGWALDADDCVLMHASHAFDASLFEIWAPLVRGARVMVAEPGAVDTQRLREAVARGVTTVHLTAGSFRVLAEESPGSFDGLREILTGGDVVPLASVAQLRRACPDVRVRHLYGPTETTLCGTWHLLEPGDEPGDVLPIGRPLAGRRAYVLDAFLQPVAPNVTGELYLAGVGLALGYLGARGATSERFVADPFVPGERMYRTGDLARRN…	YGDLDRESDRLAGRLAETGVRRGDHVGVVLERGADLFVAFLAVWKAGAAYVPVHVDYPPVRIERMLADAGVTVAVCAEGTRNAVPDGLEPVPVDAPWAGETRHETPTVTARDAAYVMYTSGSTGEPKGIVVPHGSVAALAGDPGWALDADDCVLMHASHAFDASLFEIWAPLVRGARVMVAEPGAVDTQRLREAVARGVTTVHLTAGSFRVLAEESPGSFDGLREILTGGDVVPLASVAQLRRACPDVRVRHLYGPTETTLCGTWHLLEPGDEPGDVLPIGRPLAGRRAYVLDAFLQPVAPNVTGELYLAGVGLALGYLGARGATSERFVADPFVPGERMYRTGDLARRNDRGELLFAGRADAQVKIRGYRVEPTEIETVLAEAPQVAQTVVV
	397	738		Q8KLL5	75526821	A2	TST-hpg	rkk	K	>	hpg|hpg-2Cl	Q8KLL5	]	VERWNATGEAAGGASVVELFRRRSAGTPDAVAVVDGDRTLSYGDLDRESDRLAGRLAETGVRRGDHVGVVLERGADLFVAFLAVWKAGAAYVPVHVDYPPVRIERMLADAGVTVAVCAEGTRNAVPDGLEPVPVDAPWAGETRHETPTVTARDAAYVMYTSGSTGEPKGIVVPHGSVAALAGDPGWALDADDCVLMHASHAFDASLFEIWAPLVRGARVMVAEPGAVDTQRLREAVARGVTTVHLTAGSFRVLAEESPGSFDGLREILTGGDVVPLASVAQLRRACPDVRVRHLYGPTETTLCGTWHLLEPGDEPGDVLPIGRPLAGRRAYVLDAFLQPVAPNVTGELYLAGVGLALGYLGARGATSERFVADPFVPGERMYRTGDLARRNDRGELLFA…	YGDLDRESDRLAGRLAETGVRRGDHVGVVLERGADLFVAFLAVWKAGAAYVPVHVDYPPVRIERMLADAGVTVAVCAEGTRNAVPDGLEPVPVDAPWAGETRHETPTVTARDAAYVMYTSGSTGEPKGIVVPHGSVAALAGDPGWALDADDCVLMHASHAFDASLFEIWAPLVRGARVMVAEPGAVDTQRLREAVARGVTTVHLTAGSFRVLAEESPGSFDGLREILTGGDVVPLASVAQLRRACPDVRVRHLYGPTETTLCGTWHLLEPGDEPGDVLPIGRPLAGRRAYVLDAFLQPVAPNVTGELYLAGVGLALGYLGARGATSERFVADPFVPGERMYRTGDLARRNDRGELLFAGRADAQVKIRGYRVEPTEIETVLAEAPQVAQTVVV
	399	552		Q70AZ7	Q70AZ7	A2(5)	hpg	rkk	K	>	hpg|hpg2Cl	Q70AZ7	]	ERVVERWNATGVAAGGSSVLTGFRRRARSSPDAVAVSGGGRTLSYAALDRESDRLAGHLAGRGVRRGDRVGVVMERGTDLFVALLAIGKAGAAYVPVNLDYPRDRIERMLTDAGVSVAVCVQATSGAVPDGLAPVVMDSPAIAAAPSEAPPITVGAHDLAYVMYTSGSTGVPKGVAVPHGSVAALAGDPGWSVGPGDGVLMHAPHAFDASLLEIWVPLLSGAHVVVADPGAVDAQRLREAIDRGVTTVHLTAGSFRVLAEESPDAFRGLREVLTGGDAVPLASVVRLRETCPEIRVRHLYGPTETTLCATWHLIEPGVATGDTLPIGRPLAGRRAYVLDAFLQPVAPNVTGELYLAGAGLARGYLGAAAATAERFVADPFAAGERMYRTGDLARWTEQG…	YAALDRESDRLAGHLAGRGVRRGDRVGVVMERGTDLFVALLAIGKAGAAYVPVNLDYPRDRIERMLTDAGVSVAVCVQATSGAVPDGLAPVVMDSPAIAAAPSEAPPITVGAHDLAYVMYTSGSTGVPKGVAVPHGSVAALAGDPGWSVGPGDGVLMHAPHAFDASLLEIWVPLLSGAHVVVADPGAVDAQRLREAIDRGVTTVHLTAGSFRVLAEESPDAFRGLREVLTGGDAVPLASVVRLRETCPEIRVRHLYGPTETTLCATWHLIEPGVATGDTLPIGRPLAGRRAYVLDAFLQPVAPNVTGELYLAGAGLARGYLGAAAATAERFVADPFAAGERMYRTGDLARWTEQGELLFAGRADAQVKIRGYRVEPAEIEAALTAIPEVAQAVVV
	400	550		Q70AZ7	75520280	A2	TST-hpg	rkk	K	>	hpg|hpg-2Cl	Q70AZ7	]	ERVVERWNATGVAAGGSSVLTGFRRRARSSPDAVAVSGGGRTLSYAALDRESDRLAGHLAGRGVRRGDRVGVVMERGTDLFVALLAIGKAGAAYVPVNLDYPRDRIERMLTDAGVSVAVCVQATSGAVPDGLAPVVMDSPAIAAAPSEAPPITVGAHDLAYVMYTSGSTGVPKGVAVPHGSVAALAGDPGWSVGPGDGVLMHAPHAFDASLLEIWVPLLSGAHVVVADPGAVDAQRLREAIDRGVTTVHLTAGSFRVLAEESPDAFRGLREVLTGGDAVPLASVVRLRETCPEIRVRHLYGPTETTLCATWHLIEPGVATGDTLPIGRPLAGRRAYVLDAFLQPVAPNVTGELYLAGAGLARGYLGAAAATAERFVADPFAAGERMYRTGDLARWTEQG…	YAALDRESDRLAGHLAGRGVRRGDRVGVVMERGTDLFVALLAIGKAGAAYVPVNLDYPRDRIERMLTDAGVSVAVCVQATSGAVPDGLAPVVMDSPAIAAAPSEAPPITVGAHDLAYVMYTSGSTGVPKGVAVPHGSVAALAGDPGWSVGPGDGVLMHAPHAFDASLLEIWVPLLSGAHVVVADPGAVDAQRLREAIDRGVTTVHLTAGSFRVLAEESPDAFRGLREVLTGGDAVPLASVVRLRETCPEIRVRHLYGPTETTLCATWHLIEPGVATGDTLPIGRPLAGRRAYVLDAFLQPVAPNVTGELYLAGAGLARGYLGAAAATAERFVADPFAAGERMYRTGDLARWTEQGELLFAGRADAQVKIRGYRVEPAEIEAALTAIPEVAQAVVV
	402	735		Q8KLL4	Q8KLL4	A1	D_dHpg	rkk	K	>	dhpg|dpg	Q8KLL4	]	LLGDAERERVVERWNETGDPIAAPSAVDLFLRQVERAPDATAMTAGGRSWSFAELDEWSGRLARVLKDRGVRRGDRVGVLLERSPDVVAAWLGVWKAGAAFVPVDPDYPADRVAFMMSDAAVAAVVCGAGTAAVVPSGHVLVTMDDAVDGETSLVPVGADDLAYVMYTSGSTGTPKGVAVAHGGVAALAGDPGWGVGAGDTVLMHAPHTFDASLYDLWVPLVSGARVLLAEPGVVDAERLAAHVAEGLTSVNFTAGQFRALVQESPESFSGLRDVLAGGDVVPLGEVERVRRACPELVVWHTYGPTETTLCATWKAIEPSDRLGSVLPIGRPLPGRRLYVLDVFLRPLPPGVEGDLYIAGAGVAHGYLDRPGLTAERFVADPFASGERMYRTGDVAYWT…	FAELDEWSGRLARVLKDRGVRRGDRVGVLLERSPDVVAAWLGVWKAGAAFVPVDPDYPADRVAFMMSDAAVAAVVCGAGTAAVVPSGHVLVTMDDAVDGETSLVPVGADDLAYVMYTSGSTGTPKGVAVAHGGVAALAGDPGWGVGAGDTVLMHAPHTFDASLYDLWVPLVSGARVLLAEPGVVDAERLAAHVAEGLTSVNFTAGQFRALVQESPESFSGLRDVLAGGDVVPLGEVERVRRACPELVVWHTYGPTETTLCATWKAIEPSDRLGSVLPIGRPLPGRRLYVLDVFLRPLPPGVEGDLYIAGAGVAHGYLDRPGLTAERFVADPFASGERMYRTGDVAYWTDEGELVYAGRADNQVKIRGYRVEPGEIEAVLAERPGVDQAVVV
	404	734		Q8KLL4	75526820	A1	TST-dhpg	rkk	K	>	dhpg|dpg	Q8KLL4	]	LLGDAERERVVERWNETGDPIAAPSAVDLFLRQVERAPDATAMTAGGRSWSFAELDEWSGRLARVLKDRGVRRGDRVGVLLERSPDVVAAWLGVWKAGAAFVPVDPDYPADRVAFMMSDAAVAAVVCGAGTAAVVPSGHVLVTMDDAVDGETSLVPVGADDLAYVMYTSGSTGTPKGVAVAHGGVAALAGDPGWGVGAGDTVLMHAPHTFDASLYDLWVPLVSGARVLLAEPGVVDAERLAAHVAEGLTSVNFTAGQFRALVQESPESFSGLRDVLAGGDVVPLGEVERVRRACPELVVWHTYGPTETTLCATWKAIEPSDRLGSVLPIGRPLPGRRLYVLDVFLRPLPPGVEGDLYIAGAGVAHGYLDRPGLTAERFVADPFASGERMYRTGDVAYWT…	FAELDEWSGRLARVLKDRGVRRGDRVGVLLERSPDVVAAWLGVWKAGAAFVPVDPDYPADRVAFMMSDAAVAAVVCGAGTAAVVPSGHVLVTMDDAVDGETSLVPVGADDLAYVMYTSGSTGTPKGVAVAHGGVAALAGDPGWGVGAGDTVLMHAPHTFDASLYDLWVPLVSGARVLLAEPGVVDAERLAAHVAEGLTSVNFTAGQFRALVQESPESFSGLRDVLAGGDVVPLGEVERVRRACPELVVWHTYGPTETTLCATWKAIEPSDRLGSVLPIGRPLPGRRLYVLDVFLRPLPPGVEGDLYIAGAGVAHGYLDRPGLTAERFVADPFASGERMYRTGDVAYWTDEGELVYAGRADNQVKIRGYRVEPGEIEAVLAERPGVDQAVVV
	405	554		Q70AZ8	Q70AZ8	A1(3)	dhpg	rk	K	>	dhpg|dpg	Q70AZ8	]	VVSAAGRQLTVERWNETGDAVDAPSPVDLFRRQVRRAPDATAVTAGDRAWSFKELDEWSGRLARALTDRGVRRGDRVGVMLERSAEVLAAWLGVWKAGAAFVPVDPGYPADRVEFMLADSAVAAVLCRESTAGAVPAGHELIDMDRVGEGVAAPVAIGADDLAYVMYTSGSTGKPKGVAVAHGGVAALAGDPVWEVGAGDAVLMHAPHTFDASLYDVWVPLVSGARVMLAEPGVVDAQRLAAHVADGLTAVNFTAGQFRALAQESPESFAGLRDVLAGGDVVPLGAVERVRQACPGLRVWHTYGPTETTLCATWKKIEPGDRLGSTLPIGRPLPGRRLYVLDVFLRPLPPGVAGDLYIAGAGVAQGYLGRPALTAERFVADPFAAGERMYRTGDVAYWT…	FKELDEWSGRLARALTDRGVRRGDRVGVMLERSAEVLAAWLGVWKAGAAFVPVDPGYPADRVEFMLADSAVAAVLCRESTAGAVPAGHELIDMDRVGEGVAAPVAIGADDLAYVMYTSGSTGKPKGVAVAHGGVAALAGDPVWEVGAGDAVLMHAPHTFDASLYDVWVPLVSGARVMLAEPGVVDAQRLAAHVADGLTAVNFTAGQFRALAQESPESFAGLRDVLAGGDVVPLGAVERVRQACPGLRVWHTYGPTETTLCATWKKIEPGDRLGSTLPIGRPLPGRRLYVLDVFLRPLPPGVAGDLYIAGAGVAQGYLGRPALTAERFVADPFAAGERMYRTGDVAYWTGDGELVFAGRADNQVKIRGYRVEPGEIETVLAEQPGVDQAVVL
	407	604		Q7WZ65	75387559	A1	TST-dpg	rk	K	>	dpg|dhpg	Q7WZ65	]	ELVVERWNETGDAIGAPSAVDLFRRQVARAPAATAVTAGDLAWSYAELDERSGRLARALTERGVRRGDRVGVVLGRSAEVLAAWLGVWKAGAAFVPVDPDYPADRVAFMLADSAVAMVVCQEATSGVVPPGYQQLLVNDADDGEAALVPIGADDLAYVMYTSGSTGTPKGVAIPHGGVAALAGDPGWGVGPGDAVLMHAPHTFDASLYDVWVPLVSGARVMITEPGVVDAERLAGHVADGLTAVNFTAGHFRALAQESPESFSGLREVAAGGDVVPLDVVERVRRACPRLRVWHTYGPTETTLCATWKAIEPGDEVGPVLPIGRALPGRRLYVLDAFLRPLPPGIAGDLYLAGAGVAHGYLGRASLTAERFVADPFVAGERMYRTGDLAYWTGEGELVF…	YAELDERSGRLARALTERGVRRGDRVGVVLGRSAEVLAAWLGVWKAGAAFVPVDPDYPADRVAFMLADSAVAMVVCQEATSGVVPPGYQQLLVNDADDGEAALVPIGADDLAYVMYTSGSTGTPKGVAIPHGGVAALAGDPGWGVGPGDAVLMHAPHTFDASLYDVWVPLVSGARVMITEPGVVDAERLAGHVADGLTAVNFTAGHFRALAQESPESFSGLREVAAGGDVVPLDVVERVRRACPRLRVWHTYGPTETTLCATWKAIEPGDEVGPVLPIGRALPGRRLYVLDAFLRPLPPGIAGDLYLAGAGVAHGYLGRASLTAERFVADPFVAGERMYRTGDLAYWTGEGELVFAGRDDDQVKIRGYRVEPGEVEAVLAGQPGVDQAVVV
	410	134	2894189	O52820	2894189	A1(4)	hpg	rk	K	>	hpg|hpg2Cl	O52820	]	VVDEWGAASQATPSMLALDLFGSQVKDRRDEVAVVDGDRAMSYGELAEHAERLAGYLNGRGVRRGDRVAVVLDRSLDLIATLLAVWQAGAAYVPVDPAYPVERMKFMLADSEPAAVVCAEAYRDAVLDVGLDPISLDDPQTRQAVAAAARISVGTKANDLAYVMYTSGSTGTPKGVAVSHGNVAALVGEPGWGVGPDDAVLMHASHAFDISLFEMWVPLLSGARLVLAGSGAVDGEALAGYVAGGVTAAHLTAGAFRVLADESPESVVGLREVLTGGDAVPLAAVERVRRTCPDVRVRHLYGPTEATLCATWWLLEPGDETGSVLPIGRPLAGRRVYVLDAFLRPVPPGVAGELYIAGAGVAQGYLGRSALTAERFVADPFVAAGRMYRTGDLAYWTHQ…	YGELAEHAERLAGYLNGRGVRRGDRVAVVLDRSLDLIATLLAVWQAGAAYVPVDPAYPVERMKFMLADSEPAAVVCAEAYRDAVLDVGLDPISLDDPQTRQAVAAAARISVGTKANDLAYVMYTSGSTGTPKGVAVSHGNVAALVGEPGWGVGPDDAVLMHASHAFDISLFEMWVPLLSGARLVLAGSGAVDGEALAGYVAGGVTAAHLTAGAFRVLADESPESVVGLREVLTGGDAVPLAAVERVRRTCPDVRVRHLYGPTEATLCATWWLLEPGDETGSVLPIGRPLAGRRVYVLDAFLRPVPPGVAGELYIAGAGVAQGYLGRSALTAERFVADPFVAAGRMYRTGDLAYWTHQGALAFAGRADDQVKIRGYRVEPGEIEVVLAGLPGVGQAVVS
	411	827	15131493	Q939Z0	15131493	A1(4)	hpg	rk	K	>	hpg|hpg2Cl	Q939Z0	]	VAGEWGASTSAPPSLPALDLFGHQVAHRRDEPAVVDGDRTVSYGELAERAERLAGYLNGRGVRRGDRVAVVLDRSPDLIATLLAVWKAGAAYVPVDPAYPVERRKFMLADSGPAAVVCAEAYRAAVPDTCPEPIVLDDPRTRQAVAESPRLSAGTSADDLAYVMYTSGSTGTPKGVAVSHGNVAALAGEPGWRVGPGDAVLLHASHAFDISLFEMWVPLLSGARVVLAGPGAVDGAALAAYVAGGVTAAHLTAGAFRVLADESPEAVAGLREVLTGGDAVPLAAVERVRGRVRNVRVRHLYGPTEATLCATWWLLEPGDETGSVLPIGRPLAGRRVHVLDAFLRPVPPGVAGELYVAGAGVAQGYSSRPALTAERFVADPSGSGARMYRTGDLAYWTEQ…	YGELAERAERLAGYLNGRGVRRGDRVAVVLDRSPDLIATLLAVWKAGAAYVPVDPAYPVERRKFMLADSGPAAVVCAEAYRAAVPDTCPEPIVLDDPRTRQAVAESPRLSAGTSADDLAYVMYTSGSTGTPKGVAVSHGNVAALAGEPGWRVGPGDAVLLHASHAFDISLFEMWVPLLSGARVVLAGPGAVDGAALAAYVAGGVTAAHLTAGAFRVLADESPEAVAGLREVLTGGDAVPLAAVERVRGRVRNVRVRHLYGPTEATLCATWWLLEPGDETGSVLPIGRPLAGRRVHVLDAFLRPVPPGVAGELYVAGAGVAQGYSSRPALTAERFVADPSGSGARMYRTGDLAYWTEQGALAFAGRADDQVKIRGYRVEPGEIEVVLAGLPGVGQAVVT
	414	739		Q8KLL5	75526821	A1	TST-hpg	rkk	K	>	hpg|hpg-2Cl	Q8KLL5	]	WGTAPGAEPGDLPLVLFDRQAERRGDETAIVDGDRTTSFRDLAGYADRLAGYLTGRGVGRGDRVAVVMERSTDLIATLLAVWKAGAAFVPVDPGYPVERVKVMLADADPAVVVCRAANRAAVLDGGLDPIVLDDPEIRRAVAECARPSVQVSADDLAYVMYTSGSTGTPKGVAVSHGNVAALVGEPRWEIGPGDTVLTHASHAFDISLFEIWVPLLSGARMMIAEPGAVDGEALARYVAAGVTAAHLTAGAFRVLAEESPESVAGLREVLTGGDEVPPAAVRRVRRACPDIRVRHLYGPTETTLCATWWLLEPGDEAGGVLPIGRPLAGRRVHVLDAFLRPVPPGVKGELYVAGAGVARGYLGRSALTAERFVADPFVPGERMYRTGDLAHWTDEGTLV…	FRDLAGYADRLAGYLTGRGVGRGDRVAVVMERSTDLIATLLAVWKAGAAFVPVDPGYPVERVKVMLADADPAVVVCRAANRAAVLDGGLDPIVLDDPEIRRAVAECARPSVQVSADDLAYVMYTSGSTGTPKGVAVSHGNVAALVGEPRWEIGPGDTVLTHASHAFDISLFEIWVPLLSGARMMIAEPGAVDGEALARYVAAGVTAAHLTAGAFRVLAEESPESVAGLREVLTGGDEVPPAAVRRVRRACPDIRVRHLYGPTETTLCATWWLLEPGDEAGGVLPIGRPLAGRRVHVLDAFLRPVPPGVKGELYVAGAGVARGYLGRSALTAERFVADPFVPGERMYRTGDLAHWTDEGTLVFGGRADDQVKIRGYRVEPGEIEAVLAGLPGVGQAVVL
	416	742		Q8KLL5	Q8KLL5	A1(4)	D_hpg	rkk	K	>	hpg|hpg2Cl	Q8KLL5	]	RNLVSAWGTAPGAEPGDLPLVLFDRQAERRGDETAIVDGDRTTSFRDLAGYADRLAGYLTGRGVGRGDRVAVVMERSTDLIATLLAVWKAGAAFVPVDPGYPVERVKVMLADADPAVVVCRAANRAAVLDGGLDPIVLDDPEIRRAVAECARPSVQVSADDLAYVMYTSGSTGTPKGVAVSHGNVAALVGEPRWEIGPGDTVLTHASHAFDISLFEIWVPLLSGARMMIAEPGAVDGEALARYVAAGVTAAHLTAGAFRVLAEESPESVAGLREVLTGGDEVPPAAVRRVRRACPDIRVRHLYGPTETTLCATWWLLEPGDEAGGVLPIGRPLAGRRVHVLDAFLRPVPPGVKGELYVAGAGVARGYLGRSALTAERFVADPFVPGERMYRTGDLAHWT…	FRDLAGYADRLAGYLTGRGVGRGDRVAVVMERSTDLIATLLAVWKAGAAFVPVDPGYPVERVKVMLADADPAVVVCRAANRAAVLDGGLDPIVLDDPEIRRAVAECARPSVQVSADDLAYVMYTSGSTGTPKGVAVSHGNVAALVGEPRWEIGPGDTVLTHASHAFDISLFEIWVPLLSGARMMIAEPGAVDGEALARYVAAGVTAAHLTAGAFRVLAEESPESVAGLREVLTGGDEVPPAAVRRVRRACPDIRVRHLYGPTETTLCATWWLLEPGDEAGGVLPIGRPLAGRRVHVLDAFLRPVPPGVKGELYVAGAGVARGYLGRSALTAERFVADPFVPGERMYRTGDLAHWTDEGTLVFGGRADDQVKIRGYRVEPGEIEAVLAGLPGVGQAVVL
	417	547		Q70AZ7	75520280	A1	TST-hpg	rkk	K	>	hpg|hpg-2Cl	Q70AZ7	]	AERDRVARWGAAVGARPDRLALDLFARQVAQRPDEVAVADGDRVMSFGELAERAERLAGHLSARGVRRGDRVAVVMERSGELIATLLAVWRAGAAFVPVDPAYPAERVKFLLTDAEPVAAVCTAAFRAAVLDGGLEAIVVDDPGTWPAVAPCPPVPTGPDDLAYVMYTSGSTGTPKGVAVSHGDVAALVGDPGWRTGPGDTVLMHASHAFDISLFEIWVPLLSGARVMIAGPGAVDGAALAAQVAAGVTAAHLTAGAFRVLAEESPESVAGLREVLTGGDAVPLAAVERVRRACPDVRVRHLYGPTETTLCATWWLLEPGDETGPVLPIGRPLAGRRVYVLDAFLRPLPPGTTGELYVAGAGVAQGYLGRPALTAERFVADPFAPGGRMYRTGDLAYWT…	FGELAERAERLAGHLSARGVRRGDRVAVVMERSGELIATLLAVWRAGAAFVPVDPAYPAERVKFLLTDAEPVAAVCTAAFRAAVLDGGLEAIVVDDPGTWPAVAPCPPVPTGPDDLAYVMYTSGSTGTPKGVAVSHGDVAALVGDPGWRTGPGDTVLMHASHAFDISLFEIWVPLLSGARVMIAGPGAVDGAALAAQVAAGVTAAHLTAGAFRVLAEESPESVAGLREVLTGGDAVPLAAVERVRRACPDVRVRHLYGPTETTLCATWWLLEPGDETGPVLPIGRPLAGRRVYVLDAFLRPLPPGTTGELYVAGAGVAQGYLGRPALTAERFVADPFAPGGRMYRTGDLAYWTEQGTLAFAGRADDQVKIRGYRVEPGEVEAVLGGLPGVAQAVVC
	418	548		Q70AZ7	Q70AZ7	A1(4)	hpg	rkk	K	>	hpg|hpg2Cl	Q70AZ7	]	AERDRVARWGAAVGARPDRLALDLFARQVAQRPDEVAVADGDRVMSFGELAERAERLAGHLSARGVRRGDRVAVVMERSGELIATLLAVWRAGAAFVPVDPAYPAERVKFLLTDAEPVAAVCTAAFRAAVLDGGLEAIVVDDPGTWPAVAPCPPVPTGPDDLAYVMYTSGSTGTPKGVAVSHGDVAALVGDPGWRTGPGDTVLMHASHAFDISLFEIWVPLLSGARVMIAGPGAVDGAALAAQVAAGVTAAHLTAGAFRVLAEESPESVAGLREVLTGGDAVPLAAVERVRRACPDVRVRHLYGPTETTLCATWWLLEPGDETGPVLPIGRPLAGRRVYVLDAFLRPLPPGTTGELYVAGAGVAQGYLGRPALTAERFVADPFAPGGRMYRTGDLAYWT…	FGELAERAERLAGHLSARGVRRGDRVAVVMERSGELIATLLAVWRAGAAFVPVDPAYPAERVKFLLTDAEPVAAVCTAAFRAAVLDGGLEAIVVDDPGTWPAVAPCPPVPTGPDDLAYVMYTSGSTGTPKGVAVSHGDVAALVGDPGWRTGPGDTVLMHASHAFDISLFEIWVPLLSGARVMIAGPGAVDGAALAAQVAAGVTAAHLTAGAFRVLAEESPESVAGLREVLTGGDAVPLAAVERVRRACPDVRVRHLYGPTETTLCATWWLLEPGDETGPVLPIGRPLAGRRVYVLDAFLRPLPPGTTGELYVAGAGVAQGYLGRPALTAERFVADPFAPGGRMYRTGDLAYWTEQGTLAFAGRADDQVKIRGYRVEPGEVEAVLGGLPGVAQAVVC
	420	1002		Q9RNA9	75420822	A1	TST-arg	rrkk	K	>	arg	Q9RNA9	]	HQLLIEWNQTEVAYSQQCLHHLFEEKVRDNSEAIALIFEGKKLTYRELNGRANQVGHYLQEKGVTSEVLVGIFIERSFEMIIGILGIMKAGGAYVPLDPNYPPERLDYMISDSAISLLLTQQSLVQFLPENQAEILCLDTDWSRIANYSQENLTSPVKTENLAYVIYTSGSTGKPKGVMNIHQGICNTLKYNIDNYNLNSEDRILQITPFSFDVSVWEVFSSLTSGATLVVTKPDGYKDIDYLIDLIVQEQVTCFTCVPSILRVFLQHPKSKDCHCLKRVIVGGEALSYELNQRFFQQLNCELYNAYGPTEVAVDATVWCCQPNSQLISIGRPIANVQVYILDSYLQPVPIGVAGELHIGGMGLARGYLNQAELTAEKFIPHPFAEGKLYKTGDLARYL…	YRELNGRANQVGHYLQEKGVTSEVLVGIFIERSFEMIIGILGIMKAGGAYVPLDPNYPPERLDYMISDSAISLLLTQQSLVQFLPENQAEILCLDTDWSRIANYSQENLTSPVKTENLAYVIYTSGSTGKPKGVMNIHQGICNTLKYNIDNYNLNSEDRILQITPFSFDVSVWEVFSSLTSGATLVVTKPDGYKDIDYLIDLIVQEQVTCFTCVPSILRVFLQHPKSKDCHCLKRVIVGGEALSYELNQRFFQQLNCELYNAYGPTEVAVDATVWCCQPNSQLISIGRPIANVQVYILDSYLQPVPIGVAGELHIGGMGLARGYLNQAELTAEKFIPHPFAEGKLYKTGDLARYLPDGNIEYLGRIDNQVKLRGFRIELGEIQTVLETHPNVEQTVVI
	422	1008	5822843	Q9S1A7	5822843	A1(10)	L_arg	rrkk	K	>	arg	Q9S1A7	]	HQLLIEWNQTEVAYSQQCLHQLFEEKVRDNPEAIALIFDGEKLTYRELNSRANQVGHYLQEKGVTSEVLVGIFIERSFEMIIGILGIIKAGGAYVPLDPNYPPERLDYMISDSAISLLLTQQSLVQFLPENQAEILCLDTDWSRIANYSQENLTSPVKPENLAYVIYTSGSTGKPKGVMNIHQGICNTLKYNIDNYNLNSEERILQITPFSFDVSVWEIFLSLTSGATLVVAKPDGYKDIDYLIDLIVQEQVTCFTCVPSILRVFLQHSKSKDCHCLKRVIVGGEALSYELNQRFFQQLNCELYNAYGPTEVAVETTIWCCQPNSQISIGTPIANAQVYILDSYLQPVPIGVAGELHIGGMGLARGYLNQPELTAEKFIPHPFAQGKLYKTGDLARYLP…	YRELNSRANQVGHYLQEKGVTSEVLVGIFIERSFEMIIGILGIIKAGGAYVPLDPNYPPERLDYMISDSAISLLLTQQSLVQFLPENQAEILCLDTDWSRIANYSQENLTSPVKPENLAYVIYTSGSTGKPKGVMNIHQGICNTLKYNIDNYNLNSEERILQITPFSFDVSVWEIFLSLTSGATLVVAKPDGYKDIDYLIDLIVQEQVTCFTCVPSILRVFLQHSKSKDCHCLKRVIVGGEALSYELNQRFFQQLNCELYNAYGPTEVAVETTIWCCQPNSQISIGTPIANAQVYILDSYLQPVPIGVAGELHIGGMGLARGYLNQPELTAEKFIPHPFAQGKLYKTGDLARYLPDGNIEYLGRIDNQVKLRGLRIELGEIQTVLETHPNVEQTVVI
	424	804		Q8RTG4	75403617	A1	TST-arg	rrk	K	>	arg	Q8RTG4	]	QLLVEWNNTEADYPLDKSLHQLFEEQAAQNPQGIVVIFEGQKLTYQQLNNRGNQLAHCLRDKGVGLESLVGIFMERSLEMVIGLLGILKAGGAYVPLDPDYPTERLGDILSDSDVSLVLTQESLGDFLPQTGAELLCLDRDWEKIATYSPENPFNLTTPENLAYVIYTSGSTGKPKGVMNIHRGICNTLTYAIGHYNINSEDRILQITSLSFDVSVWEVFLSLISGASLVVAKPDGYKDIDYLIDLIVQEQVTCFTCVPSILRVFLQHPKSKDCHCLKRVIVGGEALSYELNQRFFQQLNCELYNAYGPTEVAVETTIWCCQPNSQISIGTPIANAQVYILDSYLQPVPIGVAGELHIGGMGLARGYLNQPELTAEKFIPHPFAQGKLYKTGDLARYLP…	YQQLNNRGNQLAHCLRDKGVGLESLVGIFMERSLEMVIGLLGILKAGGAYVPLDPDYPTERLGDILSDSDVSLVLTQESLGDFLPQTGAELLCLDRDWEKIATYSPENPFNLTTPENLAYVIYTSGSTGKPKGVMNIHRGICNTLTYAIGHYNINSEDRILQITSLSFDVSVWEVFLSLISGASLVVAKPDGYKDIDYLIDLIVQEQVTCFTCVPSILRVFLQHPKSKDCHCLKRVIVGGEALSYELNQRFFQQLNCELYNAYGPTEVAVETTIWCCQPNSQISIGTPIANAQVYILDSYLQPVPIGVAGELHIGGMGLARGYLNQPELTAEKFIPHPFAQGKLYKTGDLARYLPEGNIEYLGRIDNQVKLRGLRIELGEIQTVLETHPNVEQTVVI
y	427	602	31505497	Q7WRQ4	31505497	A1(8)	L_leu	k	K	>	leu	Q7WRQ4	]	TQAERHQLLVEWNDTQTDYPLDKCIHQLFEEQVERNPNAVAVIFEGQQLTYQQLNQKANQLAHYLRTKGVEPEVLVGIFVERSIEMLIGLLGILKAGGAYVPLDPSYPSDRLIYMLTDAAVSILLTQQSLVDSLEANSAEVVCLDRDWHIIANYSQHNPVKLVKAENLAYVIYTSGSTGKPKGVMNIHKGICNNLLRTIDTYPLIAGDCILHIGVLSFDVSVWEIFWSLTSGTTLVVAKPEGHKDIAYLINLIAQQQVTQVFFVPSMLRIFLQQPNLESCRCLKRVFSGAETLSYELTQRFFERLDCELHNLYGPTEAAVDATCWQCQPQSNYQVIPIGRPIANTQTYILDQYLQPVPIGIAGELHIGGVQLARGYLNQPELTNERFISNPFGEGKLYK…	YQQLNQKANQLAHYLRTKGVEPEVLVGIFVERSIEMLIGLLGILKAGGAYVPLDPSYPSDRLIYMLTDAAVSILLTQQSLVDSLEANSAEVVCLDRDWHIIANYSQHNPVKLVKAENLAYVIYTSGSTGKPKGVMNIHKGICNNLLRTIDTYPLIAGDCILHIGVLSFDVSVWEIFWSLTSGTTLVVAKPEGHKDIAYLINLIAQQQVTQVFFVPSMLRIFLQQPNLESCRCLKRVFSGAETLSYELTQRFFERLDCELHNLYGPTEAAVDATCWQCQPQSNYQVIPIGRPIANTQTYILDQYLQPVPIGIAGELHIGGVQLARGYLNQPELTNERFISNPFGEGKLYKTGDKARYLSDGNIEYLGRIDHQVKLRGLRIELGEIEFLLDTHPQVEQTVVV
	429	712	24744798	Q8G982	24744798	A1(8)	L_leu	rk	K	>	leu	Q8G982	]	EWNDTAVDYPQHQCLHHLVEEQVLKTPEAIAVIFEGQELTYQALNERANQLAHYLQEKGVKPEVLVGIYFERSLEAIIGILAILKAGGAYVPLDPTYPRDRLDYMLTDSAVSILLTQQSLVTNLREDLDTLKIESFCLDSDWLILENYSRENPSSSVQSENLAYLIYTSGSTGKPKGVMNLHQGICNNILRTKDSYPTTNRDRLLQISSLAFDASVLDIFWSLSSGMALIIPKPEGTKDLAYLIQLMIEKKVSQVFFVPSLLRLLLQQPNLENCRYLKRVFCGGEALSSELMQQFFQHFNCELHNLYGPTETSVDATCWQCPPRTDDPAIAIGRPIANTQIYILDRHLQPVPVGIVGELHIGGIPLARGYLNQLELTAEKFIPNPFGQGKLYKTGDLVR…	YQALNERANQLAHYLQEKGVKPEVLVGIYFERSLEAIIGILAILKAGGAYVPLDPTYPRDRLDYMLTDSAVSILLTQQSLVTNLREDLDTLKIESFCLDSDWLILENYSRENPSSSVQSENLAYLIYTSGSTGKPKGVMNLHQGICNNILRTKDSYPTTNRDRLLQISSLAFDASVLDIFWSLSSGMALIIPKPEGTKDLAYLIQLMIEKKVSQVFFVPSLLRLLLQQPNLENCRYLKRVFCGGEALSSELMQQFFQHFNCELHNLYGPTETSVDATCWQCPPRTDDPAIAIGRPIANTQIYILDRHLQPVPVGIVGELHIGGIPLARGYLNQLELTAEKFIPNPFGQGKLYKTGDLVRYLADGNIEYLGRIDNQVKLRGLRIELGEIQTILDSHPQIN…
y	430	715	24744797	Q8G983	24744797	A1(6)	L_ser	k	K	>	ser	Q8G983	]	TPGEREQLLIKWNNTQTEYPADKCIHQLFEEQAKRTPNAIAVVYENESLTYQELNNRGNQLAHNLQKLGVKPDTLVGICLERSLELVVGLLAILKAGGAYVPIDPHYPQERLTYLLADTQVKILLTSQSLTSLLPANLAKIICLDSDWDLIAKENPDNFESGVTVENLAYVIYTSGSTGQPKGAMNCHRGVVNRLLWMQDTYPLTQGDRILQKTPFSFDVSVWEFFCPLLTGARLVVAKPEGHKDSVYLIKLIQDQQITTLHFVPSMLRVLLQEADLEKCQSLKRVICSGEALPNDLSQRFFERFNCELHNLYGPTEAAIDVTYWACSPNWKREVVPIGRPVANTQIYLLNADLQPVPIGVVGELHIGGVQLARGYFNRPELTAEKFIANPFYPSLQKE…	YQELNNRGNQLAHNLQKLGVKPDTLVGICLERSLELVVGLLAILKAGGAYVPIDPHYPQERLTYLLADTQVKILLTSQSLTSLLPANLAKIICLDSDWDLIAKENPDNFESGVTVENLAYVIYTSGSTGQPKGAMNCHRGVVNRLLWMQDTYPLTQGDRILQKTPFSFDVSVWEFFCPLLTGARLVVAKPEGHKDSVYLIKLIQDQQITTLHFVPSMLRVLLQEADLEKCQSLKRVICSGEALPNDLSQRFFERFNCELHNLYGPTEAAIDVTYWACSPNWKREVVPIGRPVANTQIYLLNADLQPVPIGVVGELHIGGVQLARGYFNRPELTAEKFIANPFYPSLQKEQGSTISPRLYKTGDLARYLPDGNIEFLGRLDHQVKIRGFRIELGEIETIL…
	433	1015	5822841	Q9S1A9	5822841	A1(6)	L_ser	rrk	K	>	ser	Q9S1A9	]	QLLRDWNDTAIEYPEKQWIHQLFEEQAKLYPERGAVIFENQELTYQELNEKANQLGHYLQKLGVKPEELVGIYLERSLEMVVGLLAVLKAGGAYVPLDPNYPQERLSYLLEDTGVKVIITAESLRGLLGEYRGIVVALDTDWPAISQESQNNCDSAVTGENLAYVIYTSGSTGKPKGVMNNHKGIRNRLLWMQDTYQLTKSDGILQKTPFSFDVSVWEFFWPLLAGATLVVAKPEGHKDSTYLIQLIQKQQITTLHFVPSMLRVFLQEPELKECSSLKRVFCSGEALSLDLTQRFFEHFDCELHNLYGPTEAAIDVTYWPCLPENQKAIVSIGQPIANTQIYILNPDLQPVPIGIVGELHIGGIGLARGYLNRPELTAEKFIPNPFAKVEGEIGGEIRA…	YQELNEKANQLGHYLQKLGVKPEELVGIYLERSLEMVVGLLAVLKAGGAYVPLDPNYPQERLSYLLEDTGVKVIITAESLRGLLGEYRGIVVALDTDWPAISQESQNNCDSAVTGENLAYVIYTSGSTGKPKGVMNNHKGIRNRLLWMQDTYQLTKSDGILQKTPFSFDVSVWEFFWPLLAGATLVVAKPEGHKDSTYLIQLIQKQQITTLHFVPSMLRVFLQEPELKECSSLKRVFCSGEALSLDLTQRFFEHFDCELHNLYGPTEAAIDVTYWPCLPENQKAIVSIGQPIANTQIYILNPDLQPVPIGIVGELHIGGIGLARGYLNRPELTAEKFIPNPFAKVEGEIGGEIRAKLYKTGDLARYLPDGNIEFLGRIDHQVKIRGFRIELGEIETILS…
y	436	664		Q84BC7	Q84BC7	A2(5)	ser	k	K	>	ser	Q84BC7	]	SEQQQLLVEWNDTQVDYPQDKCIHHLFEEQVERTPDAVAVVFKNQQLTYHELNCRANQLAHYLRSLGVSADVLVGICVERSLEMVVGLLGILKAGGAYLPLDPEYPQDRLSFMLEDAQVSVLLSQHHLVEKLPEHHARVVCLDTDWQIIPQSNQQNPIAGVQASNLAYVIYTSGSTGKPKGAINTHLGICNRLLWMQQAYQLTEIDCVLQKTPFSFDVSVWEFFWPLLTGARLVVAKPDGHKDSGYLVNLILEQQVTTLHFVPSMLQIFLEEQGLKDCSSLKRVICSGEALPKELQERFFACLGCQLHNLYGPTEAAIDVTFWECQPESNLKTVPIGRPISNTQIYILDQNLQPVPVGVPGELHIGGAGLAKGYLNRPELTQEKFIPNPFSGSRRAGEQ…	YHELNCRANQLAHYLRSLGVSADVLVGICVERSLEMVVGLLGILKAGGAYLPLDPEYPQDRLSFMLEDAQVSVLLSQHHLVEKLPEHHARVVCLDTDWQIIPQSNQQNPIAGVQASNLAYVIYTSGSTGKPKGAINTHLGICNRLLWMQQAYQLTEIDCVLQKTPFSFDVSVWEFFWPLLTGARLVVAKPDGHKDSGYLVNLILEQQVTTLHFVPSMLQIFLEEQGLKDCSSLKRVICSGEALPKELQERFFACLGCQLHNLYGPTEAAIDVTFWECQPESNLKTVPIGRPISNTQIYILDQNLQPVPVGVPGELHIGGAGLAKGYLNRPELTQEKFIPNPFSGSRRAGEQRSRGAGERRRKIVQSPVASPRLYKTGDLARYLPDGNIEYLGRIDNQVK…
	438	975		Q9RAH4	Q9RAH4	A2	ser	rk	K	>	ser	Q9RAH4	]	VEQQQLLVEWNNTQVDYPLDKCLHQLFEEQVALTPDAVAVVFENQQLTYQQLNCRANELAHYLQSLGVEADVLVGICVERSLLMVVGLLGILKAGGAYVPLDPDYPQERLSFMLEDAQLRVLLTQHQLKEKLPQHQGQVVCLDTDWQFISQSSQENLITTVQASNLAYVIYTSGSTGKPKGAMNTHLGICNRLLWMQQAYQLTALDCILQKTPFSFDVSVWEFFWPLITGARLVVAKPGGHKDSAYLVNLILEQQVTHVHFVPSMLQVFLEEQNLENCRSLKRVICSGEALPVELQERFFARLECELHNLYGPTEAAIDVTYWQCFPNGHLRTVPIGRAIANTQIYILDEHLQPVPVGVAGELHIAGVGLAKGYLNRPDLTTDKFIPNPFSREVGEQGS…	YQQLNCRANELAHYLQSLGVEADVLVGICVERSLLMVVGLLGILKAGGAYVPLDPDYPQERLSFMLEDAQLRVLLTQHQLKEKLPQHQGQVVCLDTDWQFISQSSQENLITTVQASNLAYVIYTSGSTGKPKGAMNTHLGICNRLLWMQQAYQLTALDCILQKTPFSFDVSVWEFFWPLITGARLVVAKPGGHKDSAYLVNLILEQQVTHVHFVPSMLQVFLEEQNLENCRSLKRVICSGEALPVELQERFFARLECELHNLYGPTEAAIDVTYWQCFPNGHLRTVPIGRAIANTQIYILDEHLQPVPVGVAGELHIAGVGLAKGYLNRPDLTTDKFIPNPFSREVGEQGSKGAKILPNSQSLVPNPQLYKTGDLARYLPDGTIEYIGRIDNQVKIRGF…
	440	965		Q9RAH2	75419393	A2	TST-gly	rk	K	>	gly	Q9RAH2	]	QLLVEWNDTGVDYPQDLCIYQLFEEQVQRTPDAVAVIFENQQLTYYQLNCRANQLANYLQSLGVSADVLVGICVERSIEMVVGLLGILKAGGAYVPLDPDYPQQRLSFILDDAALPVLLTQQSLLESLPEHTAQVVCLDSDRQLIEQHSRENPLTGSKPENLAYVIYTSGSTGQPKGVQVSHNCVVNFLASMSHCPGLTDSDTFCAVTTISFDIAALELYLPLIVGAKVVVVGREVASDGARLLLELQHSSTTVMQATPATWQMLVASGLSTQQLGMKLLCGGEALPPQLAHQLLETGAQVWNLYGPTETTIWSSICQLRNESTQLEARSAIASGAALRAIAPIGRPIANTQFYILDSHLQPVPVGVAGELHIGGLGLAKGYLNRPQLTQEKFISNPFK…	YYQLNCRANQLANYLQSLGVSADVLVGICVERSIEMVVGLLGILKAGGAYVPLDPDYPQQRLSFILDDAALPVLLTQQSLLESLPEHTAQVVCLDSDRQLIEQHSRENPLTGSKPENLAYVIYTSGSTGQPKGVQVSHNCVVNFLASMSHCPGLTDSDTFCAVTTISFDIAALELYLPLIVGAKVVVVGREVASDGARLLLELQHSSTTVMQATPATWQMLVASGLSTQQLGMKLLCGGEALPPQLAHQLLETGAQVWNLYGPTETTIWSSICQLRNESTQLEARSAIASGAALRAIAPIGRPIANTQFYILDSHLQPVPVGVAGELHIGGLGLAKGYLNRPQLTQEKFISNPFKRSRGAEEQGSRGETFNSDRLYKTGDLARYLPDGNIEYLGRIDNQ…
y	441	662		Q84BC7	Q84BC7	A1(4)	ile	k	K	>	ile	Q84BC7	]	DWNDTQSNYPQDKSIHQLFEEQVELTPDAVAVVYENQHLTYRELNSRANQLAHYLKSLGVKADALVGICVERSLEMVVGLLGILKAGGAYVPLNPEYPQERLTFMLEDTQLSVILTQEKLVNKLGERLRRGFAERNASVICLDSNWDIINQQTQNNPTTSVTADNLAYVMYTSGSTGQPKGVSIVHRSVVRLVKETNYISISADDVIAQASNHAFDAATFEIWGALLNGARLVGVSKDLALSPRDFAVFMRSQSISVLFLTTALFNQIAQEVPSAFNSLRHLLFGGEAVDPKWVKEVLNNGAPQRLLHVYGPTENTTFSSWYLVQDVPEGATTIPIGQPISNTQIYLLDSQLQPVGIGVPGELYIGGDGLAREYLNRTELTQEKLIQNPFGGSRGAGEQ…	YRELNSRANQLAHYLKSLGVKADALVGICVERSLEMVVGLLGILKAGGAYVPLNPEYPQERLTFMLEDTQLSVILTQEKLVNKLGERLRRGFAERNASVICLDSNWDIINQQTQNNPTTSVTADNLAYVMYTSGSTGQPKGVSIVHRSVVRLVKETNYISISADDVIAQASNHAFDAATFEIWGALLNGARLVGVSKDLALSPRDFAVFMRSQSISVLFLTTALFNQIAQEVPSAFNSLRHLLFGGEAVDPKWVKEVLNNGAPQRLLHVYGPTENTTFSSWYLVQDVPEGATTIPIGQPISNTQIYLLDSQLQPVGIGVPGELYIGGDGLAREYLNRTELTQEKLIQNPFGGSRGAGEQGSKGAEEQSFPSASSERLYKTGDKARYLSDGNIEYLGRID…
	443	926		Q9K5L9	Q9K5L9	A1(7)	L_ile	rk	K	>	ile	Q9K5L9	]	QLLVEWNDTQVDYPHDLCIHQLFAEQVERNPDAVAVVFEEQQLTYHELNCRANQLAHYLQSLGVGADVLVGICVERSWEMIVGLLGILKAGGAYVPLDPEYPTERLRFMWADAQVSVLLTQQHLVEKLPEHQVPVVCLDTDWLVICESSPESPITEVQPGNLAYVIYTSGSTGTPKGVVVNHQAVNRLVKNTNYVQLTPDDRVAQAANIAFDAATFEIWGALLNGAKLVMITKSVLLSPQEFAANIRDREVSVLFLTTALFNQLASFVPQAFSSLRYLLFGGEAVDPQWVQEVLEKGAPKQLLHVYGPTENTTFSSWYLVEELTTIATTIPIGRAISNTQIYLLDQNLQPVPVGVPGELHVGGAGLARGYLNRPELTQEKFIPNPFDNSKLYKTGDLAR…	YHELNCRANQLAHYLQSLGVGADVLVGICVERSWEMIVGLLGILKAGGAYVPLDPEYPTERLRFMWADAQVSVLLTQQHLVEKLPEHQVPVVCLDTDWLVICESSPESPITEVQPGNLAYVIYTSGSTGTPKGVVVNHQAVNRLVKNTNYVQLTPDDRVAQAANIAFDAATFEIWGALLNGAKLVMITKSVLLSPQEFAANIRDREVSVLFLTTALFNQLASFVPQAFSSLRYLLFGGEAVDPQWVQEVLEKGAPKQLLHVYGPTENTTFSSWYLVEELTTIATTIPIGRAISNTQIYLLDQNLQPVPVGVPGELHVGGAGLARGYLNRPELTQEKFIPNPFDNSKLYKTGDLARYLPDGNIEYLGRIDHQVKIRGFRIELGEIEAVLSQHEDVQISCVI
[truncated: 862 more rows]

## Sheet: Rottig plus Khayatt reducedlist
order alphabet	dataset	copies in set	include	gi	uniprot	ID in list	annotation		domain	reduced domain	MAFFTtree	MAFFT aligned	Clustal-tree	Clustal_aligned	group
[truncated: 571 more rows]

## Sheet: analysis reduced list
					original data					NRPSsp prediction November 2012															NRPSpredictor 2 output							NRPSpredictor 1 output						Khayatt et all single model per substrate				Khayatt et all multiple models per substrate						original data
[truncated: 573 more rows]

[truncated: 4 more sheets: leave one out CV A domains, Summary dataset Khayatt, Summary shared Khayatt-Roettig, Summary shared Khayatt-Prieto]
