# Supplementary material for: Classification of the Adenylation and Acyl-Transferase Activity of NRPS and PKS Systems Using Ensembles of Substrate Specific Hidden Markov Models
Source: PLoS One. 2013 Apr 18;8(4):e62136. doi: 10.1371/journal.pone.0062136 (PMC3630128; doi:10.1371/journal.pone.0062136)
Supplement: File S3 — Substrate prediction of A domains for dataset taken from Uniprot. In sheet 1 the annotated sequence data as provided by [42] [http://www.nrpssp.com] are given. In sheet 2 the results of the HMM analysis are given. The annotation data related to supposedly wrong predictions and predictions below threshold were looked up and evaluated. Sheet 3 summarizes the analysis results. Sheet 4 provides an overview of the sequences that were present in both the non redundant data-set as well as the data-set from [42]. (XLSX) [file pone.0062136.s007.xlsx]

## Sheet: NRPSsp dataset nov 2012
	ID	Substrate		Sequence
>	O30408_1	P	]	TYRELDEKSNQLARFLRKKGIGTGSLVGTLLDRSLDMIVGILGVLKAGGAFVPIDPELPAERIAYMLTHSRVPLVVTQNHLRAKVTTPTETIDINTAVIGEESRAPIESLNQPHDLFYIIYTSGTTGQPKGVMLEHRNMANLMHFTFDQTNIAFHEKVLQYTTCSFDVCYQEIFSTLLSGGQLYLITNELRRHVEKLFAFIQEKQISILSLPVSFLKFIFNEQDYAQSFPRCVKHIITAGEQLVVTHELQKYLRQHRVFLHNHYGPSETHVVTTCTMDPGQAIPELPPIGKPISNTGIYILDEGLQLKPEGIVGELYISGANVGRGYLHQPELTAEKFLDNPYQPGERMYRTGDLALWLPDGQLEFLGRIDHQVKIRGHRIELGEIESRLLNHPAIKEA…
>	O30408_2	F	]	TYRELNERANQLAHTLRAKGVQAEQSVGIMAQRSLEMAIGIIAILKAGGAYVPIDPDYPNERIAYMLEDCRRLVLTQQQLAEKMTANVECLYLDEEGSYSPQTENIEPIHTAADLAYIIYTSGTTGRPKGVMVEHRGIVNSVTWNRDEFALSVRDSGTLSLSFAFDAFALTFFTLIVSGSTVVLMPDHEAKDPIALRNLIAAWECSYVVFVPSMFQAILECSTPADIRSIQAVMLGGEKLSPKLVQLCKAMHPQMSVMNAYGPTESSVMATYLRDTQPDQPITIGRPIANTAIYIVDQHHQLLPVGVVGEICIGGHGLARGYWKKPELTAEKFVANPAVPGERMYKTGDLGRWLHDGTIDFIGRVDDQIKVRGYRIEVGEIEAVLLAYDQTNEAIV
>	O30408_3	F	]	SFRELNERANQLAAVLREKGVGPAQIVALLVERSAEMVIATLATLKAGGAFLPVDPDYPEERIRYMLEDSQAKLVVTHAHLLHKVSSQSEVVDVDDPGSYATQTDNLPCANTPSDLAYIIYTSGTTGKPKGVMLEHKGVANLQAVFAHHLGVTPQDRAGHFASISFDASVWDMFGPLLSGATLYVLSRDVINDFQRFAEYVRDNAITFLTLPPTYAIYLEPEQVPSLRTLITAGSASSVALVDKWKEKVTYVNGYGPTESTVCATLWKAKPDEPVETITIGKPIQNTKLYIVDDQLQLKAPGQMGELCISGLSLARGYWNRPELTAEKFVDNPFVPGTKMYRTGDLARWLPDGTIEYLGRIDHQVKIRGHRVELGEVESVLLRYDTVKEAA
>	O30409_1	N	]	TYQELMERSAQLANALREKGIASGSIVSIMAEHSLELIVAIMAVLRSGAAYLPIDPEYPQDRIQYLLDDSQTTLLLTQSHLQPNIRFAGSVLYLDDRSLYEGGSTSFAPESKPDDLAYMIYTSGSTGNPKGAMITHQGLVNYIWWANKVYVQGEAVDFPLYSSISFDLTVTSIFTPLLSGNTIHVYRGADKVQVILDIIKDNKVGIIKLTPTHLKLIEHIDGKASSIRRFIVGGENLPTKLAKQIYDHFGENVQIFNEYGPTETVVGCMIYLYDPQTTTQESVPIGVPADNVQLYLLDASMQPVPVGSLGEMYIAGDGVAKGYFNRPELTKEKFIDNPFRPGTKMYRTGDLAKWLPDGNMEYAGRMDYQVKIRGHRIEMGEIETRLTQHEAVKEAVV
>	O30409_2	Q	]	TYRELNARANQLARLLRSHGTGPDTLIGIMVDRSPGMVVGMLAVLKAGGAYTPIDPSYPPERIQYMLSDSQAPILLTQRHLQELAAYQGEIIDVDEEAIYTGADTNLDNVAGKDDLAYVIYTSGSTGNPKGVMISHQAICNHMLWMRETFPLTTEDAVLQKTPFSFDASVWEFYLPLITGGQLVLAKPDGHRDIAYMTRLIRDEKITTLQMVPSLLDLVMTDPGWSACTSLQRVFCGGEALTPALVSRFYETQQAQLINLYGPTETTIDATYWPCPRQQEYSAIPIGKPIDNVRLYVVNASNQLQPVGVAGELCIAGDGLARGYWQREELTKASFVDNPFEPGGTMYRTGDMVRYLPDGHIEYLGRIDHQVKIRGHRIELGEIEATLLQHEAVKAVVV
>	O30409_3	Y	]	SYQELNERANQLAATLRERGVQPDQPVGIMANRSVEMVVGILAILKAGGAYVPIDPEYPEERVAYMLTDCQARLVLTQKHLGAKLGSSVTAECLYLDDESNYGVHRSNLQPINTASDLAYIIYTSGTTGKPKGVMVEHRGIVNNVLWKKAEYQMKVGDRSLLSLSFAFDAFVLSFFTPVLSGATVVLAEDEEAKDPVSLKKLIAASRCTLMTGVPSLFQAILECSTPADIRPLQTVTLGGEKITAQLVEKCKQLNPDLVIVNEYGPTESSVVATWQRLAGPDAAITIGRPIANTSLYIVNQYHQLQPIGVVGEICIGGRGLARGYWNKPALTEEKFVSHPFAAGERMYKTGDLGKWLPDGTIEYIGRIDEQVKVRGYRIEIGEIESALLAAEKLTAAVV
>	O30409_4	V	]	TYRELNEKANQLAHVLRQNGVGKESIVGLLADRSLEMITGIMGILKAGGAYLGLDPEHPSERLAYMLEDGGVKVVLVQKHLLPLVGEGLMPIVLEEESLRPEDCGNPAIVNGASDLAYVMYTSGSTGKPKGVMVEHRNVTRLVMHTNYVQVRESDRMIQTGAIGFDAMTFEIFGALLHGASLYLVSKDVLLDAEKLGDFLRTNQITTMWLTSPLFNQLSQDNPAMFDSLRALIVGGEALSPKHINRVKSALPDLEIWNGYGPTENTTFSTCYLIEQHFEEQIPIGKPIANSTAYIVDGNNQPQPIGVPGELCVGGDGVARGYVNKPELTAEKFVPNPFAPGETMYRTGDLARWLPDGTIEYLGRIDQQVKIRGYRIELGEIETVLSQQAQVKEAVV
>	O30409_5	Orn	]	TYQELNAKANQLARVLRRKGVKPESTVGILVDRSLYMVIGMLAVLKAGGTFVPIDPDYPLERQAFMLEDSEAKLLLTLQKMNSQVAFPYETFYLDTETVDQEETGNLEHVAQPENVAYIIYTSGTTGKPKGVVIEHRSYANVAFAWKDEYHLDSFPVRLLQMASFAFDVSTGDFARALLTGGQLVICPNGVKMDPASLYETIRRHEITIFEATPALIMPLMHYVYENELDMSQMKLLILGADSCPAEDFKTLLARFGQKMRIINSYGVTEACIDTSYYEETDVTAIRSGTVPIGKPLPNMTMYVVDAHLNLQPVGVVGELCIGGAGVARGYLNRPELTEEKFVPNPFAPGERLYRTGDLAKWRADGNVEFLGRNDHQVKIRGVRIELGEIETQLRKLDG…
>	O30409_6	L	]	TYSELNERANRLARVLRAKGVGPDRLVAIMAERSPEMVIGILGILKAGGAYVPVDPGYPQERIQYLLEDSNAALLLSQAHLLPLLAQVSSELPECLDLNAELDAGLSGSNLPAVNQPTDLAYVIYTSGTTGKPKGVMIPHQGIVNCLQWRRDEYGFGPSDKALQVFSFAFDGFVASLFAPLLGGATCVLPQEAAAKDPVALKKLMAATEVTHYYGVPSLFQAILDCSTTTDFNQLRCVTLGGEKLPVQLVQKTKEKHPAIEINNEYGPTENSVVTTISRSIEAGQAITIGRPLANVQVYIVDEQHHLQPIGVVGELCIGGAGLARGYLNKPELTAEKFVANPFRPGERMYKTGDLVKWRTDGTIEYIGRADEQVKVRGYRIEIGEIESAVLAYQGIDQA…
>	O31827_0	I	]	SYKELDKRSNALARELIQKGFRKNETAGILAAHSPEFMISVLAVLKAGGAYLPLDAELPPERVSFMLEETQAKMLIVQKGLEQNAAFSGTCIISDAQGLMEENDIPINISSSPDDLAYIMYTSGSTGRPKGVMITNRNVVSLVRNSNYTSASGDDRFIMTGSISFDAVTFEMFGALLNGASLHIIDKSTMLTPDRFGAYLLENDITVLFLTTALFNQLAQVRADMFRGLHTLYVGGEALSPALMNAVRHACPDLALHNIYGPTENTTFSTFFEMKRDYAGPIPIGKPISNSTAYILDTKGRLLPIGVPGELCVGGDGVAKGYLNRVDLTNAVFSPHPFLPGERIYRTGDLARWLPDGNLEYISRIDRQMKIRGKRIEPAEIEARLLEMEGVQEAAV
>	O68006_1	I	]	TYRELNEKANQTARLLREKGIGRGSIAAIIADRSFEMIIGIIGILKAGGAYLPIDPETPKDRIAFMLSDTKAAVLLTQGKAADGIDCEADIVQLDREASDGFSKEPLSSVNDSGDTAYIIYTSGSTGTPKGVITPHYSVIRVVQNTNYIDITEDNVILQLSNYSFDGSVFDIFGALLNGASLVMIEKEALLNINRLGSAINEEKVSVMFITTALFNMIADIHVDCLSNLRKILFGGERASIPHVRKVLNHVGRDKLIHVYGPTESTVYATYYFINEIDDEAETIPIGSPLANTSVLIMDEAGKLVPIGVPGELCIAGDGLSKGYLNREELTAEKFIPHPFIPGERLYKTGDLAKWLPDGNIEFIGRIDHQVKIRGFRIELGEIESRLEMHEDINETIV
>	O68006_2	C	]	TYQELDEKSNQVARFLIGKGVEKGDYIGVIGKRSLGTIVNLLAVLKTGAAYIPLDPDYPEERKAYIQSKSNCKFFISHDVYDKEHIERFSKAPVDRKVDLDDMAYVIFTSGSTGKPKGVQITHVPQRNTILDINEKFNVTEQDNIMGISSLCFDLSVYDVFGALSSGASLVIIDDQRDVFSLKETAEKERITIWNSVPAIMGMTADVYPDNELNHHLRLILLSGDWIPLQLPATIKKTFKNAEVISLGGATEGSIWSIYYPIQKVEEDWKSIPYGKPLANQKIYVLNQNKQLCPVGVEGELYIGGAGVASGYIHDQEKTEHSFIQHQELGYIYKTGDYGVLKEDGYVEFLGRKDSQVKIRGYRVEMGEIENTLVSHQEITKASV
>	O68006_3	L	]	TYRQLNEKANQVARLLREKGVKPDTLVGIMMERSSDMIAAILGVLKAGGAYLPIDPEYPPERMRYMAFDSEVKVIISDVPLAEELTAESIELIHMDDERIAGQDRSDIDNVNQSGDLAYVIYTSGSTGKPKGVMIEHQSLINLCSWHQSCFEVGQNDNSSIYASISFDAFVWELFPYITAGATVHVLNQETRLDVEKLNRYFHDHHITISFLPTPVCEQFTALDNHSLRTLLTGGDKLNVFKEKSYQIVNNYGPTENTVVATSFPIDKSHQNIPIGKPIDNVKVYILNKDLQLCPLGASGELCIAGEGLARGYVNRPELTREKFIGNPFVPGERMYRTGDLAKMLPDGNIQFLGRVDQQVKIRGYRIEPGEIENRLLKYEKIEEAAV
>	O68006_4	E	]	SYRELNERANSLAFTLRQKGVGPDVIAGILTERSIEMIVGIMGILKAGGAYLPIDPAYPQERISYIVKDSDVSVLCAAGDVDPGEAYTGDIIRIDQTGQNDHVENLKHDIKPQHLAYVIYTSGSTGKPKGVMIEHHSVNNLVHGLNERIYQHLDAHLNVALVAPYIFDASVKQIFAALLFGHTLCIVPRETAWDAMSLIEYYSKNNINVSDMTPAHLNMLAYVDKTELEFDVKELIVGGDALTPDVIGGLFHKFPNLSCNITNVYGPTECCVDAASHQIESGKVPQTPSIPIGRPLLNTSIYIVDKELRPLPVGIAGELCIAGEGVARGYVNRPELTAEKFVDHPFEPGKKMYKTGDLAMWLPDGQIEFLGRADHQVKIRGYRIELGEVEQQLLTHEKI…
>	O68006_5	I	]	TYRELNEKANQTARLLREKGIGRGSIAAIIADRSFEMIIGIIGILKAGGTYLPIDPETPRDRIDYMLKNSGAALLVTTDSLLKPFDIKTVDLCSDELHLLSEENLPRVNRSSDTAYIVYTSGSTGTPKGVVIPHYSAARVVKNTNYIDITGNDVILQLSNYSFDGSVFDIFGALLNGASLVLIEKETVLNTHELAEVIKKEQVSVMFITTALFNTLADINIGCLAKLRKILFGGERASIPHVRKVLDHVGRDKLIHVYGPTESTVYATYYFINEIDDEAETIPIGSPLANTSVLIMDEAGKLLPIGVPGELCIAGDGLSKGYLNREELTAEKFIPHPFIPGERLYKTGDLAKWLPDGNIEFIGRIDHQVKIRGFRIELGEIESRLEMHEDINETIV
>	O68007_1	K	]	TYRELNEKANQLAWLLREKGVKPDTIVAIMTDRSLEMIIGIIGILKAGGAYLPIDPDYPEDRVKYMLEDSGADMVVIQEPFKSKIDGRQLITAEDTRSFSKENLPNVNKASDLAYVIYTSGSSGRPKGVMTTHRNVVHYVDAFTKRIPLSEHDTVLQVVSFSFDAFSEEVYPILACSGRLVISRKVSDLNIDELVKTIGKYRVTLVSCSPLLLNEIDKNQHLTFHPQMKFISGGDVLKFEYVENIIKGADVYNSYGPTEATVCATYYQLSSADRKKTSIPIGKPLSNYKVYIADQYGRPQPVGVPGELLIGGEGVARGYLNHETLTKAAFVVDESGERVYRTGDLARWLSDGNIEFLGRIDSQVKIRGYRIELEEIEHRLLMNDNINEAIV
>	O68007_2	Orn	]	TYRELNEKANQLARTLRQKGVQRESVVGIMAERSLEMLTGILAVLKAGGAYMPIDPGLPKERIQYLITDSGADLLLTQHQLIGSISFAGEIIQIDQADAYDTDGSNLEHLNSPGDLAYVIYTSGTTGNPKGVMVEHRNIIHAHYTWRKHYELASFSVNLLQLASMSFDVFAGDLCRSLLNGGTMYIVPDDVKLEMNLLYDMINKYGIHMLESTPSLIIPLMKYIDHHKLDFSSMKLLIMGSDTCTIKDYKWLVERFGQRMRIINSYGVTEASVDSGYYEEALDRIPEIANTPIGKPLDNTAFYILDPSLNPQPVGVYGELYIGGEGIARGYLNKPELTKERFVPNRFAAGGNMYKTGDLARWLPDGNVEFLGRIDHQVKIRGFRIETGEIETKLLENQN…
>	O68008_1	I	]	TYRELNEKANQTARLLREKGIGRGSIAAIIADRSFEMIIGIIGILKAGGAYLPIDPETPKHRIAFMLSDTKAGVLLAQGKAADGIDCEADIIHLDKGVADGFSKKRLSSVNDSGDTAYIIYTSGSTGMPKGVVTPHYSAARVVKNTNYIDITEDDAILQLSNYSFDGSVFDIFGALLNGASLVLIEKETVLNTHELAEVIKKEQVSVMFITTALFNTLADINIGCLAKLRKIFLGGERASIPHVRKVLNHVGRDKLIHVYGPTESTVYATYYFINEIDDEAETIPIGSPLANTSVLIMDEAGKLLPIGVPGELCIAGDGLSKGYLNREELTAEKFIPHPFIPGERLYKTGDLAKWLPDGNIEFIGRIDHQVKIRGFRIELGEIESRLEMHEDINETIV
>	O68008_2	F	]	TYRQLHERSNQLARFLREKGVQPDTAVGIMVDRSPEMIIGLLGILKAGGAYLPLDPAYPEDRIKYILGDSQTKFLLSEEALIKKRAFIKEADMINIDIHDKQIAAQDAAQLEPVSRSGDLAYIIYTSGSTGKPKGVLIEQKGLSNLVSAVVKLMHLNTGSRVIQFASLSFDASAFEIFPALAAGSALVLGRQEEMMPGQPLTSFLRQYNITHATLPPTVLDVLNESGLENLKVIVSAGSACSEELAKRWSGNRLFINAYGPTETTVCATAGIYEGSGRPHIGSPIANTNVYVLDQNQKPVPTGVVGELCVGGMSLARGYLNRPELTAEKFISHPFASGERLYRTGDLARWLPDGHLEFLGRIDHQVKIRGYRIELGEIENQLLKLDKIDEAAV
>	O68008_4	D	]	TYRELNERANQLARLLRDKGADADQPVAIMIEPSLEMIISMLAVLKAGAAYVPIEPEQLAKRTNEILSDSRAAILLVKGSVKENVAFAGEIVNVADGLIDAKVASNLSASGSADQNAYIIYTSGSTGKPKGVFVRHGNVVNYTTWFMKEAGLTENDKAMLVSSYAFDLGYTSIFSALLSGSELHIARKECYTNAHRALKYIKENGITYIKLTPSLFNIFVNDPGFSAEKPCATLRLVVLGGEMINTRDVETFYNQYPDHVVMNHYGPTETTIGSVFKVIDPEHLDSFKECPVIGTPIHNTNAYVLDENMKLLPEGVYGELCIAGAGVTGGYVNRPDETKEKFIENPFAPHTKMYRTGDLARRLSDGNIELAGRIDTQVKVRGYRIEPEEIKNRLLAHDD…
>	O68008_5	N	]	TYRELNEKSNQLARYLRDKGVKADTIVAIMAERSPEMVVGIMGILKAGGAYLPIDPDYPEERIKYMLEDSGAAIILADHKQDLGTLHQEAVELTGDFSSYPADNLEPAGNADSLAYIIYTSGSTGKPKGVMIRQRGLVNYITWADRVYVQGEQLDFALYSSIAFDLTVTSIFTPLISGNRVIVYRHSEDGEPLIRKVFRDQKAGIVKLTPSHLSLVKDMDASGSSIKRLIVGGEDLKTELAKEITERFHHNIEIYNEYGPTETVVGCMIYQYDAGWDRQVSVPIGKPASNVQLYILDERQEVQPVGIAGELYISGDGVAKGYLNKPELTSEKFLPNPFLPGERMYRTGDLAKMRPDGHIEYLGRIDHQVKIRGYRIELGEIEHQLLRHSDIKEAAV
>	P09095_0	F	]	SYQELNRKANQLARALLEKGVQTDSIVGVMMEKSIENVIAILAVLKAGGAYVPIDIEYPRDRIQYILQDSQTKIVLTQKSVSQLVHDVGYSGEVVVLDEEQLDARETANLHQPSKPTDLAYVIYTSGTTGKPKGTMLEHKGIANLQSFFQNSFGVTEQDRIGLFASMSFDASVWEMFMALLSGASLYILSKQTIHDFAAFEHYLSENELTIITLPPTYLTHLTPERITSLRIMITAGSASSAPLVNKWKDKLRYINAYGPTETSICATIWEAPSNQLSVQSVPIGKPIQNTHIYIVNEDLQLLPTGSEGELCIGGVGLARGYWNRPDLTAEKFVDNPFVPGEKMYRTGDLAKWLTDGTIEFLGRIDHQVKIRGHRIELGEIESVLLAHEHITEAVV
>	P0C061_0	F	]	TYHELNVKANQLARIFIEKGIGKDTLVGIMMEKSIDLFIGILAVLKAGGAYVPIDIEYPKERIQYILDDSQARMLLTQKHLVHLIHNIQFNGQVEIFEEDTIKIREGTNLHVPSKSTDLAYVIYTSGTTGNPKGTMLEHKGISNLKVFFENSLNVTEKDRIGQFASISFDASVWEMFMALLTGASLYIILKDTINDFVKFEQYINQKEITVITLPPTYVVHLDPERILSIQTLITAGSATSPSLVNKWKEKVTYINAYGPTETTICATTWVATKETIGHSVPIGAPIQNTQIYIVDENLQLKSVGEAGELCIGGEGLARGYWKRPELTSQKFVDNPFVPGEKLYKTGDQARWLSDGNIEYLGRIDNQVKIRGHRVELEEVESILLKHMYISETAV
>	P0C062_0	F	]	TYHELNVKANQLARIFIEKGIGKDTLVGIMMEKSIDLFIGILAVLKAGGAYVPIDIEYPKERIQYILDDSQARMLLTQKHLVHLIHNIQFNGQVEIFEEDTIKIREGTNLHVPSKSTDLAYVIYTSGTTGNPKGTMLEHKGISNLKVFFENSLNVTEKDRIGQFASISFDASVWEMFMALLTGASLYIILKDTINDFVKFEQYINQKEITVITLPPTYVVHLDPERILSIQTLITAGSATSPSLVNKWKEKVTYINAYGPTETTICATTWVATKETTGHSVPIGAPIQNTQIYIVDENLQLKSVGEAGELCIGGEGLARGYWKRPELTSQKFVDNPFVPGEKLYKTGDQARWLPDGNIEYLGRIDNQVKIRGHRVELEEVESILLKHMYISETAV
>	P0C063_1	P	]	TYRELHERSNQLARFLREKGVKKESIIGIMMERSVEMIVGILGILKAGGAFVPIDPEYPKERIGYMLDSVRLVLTQRHLKDKFAFTKETIVIEDPSISHELTEEIDYINESEDLFYIIYTSGTTGKPKGVMLEHKNIVNLLHFTFEKTNINFSDKVLQYTTCSFDVCYQEIFSTLLSGGQLYLIRKETQRDVEQLFDLVKRENIEVLSFPVAFLKFIFNEREFINRFPTCVKHIITAGEQLVVNNEFKRYLHEHNVHLHNHYGPSETHVVTTYTINPEAEIPELPPIGKPISNTWIYILDQEQQLQPQGIVGELYISGANVGRGYLNNQELTAEKFFADPFRPNERMYRTGDLARWLPDGNIEFLGRADHQVKIRGHRIELGEIEAQLLNCKGVKEAVV
>	P0C063_2	V	]	TYRELNERANQVARVLRQKGVQPDNIVGLLVERSPEMLVGIMGILKAGGAYLPLDPEYPADRISYMIQDCGVRIMLTQQHLLSLVHDEFDCVILDEDSLYKGDSSNLAPVNQAGDLAYIMYTSGSTGKPKGVMVEHRNVIRLVKNTNYVQVREDDRIIQTGAIGFDALTFEVFGSLLHGAELYPVTKDVLLDAEKLHKFLQANQITIMWLTSPLFNQLSQGTEEMFAGLRSLIVGGDALSPKHINNVKRKCPNLTMWNGYGPTENTTFSTCFLIDKEYDDNIPIGKAISNSTVYIMDRYGQLQPVGVPGELCVGGDGVARGYMNQPALTEEKFVPNPFAPGERMYRTGDLARWLPDGTIEYLGRIDQQVKIRGYRIEPGEIETLLVKHKKVKESV
>	P0C063_3	Orn	]	SYQELNAKANQLARVLRQKGVQPNSMVGIMVDRSLDMIVGMLGVLKAGGAYVPIDIDYPQERISYMMEDSGAALLLTQQKLTQQIAFSGDILYLDQEEWLHEEASNLEPIARPHYIAYIIYTSGTTGKPKGVMIEHQSYVNVAMAWKDAYRLDTFPVRLLQMASFAFAFDVSAGDFARALLTGGQLIVCPNEVKMDPASLYAIIKKYDITIFEATPALVIPLMEYIYEQKLDISQLQILIVGSDSCSMEDFKTLVSRFGSTIRIVNSYGVTEACIDSSYYEQPLSSLHVTGTVPIGKPYANMKMYIMNQYLQIQPVGVIGELCIGGAGVARGYLNRPDLTAEKFVPNPFVPGEKLYRTGDLARWMPDGNVEFLGRNDHQVKIRGIRIELGEIEAQLRKH…
>	P0C063_4	L	]	YHELNIKANQLARVLREKGVTPNHPVAIMTERSLEMIVGIFSILKAGGAYVPIDPAYPQERIQYLLEDSGAALLLTQSHVLNKLPVDIEWLDLTDEQNYVEDGTNLPFMNQSTDLAYIIYTSGTTGKPKGVMIEHQSIINCLQWRKEEYEFGPGDTALQVFSFAFDGFVASLFAPILAGATSVLPKEEEAKDPVALKKLIASEEITHYYGVPSLFSAILDVSSSKDLQNLRCVTLGGEKLPAQIVKKIKEKNKEIEVNNEYGPTENSVVTTIMRDIQVEQEITIGRPLSNVDVYIVNCNHQLQPVGVVGELCIGGQGLARGYLNKPELTADKFVVNPFVPGERMYKTGDLAKWRSDGMIEYVGRVDEQVKVRGYRIELGEIESAILEYEKIKEAVV
>	P0C064_1	P	]	TYRELHERSNQLARFLREKGVKKESIIGIMMERSVEMIVGILGILKAGGAFVPIDPEYPKERIGYMLDSVRLVLTQRHLKDKFAFTKETIVIEDPSISHELTEEIDYINESEDLFYIIYTSGTTGKPKGVMLEHKNIVNLLHFTFEKTNINFSDKVLQYTTCSFDVCYQEIFSTLLSGGQLYLIRKETQRDVEQLFDLVKRENIEVLSFPVAFLKFIFNEREFINRFPTCVKHIITAGEQLVVNNEFKRYLHEHNVHLHNHYGPSETHVVTTYTINPEAEIPELPPIGKPISNTWIYILDQEQQLQPQGIVGELYISGANVGRGYLNNQELTAEKFFADPFRPNERMYRTGDLARWLPDGNIEFLGRADHQVKIRGHRIELGEIEAQLLNCKGVKEAVV
>	P0C064_2	V	]	TYRELNERANQVARVLRQKGVQPDNIVGLLVERSPEMLVGIMGILKAGGAYLPLDPEYPADRISYMIQDCGVRIMLTQQHLLSLVHDEFDCVILDEDSLYKGDSSNLAPVNQAGDLAYIMYTSGSTGKPKGVMVEHRNVIRLVKNTNYVQVREDDRIIQTGAIGFDALTFEVFGSLLHGAELYPVTKDVLLDAEKLHKFLQANQITIMWLTSPLFNQLSQGTEEMFAGLRSLIVGGDALSPKHINNVKRKCPNLTMWNGYGPTENTTFSTCFLIDKEYDDNIPIGKAISNSTVYIMDRYGQLQPVGVPGELCVGGDGVARGYMNQPALTEEKFVPNPFAPGERMYRTGDLARWLPDGTIEYLGRIDQQVKIRGYRIEPGEIETLLVKHKKVKESV
>	P0C064_3	Orn	]	SYQELNAKANQLARVLRQKGVQPNSMVGIMVDRSLDMIVGMLGVLKAGGAYVPIDIDYPQERISYMMEDSGAALLLTQQKLTQQIAFSGDILYLDQEEWLHEEASNLEPIARPQDIAYIIYTSGTTGKPKGVMIEHQSYVNVAMAWKDAYRLDTFPVRLLQMASFAFDVSAGDFARALLTGGQLIVCPNEVKMDPASLYAIIKKYDITIFEATPALVIPLMEYIYEQKLDISQLQILIVGSDSCSMEDFKTLVSRFGSTIRIVNSYGVTEACIDSSYYEQPLSSLHVTGTVPIGKPYANMKMYIMNQYLQIQPVGVIGELCIGGAGVARGYLNRPDLTAEKFVPNPFVPGEKLYRTGDLARWMPDGNVEFLGRNDHQVKIRGIRIELGEIEAQLRKHDS…
>	P0C064_4	L	]	TYHELNIKANQLARVLREKGVTPNHPVAIMTERSLEMIVGIFSILKAGGAYVPIDPAYPQERIQYLLEDSGATLLLTQSHVLNKLPVDIEWLDLTDEQNYVEDGTNLPFMNQSTDLAYIIYTSGTTGKPKGVMIEHQSIINCLQWRKEEYEFGPGDTALQVFSFAFDGFVASLFAPILAGATSVLPKEEEAKDPVALKKLIASEEITHYYGVPSLFSAILDVSSSKDLQNLRCVTLGGEKLPAQIVKKIKEKNKEIEVNNEYGPTENSVVTTIMRDIQVEQEITIGCPLSNVDVYIVNCNHQLQPVGVVGELCIGGQGLARGYLNKPELTADKFVVNPFVPGERMYKTGDLAKWRSDGMIEYVGRVDEQVKVRGYRIELGEIESAILEYEKIKEAVV
>	P39845_1	E	]	TYAELDMYASRLAAHLAARGVTNESIVGVLSERSPDMLIAVLAVLKAGGAYLPLDPAYPKERLSYMLKDSGASLLLTQPGCSAPNFSGETLEVDMTSLASEKAENHEFTPADGGSLAYVIYTSGSTGQPKGVAVEHRQAVSFLTGMQHQFPLSEDDIVMVKTSFSFDASVWQLFWWSLSGASAYLLPPGWEKDSALIVQAIHQENVTTAHFIPAMLNSFLDQAEIERLSDRTSLKRVFAGGEPLAPRTAARFASVLPQVSLIHGYGPTEATVDAAFYVLDPERDRDRLRIPIGKPVPGARLYVLDPHLAVQPSGVAGELYIAGAGVARGYLNRPALTEERFLEDPFYPGERMYKTGDVARWLPDGNVEFLGRTDDQVKIRGYRIEPGEIEAALRSIEGV…
>	P39845_2	Orn	]	SYRLLNERANRLARTLQNRKGPKPTVAVLAKRSIDAIVGVLAVMKAGGVYIPIDAHYPKARIEYILRDSGADILLLQRELKHLISNSPESEMSHIFLDDEGSFEESNCNLNLSPAPEEPVYIIYTSGTTGAPKGVIVTYQNFTHAALAWRQIYELDRKPVRLLQIASFSFDVFSGDLARTLTNGGTLIVCPDETRLEPAEIYKIIKSQRITVMESTPALIIPVMEYVYRNQFKLPDLDILILGSDMVKAQDFKTLTDRFGQSMRIINSYGVTEATIDSSFYETSMGGECTGDNVPIGSPLPNVHMYVLSQTDQIQPIGVAGELCIGGAGVAKGYHHKPDLTQMKFTENPFVSGERLYRTGDRACWLPNGTIRLLGRMDYQVKINGYRIETEEIESVLLQ…
>	P39846_1	Y	]	TYRQLQVRANQIAHALIEKGVGSGDIVAVMMGRSMEMPAALLGIWKAGGAYMPLDPHFPAERLSFLLKDSQAAQLLIEEDLISLIPPSYEGNTITIEHTESYQTEAPNMPPGDLAYLIYTSGTTGRPKGVLVDHHGIANTLQWRREEYSMTEQDISLHLFSYVFDGCVTSLFTPLLSGACVLLTTDDEAKDVLALKRKIARYKVSHMIIVPSLYRVLLEVMTADDAKSLRIVTFAGEAVTPDLLELNQIICPSAELANEYGPTENSVATTILRHLNKKERITIGHPIRNTKVFVLHGNQMQPIGAAGELCISGAGLARGYYKQQELTQKAFSDHPFLEGERLYRTGDAGRFLPDGTIEYIGRFDDQVKIRGYRIELREIETVLRQAPGVKEAAV
>	P39846_2	T	]	TYRDLNEKAERAAAMLIKQGVRTGDIVGLMLDRSPDMIIGVLSILKAGGAYLPIDPEYPKERISFMLNDSGAKLLLTERGLNKPADYTGHILYIDECENNSIPADVNIEEIVTDQPAYVIYTSGTTGQPKGVIVEHRNVISLLKHQNLPFEFNHEDVWTLFHSYCFDFSVWEMFGALLNGSTLVVVSKETARDPQAFRLLLKKERVTVLNQTPTAFYGLMLEDQNHTDHLNIRYVIFGGEALQPGLLQSWNEKYPHTDLINMYGITETTVHVTFKKLSAADIAKNKSNIGRPLSTLQAHVMDAHMNLQPTGVPGELYIGGEGVARGYLNRDELTADRFVSNPYLPGDRLYRTGDLAKRLSNGELEYLGRIDEQVKVRGHRIELGEIQAALLQYPMIKEA…
>	P39847_1	E	]	TYAELDMYASRLAAHLAARGVTNESIVGVLSERSPDMLIAVLAVLKAGGAYLPLDPAYPKERLSYMLKDSGASLLLTQPGCSAPNFSGETLEVDMTSLECEEVKRHVSASVSDGSLAYVIYTSGSTGQPKGVAVEHRQAVSFLTGMQHQFRLSEDDIVMVKTSFSFDASVWQLFWWALSGASAYLLPPGWEKDSALIVQAIHQENVTTAHFIPAMLNSFLDQAEIERLSDRTSLKRVFAGGEPLAPRTAARFASVLPQVSLIHGYGPTEATVDAAFYVLDPERDRDRLRIPIGKPVPGARLYVLDPHLAVQPSGVAGELYIAGAGVARGYLNRPALTEERFLEDPFYLGERMYKTGDVARWLPDGNVEFLGRTDDQVKIRGYRIEPGEIEAALRSIEGV…
>	P94459_1	P	]	TYRELNKAANRLARHLRMKGVVRQEPVAIMMERSAAFITGVLGILKAGGAIVPVDPHYPADRIRYILHDCGCSHVVSQAHLPSSLEDNYIITHPEDIESKVDGSNIKSVNNADDLLYMIYTSGTTGKPKGVQFEHRNMANLLKFEYTHSGIDFEADVLQFATPSFDVCYQEIFSALLKGGTLHIVPEAIKRDVPQLFAFINKHQTNIVFLPTAFIKMIFSERELANSFPDGVKHLIAAGEQLMISDLFQDVLRKRGIHLHNHYGPSETHVVSTYTIHPGDPIPELPPIGKPIGCTDLYILNHQKQLQPCGVPGELYISGASVARGYVNHDKLTSDKFSSDPFKPDVIMYRTGDLARRLEDGNIEYIGRADNQVKIRGYRIEPQEIEVTLMNHPDISEAA
>	P94459_2	Q	]	TYKELNEQANRIAWELIGRGVKPETTVAIIGKRSPEMLLGIYGILKAGGAYLPIDPDYPEERISFLLEDSGTNILLLQSAGLHVPEFTGEIVYLNQTNSGLAHRLSNPNVDVLPQSLAYVIYTSGSTGMPKGVEIEHRSAVNFLNSLQSRYQLKHSDMIMHKTSYSFDASIWELFWWPYAGASVYLLPQGGEKEPEVIAKAIEEQKITAMHFVPSMLHAFLEHIKYRSVPIKTNRLKRVFSGGEQLGTHLVSRFYELLPNVSITNSYGPTEATVEAAFFDCPPHEKLERIPIGKPVHHVRLYLLNQNQRMLPVGCIGELYIAGAGVARGYLNRPALTEERFLEDPFYPGERMYKTGDVARWLPDGNVEFLGRTDDQVKIRGYRIEPGEIEAALRSIEGV…
>	P94459_3	Y	]	TYQELDEWSNGIARALRSRGVKPDTPVGIMMHRSFSMIASILGVWKAGGCYVPIDPEYPKERKRYILSDSGTKLLMTINEADLGVLADFEGEILTIESVEEDDKSPLPQMSSAHHLAYIIYTSGTTGRPKGVMVEHKGIANTLQWRRNAYAFNETDTILQLFSFSFDGFITSMFTPLLSGAKAVLLHEEEAKDILAIKHQLSRQRITHMIIVPVLYRALLDVVQPEDVKTLRVVTLAGEAADRELIARSLAICPHTELANEYGPTENSVATTVMRHMEKQAYVSIGQPIDGTQVLILNSNHQLQPIGVAGELCIAGTGLARGYVNLPELTERAFTQNPFKPEARMYRTGDAARWMADGTLEYLGRIDDQVKIRGYRVETKEIESVIRCIKGVKDAAV
>	Q70LM4_1	W	]	TYAQLNERANQLAHRLIRKGVKPDTLVGICLERSPEMIIGILGVMKAGAAYVPIDPAHPQERIAYMVADSQASALLTQQSLLEILPVTAAHVICLDSDLLADEPVDNASSEVTEQNLAYVIYTSGSTGLPKGVMIEHHSAINLAYALIDAFDIQPTSRVLQFTSFSFDVSVSEVVMALLAGATLVIEDRESLLPGPELIQVLQEQRITTVSMVSSVLAALPDADLPDLHTLIVGGEAPSRELVARYAPGRQFFNCYGPTEATVCSTMMLCQAGMNNPPIGRPIANATVYVLDANLNPVPVGVPGELYIGGKGLARGYWNRPELTAESFIPHPFGTAGERLYRTGDLVRYRQDGNLEFLGRIDHQVKIRGYRIELGEIENAIRQHPAVQEAVV
>	Q70LM4_2	L	]	TYGQLEAKANQLAHYLQKQGVGRGSLVGICVERSVEMVIGQLAIMKAGAAYIPMDPAYPKERLAFMMHDASMAIVLTQAKLRQKLPADTSRLICLDADWETIAQEPTAALVNTTAASDLAYVIYTSGSTGTPKGVEIEHAALLNLIFWHQRAYDVTATDRASQIAGTAFDASVWEIWPYVTKGATLYLPEEEIRLVPEKLRDWLVASNITVSFLPTPLTESMLALEWPGDTALRYMLTGGDKLHHYPSEKIPFTLVNQYGPTENTVVATAGIVPKEAGQTAAPTIGRPIDNVQVYILDAHRQPVPVGVSGELYIGGSSLARGYLNRPDLTQERFVAHPFTEKAGARLYRTGDLVRSLPDGSIEFIGRADDQTSIRGFRVELGEVETAIVALPAVKEAVV
>	Q70LM4_3	W	]	SYAGLNERANQLAHLLIAQGVKPDTTVAICVERSMEMIIGILGVLKAGAAYVPIDPAHPEERIAYMLDDSQAVVVLTQAGLADKFTQAAAPVICLGEKLFADRAHVDVDNIQTDVASTNLAYVIYTSGTTGLPKGVAVEHRSAMNMVQAYIAYFGLDESSRVLQFTSFSFDVSVSEIWQALLSGGTLVIEDRESLLPGPDLVRTLRERRISKVSMASSLLASLPVAEYPDLAVLEVGGDACSRELVARYATGRKFFNCYGPTEATVGTVIKQLTLDDDTPTIGRPFPNTKLYVLDQNRKPVPVGVPGELYIGGECLARGYWNRPELTAERFVANPFGQPGERLYRTGDLVRYLPDGNVDYLGRFDDQVKIRGYRIELGEIAEALRQHAAIREAVV
>	Q70LM4_4	G	]	TYGELNRQANQLAHYLRKQGVGPEVLVGICAERTVEMMIGLLAILKAGGAYVPIDPAYPAERIAYIIGHSQIPVLLTQEHLLPTLPEHQAKVICLDRDWATVAVESEENPGKLATSDNLIYVIYTSGSTGNPKGVALEHRSVIYFLSWAHDTYTPEEMSGVLFSTSICFDLSVYEMFATLTMGGKVIMAENALQLPALPAADQVTLVNTVPSAATELVRMKGIPASVRVINLCGEPLSNRLAQELYAFPHVEKVFNLYGPTEDTVYSTHAIVTKGATNEPLIGRPQFNTHVFVLDSHRKPVPVGVPGELYLSGSGLARGYLHRPDLTAERFVQNPFREPGARMYRTGDLVRYLPDGNLQFVGRVDYQVKIRGYRIELGEIESVLNRFPGVKEVV
>	Q70LM5_1	V	]	TYAELEARANQLANYLQKQGVEAGTLVGLCVDRSLDMLIGLLAILKAGGAYVPIDPAYPEERLAFMLADAKISILLTQKHLGKQWKGRKRRTVYLDRDAKKWAEESPLAPDVDTTKDSLAYVIYTSGSTGTPKGVLAVHRGVVRLGQKTRTTSPISEADVFLQASTVSFDAATFEIWGALLNGAKLVLMPPDLPSLDELGEAIVQHKVTTLWLTAGLFSIMVDHNADYLRGVRQLLVGGDVVSVPHVRKVLALGGVTVINGYGPTENTTFTCCYPVTELSEDITSFPIGRPISNTTVYVLDKHKQPVPYGAAGELYIGGDGLALGYLNNAELTAERFVENPFDPQKGSRLYRTGDLVRYLPNGTIEFIGRIDNQVKIRGFRIELGEVEAALALHPEVSE…
>	Q70LM5_2	V	]	TYAELDTKANQLANYLQKQGVEAGTLVGLCVDRSLDMLVGLLAILKAGGAYVPLDPAYPEERLAFMLADANVSILLTQKHLGKQWKGRKRRTVYLDRDAKKWTAESPLAPAVDATKDSLAYVIYTSGSTGTPKGVLVAHRGIVRLVKNTNYVTITEEDVFLQASTVSFDAATFEIWGALLNGAKLVLMPPDLPSLDELGEAIVQHKVTTLWLTAGLFSIMVDHNADYLRGVRQLLVGGDVVSVPHVRKVLALDGVTVINGYGPTENTTFTCCYPVTELAEEITSFPIGRPISNTTVYVLDKNRQPVPLGVAGELYIGGDGLASGYLNNPELTAERFVDNPFDPQKASRLYRTGDLVRYLPDGAIEFIGRIDNQVKIRGFRIELGEIETALLRHPAVQEAF
>	Q70LM5_3	W	]	TYADLNQRANQLAHRLLAQEVKPDTLVGICVERSPEMIIGIFGVMKAGAAYVPIDPALPQERIAYMVEDSQASILLTQQSLAELLPKTQARVICLDGDSLANEPVANPASEVTEQNLAYVMYTSGSTGLPKGVMVEHHSVVNLAHALIEAFRIQPSSRVLQFTSFSFDVSVSEIVMALLAGAALVIEDREVLLPGPELISVLQQKRITTVSMVSSVLAALPAADLPDLQTLIVGGEAPSRELVARYADRRQFFNCYGPTEATVCSTMMLCNAGMKSAPIGRPLANATLYVLDANQKPVPVGVPGELYIGGKGLARGYWNRPELTAERFIAHPFGAKGERLYRTGDLVRYLPDGNLEFLGRIDTQVKIRGYRIELGEIESALSQHPAIQEAVV
>	Q70LM5_4	L	]	TYAELDAKANQVANYLHKQGIISETLVGVCLDRSIDMLVAQLGILKAGGAYVPMDPAYPQERLAFMMQDAEMPVVLTQEHLLAQLPEARATFLCLDRDWSLIAEESDVAPVIATNRDNLAYVIYTSGSTGTPKGVEIEHAALLNLVSWHQRAYEVGAEDRATQIAGTAFDASVWEIWPYLTKGATLYLPSEEIRLVPEQLRDWLVASGITISFLPTPLAERLLTLEWPSDAKLRYMLTGGDKLHDYPPATLPFVLANQYGPTENAVVATAGIVPAAAGQVSAPSIGRPIDNVQVYVLDEKLQPVPIGVAGELYIAGDSLARGYLHRPDLTRERFIANPYGQKAGARMYKTGDLVRYLPDGNIEFIGRADDQVSIRGFRVELGEIETALYSHPAVKETIV
>	Q70LM5_6	L	]	TYAQLDAKANQLANYLQQQGITPETLVGICVERSSEMIVGQLGILKAGGAFVPMDPAYPQERLAFMMADTGMPFVLTQERLLETLPAGDAAFICLDADWEVIAEESTQAPELAVTTDQLAYVIYTSGSTGTPKGVEIEHRALLNLIYWHQHAYTITPDDRASQIAGTAFDAAVWEIWPYMTAGATLYLPQEEIRLIPEKLRDWLVAEGITISFLPTPLAESMLSVDWPSHAALRYVLTGGDKLHHYPAEHVPFTLVNQYGPTENAVVATAGIVAVQAGQVTPPSIGRPIDNVQVYILDEQRQPVPIGVTGELYIAGSSLARGYYKRPDLTQERFVDNPFTANRGAKMYRTGDLVRYLPDGQIEFIGRSDDQVSIRGFRVELGEIESVLYQHPAVKEAIV
>	Q70LM6_2	L	]	TYAQLDAKANQLAHALLKRGIGSEDLVGICVERSSEMQIGQLAILKAGAAYVPMDPAYPRERLAFMIKDAGMSLVLTQERLLDALPQEAAALLCLDRDWQEIAAESTAAPAIKTNADQLAYVIYTSGSTGTPKGVEIEHGSLLNLVNWHQRAYSVSAEDRASQIAGTAFDASVWETWPYLTAGATICQPREEIRLSPEKLRDWLVETGITISFLPTPLAENLLPLPWPTGAALRYMLTGGDTLHQYPTADVPFTLVNQYGPTENTVVATAGAVPVLGERESAPTIGRPIDNVSVYVLDENRQPVPVGVVGELYIGGKSLARGYRNRPDLTEASFVPNPFSPIEGARMYRTGDLVRYAADGSIEFIGRADDQVSIRGFRVELGEIESALYAHPAVAESVV
>	Q70LM6_3	A	]	TYAELNKRANQLAHYLRAQGVGPEVLVAVLMERTTEMIVALLGIIKAGGAYVPIDPAYPQDRIGYTLDDSQAAIVLTQERLLPMLPEHTAQVICLDRDWACMAVQPEANVPNLAAPTNLSYVIYTSGSTGLPKGVAIQHSSVIAFIFWAKTVFSAEEMSGVLASTSICFDLSVYEIFVTLSCGGKVILADNALHLPSLPAAKEVTLINTVPSAAKELVRMNAIPPSVRVVNLAGEPLPNTLAQSLYALGHVQKVFNLYGPSEDTTYSTYVQVTKGAKTEPTIGRPLANTQAYVLDAKLQPVPLGLPGELYLGGDGLARGYLKRPKMTAERFLPNPFHPDPDARMYSTGDLVRYLPDGQLEYLGRIDHQVKIRGYRIELGELEAVLRSHPQIKEAVV
>	Q70LM6_4	V	]	TYAELERRANQTANYLQQKGVRPGALVGLCVKRSLEMLIGMLGILKAGGAYVPLDPDYPEERLAYMMGDAGITVLLTQEQLMPGLPSGERTTIALDRDWPLIAKESEQAPDVDTTAESLAYVIYTSGSTGLPKGTLVVHRGIVRLVKETDYVTITEQDVFLQASTVSFDAATFEIWGSLLNGAKLVLLPPELPSLAEIGQAIQSHHVTTLWLTAGLFTLMVDHHKEYLSGVRQLLVGGDIVSVPHVKKALEIAGLTVINGYGPTENTTFTCCNPVTVMPESAHTFPIGRPIKNTTAYVLDRHMQPVPIGVTGELYIGGDGLAEGYLNRPDLTAERFVPNPFATDQAARLYRTGDLVRYLPDGLIEFIGRLDNQVKIRGFRIELSEVEAVLAKHPAITAS…
>	Q70LM7_2	G	]	TYRELNERVNQLAHTLREKGVQPDDLVMLMAERSVEMMVAIFAVLKAGGAYLPIDPHSPAERIAYIFADSGAKLVLAQSPFVEKASMAEVVLDLNSASSYAADTSNPPLVNQPGDLVYVMYTSGSTGKPKGVMIEHGALLNVLHGMQDEYPLLQDDAFLLKTTYIFDISVAEIFGWVPGRGKLVILEPEAEKNPKAIWQAVVGAGITHINFVPSMLIPFVEYLEGRTEANRLRYILACGEAMPDELVPKVYEVLPEVKLENIYGPTEATIYASRYSLAKGSQESPVPIGKPLPNYRMYIINRHGQLQPIGVPGELCIAGASLARGYLNNPALTEEKFTPHPLEKGERIYRTGDLARYREDGNIEYLGRMDHQVKIRGYRIELDEIRSKLIQEETIQDAVV
>	Q9R9I9_1	S	]	TYQELNEKANQIARTLQSEGVHPDQPVGIMAERSLEMIVGLFGILKAGGAYVPIDPTYPEERIRYILEDSDTKLLLVQHHLREKVPFTGKVLDMEDPQTFSEDGSNLESISGPNQLAYVIYTSGSTGKPKGVMVEHRSVINRLVWMQENYPLDERDAILQKTAITFDVSVWELFWWSIVGSKVVLLPNGGEKNPELILDTIEQKGVSTLHFVPAMLHAFLESMEQTPSGKLKRKLASLRYVFASGEALTPKHVDGFQRIITPVSHAQIINLYGPTEATIDVSYFECEADKRYNSVPIGKPISNIQLYILQAGYMQPVGVAGELCIAGDGLARGYLNRPELTAEKFVKNPFSAGERMYRTGDLARWLPDGNIEYLGRIDHQVKIRGYRIETGEVEAALFH…
>	Q9R9I9_2	N	]	TYRQLNEQANQLARTLRAKGVRSDRTAAIISDHSIELVVGILAVLKAGGAYVPIDPDYPEQRIQYILNDSKTEIVLTQSHLQQRLAHEGTIVLLDDENSYHKERSNLERISNIKDLAYVIYTSGSTGKPKGVLIEHQGLTNYIWWADRVYVKGEKTTFPLYSSIAFDLTVTSIFTPLISGNAIIVYGDKDRTTLLSSIIEDSRVDIIKLTPAHLQLLKEMNISPECTIRKMIVGGDNLSTRLAQNISEQFQDQIEIFNEYGPTETVVGCMIYLYDPKKDRQESVPIGTAAANMNIYLLDTGMKPVPIGVPGEMYISGAGVARGYLNRPDLTAEKFVEHPFAAGERMYKTGDAARWMPDGHMEYLGRIDHQVKVRGYRIELGEVEAALLLVESVKEAVV
>	Q9R9J0_1	Y	]	TYRELNEKSNRLARTLRNYGVQADTLVAIMAERSLEMIVSIMAIWKAGGAYVPLDPEYPEERLQYVLNDANADVLVVQRHFKNSLVFDGPMIDLNDETSYHADCSLLSPIAEHSHLAYVIYTSGTTGKPKGVMVEHGGIVNSLQWKKAFFKHSAEDRVLVLYPYVFDAFILNFFGPLISGAALYLLPNEDNKDLFAIQNVLKLERITHFSTSPRLLQAMTEQMNAEDFYHVQHVVVGGEKLEPDTVERLFSLQPQIRINNEYGPTENSVVSTFQPVYSADEQITIGKPVANHQAYILGAHRQIQPIGVPGELYVGGSGVARGYLNQPDLTEEKFVDHLLIPRRKMYKTGDLARWLPDGRIEYLGRIDHQVKIRGYRIELGEVEAALSNLEEVRETTV
>	Q9R9J0_2	N	]	TYRQLNERANRLARTLRARGVQADQPVATISRNSIELVTGILAILKAGGAYVPIDPEYPQDRIQYILEDSKAGIILMPRDVRQQITYEGVVILLDEESSYHEEAFNLEPLSNANHLAYVIYTSGSTGKPKGVLIEHRGLSNYIWWAKEVYVKNEKTNFPLYSSISFDLTVTSIFTPLVTGNTIIVYDGEDKTALLSSIVQDQRVDIIKLTPAHLHVLKAMNIANKIAIRKMIVGGENLSTQLAQSIHEQFDGQIEICNEYGPTETVVGCMLYRYDAVKDRRESVPIGTAAANTSIYVLDEDMKPVPIGVPGEMYISGAGVARGYLNRPELTAEKFVENPFVTGERMYKTGDLAKWLPDGNIEYLGRMDEQVKIRGFRIELGEIETAMLQAEEIKEAVV
>	Q9R9J0_3	Q	]	TYGELNKRANQLAQALRVEGVQAGQLVGIMAERSLEMIIGIFGILKAGGAYLPIDPDSPVERIHYIARDSGINILLTHGELPENLNFSGTCINMKEEQAYHETDINLAVPCQFDQLAYCIYTSGTTGTPKGTPKGTLIEHRQVIHLIEGLRNAVYSAYDGVLHVAMLAPYYFDASVQQIYASLLLGHTLFIVPKEAVSDGEALCQYYRQHRIDVTDGTPAHLKLLVAADDGEGVPLRHLLIGGEALPKTTVTKFIHLFGADRAAPAITNVYGPTETCVDASLFNIEVSADAWTRSQVHIPIGKPLGNNRMYILDSQQKLQPVGVQGELYIAGDGVGRGYLNLPELTNKKFVNDPFVPSGRMYRTGDLARLLPDGNIEFIERVDHQVKIHGFRIELGEIE…
>	Q9R9J0_4	P	]	TYRQLNERSNQLARVLRNQGVGADRVAAILTERSANMMIGILAILKAGGAFLPIDPELPDERRAYLMEDSGADVLVTCVEHTVPPSFEGSVVLLDDPLVYQGDASNLNLSYAENHLLYVIYTSGTTGKPKGVQLEHKTMLNLLAYEREYTQLRFDRVLQFAAMSFDVCYQEIFSTILSGGTLYIIDNEAKREIRELNEFVKTHRIQTAFLPTAFLKLLASEKQYFEPFAECVDHIITAGEQLIMTNTLREMMMRHQVSLHNHYGPSETHVVTMCTVDPEIHQEMPPIGKPISNTEILILNEAGTLQPIGIVGELCIAGISLARGYHNRESLTHEKFVPHPYDANKRMYKTGDLARYLPDGNIEYAGRMDHQVKIRGYRIELNEVEAALLNIEHVQEAVV
>	A0AH92_0	A	]	SYKELKRQSDALGSYLLKNLKTDKEKPIIVYGHMSPLMIIAFLGAIKSGRAYVPVDFSMPVERIEQIKKAADPALFICTEELPENLTITDCPVLNAENLVDALEKHFDEKPDPTSCVKNDDNYYIIYTSGSTGNPKGVQISQNNLVSFSNWILQDFSLQQGLRFLNQAPFSFDLSVMDLYPCLLSGGTLVPMDKTITSNLKDLYHEIPAQSFDVWVSTPSFADLCLLDPNFNQENNPNLTRFLFCGEVLAKKTARELLVRFPDAVIYNTYGPTEATVAVTQVRITAELIDAYPSLPLGVIKPDMRLHIIDQETGDVLPDGEKGEIVLIGASVSKGYLNEPEKTDQVFFDYKGYQAYHTGDSGIIKDGYLFFQGRLDFQIKLHGYRIELEDIENNLKKVS…
>	A0KL41_0	dhb	]	SYRELDTASSRLAANLAHHGLGAGDTALVQLPNVAEFYLVFFALLKAGIAPVNALFSHNRLELLSYAEQITPRLFIGSLAHPLFASKGRESELLKTIGAELVLLDGESGELGLTHWLAKGAEGEPVKSGPTPADEVAFFQLSGGSTGTPKLIPRTHDDYLYSVRRSNEICELGPHTRYLCALPAPHNFPLSSPGALGVFEAGGAVVLAPDPSPISCFPLIARHRVNLTSLVPPAVSLWLQAAEADPTARTQLESLDLLQVGGAKLGEAVASKIGPLLGCRLQQVFGMAEGLVNYTRLDDPDEKVIHTQGRPMSPDDEVRILDEAGNPVAPGEPGALHTRGPYTFRGYYQSPAHNARVFDAEGFYCSGDLVVQDADGYLTVVGRQKDQINRGGEKIAAEE…
>	A0RBJ0_0	A	]	TYKQLKEDSDALAHWISSEYPDDRSPIMVYGHMQPEMIINFLGCVKAGHAYIPVDLSIPADRVQRIAENSGAKLLLSAAAVTVTDLPVRIVSEDNLKDIFFTHKGNTPNPEHAVKGDENFYIIYTSGSTGNPKGVQITYNCLVSFTQWAVEDFNLQTGQVFLNQAPFSFDLSVMDIYPSLVTGGTLWAIDKDMIARPKDLFASLEQSDIQVWTSTPSFAEMCLMEASFSESMLPNMKTFLFCGEVLPNEVARKLIERFPKATIMNTYGPTEATVAVTGIHVTEEVLDQYKSLPVGYCKSDCRLLIMKEDGTIAPDGEKGEIVIVGPSVSVGYLGSPELTEKAFTMIDGERAYKTGDAGYVENGLLFYNGRLDFQIKLHGYRMELEEIEHHLRACSYVEG…
>	A0RDX2_0	dhb	]	TYSELDKKVDRLASGLLNLGIKPEDRVVIQLPNVIEFFEMCFALFRIGALPVFALPSHRSSEISYFCEFGEASAYVISDKALGFDYRKLAREVKEKVPTLQHVIVVGEEEEFVNISDLYIDPVLLPEVQPSDVAFLQLSGGTTGLSKLIPRTHDDYIYSLRVSAEICNLSAESVYMAVLPVAHNYPMSSPGTFGTFYAGGKVVLATGGSPDETFALIEKEKVTITALVPPLAMIWLDAASLRNNDLSSLEVIQVGGAKFSAEVAKRIRPTFGCTLQQVFGMAEGLVNYTRLNDPEEIIIHTQGRPMSALDEVRVVDEYDNDVKPGEVGSLLTRGPYTIRGYYKAEEHNARSFTKDGFYRTGDLVKVNEQGYIIVEGRDKDQINRGGEKVAAEEVENHLL…
>	A1CI56_0	aad	]	TYRQINEASNILGHHLVKAGIERGDVVMVYAYRGVDLVVAVMGILKAGATFSVIDPAYPPERQCIYLDVARPRALINIKKATKEAGELTQLVRSFIDENLQLRTEIPALALRDDGSLVGGSVNGQDVLADQVPLKSKPVGVVVGPDSTPTLSFTSGSEGRPKGVKGRHFSLAYYFPWMSETFKLNPDDRFTMLSGIAHDPIQRDIFTPLFLGAQLLVPAREDIQNERLAEWMREYGATVTHLTPAMGQILVGGASAQFPTLHHAFFVGDILIKRDCRSLQALAPNVNIVNMYGTTETQRAVSYYEIPSYSSQEGYLDTMKDVIPAGRGMIDVQMLVVNRFDPSRICAIGEVGEIYVRAGGLAEGYLSNDELNKKKFLTNWFVDPQAWTEKDKAESQGTN…
>	A1CWM6_0	aad	]	TYRQINEASNILGHHLVQAGIERGDVVMVYAYRGVDLVVAVMGILKAGATFSVIDPAYPPERQCIYLDVARPRALINIAKATKEAGELTQLVRSFIDENLELRTEIPALALQDDGTLVGGSVEGQDVLANQVSLKSTPVGVVVGPDSTPTLSFTSGSEGRPKGVRGRHFSLAYYFPWMSETFKLTPNDRFTMLSGIAHDPIQRDIFTPLFLGAQLLVPAREDIQNERLAEWMREYSATVTHLTPAMGQILVGGASAQFPALHHAFFVGDILIKRDCRSLQALAPNVNIVNMYGTTETQRAVSYYEIPSYSSQEGFLDTMKDVIPAGRGMVDVQMLVVNRFDPSRICAIGEVGEIYVRAGGLAEGYLSNEELNKKKFLTNWFVDPQTWVEKDKAESQGAN…
>	A1ZLW0_0	E	]	TYQALNEKSNQMAHYLIENGVRQGDYVGLYMHTSFESLIGLWGILKAGAGYVFIDPDYPQERVHYMLADASVKLLITNLSGDLIEHLAGVSVVRTDKALTVISQQPVSQVTVEPSSTDSAYAIYTSGSTGKPKGIAISHASLLDYVLTFRQMFGITWQDRVIQQSSWAFDILVEEIYPALTSGATLLMVKEGSKDVLTIKDYIENHQATLLTTTPTIVGWLNEELSSTQQLRWLISGGELLKPEQIDHLFGKVNIANGYGPSETTVAATFNIITNQTQASLIGKPVANKPIYIVNEKNQLQPVGVVGEICIGGTGLAQKYLNRPKLTRENFPENPFAEGERIYKTGDLGRWLPNGNIEFLGRKDEQVKIRGYRIELSEIENVLRQSGLIKDG
>	A2QF28_0	L	]	TVMRSGGSTGTPKQVVMTKQELSTHGKVTANAMAHGCGFLPGDRVANMSFHGSLYGSFMLLNTALLELPIPIVHLPISGNESIDMMAHYMKTFEATVLIANVSTTRRLAEYFTSINETLPSLRLILYTGECFTKELRPVYRAAFPNATIYVREYGGIDFGHVGIPAQPFKNEDDDIKPVYKVLAPLVIFEILDENGDPITTSGVKGNVVITS
>	A2QJ10_0	aad	]	TYKQINEASNILGHHLVQSGVERGEVVMVYAYRGVDLVVAVMGILKAGATFSVIDPAYPPERQCIYLDVARPRALINIEKATKDAGELSDVVRSFINENLELRTEVPALALRDDGSLVGGSINGQDVLANQVPLKAKSVGVVVGPDSTPTLSFTSGSEGRPKGVKGRHFSLAYYFPWMSETFKLTPNDRFTMLSGIAHDPIQRDIFTPLFLGAQLLVPAREDIQNEKLAEWMREYGATVTHLTPAMGQILVGGASAQFPSLHHAFFVGDILIKRDCRSLQGLAPNVNIVNMYGTTETQRAVSYFEIPSYSSDEGYLDTMKDVIPAGRGMLDVQMLVVNRFEPSRICAIGEVGEIYVRAGGLAEGYLGSPELNQKKFLNNWFVDNQTWVQKDQAKADSAN…
>	A2QW87_0	aad	]	IEDRPAIIIHSSGTTGLPKPVTLTHGYLATLDQMQTLPVPQGRESAQLFLRHKVCVCECIFYETPFFLSPDRPLTPDLFSRIMATPNPPRWCLIAPFALQDLWSSEKGRQALQGLSAVNFGGAPLSSATGNAISSHFRLQTLMGSSETG
>	A2QWK3_0	aad	]	KVIALLGPSDLNYLVMLLSLAKLSHIGLLLSTRISVDAYVSLLERTGSRHVFIHSSFRDTAEEIKKRVPELVIDEIPTEENYHYPITEDVDTNLVPHLDPKIESKHIAWIIHSSGSTGLPKPIFHTQSAALKNYSGHMNMSGFVTLPLYHNHGISCLFRTIHASKQLHLYNANLPLTRQYLLEIMGSNSFEVFYGVPYALKLLAETREGISALAKLKAVMFGGSACPDSLGNLLVENDVHLISHYGSTETGQLMMSTRPRDDK
>	A2R0W7_0	aad	]	DGSTIAYMGANDIRYFIFIIACHKTGYKPLLPSSKNSDEAQLYLLDETKCNRFFYSAERQRKAAELKQLRPDLNTFELPALDVILKGEEGLRLYSFTQTYEEAEDKVFLVVHSSGSTGMPKPIPLTHGYFSTLDAIAYLPRPGGRRLTIFSDLSPDNLVLSVVPFFHMMGILAFTESIFHSVPFFYGPEKPLSVDFLTDLIKLGRPTTALLPPSILDDVSLSEEALLTLGTMESVYFGGAPLSSETGDKVRKYTKLITALGSTETSIIPSIVPEKDEDYGYLE
>	A2RE45_0	A	]	TYGQLKRDSDSIAAFIDSLALLAKSPVLVFGAQTYDMLATFVALTKSGHAYIPVDVHSAPERILAIIEIAKPSLIIAIEEFPLTIEGISLVSLSEIESAKLAEMPYERTHSVKGDDNYYIIFTSGTTGQPKGVQISHDNLLSFTNWMIEDAAFDVPKQPQMLAQPPYSFDLSVMYWAPTLALGGTLFALPKELVADFKQLFTTIAQLPVGIWTSTPSFADMAMLSDDFCQAKMPALTHFYFDGEELTVSTARKLFERFPSAKIINAYGPTEATVALSAIEITREMVDNYTRLPIGYPKPDSPTYIIDEDGKELASGEQGEIIVTGPAVSKGYLNNPEKTAEAFFTFKGQPAYHTGDIGSLTEDNILLYGGRLDFQIKYAGYRIELEDVSQQLNQSPMVA…
>	A2RKJ8_0	A	]	TYRQLFVAVSEISKQIKERTLVNRPILIFGKNDFISLAAMLAANLTGHAYIPVDAHTPFERTEMINSAAKPAVVITTVKLSEDFSALFTDRISVNLNTLSLDEKLPELDFSQAVSGTDSNYIIYTSGTTGVPKGVEVSHDNLVTFTNWMNNDFNKIENNQILSQALYSFDLSIFSLYPSLTTGGTLVSLSRDETTNFKLLFERLNSTVINTWISTPSFVDICLLDPSFTEKEHPNLVQFIFCGEELTKKTAEKLLTAFPSATIYNTYGPTEATGAISSIKVTEKLLTENDRLPIGFAKSGVELKIMDGEIIIIGDSVAKGYFENPEKTAQAFFTVDGKPAYHTGDAGSLTDEGMLRYQGRIDFQVKFNGFRIELQDIEANIQNLKDIEKSVV
>	A3CR87_0	A	]	TYGDLKKDSDSLAAQIDRLGLPDKSPVVVFGGQEYEMLATFVALTKSGHAYIPIDSHSALERVAAIVEVAEPSLIIAINDFPLADVAAPIFSAEQVQTAFREGASYELSHPVQGDDNYYIIFTSGTTGKPKGVQISHNNLLSFTNWMITDKEFATPERPQMLAQPPYSFDLSVMYWAPTLALGGTLFALPSAVTQDFKQLFETILSLPIAIWTSTPSFADMALLSDDFNSQKLPQLTHFYFDGEELTVKTAQKLRDRFPQARIINAYGPTEATVALSAVAVTDEMLQNCKRLPIGYTKADSPTFVIDEEGQKVPNGQQGEIIVCGPAVSKGYLNNPEKTAEAFFEFEGLPAYHTGDVGSMTDEGLLLYGGRMDFQIKFNGFRIELEDVSQNLNKSKYVE…
>	A3EI86_0	dhb	]	YQAMLERIEQLAAGFTELGLGCGDNVVLQLGNVAEFYLCFFALLRQGIRPILALPAHRLAEIRYFCQHSQAKAYLIDGAQRPFDYQALAQELLACCPTLQTVIVRGQTRVTDPKFIELTSCYSASSCQANADPNQIAFFQLSGGTTGTPKLIPRTHNDYAYSVTASVEICRFDQHTRYLCVLPAAHNFPLSSPGALGVFWAGGCVVLSQDASPQHAFKLIEQHKITVTALVPPLALLWMDHAEKSTCDLSSLHFVQVGGAKFSEAAARRLPKALGCQLQQVFGMAEGLVNYTRLDDSAEVIATTQGRPISAHDQLLVVDEQGQPVASGEEGYLLTQGPYTIRGYYRADQHNQRAFNAQGFYITGDKVKLSSEGYVIVTGRAKDQINRGGEKIAAEEVEN…
>	A3I3F7_0	A	]	TYGELWHYSDCIADYILAHHLQRQQPIVVYGHMSPLQIAAFLGAVKAGHPYVPVDSSTPSERLQLILEASKACLVFTTEPLQMLTNIPVVAVSEVLDSSSLQDSPASTSWVQQEDIHYIIYTSGSTGQPKGVQITANNLAHFVTWMQENFPIQESGVFLNQAPYSFDLSVMDLYTALVGGHTLYAITQQEIANPRALFDSLALSNTRVWTSTPSFAKMCLMNKEWEQRLMPALDTFLFCGEVLPIPVIKELMQRFPQATIYNLYGPTETTVAVSYVKVTEALIEQFEQLPIAPISERNVSLLDDGEIVISGPTVSAGYLGAPELTAKAFPTVAGHRIYQTGDMGYEQDGYLFFLGRKDFQVKLHGYRLEIEEIEKQISNLPPVSSCVV
>	A3LX21_0	aad	]	YKQINQASNVVGNYLKETGIKKGDIVMIYAYRGVDLMVAVMGVLKAGATFSVIDPAYPPARQNIYLSVAKPSGLIGLEKAGTLDSLVVDYIKNELKVVTTIPQLKINDDGSLVGGVIEGQSADCLQGYEKFQDQATGVIVGPDSNPTLSFTSGSEGIPKGVLGRHYSLAYYFPWMAKTFGLSEKDKFTMLSGIAHDPIQRDMFTPLFLGAQLLVPTADDIGTPGKLADWMAEYGATVTHLTPAMGQLLSAQASTPIPSLHHAFFVGDILTKRDCLRLQTLAENVFIVNMYGTTETQRSVSFFEIKSRKADSTYLKNLKDVMPAGTGMYNVQLLVVNRNDRSQTCGVGEVGEIYVRAAGLAEGYRGLPDLNKEKFVTNWYVDSSEWVKKDEENKKPEEVW…
>	A3RXI0_0	dhb	]	YGELLDKALRLAASLKARGIVAGDVVAYQLPNTWHCCAIDLAAAALGAVVAPFPPGRGRLDLESLLKRCGARAVVVAPADGEIDPCDLIESLRPTVLSLRLLIVDGDGDARAGWHAFDALLQAEPIAPDALPHVCPDSPVRFLISSGTESEPKLVAYSHNALMGGRGRFLQYLHPEGETFRGLFLVPLGSAFGASATFGALCWLGGSIALLPKFDTAQAIAAIGALRPTHVLGVPTMLQRMAADPALDEIDRSSLVALVSGGSMIDEASVARCKRAFGCGFISLYGSADGVNCHNALGDAVIFNRVGRPNPSICELQIVDETGQRIPSGEVGEIVARGPMSPMQYVNAPDLDARYRDSGGWVRTGDLGSIDGDGYLVLAGRKKDIIIRGGANISTVQIE…
>	A3S027_0	dhb	]	TFAALDRRADRLAAALHGLGLRRGDRAMVQLPNGMAFVTVCFALFRLGVVPVLAMPAQRAHDVDALCRIAEPTAYFIAEDADGVDRCALAAGMLDAHPSLRRIVVDGDPATGDPRFLSLASLDAQPIALPPPAATDIALLLLSGGTTGTPKLIPRTHADYAYNFTASATLCRLDHTSVYLAVLPAAHNFTLACPGVLGTLASGGAVVLSDTASADEAMPLIEQERVTHVALVPPLAQLWVQAREWECSDLSSLRLVQVGGARLDPALAGRLPGVLGCRLQQVFGMAEGLLCYTRLDDPPDTVVQTQGRPLSPLDEVRIVDAHGRDVAAGAVGELLTRGPYTIRGYYRAPEHNARSFTRDGYYRTGDLVRRDAAGNLIVEGRIKEQIQRGGEKISAAEIE…
>	A3ZC41_0	E	]	TYKDFDLFSKKLASEILKTLKNDNPTQVPVLIILPKGIDCLISFFGVALSGNFYTLLDEKSPKERVEKVIEVLKPKLFITSKDLNFNLDLPTLYTQDFESFDIDESLIKHAKEKHIDTNLLYVFFTSGSTGIPKGVSIAHKSVIDYTFWVCETFKFDENEILANQAPFYFDNSILDIFSSVKSGATLHLLPNHLFAFPNKILECLEKEKVSTIFWVPSVLIYFANTEALNNFSLNTLKKILFCGEIMPNKQLNIWRKHLPNALFANLYGPTEITDVCSFYIINRTFKDEELLPIGKACKNTELLVFDENMNFISPKQIGVKGELFVRGTSLSLGYYNDKEKTKQAFIQNPLHDNYLDLLYKTGDIVSYNEFGELLCYGRADNQIKYMGHRIELGEIESV…
>	A4FD51_0	dhb	]	SYAELDGRVDATAAGLRALGIAARDRVVVHLPNTLDFVVVFFALLRCGAVPVLALPAHRQSEIEHFVTLSEAVAYVVPDEHEGFDFRGLAADVAAKAPSLRHVLVSGDPGPFTALDALPAGSAEPLPEADPGDVAVLLISGGTTGKPKLIPRTHRDYAYNARASAEVCALTSDDVYLASLPVAHNFPLACPGLLGVLGAGGTVVLSPSPSPDVGLRLVERHRVTVTALVPPMVRMWVDVAAWDTHDRSSLRLLQVGGAKLDDGLARQVTPALGCRLQQVFGMAEGLLNYTRLDDPDELVFGTQGRPLSPDDEVRVVDENGDPVAPGEVGELWTRGPYTLRGYYRVPEYNATSFTPDGFYRSGDLVRQLPSGHLVVEGRRKDVINRGGENVSAATLEEHL…
>	A4FGE9_0	dhb	]	TYGELDARADRLAAGLRGLGITARDRVVVQLPNIAEFFDVCFALFRIGAVPVFALPSHRLTEIGYFCEFSEAVACITTDVEAGFDHRVPAAEVARRVPGLRQVLIAGDPGDSGFIALEQIDGEPTDDPGPRPGDIAFLQLSGGSTGVPKLIPRTHDDYIYSFRASNDICGVTEDTVYLGALPIAHNFPMSSPGTFGVLHAGGRVVLARRPSPDEVFPLVERERVTMVAAVPPLALVWLDAAAGTEHDLSSLQVLQVGGAKCSEEVARRVRPVLGATLQQVFGMAEGLVNYTRLDDPEEVVLTTQGRPISPGDEVLVVDDGDRPVAAGETGHLLTRGPYTIRGYYKADEHNAKAFTPDGFYRTGDVVVEGRAKDQINRGGEKVAAEEVENHLLAHPAVHD…
>	A4FHP8_0	F	]	TYARLDRQARATAAWLRDNAEPGRPVLLLHREAMDFLPAFLGCLYAGVVAVPAPLPHDARSAARVTGMLDDAGADLVLTTADCVDKLSSWVAEAGGARPVTFAATDMDALGDPETWRMPVLDTGSAAFIQYTSGSTSRSRGVVVTHGNLLHNETEIARVTAAGRARTLVSWLPHFHDLGLIGPLLHAFHTGCDAAVMSPTAFLKRPRRWLEVIDRYRAEVTAAPNFAYDLVARQVTDAQLAGLDLSCLRVAMNGAEPIRARTLAAVADRLRPAGFAPEAFVPCYGMAEVTLCASAAEVGAAPVHRDVDPAALERDTVDTAPAGDGTRLVSSGRSIGTEIRVVHPDSRRVLPDDRVGEIWLRGPSVTAGYWNRPHETAETFHARTADGDGPYLRTGDLGF…
>	A5DNA8_0	aad	]	TYKQINETSNLVGNYLKETGIKKGDIVMIYAHRGVDLMIAVMGVLKAGATFSVIDIAYPPARQNIYLSVARPQGLIVLEKAGVLDDLVKNYIKDELEVITTIPQMRVNDDGSLQGGKLEGQTRDCLEDYQSLASSPTGVKVGPDSNPTLSFTSGSEGIPKGVLGRHYSLAYYFPWMSEKFNLSADDKFTMLSGIAHDPIQRDMFTPLFLGAQLIIPTADDIGTPGKLAEWIAEYGATVTHLTPAMGQLLSAEATTPIPSLHHAFFVGDILTKRDCLRLQSLAENVTIVNMYGTTETQRAVSYFEIKSRSEDPVFLKTLKDVMPAGRGMKNVQLLVVNRKDRTQTCGVGEVGEIYVRAAGLAEGYRGLPDLNKEKFVTNWYVDPNVWVELDKANAKSSET…
>	A5DVY1_0	aad	]	TYKQINQASNIVGNYLKDTGIKKGDIVMIYAYRGVDLMVAVMGVLKAGATFSVIDPAYPPARQNIYLSVAKPRGLIVLEKAGLLDDLVTKYIKDELEVITTIPQLKIEDDGALVGGVLPSGSGEDCLFDFAKYKDQPTGVVVGPDSNPTLSFTSGSEGIPKGVLGRHYSLAYYFPWMAKRFGLSEKDKFTMLSGIAHDPIQRDMFTPLFLGAQLLVPTADDIGTPGKLAEWMATYGATVTHLTPAMGQLLSAQATAAIPSLHHAFFVGDILTKRDCLRLQSLAENVYIVNMYGTTETQRSVSYFEIESRKSNPTYLKNLKDVMPAGTGMQNVQLLVVNRNDRSRTCGVGEVGEIYVRAAGLAEGYRGLPDLNAAKFITNWYVDPLKWVKEDEQKAKDEQ…
>	A5EHY7_0	F	]	YTTLHAHVRVLARQIRARTRAHGDHVTVALMFERGIAMVVALLATLEAGAAYLPLDPRDPRPRIAQMIEDAAPVLVLVGAEFEDHLCAGIDQLTVDPLGAAAGPEAECPSVAPDDLAYIIFTSGSTGRPKGAMLTHGGVANRIVWMQKHYGLQPTDRILQKTPYTFDVSVWEFLLPLISGAELVVAPPDAHKDPRAIAGLIRDRGITDIHFVPAMLSVFLGNADLADLVSLKRIYCSGEALPTAVAAQCRARLAHAELHNLYGPTEASIDVSAWCCDIGDAERHAVAPLGWPVDNTELHILDGRLLPMPLGVPGELCIAGIGVARGYVSRPELTRERFVGNPFADGVPHMARLYRTGDVARRLPDGAIEFLGRRDFQVKIRGFRVELGEIEAVLLEQSD…
>	A5IRB0_0	A	]	TYQQLMDESSKLAHRLQGSKKPMILFGHMSPYMIVGMIGAIKAGCGYVPVDTSIPEDRIKMIINKVQPEFVFNTTDESFESLEGEVFTIEDIKTSQDPVIFDSQIKDNDTVYTIFTSGSTGEPKGVQIEYASLVQFTEWMLELNKSGNKQQWLNQAPFSFDLSVMAIYPCLASGGTLNLVDKNMINKPKLLNEMLTATPINIWVSTPSFMEMCLLLPTLNEEQYGSLNEFFFCGEILPHRAAKALVSRFPSATIYNTYGPTEATVAVTSIQITQEILDQYPTLPVGVERLGARLSTTDDGELVIEGQSVSLGYLKNDQKTAEVFNFDDGIRTYHTGDKAKFENGQWFIQGRIDFQIKLNGYRMELEEIETQLRQSEFVKEAIV
>	A5VTE3_0	dhb	]	TYAELDRLSSNLASRLAAAGIGKGDTALVQLPNIAEFYIVFFALMKAGIAPVNALFSHRKLELGAYASQIEQRLLIGSRQHELFMDDAFARDLGKNLSAPLLTLFAGEADPASSLDHWITTPADKAVPFSPTGAGEVAFFQLSGGSTGTPKLIPRTHNDYDYSVRASAEICALTPQTRFLCALPTAHNYPMSSPGALGVFHAGGCVVMAPNPEPLNCFSIIERHGVNMVALVPPAVALWLQAAPDHLAALSSLKLVQVGGASFAEALARQVPQVLGCKLQQVFGMAEGLVNYTRLDDPDEIVFTTQGRPISPDDEIRIVDEDGEPVAEGQPGMLATRGPYTFCGYYRSPEHNAQVFDSEGFYYSGDVVQRTPEGYLRVVGRVKDQINRGGEKVAAEEIE…
>	A6ASZ8_0	dhb	]	TYQSLAQQVDQLAAGFQTKLSLKPGDKAVLHLPNIGEFYLSFFALLKIGVQPVLALPAHRYSEIRYFCHFTEAKVLITAPQRGVNTADIAQQVAAQLPSLTSIVWAGEASEMPTGSLALDSLYSNEAELHEEQGEDFAFFQLSGGTTGTPKLIPRTHSDYLYSVRASNEVCQFADRTRYLCVLPAAHNFPLSSPGALGCLMAGGTVVLTPDASPQTAFSLIKKYQITVAALVPPLALLWLDEAARTEHDITSLEVLQVGGARFSEEAAKRVRPELGCTLQQVFGMAEGLVNYTRLDDPESEIISTQGRPMSPADELLVLDEMGNPVEQGAEGILFVRGPYTIQGYYRAPEHNQRSFTQQGYYRTGDIVVLTEAGNLQVVGRDKDQINRGGEKIAAEEVE…
>	A6QFE3_0	A	]	TYQQLMDESSKLAHRLQGSKKPMILFGHMSPYMIVGMIGAIKAGCGYVPVDTSIPEDRIKMIINKVQPEFVFNTTDESFESLEGEVFTIEDIKTSQDPVIFDSQIKDNDTVYTIFTSGSTGEPKGVQIEYASLVQFTEWMLELNKSGNEQQWLNQAPFSFDLSVMAIYPCLASGGTLNLVDKNMINKPKLLNEMLTATPINIWVSTPSFMEMCLLLPTLNEEQYGSLNEFFFCGEILPHRAAKALVNRFPSATIYNTYGPTEATVAVTSIQITQEILDQYPTLPVGVERPGARLSTTDEGELVIEGQSVSLGYLKNDQKTAEVFNFDDGIRTYHTGDKAKFENGQWFIQGRIDFQIKLNGYRMELEEIETQLRQSEFVKEAIV
>	A6U039_0	A	]	TYQQLMDESSKLAHRLQGSKKPMILFGHMSPYMIVGMIGAIKAGCGYVPVDTSIPEDRIKMIINKVQPEFVFNTTDESFESLEGEVFTIEDIKTSQDPVIFDSQIKDNDTVYTIFTSGSTGEPKGVQIEYASLVQFTEWMLELNKSGNKQQWLNQAPFSFDLSVMAIYPCLASGGTLNLVDKNMINKPKLLNEMLTATPINIWVSTPSFMEMCLLLPTLNEEQYGSLNEFFFCGEILPHRAAKALVSRFPSATIYNTYGPTEATVAVTSIQITQEILDQYPTLPVGVERLGARLSTTDDGELVIEGQSVSLGYLKNDQKTAEVFNFDDGIRTYHTGDKAKFENGQWFIQGRIDFQIKLNGYRMELEEIETQLRQSEFVKEAIV
>	A7GMR0_0	A	]	TYKQLKDDSDALAHWISSEYPDDSSPIMVYGHMQPDMIISFLGCVKAGHAYIPVDLSIPADRVLRIAESSGAKLLLSAAELTVTDLPVRTVSQNNLKDIFFTHKGKIPNPEHAVKDDENFYIIYTSGSTGNPKGVQITHNCLVSFTKWAIQDFNLQTGQVFLNQAPFSFDLSVMDIYPSLVTGGTLWAIDKDMIARPKDLFASLKQSNIQVWTSTPSFAEMCLMETSFSESMLPNMKTFLFCGEVLPNEVAKKLMERFPKATIMNTYGPTEATVAVTSIPVTQEVIDTYQSLPVGYCKSDCRLLIMKEDGTIASDGEKGEIVIVGPSVSVGYLGSPELTEKSFTMIDGERAYKTGDAGYMENGLLFYNGRLDFQIKLHGYRMELEEIEHHLRACSYVEG…
>	A7TQ42_0	aad	]	TYQQINRTSNVVAHYLISTGIKRGDVVMIYSSRGVDLMVCVLGVLKAGATFSVIDPAYPPARQNVYLSVAKPRGLIVIRSAGKLDQLVEDFITNELEIVSRIPSIAIQDDGKVEGDIANDPLSKFVQLQDTRTGVIVGPDSNPTLSFTSGSEGIPKGVLGRHFSLAYYFNWMSKQFNLSENDNFTMLSGIAHDPIQRDMFTPLFLGARLYVPTQDDIGTPGKLAEWMNKYNCTVTHLTPAMGQLLTAQAVTPFPKLHHAFFVGDILTKRDCLRLQTLAENCTIVNMYGTTETQRAVSFFEVESRSKNPEFLKNLKDVMPAGKGMFNVQLLVVNRNDRTQLCGVGEVGEIYVRAGGLAEGYRGLPELNKEKFVNNWLVDEHHWDYLDKGNEPWREFWFGP…
>	A7X0D6_0	A	]	TYQQLMDESSKLAHRLQGSKKPMILFGHMSPYMIVGMIGAIKAGCGYVPVDTSIPEDRIKMIINKVQPEFVFNTTDESFESLEGEVFTIEDIKTSQDPVIFDSQIKDNDTVYTIFTSGSTGEPKGVQIEYASLVQFTEWMLELNKSGNKQQWLNQAPFSFDLSVMAIYPCLASGGTLNLVDKNMINKPKLLNEMLTATPINIWVSTPSFMEMCLLLPTLNEEQYGSLNEFFFCGEILPHRAAKALVSRFPSATIYNTYGPTEATVAVTSIQITQEILDQYPTLPVGVERLGARLSTTDDGELVIEGQSVSLGYLKNDQKTAEVFNFDDGIRTYHTGDKAKFENGQWFIQGRIDFQIKLNGYRMELEEIETQLRQSEFVKEAIV
>	A7ZA74_0	A	]	TYGELWDLSERVASGIQKHTADGSKAPVLVYGHMEPNMIVSFLGSVKAGRPYIPVDVSIPAERIVKIIESSGAELLISVSGDAVDTGSNLIKTVTPEELAADGDADLSRENWVKELDTFYIIYTSGSTGNPKGVQISADNLQSFTDWICRDFPVGEGKTFLNQAPFSFDLSVMDIFPSLQTGGTLHCVTKDKINKPKVLFEELEKSKLNVWTSTPSFVQMCLMDPGFTQELLPEAEVFMFCGEALPAAVAQELLNRFPKARVFNTYGPTETTVAVTSVEITQQIIDENESLPVGFAKPDMDIFIMDENGNKLPDGEKGEIIIAGPSVSKGYLGEPSLTEKAFFPIDGQWAYHTGDAGYVQDGQIFCQGRLDFQIKLHGYRMELEEIEVHVRQSQYVRTA…
>	A7ZIX8_0	dhb	]	SYRELNQAADNLACSLRRQGIKPGETALVQLGNVAELYITFFALLKLGVAPVLALFSHQRSELNAYASQIEPALLIADRQHALFSGDDFLNTFVTEHSSIRVVQLHNDSGEHNLQDAINHPAEDFTATPSPADEVAYFQLSGGTTGTPKLIPRTHNDYYYSVRRSVEICQFTQQTRYLCAIPAAHNYAMSSPGSLGVFLAGGTVVLAADPSATLCFPLIEKHQVNVTALVPPAVSLWLQALTEGESRAQLASLKLLQVGGARLSATLAARIPAEIGCQLQQVFGMAEGLVNYTRLDDSAEKIIHTQGYPMCPDDEVWVADAEGNPLPQGEVGRLMTRGPYTFRGYYKSPQHNASAFDANGFYCSGDLISIDPEGYITVQGREKDQINRGGEKIAAEEIE…
>	A7ZXM1_0	dhb	]	SYRELNQAADNLACSLRRQGIKPGETALVQLGNVAELYITFFALLKLGVAPVLALFSHQRSELNAYASQIEPALLIADRQHALFSGDDFLNTFVTEHSSIRVVQLLNDSGEHNLQDAINHPAEDFTATPSPADEVAYFQLSGGTTGTPKLIPRTHNDYYYSVRRSVEICQFTQQTRYLCAIPAAHNYAMSSPGSLGVFLAGGTVVLAADPSATLCFPLIEKHQVNVTALVPPAVSLWLQALIEGESRAQLASLKLLQVGGARLSATLAARIPAEIGCQLQQVFGMAEGLVNYTRLDDSAEKIIHTQGYPMCPDDEVWVADAEGNPLPQGEVGRLMTRGPYTFRGYYKSPQHNASAFDANGFYCSGDLISIDPEGYITVQGREKDQINRGGEKIAAEEIE…
>	A8EUB3_0	A	]	DPIIYIIFTSGSTGEPKGVQITQNAILDFQNWLNNDFGLPQNSVFMNQAPFSFDLSVYELVGFLSFGGTIVLNSKDTIENHLEYFERLKKYACNVWVSTPSFISKLLLSSEFVEDNIKSLKTFLFCGEVLPSTTVKRIKNNFPNSKVLNTYGPTEATVATTIVEITPEILEKYSKSLPVGYVKPGTVINLLDIDSENIGEMEIVGDNVSIGYFNNEELNKQKFEKKYEKRSFRTGDFGYFEDNLLFFANRKDELIKLHGFRIELGEIDKELTNNEFIEEAI
>	A8PPM7_0	E	]	SYKELNKQSNQLAHYLKSKAVRNGTSVALISENFLERVISILALWKLGAAYVPIDPNYPSTRINFIMNDSKVNFIITDEEIYKKYFLNSSLTIILLDSKNNPKNNFSKDDLNDTMGADTIAYIAYTSGSTGKPKGVPITHANISSIYEAWKQVYHLTYLDRHLQIANFGFDVCSGDIIRALASGAQLVICPTEIILNPERLYKTLKKNAITIAEFTPIVLRKLIYYLKKEKLDLHFMRLLICGSDIWTLKEYKEAKTYLSADARLINSYGTTETTIDSTYFECDETMSPFNELSLVPLGKPFPNTKIKILNEQLKECPPEIQGEIYIGGSGVSQGYLNQPTLTKEKFISFSSTNGKNEIFYKSGDVGCYLMDGNIAFRGRADTQIKIMGISVDLLEVEN…
>	A8Z1J1_0	A	]	TYQQLMDESSKLAHRLQGSKKPMILFGHMSPYMIVGMIGAIKAGCGYVPVDTSIPEDRIKMIINKVQPEFVFNTTDESFESLEGEVFTIEDIKTSQDPVIFDSQIKDNDTVYTIFTSGSTGEPKGVQIEYASLVQFTEWMLELNKSGNEQQWLNQAPFSFDLSVMAIYPCLASGGTLNLVDKNMINKPKLLNEMLTATPINIWVSTPSFMEMCLLLPTLNEEQYGSLNEFFFCGEILPHRAAKALVNRFPSATIYNTYGPTEATVAVTSIQITQEILDQYPTLPVGVERPGARLSTTDEGELVIEGQSVSLGYLKNDQKTAEVFNFDDGIRTYHTGDKAKFENGQWFIQGRIDFQIKLNGYRMELEEIETQLRQSEFVKEAIV
>	A9ELY1_0	A	]	IVGHKEPDCIAAMIACAIAGRAFAFADRSTPMDRLEQIASTAGASHILAFGQETLPGGLPVQTLKDLPTRTPQLELKTALSEEGTFYVIFTSGSTGTPKGVPISRGNYMALHRWYTPLLGAVRPEGAHVNHASMAFDMGMFDLWPTLSLGRPVHLLNHANNIMPRNNIRHLTRVDVASPASWASTPSLLQLMCTDPQFTAENLPDLRFFVVGGEMLPGALVQELQTRFPQAQVLNGYGPSEATCATHLYPISAADAAADGPMKIGCAVGENRMQIIDADGEDVPAGEEGELVLSGPQVISHYLPRDHPANAALSQESGINTYRTGDLARLDVDGNLILLGRIDRQVKLLGNRIELNEIERIAEGYSAVRKAVC
>	A9ELY3_0	A	]	SFAALFDHARSLCQRLHEQTRGGLHKPVLIHGHKDIRYPVAYWACLLAGRTLIPVEPETPASRIKQIAETCGASTLLIAAPGGTHPSGVLSPTSLEMVPVPVPDPLGPIPEGLPDAWQTDVIKDEDLAYLMFSSGTLGQPKGIGITYANLVDFIDWLDVLYPENIEMTGVSGVIRHCFDVSLFELWMSWTRRLPLVALDHADFANSTSYINRLAEQGTGLWVSTPSITRLFLTNRRFNADQLPKLRNFVFCGEVLTKKIVTALFERFPGCRITNTYGPTECTVAVTSVDITEQHLQADQDLPIGAARPGTGLEVAALADDLPGGELLIRGASVGAGYVGLPEKTKAAFPEAGLYRTGDRACLAKDGLWYFAGRIDREVKIQGVRINLNDVETHLRNLPG…
>	A9EPP8_0	dhb	]	SYGELDRRADRLAAGLLHLGLRPGDRVVVQLPNIAEFFEVCFALFRLGALPVLALPAHRRAEIAYFCEHTEAVAYVIADRDGGFDYRALASQIRRDVGTLRHVLVAGEPGEHTALSSLDREPVELPEPAAGDVAFFQLSGGSTGVPKLIPRTHDDYLYSVRASAEICGLDEGSVYLAVLPVAHNFTLSSPGSLGVLHAGGRVVLCRRPSPDEALPWIERERVTMTALVPPLASVWLEAARAARHDLSSLKVLQVGGARLPAEVARRVGPALGCKVQQVFGMAEGLVNYTRLDDPDAIALETQGRPISPHDEVRVVDDDDRDVEPGQVGHLLTRGPYTIRGYYRADAHNEKAFTRDGFYRTGDLVRRTREGYLVVEGRAKDQINRGGEKIAAEEVENHVL…
>	A9VKV6_0	A	]	TYKQLKEDSDALAHWISSEYPDDRSPIMVYGHMQPEMIINFLGCVKAGHAYIPVDLSIPADRVQRIAESSGAKLLLSGAEVTVTDLPVRITSEDNLKDIFFTHKGNTPNPEHAVKGDENFYIIYTSGSTGNPKGVQITYNCLVSFTKWTVEDFNLQTGQVFLNQAPFSFDLSVMDIYPSLVTGGTLWAIDKDMIARPKDLFASLEQSDIQVWTSTPSFAEMCLMEASFSESMLPNMKTFLFCGEVLPNEVARKLIERFPKAAIMNTYGPTEATVAVTGIHVTEEVLDQYKSLPVGYCKSDCRLLIMKEDGTIAPDGEKGEIVIVGPSVSVGYLGSPELTEKVFTMIDGERAYKTGDAGYVENGLLFYNGRLDFQIKLHGYRMELEEIEHHLRACSYVEG…
>	B0AQG6_0	A	]	TYKQLKEDSDALAHWISSEYPDDRSPIMVYGHMQPEMIINFLGCVKAGHAYIPVDLSIPADRVQRIAENSGAKLLLSAAVTVTDLPVRIVSEDNLKDIFFTHKGNTPNPEHAVKGDENFYIIYTSGSTGNPKGVQITYNCLVSFTQWAVEDFNLQTGQVFLNQAPFSFDLSVMDIYPSLVTGGTLWAIDKDMIARPKDLFASLEQSDIQVWTSTPSFAEMCLMEASFSESMLPNMKTFLFCGEVLPNEVARKLIERFPKATIMNTYGPTEATVAVTGIHVTEEVLDQYKSLPVGYCKSDCRLLIMKEDGTIAPDGEKGEIVIVGPSVSVGYLGSPELTEKAFTMIDGERAYKTGDAGYVENGLLFYNGRLDFQIKLHGYRMELEEIEHHLRACSYVEGAV
>	B0AQY3_0	dhb	]	TYSELDKKVDRLASGLLNLGIKPEDRVVIQLPNVIEFFEMCFALFRIGALPVFALPSHRSSEISYFCEFGEASAYVISDKALGFDYRKLAREVKEKVPTLQHVIVVGEKEEFVNISDLYIDPVLLPEVQPSDVAFLQLSGGTTGLSKLIPRTHDDYIYSLRVSAEICNLSAESVYMAVLPVAHNYPMSSPGTFGTFYAGGKVVLATGGSPDEAFALIEKEKVTITALVPPLAMIWLDAASSRNNDLSSLEVIQVGGAKFSAEVAKRIRPTFGCTLQQVFGMAEGLVNYTRLDDPEEIIIHTQGRPMSALDEVRVVDEYDNDVKPGEVGSLLTRGPYTIRGYYKAEEHNARSFTNDGFYRTGDLVKVNEQGYIIVEGRDKDQINRGGEKVAAEEVENHLL…
>	B0D6R6_0	aad	]	SYDAILRASNVLSHHLIKSGVQREEVVMVYAHRSVDLVVAVMAVLKAGATFSVIDPAYPASRQIIYLRVAQPRGLVVLKGAGTISPSAREFLSEELHIRVEVPALEVFPDGSITGGIDADGQDILSVHAHLGHIDPNVALGPDSVGTLSFTSGSTGIPKGVRGRHFSLTHFFPWMGERFGLNENSKFTMLSGIAHDPIQRDMFTPLFFGAQLRVPTSEDIGTPGRLAEWMANSEVTVTHLTPAMGQLLSAQATRQIPSLLNAFFVGDVLTKRDCLRLQSLAANVRIINMYGTTETQRAVSYFAIPPVSEDSTFLATQKDIMPAGEGMIDVQLLVVNRNDRNVPCAIGEVGEIYVRSGGLAEGYLDQDATAEKFVTNWFSADSAPRKDTILHPVDELAGS…
>	B0EBR5_0	aad	]	SYQDVFELCCGLCEMIKLLNIEINEPILICGDSCIDSYIISFSLAIGGYLWVPINHTSTKEYVHGIMNRCKIRLAFISKNNIGYLEEELKGIKTIILIDDCPDAYSSIISPQHHYPTLMSSIKKSKTLPKPLICNSNTPRLLLSTSGSTGNPKLVIMSEKTLMNSLQPSQPNLQVITITSTLIRQPYDIINKGGSIACYSGSMERLREDIIMVRPTFFGATPTFWYSLYQEFLFETKGLKEQEAIELYKKKRVLGNRCKSVLITGAKSSEEIKRFLFKIGLIVTDGYGTSETGSLVNMSTGKVNDGVELKLIDCPEMGYFVNSNPSRGEVIAKTRKMSSGYYGDQQLTNQMFISIEGSIYFKTGDIGEIVNGQIKIIDRKAFCFKTPQGCFVTPTVIEN…
>	B0ETK2_0	aad	]	EFQDKVDTISSALYTTLHLKRKDVIAIYLPNCIPFIIMEAVIESSGFIMMPFNPTYTSDQLSRLFPRVTPKLVVTIKRFLPNIRNFNKEVKVLLVDASQEEINSMNDSYLYSFSSLLQVPINKELLQNERNQIQPEDELFYGCTSGSTGVPKICVYTNREFTGNIVSISSQVPPDERKTLAFIPFFTTTGHIVLSTLILKGYYHVCMDKFNTEKVYEIVQENKITNISGAPSAFMAILKHPNRSHYDLSSLREVIMGGAVASDSFIESCRQNLHLEFCCSGFGMTELCGLMYKMPSKATHIPAGPVAHYEVRVVDHETREILPIGLAGELEVRSPIMMKEYLNNPEANKQAFTEDRWFRTGDEAVLEEDGFMRITGRVKEMIIRGGHNIWPAEINDTLI…
>	B0Q2J1_0	A	]	TYKQLKEDSDALAHWISSEYPDDRSPIMVYGHMQPEMIINFLGCVKAGHAYIPVDLSIPADRVQRIAENSGAKLLLSAAVTVTDLPVRIVSEDNLKDIFFTHKGNTPNPEHAVKGDENFYIIYTSGSTGNPKGVQITYNCLVSFTQWAVEDFNLQTGQVFLNQAPFSFDLSVMDIYPSLVTGGTLWAIDKDMIARPKDLFASLEQSDIQVWTSTPSFAEMCLMEASFSESMLPNMKTFLFCGEVLPNEVARKLIERFPKATIMNTYGPTEATVAVTGIHVTEEVLDQYKSLPVGYCKSDCRLLIMKEDGTIAPDGEKGEIVIVGPSVSVGYLGSPELTEKAFTMIDGERAYKTGDAGYVENGLLFYNGRLDFQIKLHGYRMELEEIEHHLRACSYVEGAV
>	B0Q3V6_0	dhb	]	TYSELDKKVDRLASGLLNLGIKPEDRVVIQLPNVIEFFEMCFALFRIGALPVFALPSHRSSEISYFCEFGEASAYVISDKALGFDYRKLAREVKEKVPTLQHVIVVGEKEEFVNISDLYIDPVLLPEVQPSDVAFLQLSGGTTGLSKLIPRTHDDYIYSLRVSAEICNLSAESVYMAVLPVAHNYPMSSPGTFGTFYAGGKVVLATGGSPDEAFALIEKEKVTITALVPPLAMIWIDAASSRNNDLSSLEVIQVGGAKFSAEVAKRIRPTFGCTLQQVFGMAEGLVNYTRLDDPEEIIIHTQGRPMSALDEVRVVDEYDNDVKPGEVGSLLTRGPYTIRGYYKAEEHNARSFTNDGFYRTGDLVKVNEQGYIIVEGRDKDQINRGGEKVAAEEVENHLL…
>	B0QEH4_0	dhb	]	TYSELDKKVDRLASGLLNLGIKPEDRVVIQLPNVIEFFEMCFALFRIGALPVFALPSHRSSEISYFCEFGEASAYVISDKALGFDYRKLAREVKEKVPTLQHVIVVGEKEEFVNISDLYIDPVLLPEVQPSDVVFLQLSGGTTGLSKLIPRTHDDYIYSLRVSAEICNLSAESVYMAVLPVAHNYPMSSPGTFGTFYAGGKVVLATGGSPDEAFALIEKEKVTITALVPPLAMIWLDAASSRNNDLSSLEVIQVGGAKFSAEVAKRIRPTFGCTLQQVFGMAEGLVNYTRLDDPEEIIIHTQGRPMSALDEVRVVDEYDNDVKPGEVGSLLTRGPYTIRGYYKAEEHNARSFTNDGFYRTGDLVKVNEQGYIIVEGRDKDQINRGGEKVAAEEVENHLL…
>	B0QIX1_0	A	]	TYKQLKEDSDALAHWISSEYPDDRSPIMVYGHMQPEMIINFLGCVKAGHAYIPVDLSIPADRVQRIAENSGAKLLLSAAVTVTDLPVRIVSEDNLKDIFFTHKGNTPNPEHAVKGDENFYIIYTSGSTGNPKGVQITYNCLVSFTQWAVEDFNLQTGQVFLNQAPFSFDLSVMDIYPSLVTGGTLWAIDKDMIARPKDLFASLEQSDIQVWTSTPSFAEMCLMEASFSESMLPNMKTFLFCGEVLPNEVARKLIERFPKATIMNTYGPTEATVAVTGIHVTEEVLDQYKSLPVGYCKSDCRLLIMKEDGTIAPDGEKGEIVIVGPSVSVGYLGSPELTEKAFTMIDGERAYKTGDAGYVENGLLFYNGRLDFQIKLHGYRMELEEIEHHLRACSYVEGAV
>	B0RLY1_0	F	]	SYAELDARSDAIAAGLALHGIGRGVRAVVMVRPSPEFFLLMFALFKAGAVPVLVDPGIDKRALKQCLDEAQPQAFIGIPLAQLARRLLRWARSATQIVTVGGRYGWGGVTLARVERDGAGAGSQLADTAADDVAAILFTSGSTGVPKGVVYRHRHFVGQIELLRNAFDMQPGGVDLPTFPPFALFDPALGLTSVIPDMDPTRPATADPRKLHDAMTRFGVTQLFGSPALMRVLADYGQPLPNVRLATSAGAPVPPDVVAKIRALLPADAQFWTPYGATECLPVAAIEGRTLDATRTATEAGAGTCVGQVVAPNEVRIIAIDDAAIPEWSGVRVLAAGEVGEITVAGPTTTDTYFNRDAATRNAKIRERCSDGSERVVHRMGDVGYFDAEGRLWFCGRKT…
>	B0VBU6_0	dhb	]	SYIELDRLSTNLASRLAEKGLGKGDTALVQLPNVAEFYIVFFALLKAGVVMLNALYSHRQYELNAFIKQIQPKLLIGSRQHEVFSNNQFIDSLHEVNLSPEIILMFNHQATDFGLLDWIETPVETFVDFSSTPADEVAFFQLSGGSTGTPKLIPRTHNDYDYSVRASAEICGLNSNTRLLCALPAPHNFMLSSPGALGVLHAGGCVVMAPNPEPLNCFSIIQRHQVNMASLVPSAVIMWLEKAAQYKDQIQSLKLLQVGGASFPESLARQVPEVLNCKLQQVFGMAEGLVNYTRLDDSDEQIFTTQGRPISSDDEIKIVDEQYREVPEGEVGMLATRGPYTFCGYYQSPEHNSQVFDEDNYYYSGDLVQRTHDGNLRVVGRIKDQINRGGEKIASEEIE…
>	B0Y6V5_0	aad	]	TYRQINEASNILGHHLVRAGIERGDVVMVYAYRGVDLVVAVMGILKAGATFSVIDPAYPPERQCIYLDVARPRALINIAKATKEAGELTQLVRSFIDENLELRTEIPALALQDDGTLVGGSVEGQDVLANQVSLKSTPVGVVVGPDSTPTLSFTSGSEGRPKGVRGRHFSLAYYFPWMSETFKLTPNDRFTMLSGIAHDPIQRDIFTPLFLGAQLLVPAREDIQNEKLAEWMREYSATVTHLTPAMGQILVGGASAQFPALHHAFFVGDILIKRDCRSLQALAPNVNIVNMYGTTETQRAVSYYEIPSYSSQEGFLDTMKDVIPAGRGMVDVQMLVVNRFDPSRICAIGEVGEIYVRAGGLAEGYLSNEELNKKKFLTNWFVDPQKWVEKDKAESQGGN…
>	B1EKD8_0	dhb	]	SYRQLNQAANNLACRLRRQGIKSGETALVQLGNVAELYITFFALLKLGVAPVLALFSHQRSELNAYASQIEPALLIADRQHALFSGNDFLNTFVAEHSSIRVVQLHNDSGEHNLQDAINHPAEDFTATPSPADEVAYFQLSGGTTGTPKLIPRTHNDYYYSVRRSVEICQFTQQTRYLCAIPAAHNYAMSSPGSLGVFLAGGTVVLAADPSATLCFPLIAKHQVNVTALVPPAVSLWLQALAEGENRTQLASLKLLQVGGARLSATLAARIPTEIGCQLQQVFGMAEGLVNYTRLDDSAEKIIHTQGYPMCPDDEVWVADADGNPLPQGEVGRLMTRGPYTFRGYYKSPQHNASAFDANGFYCSGDLISIDPDGYITVQGREKDQINRGGEKIAAEEIE…
>	B1EXR1_0	A	]	TYKQLKEDSDALAHWISSEYPDDRSPIMVYGHMQPEMIINFLGCVKAGHAYIPVDLSIPADRVQRIAENSGAKLLLSAAVTVTDLPVRIVSEDNLKDIFFTHKGNTPNPEHAVKGDENFYIIYTSGSTGNPKGVQITYNCLVSFTQWAVEDFNLQTGQVFLNQAPFSFDLSVMDIYPSLVTGGTLWAIDKDMIARPKDLFASLEQSDIQVWTSTPSFAEMCLMEASFSESMLPNMKTFLFCGEVLPNEVARKLIERFPKATIMNTYGPTEATVAVTGIHVTEEVLDQYKSLPVGYCKSDCRLLIMKEDGTIAPDGEKGEIVIVGPSVSVGYLGSPELTEKAFTMIDGERAYKTGDAGYVENGLLFYNGRLDFQIKLHGYRMELEEIEHHLRACSYVEGAV
>	B1EYU0_0	dhb	]	TYSELDKKVDRLASGLLNLGIKPEDRVVIQLPNVIEFFEMCFALFRIGALPVFALPSHRSSEISYFCEFGEASAYVISDKALGFDYRKLAREVKEKVPTLQHVIVVGEKEEFVNISDLYIDPVLLPEVQPSDVAFLQLSGGTTGLSKLIPRTHDDYIYSLRVSAEICNLSAESVYMAVLPVAHNYPMSSPGTFGTFYAGGKVVLATGGSPDEAFALIEKEKVTITALVPPLAMIWLDAASSRNNDLSSLEVIQVGGAKFSAEVAKRIRPTFGCTLQQVFGMAEGLVNYTRLDDPEEIIIHTQGRPMSALDEVRVVDEYDNDVKPGEVGSLLTRGPYTIRGYYKAEEHNARSFTNDGFYRTGDLVKVNEQGYIIVEGRDKDQINRGGEKVAAEEVENHLL…
>	B1GHC9_0	A	]	TYKQLKEDSDALAHWISSEYPDDRSPIMVYGHMQPEMIINFLGCVKAGHAYIPVDLSIPADRVQRIAENSGAKLLLSAAVTVTDLPVRIVSEDNLKDIFFTHKGNTPNPEHAVKGDENFYIIYTSGSTGNPKGVQITYNCLVSFTQWAVEDFNLQTGQVFLNQAPFSFDLSVMDIYPSLVTGGTLWAIDKDMIARPKDLFASLEQSDIQVWTSTPSFAEMCLMEASFSESMLPNMKTFLFCGEVLPNEVARKLIERFPKATIMNTYGPTEATVAVTGIHVTEEVLDQYKSLPVGYCKSDCRLLIMKEDGTIAPDGEKGEIVIVGPSVSVGYLGSPELTEKAFTMIDGERAYKTGDAGYVENGLLFYNGRLDFQIKLHGYRMELEEIEHHLRACSYVEGAV
>	B1GI80_0	dhb	]	TYSELDKKVDRLASGLLNLGIKPEDRVVIQLPNVIEFFEMCFALFRIGALPVFALPSHRSSEISYFCEFGEASAYVISDKALGFDYRKLAREVKEKVPTLQHVIVVGEKEEFVNISDLYIDPVLLPEVQPSDVAFLQLSGGTTGLSKLIPRTHDDYIYSLRVSAEICNLSAESVYMAVLPVAHNYPMSSPGTFGTFYAGGKVVLATGGSPDEAFALIEKEKVTITALVPPLAMIWLDAASSRNNDLSSLEVIQVGGAKFSAEVAKRIRPTFGCTLQQVFGMAEGLVNYTRLDDPEEIIIHTQGRPMSALDEVRVVDEYDNDVKPGEVGSLLTRGPYTIRGYYKAEEHNARSFTNDGFYRTGDLVKVNEQGYIIVEGRDKDQINRGGEKVAAEEVENHLL…
>	B1HVT0_0	A	]	TYGELWHFSDCIADYIMTHHLQRQQPIVVYGHMSPLQIVAFLGAVKAGHPYVPVDSSTPSERLQLILEASKAGLLFTTEPLQMLTNIPVVAVSDVLDSPSLPNSPATRDWVQQEDIHYIIYTSGSTGQPKGVQITANNLAHFVTWMQEHFPLQKSGVFLNQAPYSFDLSVMDLYPALVGGHTLYAITQQEIANPRALFDSLALSNTRVWTSTPSFAKMCLMNKEWEQQLMPALDTFLFCGEVLPIAVIKELMQRFPQATIYNLYGPTETTVAVSYVKVTKALLEQFEQLPIAPISEPNVSLLDDGEIVISGSTVSAGYLGAPELTAKAFPTVDGHRIYQTGDMGYEQDGYLFFLGRKDFQVKLHGYRLEIEEIEKQISNLPPVSSCVV
>	B1I9Y8_0	A	]	TYGDLKADSDSLAAVIDQLGLPEKSPVVVFGGQEYEMLATFVALTKSGHAYIPIDSHSALERVSAILEVAEPSLIIAISAFPLEQVSTPMINLAQVQEAFAQGNNYEITHPVKGDDNYYIIFTSGTTGKPKGVQISHDNLLSFTNWMITDKEFATPSRPQMLAQPPYSFDLSVMYWAPTLALGGTLFTLPSVITQDFKQLFAAIFSLPIAIWTSTPSFADMAMLSEYFNSEKMPGITHFYFDGEELTVKTAQKLRERFPNARIINAYGPTEATVALSAVAVTDEMLATLKRLPIGYTKADSPTFIIDEEGNKLPNGEQGEIIVSGPAVSKGYMNNPEKTAEAFFEFEDLPAYHTGDVGTMTDEGLLLYGGRMDFQIKFNGYRIELEDVSQNLNKSRFIE…
>	B1LKI7_0	dhb	]	SYRELNQAADNLACSLRRQGIKPGETALVQLGNVAELYITFFALLKLGVAPVLALFSHQRSELNAYASQIEPALLIADRQHALFSGDDFLNTFVAEHSSIRVVQLLNDSGEHNLQDAINHPAEDFTATPSPADEVAYFQLSGGTTGTPKLIPRTHNDYYYSVRRSVEICQFTQQTRYLCAIPAAHNYAMSSPGSLGVFLAGGTVVLAADPSATLCFPLIEKHQVNVTALVPPAVSLWLQALAEGESRAQLASLKLLQVGGARLSATLAARIPAEIGCQLQQVFGMAEGLVNYTRLDDSAEKIIHTQGYPMCPDDEVWVADAEGNPLPQGEVGRLMTRGPYTFRGYYKSPQHNASAFDANGFYCSGDLISIDPEGYITVQGREKDQINRGGEKIAAEEIE…
>	B1QXD9_0	A	]	TYRELDMLSEAIGCFLCEEIEQDNKPIVLYGNKENIMMAVMIGALKSGRAYIPIDISYPKERVDRIIEEVKPDVLFDFSEGNTFNDIKVICNSDIKVIYEKYKETTVDNSKWVKGDENAYILFTSGSTGKPKGVQISSNNLDNFVEWIGEYLNLDDSEEIFMNQAAYSFDLSVTSIYPGLCYGKTLHGFSKKTLSNLKEMFNDMSDSDMNLWVSTPSFAGMCVVEDSFNCDMLPNLKAMVFIGEVLPKTLCSELIKRFPQTRIINGYGPTEATVAVSINDMTKEMLDKDGSLPIGFAMKTSVVKIVDENENEVEEGNKGEIIIVSPSVSKGYFNNDSMTQKSFFYDSYNGEKCRAYRTGDLGYYKEKRLYYCGRKDFQIKLNGYRIEIEDIENNLIKVS…
>	B1R1M1_0	E	]	SYGELADKSLKLARLLINRGIKEGDIVSITQSRGISQIISILGILAAGAAYVPVGIKQPKERRDKIYKLSGIEHVITNKRDMKRVLFSDEIEIILIEDSEELEPLNEYISINTESLAYIIFTSGSTGAPKGVEIIHESAYNTILDINTKFSVTDSDRVLAVSALDFDLSVYDIFGLLSAGGGIVLLDEKEEREALIWNELIYDLNITVWNSVPALLDMLLIANSNNKLLSSLRLVLVSGDWIGLDIYPRLLEKTGECRFIALGGATEASIWSNYYEVNHIDSTWTSIPYGKPLSNQSFRVVDKLGRDCPDMVSGELLIGGMGVARGYIGNKELTSKSFIEIENKRWYRTGDFGRYRSDGIIEFMGRADQQVKLRGFRIELGEIEEVLKKYKGVNKAV
>	B1S246_0	A	]	TYGDLKADSDSLAAVIDQLGLPEKSPVVVFGGQEYEMLATFVALTKSGHAYIPIDSHSALERVSAILEVAEPSLIIAISAFPLEQVSTPMINLAQVQEAFAQGNNYEITHPVKGDDNYYIIFTSGTTGKPKGVQISHDNLLSFTNWMITDKEFATPSRPQMLAQPPYSFDLSVMYWAPTLALGGTLFTLPSVITQDFKQLFAAIFSLPIAIWTSTPSFADMAMLSEYFNSEKMPGITHFYFDGEELTVKTAQKLRERFPNARIINAYGPTEATVALSAVAVTDDMLATLKRLPIGYTKADSPTFIIDEEGNKLPNGEQGEIIVSGPAVSKGYMKNPEKTAEAFFEFEGLPAYHTGDVGTMTDEGLLLYGGRMDFQIKFNGYRIELEDVSQNLNKSRFIE…
>	B1UJX0_0	dhb	]	TYSELDKKVDRLASGLLNLGIKPEDRVVIQLPNVIEFFEMCFALFRIGALPVFALPSHRSSEISYFCEFGEASAYVISDKALGFDYRKLAREVKEKVPTLQHVIVVGEKEEFVNISDLYIDPVLLPEVQPSDVAFLQLSGGTTGLSKLIPRTHDDYIYSLRVSAEICNLSAESVYMAVLPVAHNYPMSSPGTFGTFYAGGKVVLATGGSPDEAFALIEKEKVTITALVPPLAMIWIDAASSRNNDLSSLEVIQVGGAKFSAEVAKRIRPTFGCTLQQVFGMAEGLVNYTRLDDPEEIIIHTQGRPMSALDEVRVVDEYDNDVKPGEVGSLLTRGPYTIRGYYKAEEHNARSFTNDGFYRTGDLVKVNEQGYIIVEGRDKDQINRGGEKVAAEEVENHLL…
>	B1UPU5_0	A	]	TYKQLKEDSDALAHWISSEYPDDRSPIMVYGHMQPEMIINFLGCVKAGHAYIPVDLSIPADRVQRIAENSGAKLLLSAAVTVTDLPVRIVSEDNLKDIFFTHKGNTPNPEHAVKGDENFYIIYTSGSTGNPKGVQITYNCLVSFTQWAVEDFNLQTGQVFLNQAPFSFDLSVMDIYPSLVTGGTLWAIDKDMIARPKDLFASLEQSDIQVWTSTPSFAEMCLMEASFSESMLPNMKTFLFCGEVLPNEVARKLIERFPKATIMNTYGPTEATVAVTGIHVTEEVLDQYKSLPVGYCKSDCRLLIMKEDGTIAPDGEKGEIVIVGPSVSVGYLGSPELTEKAFTMIDGERAYKTGDAGYVENGLLFYNGRLDFQIKLHGYRMELEEIEHHLRACSYVEGAV
>	B2AHR4_0	dhb	]	TYRQLDEQTDRLAAALLALGLKPLDRAVFQCGNCNELLLAFFACLKAGIIPLCSLQAFRKLEISYLGNLCEARLHLVQGDDPKFDDVAFAEEMQAEVPSFAHVLQARGERRGKAVLLADLIEQMPLVRARELLAGVRHDPFQVAVFQLSGGTTGVPKIIPRFQNEYLYNMRAVAACNGYTQEDVLFFPTPYMHNLNMGCFFGPFLLTGATVTVTPDIGEENLQRLVRDYRPTWFGVAGPILTRIAPELAKAGAAERARRNFVAPKNAAGLTRLTGSPTHHIFGMTEGVIMFARRDDPQEIRDSSVGSPVSEYDEVKIVHPGTEDPVPDGEAGEALFRGPYTIRGYYKSEKEDVTRFTADGFYRSGDLMSSRVVDGRRYYFFCGRIKDVVDRGGEKINAE…
>	B2DHW0_0	A	]	TYGDLKADSDSLAAVIDQLGLPEKSPVVVFGGQEYEMLATFVALTKSGHAYIPIDSHSALERVSAILEVAEPSLIIAISAFPLEQVSTPMINLAQVQEAFAQGNNYEITHPVKGDDNYYIIFTSGTTGKPKGVQISHDNLLSFTNWMITDKEFATPSRPQMLAQPPYSFDLSVMYWAPTLALGGTLFTLPSVITQDFKQLFAAIFSLPIAIWTSTPSFADMAMLSEYFNSEKMPGITHFYFDGEELTVKTAQKLRERFPNARIINAYGPTEATVALSAVAVTDEMLATLKRLPIGYTKADSPTFIIDEEGNKLPNGEQGEIIVSGPAVSKGYMNNPEKTAEAFFEFEDLPAYHTGDVGTMTDEGLLLYGGRMDFQIKFNGYRIELEDVSQNLNKSRFIE…
>	B2DNZ1_0	A	]	TYGDLKADSDSLAAVIAQLGLPEKSPVVVFGGQEYEMLATFVALTKSGHAYIPIDSHSALERVSAILEVAEPSLIIAISAFPLEQVSTPMINLAQVQEAFAQGNNYEITHPVKGDDNYYIIFTSGTTGKPKGVQISHDNLLSFTNWMITDKEFATPSRPQMLAQPPYSFDLSVMYWAPTLALGGTLFTLPSVITQDFKQLFAAIFSLPIAIWTSTPSFADMAMLSEYFNSEKMPGITHFYFDGEELTVKTAQKLRERFPNARIINAYGPTEATVALSAVAVTDEMLATLKRLPIGYTKADSPTFIIDEEGNKLPNGEQGEIIVSGPAVSKGYMKNPEKTAEAFFEFEGLPAYHTGDVGTMTDEGLLLYGGRMDFQIKFNGYRIELEDVSQNLNKSRFIE…
>	B2DUN8_0	A	]	TYGDLKADSDSLAAVIDQLGLPEKSPVVVFGGQEYEMLATFVALTKSGHAYIPIDSHSALERVSAILEVAEPSLIIAISAFPLEQVSTPMINLAQVQEAFAQGNNYEITHPVKGDDNYYIIFTSGTTGKPKGVQISHDNLLSFTNWMITDKEFATPSRPQMLAQPPYSFDLSVMYWAPTLALGGTLFTLPSVITQDFKQLFAAIFSLPIAIWTSTPSFADMAMLSEYFNSEKMSGITHFYFDGEELTVKTAQKLRERFPNARIINAYGPTEATVALSAVAVTDEMLATLKRLPIGYTKADSPTFIIDEEGNKLPNGEQGEIIVSGPAVSKGYMNNPEKTAEAFFEFEDLPAYHTGDVGTMTDEGLLLYGGRMDFQIKFNGYRIELEDVSQNLNKSRFIE…
>	B2E5G3_0	A	]	TYGDLKADSDSLAAVIDQLGLPEKSPVVVFGGQEYEMLATFVALTKSGHAYIPIDSHSALERVSAILEVAEPSLIIAISAFPLEQVSTPMINLAQVQEAFAQGNNYEITHPVKGDDNYYIIFTSGTTGKPKGVQISHDNLLSFTNWMITDKEFATPSRPQMLAQPPYSFDLSVMYWAPTLALGGTLFTLPSVITQDFKQLFAAIFSLPIAIWTSTPSFADMAMLSEYFNSEKMPGITHFYFDGEELTVKTAQKLRERFPNARIINAYGPTEATVALSAVAVTDEMLATLKRLPIGYTKADSPTFIIDEEGNKLPNGEQGEIIVSGPAVSKGYMNNPEKTAEAFFEFEGLPAYHTGDVGTMTDEGLLLYGGRMDFQIKFNGYRIELEDVSQNLNKSRFIE…
>	B2IXJ7_1	aad	]	SYRELNNRANQLGHYLQSLGVGPEVLVGICVQRSLDMVVGMLGILKAGGAYIPLDPDYPQERLAYMLTDSQVSVLVTQQQLVKGLPEHGAQVVSLDSDWQAYAHLSNDNCISQVTSANLAYVIYTSGSTGQPKGVMIQHYSLVNFIQAAIIEYGINYCQRILQFASISFDVAAEEIYPCLSCGATLVLRTDEMLTSISTFVQRCQDWELTVLDLPTAYWHQLTSELANSNLRLPNSIRLVIIGGEQALPAQLKIWQEYVGQYPQLINAYGPTETTVEATVYNLSSFGSKIFIGRSLQNVQTYLLDQYLQPVPIGVPGELHIGGVGLARGYLNRPDLTQEKFITNPFDKSGSRLYKTGDLARYSADGNIEYLGRIDNQVKIRGFRIELGEIEAVLSQYPN…
>	B2IXJ7_2	T	]	TYQELNTKANQLAHHLRSLGVSADILVGICVERSIEMLIGILGILKAGGAYVPLDPNYPQERLSFTLADSQVKVLITQQQLLPNLPENQAQILCIDSDWDFIAQSSANNPPRLTTPDNLAYIIYTSGSTGKPKGVLINHANIVRLFTATEEWFHFNQDDIWTLFHSFAFDFSVWEIWGALIKGGRLVIVPYWISRSPADFYQLLCKQQVTVLNQTPSAFGQLIQTEELIKTSESLALRWVIFGGEALELQSLKPWFERHGDKLPQLVNMYGITETTVHVTYRPITIADLSSNAGSVIGCPIPDLQVYILDQNRQLLPMGVPGEMYVGGAGLARGYLNREELTSKVFVAHPFNDDPNARLYKTGDLARYLGNGDLEYLGRIDNQVKIRGFRIELGEIEAA…
>	B2IXJ7_3	V	]	TYRELNLRANQLAHYLQTLGVKPDVLVGICVERSLEMVVGILAIVKAGGAYVPLDPNYPSERLSYMLLDSQVSVLLTQQRLIEQLPQHQAKVVYLDSDWSLITQHSETNLVNHTTSKNLVYVIYTSGSTGQPKGVMVTHQNLVNAYLAWEDAYQLRSLCTSHLQMASFSFDVFSGDVVRSLCSGGKLVICPRELLLEPEKLYHLMQIQSIDCAEFVPAVLRNLIQYLERTEQDLSFMKLLIVGSDSWYIKDYQQFQRFISNETRLINSYGVTEATIDSSYFETAAVSLLSDGLVPIGEPFANTQIYILDQYQKPVPIGISGELYIGGSGVSCGYLNRPELTQEKFIANPFSQQESARLYKTGDLARYLSDGNIEYLERSDRQVKLRGFRIELGEIEAIL…
>	B2IYP8_0	E	]	TYAELDHLSNYIGRQLRDLGARPNQLVAVVMEKGWEQLVAVLGILKSGAAYLPIDPSLPQERLNWLLDNAEVAIAFTQPRLEVNLSFATQVKWLTIDDSTLVQASTSQPLPSIQTPEDLAYVIYTSGSTGIPKGVTIDHRGAANTILDINQRFGMTAEDRVFAISSLSFDLSVYDIFGTLAAGGTIIMPDAQGSRDPAHWLDVLQREQVTVWNSAPALMKLLVEYAGDRCDRLSSSIRLVMMSGDWIPVTLPEQIHSLGNDVQVISLGGATEASIWSIFYPIEAVDPSWTSIPYGKPLSNQSIHILDEALQPRPDWVPGQIYIGGVGLAQGYWRDAAKTQASFIQHPRTGERLYCTGDLGRYLPDGNIEFLGRIDFQVKIRGYRIEIGEIETVLQQHPA…
>	B2IYU7_0	F	]	SYAELDARANQLANYFVHKGISQGDRVGILLERSVNTYITLLAILKSGAAFVPLDSSFPQDRIAFIAENASLNLLVSSTKLSELTVGVSCLVLMLDTVATDVAAQAKTRIELSDLEDELCYIIYTSGSTGRPKGVAVNHSNICSFITICTPIYGVKSWDRVYQGIIIAFDFSFEEIWPTLAVGATIIVGPTDHRKIGLDLADFLIEQKVTMLYCVPTLLATVDKDIPAIHTLIVGGEACSQDLVKRWSHSGRRMLNTYGPTETTITALWTELVPDKAVTIGKPLPDYSVYILDEHLQEVPLGEIGEICIGGIGVTQGYVNLPEQTASKFVTNPFEQSHKGEKIYRSGDLGRVTPDGEIEFLGRIDHQVKIRGYRLELTEIEAILLENQEIENAIV
>	B2J0F5_0	orn	]	TYQELNHRANQLAHYLQTLGVKSGVLVGLNVEPSLEMMVGLLGILKAGGTYVPIVPTSGQDSLAFILEDAQISLVLTQSSLVEKLSEHQVQVICLDSDYEAIALHATKNPNNHITDRTLACVMYVSGGNGKPNGIAITHRNFVTHSLAISDTWVLTQSDCLLLIPSMSCDTFIESLFPSWITGATVIIQSQELQSTTQFFPFIAQQKITVVNIPTYFWYELVKEPSVSLETLPSSLRLVMVGGEKVSRNAYLTWVEKVSKQVRWLNAYGALETTLTATVYDPETATEASNTRPEIPIGRAIANTQIYILDRQVQPLPIGVTGEIYISSIGVAHGYFNRPDLTSEKFIPNPFSSESGSYLYRSGDLGRYLSNGNIEFIGRRDNQAKIRGFRIDLTQIETI…
>	B2J0F6_0	F	]	TYRELNIRANQLAQYLQTLGVGADVLVGICVDRSLEMVVGVLGILKAGGAYVPLDPGYPQERLAFMLSDTQIKLLLTQKQLIDKLPTHTAKVICLDTDWDTINQTTPENLISNVKTDNLAYVMYTSGSTGQPKGVSVIHQGVVRLVKETDYVSLTTKEVFLQISPISFDASTFEIWGCLLNGGKLIIFPPHTPSLDELGQFIQQYQVTTLWLTAGLFHLIVDEKIDALKPLRQLLAGGDVLSVTHVQKFLNTVENCRLINGYGPTESTTFTCCYDIKAPLKPGASIPIGRPIANTQVYILDSHLQPVPIGITGELYIGGDGLAREYFNRPDLTAERFIANPFSPDSQSRLYKSGDLARYLPDGKIEYLGRIDNQVKVSGFRIELGEIEIALLQYPAVKE…
>	B2J0F9_0	F	]	TYRDLNSRANQLAQYLQTLGIKAETLVGICIERSLEMVVALLAILKAGGAYVPLDPGYPRERLAFMLLDTQVSILLTQKDLVAKLPTHTAFVICLDADWHTIAQNKKENLSTNVTAENLAYVMYTSGSTGTPKGVSVIHRGVVRLVKETNYAHLTAEEIILQLAPISFDASTFEIWGCLLNGGQLVICPPHTPSLEELGQIIQQYQVTTLWLTAGLFHLIVDEKIDALKSLRQLLAGGDVLSVPHVQKFLQTVENCRLINGYGPTENTTFTCCHLITAPVQPGVSIPIGRPIANTQVYILDNNFQTVAIGEIGELHIAGDGLARGYLNRPELTAEKFISHSFDSNLATRLYKTGDLARYLPDGNIEFLGRIDNQVKIRGFRIELGEIEREIAQHPDVRE…
>	B2J0Y7_0	F	]	TYHELNTRANQMAHYLQRLGVEKEVLVGICVERSLEMIVGILGILKAGGAYIPLDPNYPSERLAFILEDTKTPVLLTQQRLLSGLPAHSAQTICLDTAWAIIAQESQENSPVKTHSENLAYVIYTSGSTGKPKGVQIAHRHLVNSTTARITYYQEPVSSFLLLSSFAFDSSVAGIFWTLCSGGILCLPQEGLQLDIPKLLELIVQNHVSHLLSLPSLYTILLQESKPEQLTSLRTVIVAGESCPAELVQRHHQLPSKPSLFNEYGPTEGTVWSSVYHCRSQQIKEQVSIGQPIANTQIYLLNSHLQPVPIGVIGEVYISGDSLARGYLNQAALTSEKFIPNPFSDRPGMRLYKTGDLARYLSDRNIEFLGRLDQQVKIRGYRIELGEIEAVLDQHPEVR…
>	B2J0Z1_0	D	]	TYRELNQRANQLAHYLRSAKLSRSNSLGVGPEVLVGIFMDRSIDMVVSILGILKAGGAYVPLDPTYPKERLAFMLSDAQVSVLLTEDKFLEGLPEHQAQVVCLNQNSEAWCQERVDNPVREVTTNNLAYVIYTSGSTGKPKGVLVNHQNVIRLFTATQSWFNFSDRDVWTNFHSYGFDFSVWEIWGSLLYGGRLVVVPYWISRSPEAFYNLLCTQQVTVLNQTPSAFRQLMNAEEEAAGKTGTLALRLVIFGGETLELDSLQPWFERHGDGSQLVNMYGITETTVHVTYRPINIADLNQRNGSLIGHRIPDLQIYLLDSQRQPVPIGVAGELYIGGAGVTRGYLNRPELTAERFIVNPFSEVTDAYLYKSGDLARYLPNGELEYLGRIDHQVKIRGFRI…
>	B2J0Z3_0	F	]	TYAQLNSKANQLADYLQQQGVKPEVLVGLCTERSLLMIIGLLGILKAGGAYLPLDPTLTKDGIAGRLQNTQIPVILTQQRLVNALPTHTAQIVCLDTDWDTIAQHKDENLSSEVTTENLAYVLFTSGSTGKPKGVAIEHQQLLNYLNGITQRLDLSTTTNFATVSTLAADLGNTGIFAALCTGGCLHVLSAECATDSAALAKYCRTHPIDCLKIVPSHLATLLAAAPSDSILPRQQLILGGEAANWQLIEQIQQQVPSSLIFNHYGPTEATVGVTTFAVEQQINHTQTVPLGRPLANTQIYLLDEQLQPVPVGVPGELYIGGAGLARGYLNQSDLTAAQFIPNPFADTGLIASKPGSRLYKTGDLARYLPDGNIEFLGRVDHQVKIRGFRIELGEIETT…
>	B2J0Z6_0	E	]	TYAELNARANQLAHYLQKLGVGSEVLVGICVERSLEMVIGVLGILKAGGAYVPIDPIYPKERQAFILGDTQALVLLTQQSLVAEIPTEGIKVICLDTDWEVIANECPENPVSQTTALNLAYVIYTSGSTGKPKGTLIPHQGLVNYLNWCTQAYAVEQGDGTLVHSSLAFDLTITSLFSPLLVGCRVDLLPEDQGIETLSNSLLHHSNLSLVKITPVHLELLNQQISPKEASGRTRAFIIGGENLLVNSISFWQKAAPDTMLVNEYGPTETVVGCCIYKVPSSEQLSGSVPIGQPIANTKLYVLNPHCQLVPIGMVGELYIGGLGVARGYLNRPELTAEKFVPNPFTNEPGERLYKTGDLVRYRPDGTLEFLGRCDDQVKIRGFRIELGEIESVLSEYSG…
>	B2J108_0	F	]	TYGSLNARANQLAYYLQRLGVGPDVLVGICVERSPLMMVVVLGILKAGGAYVPIEATYPLERQAYIIADSNVPILLTQQHLAASLPTKGTKVICLDTNWEDIAQENIANPVSQTTPENLAYIIYTSGSTGKPKGTLIPHRGLVNYLSWCTQAYTVEQGTGTLVHSPLGFDLTITSLFSPLLVGSQVKLLPENQGIEMLYTALSQSSNLSLVKLTPAHLELLAQQFSPQEAAGRTRAFIIGGENLLAQNIAFWQKYAPDTILVNEYGPTETVVGCCIYQVNNKQQSGSIPIGHPIANTQLYVLDRHLQPVPIGLVGELHIGGQGMARGYLNLPELTAEKFIPNSFSNEPGERLYKTGDLARYRCDGTLEFLGRIDNQVKLRGFRIELGEIEAALLEHPGV…
>	B2J110_0	F	]	TYYELDRRSRAIASQLQALGLSGERAILLYPPGLDYLTAFFGCLYAGVVAVPAYPPRNQRNTPRIQAIIADAQAAIILTTTTLLPNVKSLLTKHTDQGSLCWLTTDNLAQGIEDSWQQPEIDAQILAFLQYTSGSTGTPKGVMLSHGNLLHNAAVTYQIMEHSPESQFVSWLPVYHDMGLIGGILQPLYGGFPCVLMSPTSFLQRPYRWLQAISQYRGTTSGGPNFAYELCIQRITPEQKSTLDLSSWSVAFNGAEPIRSETLERFSATFAECGFRPEGFYPCYGMAEATLMVSGGIKKALPPCKTVAKSALERHQVIEAATSEDIQTFVSCGQSVPQQQIVIAHPETLKPCQPDEVGEIWVSGPSIGQGYWNRPDETKQTFHASLKGPDSRLFLRTGD…
>	B2J6M7_0	F	]	TYWQLNQQANQLAHHLRALGVGPEVLVGICLERSLEMIVGLLGILKAGGAYVPLDPAYPSERLAFILEDTQTPVLLTQEKLLNNLPPHQAQVVCLDSNWQGNIQNSQENPVNQTAGDNLIYVIYTSGSTGQPKGVMIPHRGICNQLYWRQKTFRLTQADKVLLTISFSFDPSVWQIFWPLCFGGQLTVARPGGHQDTAYLVKVITEQQITVLALVPSILRILLEEKGIENCPFLRHITCGGEALPGELIERFFAKLGLDNVLYNCYGPTEASIDTTFWTCQRGTNSTIAPIGRPITNAEIHILDDNLQPVPAGESGELHIGGIGLARGYLNRPELTIDKFIFNPFSSEPGARLYKTGDLARYLSDGNIEFLGRIDDQVKIRGFRIELGEIEAILGQHPA…
>	B2J8P5_0	D	]	TYRELNNRANQLAHYLKSLGVKPEVRVGICVERSLEMVIGILAILKAGGAYVPLDPAYPSERLALMLEDVQTPILLTQTDLQNRLPLNNQTVVNLDSDWEIIAKHKKDNLHSEVNPENLAYIIYTSGSTGTPKGTEVVHRSIIGFMFGVDYIHLDAEQIWLQHSSISWDALTLELWPPLLYGGRCVLYPEKIPTPEGLSRIIQEQRVNTLFLTTALFNLMIDTMPQGLSEIKQLMFGGESVSVPHVRRALKLLPETKIIHVYGPSECTVFTSSYPIPQQIAQNAHSISIGKPIGDRTVYLLDEDLHRVPIGVVGELYVGGASVARGYLNQPKLTREKFISNPFIEGDTLYKTGDLVRCLPDGNLEFLGRIDAQVKIRGFRIELAEIEAILTKHPGIKQV…
>	B2J8P7_0	orn	]	TYQQLNQKVNQLAYYLIQNHQVQPDTLIGICVERSLEMIVGVLGILKAGGAYVPIDPNYPQERIKFMLEDSGTSVLLTQSFVKHQLPLGELKYTCQVIFLDKAIFSLQLTDNPSSQSTPDSLAYVIYTSGSTGLPKGVMIEHRAIVNLSLAWAKTFQVKQNSRLLQFGSFSFDLSIGEIATTLTTGACLYLAKKETLLPSQILVDFLTHHKISHSFLSPSALSVLPQATLPDLQCLTVGGEACPAELVTQWATTGRCFFNCYGPTESTVNAALAMLAAGIALCHPNGKKPPIGQPLSNIRIYILDPHNQPLPPGIPGELCIAGVGLARGYLNRPDLTAQQFIEVELFGKVERIYKTGDLARWKSDGNLEYLGRIDNQIKLRGFRIELGEIESILLQHPL…
>	B2N8M0_0	dhb	]	SYRELNQAADNLACSLRRQGIKPGETALVQLGNVAELYITFFALLKLGVAPVLALFSHQRSELNAYASQIEPALLIADRQHALFSGDDFLNTFVTEHSSIRVVQLHNDSGEHNLQDAINHPAEDFTATPSPADEVAYFQLSGGTTGTPKLIPRTHNDYYYSVRRSVEICQFTQQTRYLCAIPAAHNYAMSSPGSLGVFLAGGTVVLAADPSATLCFPLIEKHQVNVTALVPPAVSLWLQALTEGESRAQLASLKLLQVGGARLSATLAARIPAEIGCLLQQVFGMAEGLVNYTRLDDSAEKIIHTQGYPMCPDDEVWVADAEGNPLPQGEVGRLMTRGPYTFRGYYKSPQHNASAFDANGFYCSGDLISIDPEGYITVQGREKDQINRGGEKIAAEEIE…
>	B2NR99_0	dhb	]	SYRELNQAADNLACSLRRQGIKPGETALVQLGNVAELYITFFALLKLGVAPVLALFSHQRSELNAYASQIEPALLIADRQHALFSGDDFLNTFVAEHSSIRVVQLLNDSGEHNLQDAINHPADGFTATPSPADEVVYFQLSGGTTGTPKLIPRTHNDYYYSVRRSVEICQFTQQTRYLCAIPAAHNYAMSSPGSLGVFLAGGTVVLAADPSATLCFPLIEKHQINVTALVPPAVSLWLQALTEGESRAQLASLKLLQVGGARLSATLAARIPAEIGCQLQQVFGMAEGLVNYTRLDDSAEKIIHTQGYPMCPDDEVWVADAEGNPLPQGEVGRLMTRGPYTFRGYYKSPQHNASAFDANGFYCSGDLISIDPEGYITVQGREKDQINRGGEKIAAEEIE…
>	B2P1X2_0	dhb	]	SYRELNQAADNLACSLRRQGIKPGETALVQLGNVAELYITFFALLKLGVAPVLALFSHQRSELNAYASQIEPALLIADRQHALFSGDDFLNTFVAEHSSIRVVQLLNDSGEHNLQDAINHPADGFTATPSPADEVVYFQLSGGTTGTPKLIPRTHNDYYYSVRRSVEICQFTQQTRYLCAIPAAHNYAMSSPGSLGVFLAGGTVVLAADPSATLCFPLIEKHQINVTALVPPAVSLWLQALTEGESRAQLASLKLLQVGGARLSATLAARIPAEIGCQLQQVFGMAEGLVNYTRLDDSAEKIIHTQGYPMCPDDEVWVADAEGNPLPQGEVGRLMTRGPYTFRGYYKSPQHNASAFDANGFYCSGDLISIDPEGYITVQGREKDQINRGGEKIAAEEIE…
>	B2PFU0_0	dhb	]	SYRELNQAADNLACSLRRQGIKPGETALVQLGNVAELYITFFALLKLGVAPVLALFSHQRSELNAYASQIEPALLIADRQHALFSGDDFLNTFVAEHSSIRVVQLLNDSGEHNLQDAINHPADGFTATPSPADEVVYFQLSGGTTGTPKLIPRTHNDYYYSVRRSVEICQFTQQTRYLCAIPAAHNYAMSSPGSLGVFLAGGTVVLAADPSATLCFPLIEKHQINVTALVPPAVSLWLQALTEGESRAQLASLKLLQVGGARLSATLAARIPAEIGCQLQQVFGMAEGLVNYTRLDDSAEKIIHTQGYPMCPDDEVWVADAEGNPLPQGEVGRLMTRGPYTFRGYYKSPQHNASAFDANGFYCSGDLISIDPEGYITVQGREKDQINRGGEKIAAEEIE…
>	B2TKT2_0	A	]	TYKQLDNISESIATFILKKLGNDRTPIIIYGNKENLMMASMISALKCGRAYIPIDISYPKERVDAIIKEVNPQVLIDFSEGNVFDNILVLKEKEIREIVNEYNGLEVSAEKWVKEDENAYILFTSGSTGKPKGVQISSNNLDNFVEWMADYLKLDESEEVFMNQAAYSFDLSVTSIYPGLCYGKTLHGFSKNTLSNLKQMFEDIKHSGINIWVSTPSFAGMCVTEDDFNSNMLTNLKAMVFVGEILPKPLCEELLNRFPNTRIINGYGPTEATVAVSINDMNREVLSQEGGLPIGYPMKKSVVKIVDEEGNVLKDEEKGEIIIVGPSVSKGYFNNEEMTKKSFYYDEYNGEKCRAYRTGDLGYYVNGNLYYCGRKDFQIKLNGYRIEIEDIENNLVRVS…
>	B2TTF3_0	dhb	]	SYRELNQAADNLACTLRRQGIKPGETALVQLGNVAELYITFFALLKLGVAPVLALFSHQRSELNAYASQIEPALLIADRQHALFSGDDFLNTFVTEHSSIRVVQLHNDSGEHNLQDAINHPADGFTATPSPADEVAYFQLSGGTTGTPKLIPRTHNDYYYSVRRSVEICQFTQQTRYLCAIPAAHNYAMSSPGSLGVFLAGGTVVLAADPSATLCFPLIEKHQVNVTALVPPAVSLWLQALAEGESRAQLASLKLLQVGGARLSATLAARIPAEIGCQLQQVFGMAEGLVNYTRLDDSAEKIIHTQGYPMCPDDEVWVADAEGNPLPQGEVGRLMTRGPYTFRGYYKSPQHNASAFDANGFYCSGDLISIDPEGYITVQGREKDQINRGGEKIAAEEIE…
>	B3A4W0_0	dhb	]	SYRELNQAADNLACSLRRQGIKPGETALVQLGNVAELYITFFALLKLGVAPVLALFSHQRSELNAYASQIEPALLIADRQHALFSGDDFLNTFVAEHSSIRVVQLLNDSGEHNLQDAINHPADGFTATPSPADEVVYFQLSGGTTGTPKLIPRTHNDYYYSVRRSVEICQFTQQTRYLCAIPAAHNYAMSSPGSLGVFLAGGTVVLAADPSATLCFPLIEKHQINVTALVPPAVSLWLQALTEGESRAQLASLKLLQVGGARLSATLAARIPAEIGCQLQQVFGMAEGLVNYTRLDDSAEKIIHTQGYPMCPDDEVWVADAEGNPLPQGEVGRLMTRGPYTFRGYYKSPQHNASAFDANGFYCSGDLISIDPEGYITVQGREKDQINRGGEKIAAEEIE…
>	B3ARX4_0	dhb	]	SYRELNQAADNLACSLRRQGIKPGETALVQLGNVAELYITFFALLKLGVAPVLALFSHQRSELNAYASQIEPALLIADRQHALFSGDDFLNTFVAEHSSIRVVQLLNDSGEHNLQDAINHPADGFTATPSPADEVVYFQLSGGTTGTPKLIPRTHNDYYYSVRRSVEICQFTQQTRYLCAIPAAHNYAMSSPGSLGVFLAGGTVVLAADPSATLCFPLIEKHQINVTALVPPAVSLWLQALTEGESRAQLASLKLLQVGGARLSATLAARIPAEIGCQLQQVFGMAEGLVNYTRLDDSAEKIIHTQGYPMCPDDEVWVADAEGNPLPQGEVGRLMTRGPYTFRGYYKSPQHNASAFDANGFYCSGDLISIDPEGYITVQGREKDQINRGGEKIAAEEIE…
>	B3AYB3_0	dhb	]	SYRELNQAADNLACSLRRQGIKPGETALVQLGNVAELYITFFALLKLGVAPVLALFSHQRSELNAYASQIEPALLIADRQHALFSGDDFLNTFVAEHSSIRVVQLLNDSGEHNLQDAINHPADGFTATPSPADEVVYFQLSGGTTGTPKLIPRTHNDYYYSVRRSVEICQFTQQTRYLCAIPAAHNYAMSSPGSLGVFLAGGTVVLAADPSATLCFPLIEKHQINVTALVPPAVSLWLQALTEGESRAQLASLKLLQVGGARLSATLAARIPAEIGCQLQQVFGMAEGLVNYTRLDDSAEKIIHTQGYPMCPDDEVWVADAEGNPLPQGEVGRLMTRGPYTFRGYYKSPQHNASAFDANGFYCSGDLISIDPEGYITVQGREKDQINRGGEKIAAEEIE…
>	B3BFF4_0	dhb	]	SYRELNQAADNLACSLRRQGIKPGETALVQLGNVAELYITFFALLKLGVAPVLALFSHQRSELNAYASQIEPALLIADRQHALFSGDDFLNTFVAEHSSIRVVQLLNDSGEHNLQDAINHPADGFTATPSPADEVVYFQLSGGTTGTPKLIPRTHNDYYYSVRRSVEICQFTQQTRYLCAIPAAHNYAMSSPGSLGVFLAGGTVVLAADPSATLCFPLIEKHQINVTALVPPAVSLWLQALTEGESRAQLASLKLLQVGGARLSATLAARIPAEIGCQLQQVFGMAEGLVNYTRLDDSAEKIIHTQGYPMCPDDEVWVADAEGNPLPQGEVGRLMTRGPYTFRGYYKSPQHNASAFDANGFYCSGDLISIDPEGYITVQGREKDQINRGGEKIAAEEIE…
>	B3BTF8_0	dhb	]	SYRELNQAADNLACSLRRQGIKPGETALVQLGNVAELYITFFALLKLGVAPVLALFSHQRSELNAYASQIEPALLIADRQHALFSGDDFLNTFVAEHSSIRVVQLLNDSGEHNLQDAINHPADGFTATPSPADEVVYFQLSGGTTGTPKLIPRTHNDYYYSVRRSVEICQFTQQTRYLCAIPAAHNYAMSSPGSLGVFLAGGTVVLAADPSATLCFPLIEKHQINVTALVPPAVSLWLQALTEGESRAQLASLKLLQVGGARLSATLAARIPAEIGCQLQQVFGMAEGLVNYTRLDDSAEKIIHTQGYPMCPDDEVWVADAEGNPLPQGEVGRLMTRGPYTFRGYYKSPQHNASAFDANGFYCSGDLISIDPEGYITVQGREKDQINRGGEKIAAEEIE…
>	B3HEF4_0	dhb	]	SYRELNQAADNLACSLRRQGIKPGETALVQLGNVAELYITFFALLKLGVAPVLALFSHQRSELNAYASQIEPALLIADRQHALFSGDDFLNTFVTEHSSIRVVQLHNDSGEHNLQDAINHPAEDFTATPSPADEVAYFQLSGGTTGTPKLIPRTHNDYYYSVRRSVEICQFTQQTRYLCAIPAAHNYAMSSPGSLGVFLAGGTVVLAADPSATLCFPLIEKHQVNVTALVPPAVSLWLQALTEGESRAQLASLKLLQVGGARLSATLAARIPAEIGCQLQQVFGMAEGLVNYTRLDDSAEKIIHTQGYPMCPDDEVWVADAEGNPLPQGEVGRLMTRGPYTFRGYYKSPQHNASAFDANGFYCSGDLISIDPEGYITVQGREKDQINRGGEKIAAEEIE…
>	B3HST6_0	dhb	]	SYRELNQAADNLACSLRRQGIKPGETALVQLGNVAELYITFFALLKLGVAPVLALFSHQRSELNAYASQIEPALLIADRQHALFSGDDFLNTFVAEHSSIRVVQLLNDSGEHNLQDAINHPAEDFTATPSPADEVAYFQLSGGTTGTPKLIPRTHNDYYYSVRRSVEICQFTQQTRYLCAIPAAHNYAMSSPGSLGVFLAGGTVVLAADPSATLCFPLIEKHQVNATALVPPAVSLWLQTLAEGESRAQLASLKLLQVGGARLSATLAARIPAEIGCQLQQVFGMAEGLVNYTRLDDSAEKIIHTQGYPMCPDDEVWVADAEGNPLPQREVGRLMTRGPYTFRGYYKSPQHNASAFDANGFYCSGDLISIDPEGYITVQGREKDQINRGGEKIAAEEIE…
>	B3I4C9_0	dhb	]	SYRELNQAADNLACSLRRQGIKPGETALVQLGNVAELYITFFALLKLGVAPVLALFSHQRSELNAYASQIEPALLIADRQHALFSGDDFLNTFVTEHSSIRVVQLHNDSGEHNLQDAINHPAEDFTATPSPADEVAYFQLSGGTTGTPKLIPRTHNDYYYSVRRSVEICQFTQQTRYLCAIPAAHNYAMSSPGSLGVFLAGGTLVLAADPSATLCFPLIEKHQVNVTALVPPAVSLWLQALTEGESRAQLASLKLLQVGGARLSATLAARIPAEIGCLLQQVFGMAEGLVNYTRLDDSAEKIIHTQGYPMCPDDEVWVADAEGNPLPQGEVGRLMTRGPYTFRGYYKSPQHNASAFDANGFYCSGDLISIDPEGYITVQGREKDQINRGGEKIAAEEIE…
>	B3IK57_0	dhb	]	SYRELNQAADNLACSLRRQGIKPGETALVQLGNVAELYITFFALLKLGVAPVLALFSHQRSELNAYASQIEPALLIADRQHALFSGDDFLNTFVTEHSSIRVVQLHNDSGEHNLQDAINHPAEDFTATPSPADEVAYFQLSGGTTGTPKLIPRTHNDYYYSVRRSVEICQFTQQTRYLCAIPAAHNYAMSSPGSLGVFLAGGTVVLAADPSATLCFPLIEKHQVNVTALVPPAVSLWLQALTEGESRAQLASLKLLQVGGARLSATLAARIPAEIGCQLQQVFGMAEGLVNYTRLDDSAEKIIHTQGYPMCPDDEVWVADAEGNPLPQGEVGRLMTRGPYTFRGYYKSPQHNASAFDANGFYCSGDLISIDPEGYITVQGREKDQINRGGEKIAAEEIE…
>	B3J267_0	dhb	]	TYSELDKKVDRLASGLLNLGIKPEDRVVIQLPNVIEFFEMCFALFRIGALPVFALPSHRSSEISYFCEFGEASAYVISDKALGFDYRKLAREVKEKVPTLQHVIVVGEKEEFVNISDLYIDPVLLPEVQPSDVAFLQLSGGTTGLSKLIPRTHDDYIYSLRVSAEICNLSAESVYMAVLPVAHNYPMSSPGTFGTFYAGGKVVLATGGSPDEAFALIEKEKVTITALVPPLAMIWLDAASSRNNDLSSLEVIQVGGAKFSAEVAKRIRPTFGCTLQQVFGMAEGLVNYTRLDDPEEIIIHTQGRPMSALDEVRVVDEYDNDVKPGEVGSLLTRGPYTIRGYYKAEEHNARSFTNDGFYRTGDLVKVNEQGYIIVEGRDKDQINRGGEKVAAEEVENHLL…
>	B3J934_0	A	]	TYKQLKEDSDALAHWISSEYPDDRSPIMVYGHMQPEMIINFLGCVKAGHAYIPVDLSIPADRVQRIAENSGAKLLLSAAVTVTDLPVRIVSEDNLKDIFFTHKGNTPNPEHAVKGDENFYIIYTSGSTGNPKGVQITYNCLVSFTQWAVEDFNLQTGQVFLNQAPFSFDLSVMDIYPSLVTGGTLWAIDKDMIARPKDLFASLEQSDIQVWTSTPSFAEMCLMEASFSESMLPNMKTFLFCGEVLPNEVARKLIERFPKATIMNTYGPTEATVAVTGIHVTEEVLDQYKSLPVGYCKSDCRLLIMKEDGTIAPDGEKGEIVIVGPSVSVGYLGSPELTEKAFTMIDGERAYKTGDAGYVENGLLFYNGRLDFQIKLHGYRMELEEIEHHLRACSYVEGAV
>	B3RAA2_0	F	]	TYAGLARAVDAVARQLPALGLRPGQPVGLLLPRSGELVVALLAVMRAGAPYLPLDPAWPPQRRAQILADAGATLVLTDAAHACTAGPLPHAEIAALLAADTAADATADATDTLPTVDAAQPAYVLYTSGSTGTPKGVAINHGQLLNYAAASGQALRLDRCQRFGLTSTVAADLGNTTLFGALWHGACLCVADEADMRHAAAFTAFLAREHVDCLKIVPSHLDALLDGDTAPLPLPPHATIVLGGEAAATALLQRLHARMPQARLCNHYGPTETTVGILFHDAGRAADAVDAPLPLTQVLANCEAYVRTATGNLAAAGETGELWLGGAQLCAGYLGGEVSGTAFVAHPERPGQRLYRSGDLARYLPSGGIELVGRADHQIKVRGFRIECGEVEQALAVLP…
>	B3WC77_0	A	]	TYAQLKEGSDRLAGFFAETLPEHEPIIVYGGQTFDMVEVFLGLSKSGHAYIPIDTHSPNERITQVQDVAHTPAIIEVAPLPIAVPDVQIIRAPELHEAEKTHALISSLQHAVVGDDNYYIIFTSGTTGKPKGVQISHDNLLSYVNWNISDFGLKEGVVAMSQPPYSFDLSVMDLYPTLVLGGTLKALPKEVTDNFKTLFATLPKLGLNEWVSTPSFAEIALLDPNFNQDNYPDLTHFLFCGEELVNKTAQELITRFPKATVYNTYGPTETTVAVTGMAITQDIVDQYPRLPIGFAKPDTEIFVVDEQGNQVSAGTEGELMIVGPSVSKGYLNNPEKTAKAFFNVGSQRGYRSGDLATMTEDGMIFYRGRTDFQVKLHGYRIELEDVDHNLNQVSYIKQAS
>	B3WM97_0	dhb	]	SYRELNQAADNLACSLRRQGIKPGETALVQLGNVAELYITFFALLKLGVAPVLALFSHQRSELNAYASQIEPALLIADRQHALFSGDDFLNTFVTEHSSIRVVQLHNDSGEHNLQDAINHPAEDFTATPSPADEVAYFQLSGGTTGTPKLIPRTHNDYYYSVRRSVEICQFTQQTRYLCAIPAAHNYAMSSPGSLGVFLAGGTLVLAADPSATLCFPLIEKHQVNVTALVPPAVSLWLQALTEGESRAQLASLKLLQVGGARLSATLAARIPAEIGCLLQQVFGMAEGLVNYTRLDDSAEKIIHTQGYPMCPDDEVWVADAEGNPLPQGEVGRLMTRGPYTFRGYYKSPQHNASAFDANGFYCSGDLISIDPEGYITVQGREKDQINRGGEKIAAEEIE…
>	B3WZW1_0	dhb	]	SYRELNQAADNLACSLRRQGIKPGETALVQLGNVAELYITFFALLKLGVAPVLALFSHQRSELNAYASQIEPALLIADRQHALFSGDDFLNTFVAEHSSIRVVQLHNDSGEHNLQDAINHPAEGFTATPSPADEVAYFQLSGGTTGTTGTPKLIPRTHNDYYYSVRRSVEICQFTQQTRYLCAIPAAHNYAMSSPGSLGVFLAGGTVVLAADPSATLCFPLIAKHQVNVTALVPPAVSLWLQALAEGESRAQLASLKLLQVGGARLSATLAARIPAEIGCQLQQVFGMAEGLVNYTRLDDSAEKIIHTQGYPMCPDDEVWVADAEGNPLPQGEVGRLMTRGPYTFRGYYKSPQHNASAFDANGFYCSGVLISIDPEGYITVQGREKDQINRGGEKIAAE…
>	B3XD80_0	dhb	]	SYRELNQAADNLACSLRRQGIKPGETALVQLGNVAELYITFFALLKLGVAPVLALFSHQRSELNAYASQIEPALLIADRQHALFSGDDFLNTFVTEHSSIRVVQLHNDSGEHNLQDAINHPAEDFTATPSPADEVAYFQLSGGTTGTPKLIPRTHNDYYYSVRRSVEICQFTQQTRYLCAIPAAHNYAMSSPGSLGVFLAGGTVVLAADPSATLCFPLIEKHQVNVTALVPPAVSLWLQALTEGESRAQLASLKLLQVGGARLSATLAARIPAEIGCLLQQVFGMAEGLVNYTRLDDSAEKIIHTQGYPMCPDDEVWVADAEGNPLPQGEVGRLMTRGPYTFRGYYKSPQHNASAFDANGFYCSGDLISIDPEGYITVQGREKDQINRGGEKIAAEEIE…
>	B3Y9J5_0	dhb	]	SYRQLNQAADNLACSLRRQGIKPGETALVQLGNVPELYITFFALLKLGVAPVLALFSHQRTELNAYAMQIAPTLVIADRQHTLFAGEDFLNTFVAEHRSVRVVLLRNDDGDHSLDAAMRQAAEDFTATPSPADEVAYFQLSGGTTGTPKLIPRTHNDYYYSVRRSNEICGFNEETRFLCAIPAAHNYAMSSPGALGVFLAKGTVVLATDPSATLCFPLIEKHQINATALVPPAVSLWLQAIQEWGGNAPLASLRLLQVGGARLSATLAARIPAEIGCQLQQVFGMAEGLVNYTRLDDSPERIINTQGRPMCPDDEVWVADADGNPLPPGEIGRLMTRGPYTFRGYFNSPQHNASAFDANGFYCSGDLISIDQDGYITVHGREKDQINRGGEKIAAEEIE…
>	B3YSV0_0	dhb	]	TYSELDKKVDRLASGLLNLGIKPEDRVVIQLPNVIEFFEMCFALFRIGALPVFALPSHRSSEISYFCEFGEASAYVISDKALGFDYRKLAREMKEKVPTLQHVIVVGEEEEFVNISDLYIDPVLLPEVQPSDVAFLQLSGGTTGLSKLIPRTHDDYIYSLRVSAEICNLSAESVYMAVLPVAHNYPMSSPGTFGTFYAGGKVVLATGGSPDETFGLIEKEKVTITALVPPLAMIWLDAASLRNNDLSSLEVIQVGGAKFSAEVAKRIRPTFGCTLQQVFGMAEGLVNYTRLDDPEEIIIHTQGRPMSALDEVRVVDEYDNDVKPGEVGSLLTRGPYTIRGYYKAEEHNARSFTNDGFYRTGDLVKVNEQGYIIVEGRDKDQINRGGEKVAAEEVENHLL…
>	B3YX42_0	A	]	TYKQLKEDSDALAHWISSEYPDDRSPIMVYGHMQPEMIINFLGCVKAGHAYIPVDLSIPADRVQRIAENSGAKLLLSAAAVTVTDLPVRIVSEDNLKDIFFTHKGNTPNPEHAVKGDENFYIIYTSGSTGNPKGVQITYNCLVSFTQWAVEDFNLQTGQVFLNQAPFSFDLSVMDIYPSLVTGGTLWAIDKDMIARPKDLFASLEQSDIQVWTSTPSFAEMCLMEASFSESMLPNMKTFLFCGEVLPNEVARKLIERFPKATIMNTYGPTEATVAVTGIHVTEEVLDQYKSLPVGYCKSDCRLLIMKEDGTIAPDGEKGEIVIVGPSVSVGYLGSPELTEKAFTMIDGERAYKTGDAGYVENGLLFYNGRLDFQIKLHGYRMELEEIEHHLRACSYVEG…
>	B3Z9X1_0	dhb	]	TYSELDKKVDRLASGLLNLGIKPEDRVVIQLPNVIEFFEMCFALFRIGALPVFALPSHRSSEISYFCEFGEASAYVISDKALGFDYRKLAREVKEKVPTLQHVIVVGEKEEFVNISDLYIDPVPLPEVQPSDVAFLQLSGGTTGLSKLIPRTHDDYIYSLRVSAEICNLSAESVYMAVLPVAHNYPMSSPGTFGTFYAGGKVVLATGGSPDEAFALIEKEKVTITALVPPLAMIWLDAASSRNNDLSSLEVIQVGGAKFSAEVAKRIRPTFGCTLQQVFGMAEGLVNYTRLDDPEEIIIHTQGRPMSALDEVRVVDEYDNDVKPGEVGSLLTRGPYTIRGYYKAEEHNARSFTNDGFYRTGDLVKVNEQGYIIVEGRDKDQINRGGEKVAAEEVENHLL…
>	B3ZBZ1_0	A	]	TYKQLKEDSDALAHWISSEYPDDRSPIMVYGHMQPEMIINFLGCVKAGHAYIPVDLSIPADRVQRIAENSGAKLLLSAAAVTVTDLPVRIVSEDNLKDIFFTHKGNTPNPEHAVKGDENFYIIYTSGSTGNPKGVQITYNCLVSFTQWAVEDFNLQTGQVFLNQAPFSFDLSVMDIYPSLVTGGTLWAIDKDMIARPKDLFASLEQSDIQVWTSTPSFAEMCLMEASFSESMLPNMKTFLFCGEVLPNEVARKLIERFPKATIMNTYGPTEATVAVTGIHVTEEVLDQYKSLPVGYCKSDCRLLIMKEDGTIAPDGEKGEIVIVGPSVSVGYLGSPELTEKAFTMIDGERAYKTGDAGYVENGLLFYNGRLDFQIKLHGYRMELEEIEHHLRACSYVEG…
>	B3ZJ11_0	dhb	]	TYSELDKKVDRLASGLLNLGIKPEDRVVIQLPNVIEFFEMCFALFRIGALPVFALPSHRSSEISYFCEFGEASAYVISDKALGFDYRKLAREVKEKVPTLQHVIVVGEEEEFVNISDLYIDPVLLPEVQPSDVAFLQLSGGTTGLSKLIPRTHDDYIYSLRVSAEICNLSADSVYMAVLPVAHNYPMSSPGTFGTFYAGGKVVLATGGSPDETFALIEKEKVTITALVPPLAMIWLDAASLRNNDLSSLEVIQVGGAKFSAEVAKRIRPTFGCTLQQVFGMAEGLVNYTRLNDPEEIIIHTQGRPMSALDEVRVVDEYDNDVKPGEVGSLLTRGPYTIRGYYKAEEHNARSFTKDGFYRTGDLVKVNEQGYIIVEGRDKDQINRGGEKVAAEEVENHLL…
>	B4A6I1_0	dhb	]	SYRQLNQAADNLACYLRRQGIKPGETALVQLGNVPELYITFFALLKLGVAPVLALFSHQRTELNAYAMQIAPTLVIADRQHTLFAGEDFLNTFVAEHRSVRVVLLRNDDGDHSLDAAMRQAAEDFTATPSPADEVAYFQLSGGTTGTPKLIPRTHNDYYYSVRRSNEICGFNEETRFLCAIPAAHNYAMSSPGALGVFLAKGTVVLATDPSATLCFPLIEKHQINATALVPPAVSLWLQAIQEWGGNAPLASLRLLQVGGARLSATLAARIPAEIGCQLQQVFGMAEGLVNYTRLDDSPERIINTQGRPMCPDDEVWVADADGNPLPPGEIGRLMTRGPYTFRGYFNSPLHNASAFDANGFYCSGDLISIDQDGYITVHGREKDQINRGGEKIAAEEIE…
>	B4AK90_0	dhb	]	SYQELDERVSSLAAGFHQLGIQKGSRVVVQLPNIPAFFEVIFALFRIGALPVFSLPSHRSSEITYFIEFAEADAYVIPDIHDGFDYRSLARQVKEKLPSLPHVIVAGKAEEFLDLDDLRKDPVLDPQIHVEASDIAFLQLSGGSTGLSKLIPRTHDDYMYSLWKSNEVCELTKDSVYLATLPVAHNYPLSSPGVLGTLYAGGRVVLAPGSSPDVVFPLIEKERATITAVVPPIALIWLEAAPHRSDDLSSLEVLQVGGAKLSAEAAKRVMPALGCKLQQVFGMAEGLVNYTRLNDPEHVIIHTQGRPMSEYDEVLVVDEEDKPVPNEVAGHLLTRGPYTIRGYYKADEQNKKAFTADGFYRTGDIVRLTKEGNVVVEGRDKDQINRGGEKVAAEEVENH…
>	B4AM40_0	A	]	TYDELWHLSDQMAGAIDAVATDSAPVIVYGHMEPEMLISFLGSVKSGRPYIPVDISIPAERIVSIIESSKASLLICANEQNVLDVEEHIEVKSAASLLALEKEAPPSSQWVQQDDVFYIIYTSGSTGKPKGVQVTANNLESFTEWMCRDFPIDGGRTFLNQAPFSFDLSVMDLYPALQSGGTLYCLVKDLVNKPKDMFAALGQSDVEVWTSTPSFVQMCLMDPSFTGELLPELKVFLFCGEALPVSVASALLERFPKAQVFNTYGPTEATVAITSIEVTQAILDQHDSLPVGYAKPDTDIVILDEEGNALPDGEKGEIVIVGPSVTRGYLGEQALTDKVFFEYEGRPAYRTGDAGVTQDGLITCHGRLDYQIKLHGYRMELEEIEYHVSETTYVNACV
>	B4SXU8_0	dhb	]	SYRQLNQAADNLACSLRRQGIKPGETALVQLGNVPELYITFFALLKLGVAPVLALFSHQRTELNAYAMQIAPTLVIADRQHTLFAGEDFLNTFVAEHRSVRVVLLRNDDGDHSLDAAMRQAAEDFTATPSPADEVAYFQLSGGTTGTPKLIPRTHNDYYYSVRRSNEICGFNEETRFLCAIPAAHNYAMSSPGALGVFLAKGTVVLATDPSATLCFPLIEKHQINATALVPPAVSLWLQAIQEWGGNAPLASLRLLQVGGARLSATLAARIPAEIGCQLQQVFGMAEGLVNYTRLDDSPERIINTQGRPMCPDDEVWVADADGNPLPPGEIGRLMTRGPYTFRGYFNSPQHNASAFDANGFYCSGDLISIDQDGYITVHGREKDQINRGGEKIAAEEIE…
>	B4TAE7_0	dhb	]	SYRQLNQAADNLACYLRRQGIKPGETALVQLGNVPELYITFFALLKLGVAPVLALFSHQRTELNAYAMQIAPTLVIADRQHTLFAGEDFLNTFVAEHRSVRVVLLRNDDGDHSLDAAMRQAAEDFTATPSPADEVAYFQLSGGTTGTPKLIPRTHNDYYYSVRRSNEICGFNEETRFLCAIPAAHNYAMSSPGALGVFLAKGTVVLATDPSATLCFPLIEKHQINATALVPPAVSLWLQAIQEWGGNAPLASLRLLQVGGARLSATLAARIPAEIGCQLQQVFGMAEGLVNYTRLDDSPERIINTQGRPMCPDDEVWVADADGNPLPPGEIGRLMTRGPYTFRGYFNSPQHNASAFDANGFYCSGDLISIDQDGYITVHGREKDQINRGGEKIAAEEIE…
>	B4TP67_0	dhb	]	SYRQLNQAVDNLACSLRRQGIKPGETALVQLGNVPELYITFFALLKLGVAPVLALFSHQRTELNAYAMQIAPTLVIADRQHTLFAGEDFLNTFVAEHRSVRVVLLRNDDGDHSLDAAMRQAAEDFTATPSPADEVAYFQLSGGTTGTPKLIPRTHNDYYYSVRRSNEICGFNEETRFLCAIPAAHNYAMSSPGALGVFLAKGTVVLATDPSATLCFPLIEKHQINATALVPPAVSLWLQAIQEWGGNAPLASLRLLQVGGARLSATLAARIPAEIGCQLQQVFGMAEGLVNYTRLDDSPERIINTQGRPMCPDDEVWVADADGNPLPPGEIGRLMTRGPYTFRGYFNSPQHNASAFDANGFYCSGDLISIDQDGYITVHGREKDQINRGGEKIAAEEIE…
>	B4WK27_0	dhb	]	SYADLNQRADQLAAGLQSLGITAGDRVIVQLPNIPEFFAVFFALTRLGALPVLALPAHRRTEIHSFLLKTEAAAYIIADSDGHFDYRALARTLMPEHGSLQHIIVVGQEQEFVALDQLYLQPLALSEPKAEAVAFFQLSGGSTGTPKLIPRTHADYLYSVRASAKICALAPESVYLAALPVSHNFPLSSPGSLGTLYAGGSVVLAHHPNPDETFALIAREQVTITALVPPLVPIWLDATATRSHDLSSLQILQVGGAPLAPEVARRISPILGCRLQQVFGMAEGLVCYTRLDDTEEVILHTQGLPISPADEILIVDNLDQPVSPGETGNLLTRGPYTIRGYYQAPEHNKRAFTPDGFYRTGDLVRLSPSGQIIVEGRAKEQINKGGEKISSKEIEQHLL…
>	B5C6A4_0	dhb	]	SYRQLNQAADNLACSLRRQGIKPGETALVQLGNVPELYITFFALLKLGVAPVLALFSHQRTELNAYAMQIAPTLVIADRQHTLFAGEDFLNTFVAEHRSVRVVLLRNDDGDHSLDAAMRQAAEDFTATPSPADEVAYFQLSGGTTGTPKLIPRTHNDYYYSVRRSNEICGFNEETRFLCAIPAAHNYAMSSPGALGVFLAKGTVVLATDPSATLCFPLIEKHQINATALVPPAVSLWLQAIQEWGGNAPLASLRLLQVGGARLSATLAARIPAEIGCQLQQVFGMAEGLVNYTRLDDSPERIINTQGRPMCPDDEVWVADADGNPLPPGEIGRLMTRGPYTFRGYFNSPLHNASAFDANGFYCSSDLISIDQDGYITVHGREKDQINRGGEKIAAEEIE…
>	B5CCU8_0	dhb	]	SYRQLNQAVDNLACSLRRQGIKPGETALVQLGNVPELYITFFALLKLGVAPVLALFSHQRTELNAYAMQIAPTLVIADRQHTLFAGEDFLNTFVAEHRSVRVVLLRNDDGDHSLDAAMRQAAEDFTATPSPADEVAYFQLSGGTTGTPKLIPRTHNDYYYSVRRSNEICGFNEETRFLCAIPAAHNYAMSSPGALGVFLAKGTVVLATDPSATLCFPLIEKHQINATALVPPAVSLWLQAIQEWGGNAPLASLRLLQVGGARLSATLAARIPAEIGCQLQQVFGMAEGLVNYTRLDDSPERIINTQGRPMCPDDEVWVADADGNPLPPGEIGRLMTRGPYTFRGYFNSPQHNASAFDANGFYCSGDLISIDQDGYITVHGREKDQINRGGEKIAAEEIE…
>	B5E3R8_0	A	]	TYGDLKADSDSLAAVIDQLGLPEKSPVVVFGGQEYEMLATFVALTKSGHAYIPIDSHSALERVSAILEVAEPSLIIAISAFPLEQVSTPMINLAQVQEAFAQGNNYEITHPVKGDDNYYIIFTSGTTGKPKGVQISHDNLLSFTNWMITDKEFATPSRPQMLAQPPYSFDLSVMYWAPTLALGGTLFTLPSVITQDFKQLFAAIFSLPIAIWTSTPSFADMAMLSEYFNSEKMSGITHFYFDGEELTVKTAQKLRERFPNARIINAYGPTEATVALSAVAVTDEMLATLKRLPIGYTKADSPTFIIDEEGNKLPNGEQGEIIVSGPAVSKGYMKNPEKTAEAFFEFEGLPAYHTGDVGTMTDEGLLLYGGRMDFQIKFNGYRIELEDVSQNLNKSRFIE…
>	B5EYI7_0	dhb	]	SYRQLNQAADNLACYLRRQGIKPGETALVQLGNVPELYITFFALLKLGVAPVLALFSHQRTELNAYAMQIAPTLVIADRQHTLFAGEDFLNTFVAEHRSVRVVLLRNDDGDHSLDAAMRQAAEDFTATPSPADEVAYFQLSGGTTGTPKLIPRTHNDYYYSVRRSNEICGFNEETRFLCAIPAAHNYAMSSPGALGVFLAKGTVVLATDPSATLCFPLIEKHQINATALVPPAVSLWLQAIQEWGGNAPLASLRLLQVGGARLSATLAARIPAEIGCQLQQVFGMAEGLVNYTRLDDSPERIINTQGRPMCPDDEVWVADADGNPLPPGEIGRLMTRGPYTFRGYFNSPQHNASAFDANGFYCSGDLISIDQDGYITVHGREKDQINRGGEKIAAEEIE…
>	B5FMJ7_0	dhb	]	SYRQLNQAADNLACYLRHQGIKPGETALVQLGNVPELYITFFALLKLGVAPVLALFSHQRTELNAYAMQIAPTLVIADRQHTLFAGEDFLNTFVAEHRSVRVVLLRNDDGDHSLDAAMRQAAEDFTATPSPADEVAYFQLSGGTTGTPKLIPRTHNDYYYSVRRSNEICGFNEETRFLCAIPAAHNYAMSSPGALGVFLAKGTVVLTTDPGATLCFPLIEKHQINATALVPPAVSLWLQAIQEWGGNAPLASLRLLQVGGARLSATLAARIPPEIGCQLQQVFGMAEGLVNYTRLDDSPERIINTQGRPMCPDDEVWVADADGNPLPPGEIGRLMTRGPYTFRGYFNSPLHNASAFDANGFYCSGDLISIDQDGYITVHGREKDQINRGGEKIAAEEIE…
>	B5MLF1_0	dhb	]	SYRQLNQAADNLACSLRRQGIKPGETALVQLGNVPELYITFFALLKLGVAPVLALFSHQRTELNAYAMQIAPTLVIADRQHTLFAGEDFLNTFVAEHRSVRVVLLRNDDGDHSLDAAMRQAAEDFTATPSPADEVAYFQLSGGTTGTPKLIPRTHNDYYYSVRRSNEICGFNEETRFLCAIPAAHNYAMSSPGALGVFLAKGTVVLATDPSATLCFPLIEKHQINATALVPPAVSLWLQAIQEWGGNAPLASLRLLQVGGARLSATLAARIPAEIGCQLQQVFGMAEGLVNYTRLDDSPERIINTQGRPMCPDDEVWVADADGNPLPPGEIGRLMTRGPYTFRGYFNSSQHNASAFDANGFYCSGDLISIDQDGYITVHGREKDQINRGGEKIAAEEIE…
>	B5MWF8_0	dhb	]	SYRQLNQAADNLACSLRRQGIKPGETALVQLGNVPELYITFFALLKLGVAPVLALFSHQRTELNAYAMQIAPTLVIADRQHTLFAGEDFLNTFVAEHRSVRVVLLRNDDGDHSLDAAMRQAAEDFTATPSPADEVAYFQLSGGTTGTPKLIPRTHNDYYYSVRRSNEICGFNEDTRFLCAIPAAHNYAMSSPGALGVFLAKGTVVLATDPSATLCFPLIEKHQINATALVPPAVSLWLQAIQEWGGNAPLASLRLLQVGGARLSATLAARIPAEIGCQLQQVFGMAEGLVNYTRLDDSPERIINTQGRPMCPDDEVWVADADGNPLPPGEIGRLMTRGPYTFRGYFNSPLHNASAFDANGFYCSGDLISIDQDGYITVHGREKDQINRGGEKIAAEEIE…
>	B5NI08_0	dhb	]	SYRQLNQAVDNLACSLRRQGIKPGETALVQLGNVPGLYITFFALLKLGVAPVLALFSHQRTELNAYAMQIAPTLVIADRQHTLFAGEDFLNTFVAEHRSVRVVLLRNDDGDHSLDAAMRQAAEDFTATPSPADEVAYFQLSGGTTGTPKLIPRTHNDYYYSVRRSNEICGFNEETRFLCAIPAAHNYAMSSPGALGVFLAKGTVVLATDPSATLCFPLIEKHQINATALVPPAVSLWLQAIQEWGGNAPLASLRLLQVGGARLSATLAARIPAEIGCQLQQVFGMAEGLVNYTRLDDSPERIINTQGRPMCPDDEVWVADADGNPLPPGEIGRLMTRGPYTFRGYFNSPQHNASAFDANGFYCSGDLISIDQDGYITVHGREKDQINRGGEKIAAEEIE…
>	B5NQB2_0	dhb	]	SYRQLNQAADNLACSLRRQGIKPGETALVQLGNVPELYITFFALLKLGVAPVLALFSHQRTELNAYAMQIAPTLVIADRQHTLFAGEDFLNTFVAEHRSVRVVLLRNDDGDHSLDAAMRQAAEDFTATPSPADEVAYFQLSGGTTGTPKLIPRTHNDYYYSVRRSNEICGFNEETRFLCAIPAAHNYAMSSPGALGVFLAKGTVVLATDPSATLCFPLIEKHQINATALVPPAVSLWLQAIQEWGGNAPLASLRLLQVGGARLSATLAARIPAEIGCQLQQVFGMAEGLVNYTRLDDSPERIINTQGRPMCPDDEVWVADADGNPLPPGEIGRLMTRGPYTFRGYFNSPQHNASAFDANGFYCSGDLISIDQDGYITVHGREKDQINRGGEKIAAEEIE…
>	B5NYE8_0	dhb	]	SYRQLNQAADNLACYLRRQGIKPGETALVQLGNVPELYITFFALLKLGVAPVLALFSHQRTELNAYAMQIAPTLVIADRQHTLFAGEDFLNTFVAEHRSVRVVLLRNDDGDHSLDAAMRQAAEDFTATPSPADEVAYFQLSGGTTGTPKLIPRTHNDYYYSVRRSNEICGFNEETRFLCAIPAAHNYAMSSPGALGVFLAKGTVVLATDPSATLCFPLIEKHQINATALVPPAVSLWLQAIQEWGGNAPLASLRLLQVGGARLSATLAARIPAEIGCQLQQVFGMAEGLVNYTRLDDSPERIINTQGRPMCPDDEVWVADADGNPLPPGEIGRLMTRGPYTFRGYFNSPQHNASAFDANGFYCSGDLISIDQDGYITVHGREKDQINRGGEKIAAEEIE…
>	B5PDH6_0	dhb	]	SYRQLNQAADNLACSLRRQGIKPGETALVQLGNVPELYITFFALLKLGVAPVLALFSHQRTELNAYAMQIAPTLVIADRQHTLFAGEDFLNTFVAEHRSVRVVLLRNDDGDHSLDAAMRQAAEDFTATPSPADEVAYFQLSGGTTGTPKLIPRTHNDYYYSVRRSNEICGFNEETRFLCAIPAAHNYAMSSPGALGVFLAKGTVVLATDPSATLCFPLIEKHQINATALVPPAVSLWLQAIQEWGGNAPLASLRLLQVGGARLSATLAARIPAEIGCQLQQVFGMAEGLVNYTRLDDSPERIINTQGRPMCPDDEVWVADADGNPLPPGEIGRLMTRGPYTFRGYFNSPQHNASAFDANGFYCSGDLISIDQDGYITVHGREKDQINRGGEKIAAEEIE…
>	B5PSU3_0	dhb	]	SYRQLNQAADNLACSLRRQGIKPGETALVQLGNVPELYITFFALLKLGVAPVLALFSHQRTELNAYAMQIAPTLVIADRQHTLFAGEDFLNTFVAEHRSVRVVLLRNDDGDHSLDAAMRQAAEDFTATPSPADEVAYFQLSGGTTGTPKLIPRTHNDYYYSVRRSNEICGFNEETRFLCAIPAAHNYAMSSPGALGVFLAKGTVVLATDPSATLCFPLIEKHQINATALVPPAVSLWLQAIQEWGGNAPLASLRLLQVGGARLSATLAARIPAEIGCQLQQVFGMAEGLVNYTRLDDSPERIINTQGRPMCPDDEVWVADADGNPLPPGEIGRLMTRGPYTFRGYFNSPQHNASAFDANGFYCSGDLISIDQDGYITVHGREKDQINRGGEKIAAEEIE…
>	B5QCK7_0	dhb	]	SYRQLNQAADNLACSLRRQGIKPGETALVQLGNVPELYITFFALLKLGVAPVLALFSHQRTELNAYAMQIAPTLVIADRQHTLFAGEDFLNTFVAEHRSVRVVLLRNDDGDHSLDAAMRQAAEDFTATPSPADEVAYFQLSGGTTGTPKLIPRTHNDYYYSVRRSNEICGFNEETRFLCAIPAAHNYAMSSPGALGVFLAKGTVVLATDPSATLCFPLIEKHQINATALVPPAVSLWLQAIQEWGGNAPLASLRLLQVGGARLSATLAARIPAEIGCQLQQVFGMAEGLVNYTRLDDSPERIINTQGRPMCPDDEVWVADADGNPVPPGEIGRLMTRGPYTFRGYFNSPQHNASAFDANGFYCSGDLISIDQDGYITVHGREKDQINRGGEKIAAEEIE…
>	B5RTF4_0	aad	]	YQQINQASNIVGNYLKETGIKKGDIVMIYAYRGVDLMIAVMGVLKAGATFSVIDPAYPPARQNIYLSVAKPRGLIGIEKAGILDSIVVDYIDKELDVITTIPQLKVNDDGSLVGGLLDGQSADCLQNYESFKDKATGVRVGPDSNPTLSFTSGSEGIPKGVLGRHYSLAYYFPWMSKQFNLSSKDKFTMLSGIAHDPIQRDMFTPLFLGAQLLIPTSDDIGTPGKLADWMAEYGATVTHLTPAMGQLLSAQATTAIPTLHHAFFVGDILTKRDCLRLQSLAENVYIVNMYGTTETQRSVSFFEIKSRKSDPVYLKNLKDVMPAGKGMHNVQLLVVNRYDSSQTCGVGEVGEIYVRAAGLAEGYRGLPDLNAAKFVTNWYVDPKKWTEQDEQNKSSAETW…
>	B5UI97_0	A	]	TYKQLKEDSDALAHWISSEYPDDRSPIMVYGHMQPEMIVNFLGCVKAGHAYIPVDLSIPADRVQRIAENSGAKLLLSATAVTVTDLPVRIVSEDNLKDIFFTHKGNTPNPEHAVKGDENFYIIYTSGSTGNPKGVQITYNCLVSFTKWAVEDFNLQTGQVFLNQAPFSFDLSVMDIYPSLVTGGTLWAIDKDMIARPKDLFASLEQSDIQVWTSTPSFAEMCLMEASFSESMLPNMKTFLFCGEVLPNEVARKLIERFPKATIMNTYGPTEATVAVTGIHVTEEVLNQYKSLPVGYCKSDCRLLIMKEDGTIAPDGEKGEIVIVGPSVSVGYLGSPELTEKAFTMIDGERAYKTGDAGYVENGLLFYNGRLDFQIKLHGYRMELEEIEHHLRACSYVEG…
>	B5UTY8_0	dhb	]	TYSELNKKVDRLAAGLLNLGIKKEDRVVIQLPNIIEFFEICFALFRIGALPVFALPSHRSSEISYFCEFGEASAYVISDKALGFDYRKLAREVKEKVPTLQHVIVVGEEEEFVNINDLYMDPVSLPEVQPSDVAFLQLSGGTTGLSKLIPRTHDDYIYSLRVSAEICNLNAESVYMAVLPVAHNYPMSSPGTFGTFYAGGKVVLATGGSPDEAFALIEKEKVTITALVPPLAMIWLDAASSRNADLSSLEVIQVGGAKFSAEVAKRIRPTFGCTLQQVFGMAEGLVNYTRLDDPEEFIIYTQGRPMSALDEVRVVDENDNDVQPGEVGSLLTRGPYTIRGYYKAEEHNARSFTKDGFYRTGDLVKVNEQGYIIVEGRDKDQINRGGEKVAAEEVENHLL…
>	B5UZX9_0	dhb	]	TYSEFDKKVDRLASGLLNLGIKQEDRVVIQLPNVIEFFEVCFALFRIGALPVFALPSHRSSEISYFCEFGEASAYVISDKALGFDYRKLAREVKEKVPTLQHVIVVGEEEEFVNISDLYIDPVPLPEVQPSDVAFLQLSGGTTGLSKLIPRTHDDYIYSLRVSAEICNLSAKSVYMAVLPVAHNYPMSSPGTFGTFYAGGKVVLATGGSPDEAFALIEKEKVTITALVPPLAMIWLDAASSRNNDLSSLEVIQVGGAKFSAEVAKRIRPTFGCTLQQVFGMAEGLVNYTRLDDPEEIIIYTQGRPMSALDEVRVVDENDNDVKPGEVGSLLTRGPYTIRGYYKAEEHNAQSFTKDGFYRTGDLVKVNEQGYIIVEGRDKDQINRGGEKVAAEEVENHLL…
>	B5VAV1_0	A	]	TYKQLKEDSDALAHWISSEYPDDRSPIMVYGHMQPEMIINFLGCVKAGHAYIPVDLSIPADRVQRIAENSGAKLLLSGTEVTVTDLPVRIVSEDNLKDIFFTHKGKTPNPEHAVKGDENFYIIYTSGSTGNPKGVQITYNCLVSFTKWAVEDFNLQTGQVFLNQAPFSFDLSVMDIYPSLVTGGTLWAIDKDMIARPKDLFASLEQSDIQVWTSTPSFAEMCLMEASFSESMLPNMKTFLFCGEVLPNEVARKLIERFPKATIMNTYGPTEATVAVTGIHVTEEVLNQYKSLPVGYCKSDCRLLIMKEDGTIAPDGEKGEIVIVGPSVSVGYLGSPELTEKAFTMIDGERAYKTGDAGYVENGLLFYNGRLDFQIKLHGYRMELEEIEHHLRACSYVEG…
>	B5VE77_0	aad	]	TYRDINRTSNIVAHYLIKTGIKRGDVVMIYSSRGVDLMVCVMGVLKAGATFSVIDPAYPPARQTIYLGVAKPRGLIVIRAAGQLDQLVEDYINDELEIVSRINSIAIQENGTIEGGKLDNGEDVLAPYVHYKDTRTGVVVGPDSNPTLSFTSGSEGIPKGVLGRHFSLAYYFNWMSKRFNLTENDKFTMLSGIAHDPIQRDMFTPLFLGAQLYVPTQDDIGTPGRLAEWMSKYGCTVTHLTPAMGQLLTAQATTPFPKLHHAFFVGDILTKRDCLRLQTLAENCRIVNMYGTTETQRAVSYFEVKSKNDDPNFLKKLKDVMPAGKGMLNVQLLVVNRNDRTQICGIGEIGEIYVRAGGLAEGYRGLPELNKEKFVNNWFVEKDHWNYLDKDNGEPWRQF…
>	B5XLX5_0	A	]	TYGQLKRDSDSIAAFIDSLALLAKSPVLVFGAQTYDMLATFVALTKSGHAYIPVDVHSAPERILAIIEIAKPSLIIAIEEFPLTIEGISLVSLSEIESAKLAEMPYERTHSVKGDDNYYIIFTSGTTGQPKGVQISHDNLLSFTNWMIEDAAFDVPKQPQMLAQPPYSFDLSVMYWAPTLALGGTLFALPKELVADFKQLFTTIAQLPVGIWTSTPSFADMAMLSDDFCQAKMPALTHFYFDGEELTVSTARKLFERFPSAKIINAYGPTEATVALSAIEITREMVDNYTRLPIGYPKPDSPTYIIDEDGKELASGEQGEIIVTGPAVSKGYLNNPEKTAEAFFTFKGQPAYHTGDIGSLTEDNILLYGGRLDFQIKYAGYRIELEDVSQQLNQSPMVA…
>	B5XZX9_0	dhb	]	SYRQFNQLVDNLACSLQRQGLKRGETALVQLGNVAEFYITFFALLRIGVAPVNALFSHQRSELNAYAAQIKPALLIADREHALFADDSFLHAFIAEHPSLRVALLRNDGGERDLATEINRPADNFVANPTPADEVAFFQLSGGSTGTPKLIPRTHNDYDYSIRRSNEICGINAETRYLNALPAAHNYAMSSPGSLGVFLAGGRVILAADPSATLCFPLIEQHQINVASLVPPAVSLWLQAIHEWGSNAQLQSLELLQVGGARLSATLAARIPAEIGCQLQQVFGMAEGLVNYTRLNDSPERIIHTQGCPMCPDDEVWVADADGNPLPRGEVGRLMTRGPYTFRGYYNSPQHNAEAFDAEGFYCSGDLISIDEDGYITVQGREKDQINRGGEKIAAEEIE…
>	B5YPU0_0	dhb	]	SYRELNQAADNLACSLRRQGIKPGETALVQLGNVAELYITFFALLKLGVAPVLALFSHQRSELNAYASQIEPALLIADRQHALFSGDDFLNTFVAEHSSIRVVQLLNDSGEHNLQDAINHPADGFTATPSPADEVVYFQLSGGTTGTPKLIPRTHNDYYYSVRRSVEICQFTQQTRYLCAIPAAHNYAMSSPGSLGVFLAGGTVVLAADPSATLCFPLIEKHQINVTALVPPAVSLWLQALTEGESRAQLASLKLLQVGGARLSATLAARIPAEIGCQLQQVFGMAEGLVNYTRLDDSAEKIIHTQGYPMCPDDEVWVADAEGNPLPQGEVGRLMTRGPYTFRGYYKSPQHNASAFDANGFYCSGDLISIDPEGYITVQGREKDQINRGGEKIAAEEIE…
>	B6HVW2_0	aad	]	TYRQINEASNILGHHLVRSGIQRGEVVMVYAYRGVDLVVAVMGILKAGATFSVIDPAYPPERQNIYLDVARPRALVNIAKATKDAGELSDIVRTFIDENLELRTEIPALALLDDGTLAGGSINGQDVFANDVALKSKPTGVVVGPDSIPTLSFTSGSEGRPKGVRGRHFSLAYYFPWMSETFKLTPDEKFTMLSGIAHDPIQRDIFTPLFLGAQLLVPAREDIQNEKLAEWMQKYGATITHLTPAMGQILVGGASAQFPALHHAFFVGDILIKRDCRSLQGLAPNVSIVNMYGTTETQRAVSYYEIPSYASNEGYLNNMKDVIMAGRGMLDVQMLVVNRYDPTRLCAIGEVGEIYVRAGGLAEGYLGSPELSAKKFLNNWFVNPEIWAEKDQAESRNEP…
>	B6JWU4_0	aad	]	TYRQIHEASNVLAHHLVKSGVQRGEVVMVYAYRGVDLVIAVMGVLKAGATFSVIDPAYPPARQIIYLSVAKPRALVVLKDAGVVSPTVVEYVEKNLDIRTFVPSLKLHDDGSVTGGEVNGSDILADTQSLRSKDTGVVVGPDSTPTLSFTSGSEGVPKGVRGRHFSLAYYFDWMSKEFSLTENDRFTMLSGIAHDPIQRDIFTPLFLGASLIVPTADDIGTPGQLAEWASKYQVTVTHLTPAMGQLLSAQAEEPIPSLHHAFFVGDVLTKRDCLRLQALAVNTAVVNMYGTTETQRAVSYFVVPSRSQDPTFLETQKEIIPAGRGMYNVQLLVVNRHDPHQICGIGEVGEIYVRAGGLAEGYLGNEELSKTKFLTSWFADPSKFKDNTPADAPWKPYWF…
>	B6ZP66_0	dhb	]	SYRELNQAADNLACSLRRQGIKPGETALVQLGNVAELYITFFALLKLGVAPVLALFSHQRSELNAYASQIEPALLIADRQHALFSGDDFLNTFVAEHSSIRVVQLLNDSGEHNLQDAINHPADGFTATPSPADEVVYFQLSGGTTGTPKLIPRTHNDYYYSVRRSVEICQFTQQTRYLCAIPAAHNYAMSSPGSLGVFLAGGTVVLAADPSATLCFPLIEKHQINVTALVPPAVSLWLQALTEGESRAQLASLKLLQVGGARLSATLAARIPAEIGCQLQQVFGMAEGLVNYTRLDDSAEKIIHTQGYPMCPDDEVWVADAEGNPLPQGEVGRLMTRGPYTFRGYYKSPQHNASAFDANGFYCSGDLISIDPEGYITVQGREKDQINRGGEKIAAEEIE…
>	B7GZ53_0	E	]	SYAEVGAQVAKVMYALKMQDLATGSVVAICLRKSPEHIYTALACALTGIIWLPVDMDSPPSRLNYLLTNSRADVVVSDSFIAGVQTLNINEILSATTKYKPSFNAEINRRPAYYLYTSGSTGTPKCVVLNNQATENTLQQTISEWKITTDDVIMAVTPFHHDMSVFDVFASMAVGATLVVPSFEQSKNAVVWANLVDRCKVTIWSSVPAIVDMLFSVAQKEQLQSLRLIAQGGDYIKPSLIAKLRQQLPNARLFSLGGPTETTIWSIWHEINEQDQEIIPYGKALENNRYFISDENLKPCQMGEVGTMYMTGLNLSNGYLLDGEINYKDFVDIQVSENETQTAFRMSDQGYFREDGNIIFAGREEGYLKIKGVRISAAEIENALTKNPYIHNCVV
>	B7GZJ6_0	dhb	]	SYIELDRLSTNLASRLAEKGLGKGDTALVQLPNVAEFYIVFFALLKAGVVMLNALYSHRQYELNAFIKQIQPKLLIGSRQHEVFSNNQFIDSLHEVNLSPEIILMFNHQATDFGLLDWIETPVETFVDFSSTPADEVAFFQLSGGSTGTPKLIPRTHNDYDYSVRASAEICGLNSNTRLLCALPAPHNFMLSSPGALGVLHAGGCVVMAPNPEPLNCFSIIQRHQVNMASLVPSAVIMWLEKAAQYKDQIQSLKLLQVGGASFPESLARQVPEVLNCKLQQVFGMAEGLVNYTRLDDSDEQIFTTQGRPISSDDEIKIVDEQYREVPEGEVGMLATRGPYTFCGYYQSPEHNSQVFDEDNYYYSGDLVQRTHDGNLRVVGRIKDQINRGGEKIASEEIE…
>	B7H5B2_0	dhb	]	TYSELNKKVDRLAAGLLNLGIKKEDRVVIQLPNIIEFFEICFALFRIGALPVFALPSHRSSEISYFCDFGEASAYVISDKALGFDYRKLAREVKEEVPNLQHVIVVGEEEEFVNINDLYMDPVSLPEVQPSDVAFLQLSGGTTGLSKLIPRTHDDYIYSLRVSAKICNLNAESVYMAVLPVAHNYPMSSPGTFGTFYAGGKVVLATGGSPDEAFALIEKEKVTITALVPPLAMIWLDAASSRNADLSSLEVIQVGGAKFSAEVARRIRPTFGCTLQQVFGMAEGLVNYTRLEDPEEIIIHTQGRPMSALDEVRVVDENDNDVQPGEVGSLLTRGPYTIRGYYKAEEHNARSFTKDGFYRTGDLVKVNEQGYIIVEGRDKDQINRGGEKVAAEEVENHLL…
>	B7HHC6_0	A	]	TYKQLKEDSDALAHWISSEYPDDRSPIMVYGHMQPEMIINFLGCVKAGHAYIPVDLSIPADRVQRIAENSGAKLLLSATAVTVTDLPVRIVSEDNLKDIFFTHKGNTPNPEHAVKGDENFYIIYTSGSTGNPKGVQITYNCLVSFTKWAVEDFNLQTGQVFLNQAPFSFDLSVMDIYPSLVTGGTLWAIDKDMIARPKDLFASLEQSDIQVWTSTPSFAEMCLMEASFSESMLPNMKTFLFCGEVLPNEVARKLIERFPKATIMNTYGPTEATVAVTGIHVTEEVLDQYKSLPVGYCKSDCRLLIMKEDGTIAPDGEKGEIVIVGPSVSVGYLGSPELTEKAFTMIDGERAYKTGDAGYVENGLLFYNGRLDFQIKLHGYRMELEEIEHHLRACSYVEG…
>	B7HK95_0	A	]	TYKQLKEDSDALAHWISSEYPDDRSPIMVYGHMQPEMIINFLGCVKAGHAYIPVDLSIPADRVQRIAENSGAKLLLSGTEVTVTDLPVRIVSEDNLKDIFFTHKGKTPNPEHAVKGDENFYIIYTSGSTGNPKGVQITYNCLVSFTKWAVEDFNLQTGQVFLNQAPFSFDLSVMDIYPSLVTGGTLWAIDKDMIARPKDLFASLEQSDIQVWTSTPSFAEMCLMEASFSESMLPNMKTFLFCGEVLPNEVARKLIERFPKATIMNTYGPTEATVAVTGIHVTEEVLNQYKSLPVGYCKSDCRLLIMKEDGTIAPDGEKGEIVIVGPSVSVGYLGSPELTEKAFTMIDGERAYKTGDAGYVENGLLFYNGRLDFQIKLHGYRMELEEIEHHLRACSYVEG…
>	B7HR46_0	dhb	]	TYSEFDKKVDRLASGLLNLGIKQEDRVVIQLPNVIEFFEVCFALFRIGALPVFALPSHRSSEISYFCEFGEASAYVISDKALGFDYRKLAREVKEKVPTLQHVIVVGEEEEFVNISDLYIDPVPLPEIQPSDVAFLQLSGGTTGLSKLIPRTHDDYIYSLRVSAEICNLSAKSVYMAVLPVAHNYPMSSPGTFGTFYAGGKVVLATGGSPDEAFALIEKEKVTITALVPPLAMIWLDAASSRNNDLSSLEVIQVGGAKFSAEVAKRIRPTFGCTLQQVFGMAEGLVNYTRLDDPEEIIIYTQGRPMSALDEVRVVDENDNDVKPGEVGSLLTRGPYTIRGYYKAEEHNAQSFTKDGFYRTGDLVKVNEQGYIIVEGRDKDQINRGGEKVAAEEVENHLL…
>	B7I461_0	dhb	]	SYIELDRLSTNLASRLAEKGLGKGDTALVQLPNVAEFYIVFFALLKAGVVMLNALYSHRQYELNAFIKQIQPKLLIGSRQHEVFSNNQFIDSLHEVNLSPEIILMFNHQATDFGLLDWIETPVETFVDFSSTPADEVAFFQLSGGSTGTPKLIPRTHNDYDYSVRASAEICGLNSNTRLLCALPAPHNFMLSSPGALGVLHAGGCVVMAPNPEPLNCFSIIQRHQVNMASLVPSAVIMWLEKAAQYKDQIQSLKLLQVGGASFPESLARQVPEVLNCKLQQVFGMAEGLVNYTRLDDSDEQIFTTQGRPISSDDEIKIVDEQYREVPEGEVGMLATRGPYTFCGYYQSPEHNSQVFDEDNYYYSGDLVQRTHDGNLRVVGRIKDQINRGGEKIASEEIE…
>	B7IN64_0	A	]	TYKQLKEDSDALAHWISSAYPDDRSPIMVYGHMQPEMIINFLGCVKAGHAYIPVDLSIPADRVQRIAENSGAKLLLSAAAVTVTDLPVRIVSEDNLKDIFFTHKGNTPNPEHAVKGDENFYIIYTSGSTGNPKGVQITYNCLVSFTKWAVEDFNLQTGQVFLNQAPFSFDLSVMDIYPSLVTGGTLWAIDKDMIARPKDLFASLEQSDIQVWTSTPSFAEMCLMEASFSESMLPNMKTFLFCGEVLPNEVARKLIERFPNATIMNTYGPTEATVAVTGIHVTEEVLDQYKSLPVGYCKSDCRLLIMKEDGTIAPDGEKGEIVIVGPSVSVGYLGSPELTEKAFTMIDGERAYKTGDAGYVENGLLFYNGRLDFQIKLHGYRMELEEIEHHLRACSYVEG…
>	B7IW62_0	dhb	]	TYSELDKKVDRLAAGLLNLGIKKEDRVVIQLPNIIEFFEICFALFRIGALPVFALPSHRSSEISYFCEFGEASAYVISDKALGFDYRKLAREVKEKVPTLQHVIVVGEEEEFVNINDLYIDPISLPEVQPSDVAFLQLSGGTTGLSKLIPRTHDDYIYSLRVSAEICNLNAESVYMTVLPVAHNYPMSSPGTFGTFYAGGKVVLATGGSPDEAFALIEEEKVTITALVPPLAMIWLDAASSRNADLSSLEVIQVGGAKFSAEVAKRIRPTFGCTLQQVFGMAEGLVNYTRLDDPEEIIIHTQGRPMSAHDEVRVVDENDNDVKPGEVGSLLTRGPYTIRGYYKAEEHNARSFTKDGFYRTGDLVKVNEQGYIIVEGRDKDQINRGGEKVAAEEVENHLL…
>	B7JFV5_0	A	]	TYKQLKEDSDALAHWISSEYPDDRSPIMVYGHMQPEMIINFLGCVKAGHAYIPVDLSIPADRVQRIAENSGAKLLLSAAAVTVTDLPVRIVSEDNLKDIFFTHKGNTPNPEHAVKGDENFYIIYTSGSTGNPKGVQITYNCLVSFTQWAVEDFNLQTGQVFLNQAPFSFDLSVMDIYPSLVTGGTLWAIDKDMIARPKDLFASLEQSDIQVWTSTPSFAEMCLMEASFSESMLPNMKTFLFCGEVLPNEVARKLIERFPKATIMNTYGPTEATVAVTGIHVTEEVLDQYKSLPVGYCKSDCRLLIMKEDGTIAPDGEKGEIVIVGPSVSVGYLGSPELTEKAFTMIDGERAYKTGDAGYVENGLLFYNGRLDFQIKLHGYRMELEEIEHHLRACSYVEG…
>	B7JNJ0_0	dhb	]	TYSELDKKVDRLASGLLNLGIKPEDRVVIQLPNVIEFFEMCFALFRIGALPVFALPSHRSSEISYFCEFGEASAYVISDKALGFDYRKLAREVKEKVPTLQHVIVVGEEEEFVNISDLYIDPVLLPEVQPSDVAFLQLSGGTTGLSKLIPRTHDDYIYSLRVSAEICNLSAESVYMAVLPVAHNYPMSSPGTFGTFYAGGKVVLATGGSPDETFALIEKEKVTITALVPPLAMIWLDAASLRNNDLSSLEVIQVGGAKFSAEVAKRIRPTFGCTLQQVFGMAEGLVNYTRLDDPEEIIIHTQGRPMSALDEVRVVDEYDNDVKPGEVGSLLTRGPYTIRGYYKAEEHNARSFTNDGFYRTGDLVKVNEQGYIIVEGRDKDQINRGGEKVAAEEVENHLL…
>	B7L8H7_0	dhb	]	SYRELNQAADNLACSLRRQGIKPGETALVQLGNVAELYITFFALLKLGVAPVLALFSHQRSELNAYASQIEPALLIADRQHALFSGDDFLNTFVTEHSSIRVVQLHNDSGEHNLQDAINHPAEDFTATPSPADEVAYFQLSGGTTGTPKLIPRTHNDYYYSVRRSVEICQFTQQTRYLCAIPAAHNYAMSSPGSLGVFLAGGTVVLAADPSATLCFPLIEKHQVNVTALVPPAVSLWLQALTEGESRAQLASLKLLQVGGARLSATLAARIPAEIGCQLQQVFGMAEGLVNYTRLDDSAEKIIHTQGYPMCPDDEVWVADAEGNPLPQGEVGRLMTRGPYTFRGYYKSPQHNASAFDANGFYCSGDLISIDPEGYITVQGREKDQINRGGEKIAAEEIE…
>	B7LLK6_0	dhb	]	SYRELNQAADNLACSLRRQGIKPGETALVQLGNVAELYITFFALLKLGVAPVLALFSHQRSELNAYASQIEPALLIADRQHALFSGDDFLNTFVAEHSSIRVVQLLNDSGEHNLQDAINHPAEDFTATPSPADEVAYFQLSGGTTGTPKLIPRTHNDYYYSVRRSVEICQFTQQTRYLCAIPAAHNYAMSSPGSLGVFLAGGTVVLAADPSATLCFPLIEKHQVNVTALVPPAVSLWLQALTEGESRAQLASLKLLQVGGARLSATLAARIPAEIGCQLQQVFGMAEGLVNYTRLDDSAEKIIHTQGYPMCPDDEVWVADADGNPLPQGEVGRLMTRGPYTFRGYYKSPQHNASAFDANGFYCSGDLISIDPEGYITVQGREKDQINRGGEKIAAEEIE…
>	B7M4S6_0	dhb	]	SYRELNQAADNLACSLRRQGIKPGETALVQLGNVAELYITFFALLKLGVAPVLALFSHQRSELNAYASQIEPALLIADRQHALFSGDDFLNTFVTEHSSIRVVQLHNDSGEHNLQDAINHPAEDFTATPSPADEVAYFQLSGGTTGTPKLIPRTHNDYYYSVRRSVEICQFTQQTRYLCAIPAAHNYAMSSPGSLGVFLAGGTVVLAADPSATLCFPLIEKHQVNVTALVPPAVSLWLQALTEGESRAQLASLKLLQVGGARLSATLAARIPAEIGCQLQQVFGMAEGLVNYTRLDDSAEKIIHTQGYPMCPDDEVWVADAEGNPLPQGEVGRLMTRGPYTFRGYYKSPQHNASAFDANGFYCSGDLISIDPEGYITVQGREKDQINRGGEKIAAEEIE…
>	B7MF06_0	dhb	]	SYRELNQAADNLACSLRRQGIKPGETALVQLGNVAELYITFFALLKLGVAPVLALFSHQRSELNAYASQIEPALLIADRQHALFSGDDFLNTFVAEHSSIRVVQLLNDSGEHNLQDAINHPAEDFTATPSPADEVAYFQLSGGTTGTPKLIPRTHNDYYYSVRRSVEICQFTQQTRYLCAIPAAHNYAMSSPGSLGVFLAGGTVVLAADPSATLCFPLIEKHQVNVTALVPPAVSLWLQALAEGESRAQLASLKLLQVGGARLSATLAARIPAEIGCQLQQVFGMAEGLVNYTRLDDSAEKIIHTQGYPMCPDDEVWVADAEGNPLPQGEVGRLMTRGPYTFRGYYKSPQHNASAFDANGFYCSGDLISIDPEGYITVQGREKDQINRGGEKIAAEEIE…
>	B7MRN2_0	dhb	]	SYRELNQAADNLACSLRRQGIKPGETALVQLGNVAELYITFFALLKLGVAPVLALFSHQRSELNAYASQIEPALLIADRQHALFSGDDFLNTFVAEHSSIRVVQLLNDSGEHNLQDAINHPAEDFTATPSPADEVAYFQLSGGTTGTPKLIPRTHNDYYYSVRRSVEICQFTQQTRYLCAIPAAHNYAMSSPGSLGVFLAGGTVVLAADPSATLCFPLIEKHQVNVTALVPPAVSLWLQALAEGESRAQLASLKLLQVGGARLSATLAARIPAEIGCQLQQVFGMAEGLVNYTRLDDSAEKIIHTQGYPMCPDDEVWVADAEGNPLPQGEVGRLMTRGPYTFRGYYKSPQHNASAFDANGFYCSGDLISIDPEGYITVQGREKDQINRGGEKIAAEEIE…
>	B7N9K1_0	dhb	]	SYRELNQAADNLACSLRRQGIKPGETALVQLGNVAELYITFFALLKLGVAPVLALFSHQRSELNAYASQIEPALLIADRQHALFSGDDFLNTFVAEHSSIRVVQLHNDSGEHNLQDAINHPAEDFTATPSPADEVAYFQLSGGTTGTPKLIPRTHNDYYYSVRRSVEICQFTQQTRYLCAIPAAHNYAMSSPGSLGVFLAGGTVVLAADPSATLCFPLIEKHQVNVTALVPPAVSLWLQALTEGESRAQLASLKLLQVGGARLSATLAARIPAEIGCQLQQVFGMAEGLVNYTRLDDSAEKIIHTQGYPMCPDDEVWVADAEGNPLPQGEVGRLMTRGPYTFRGYYKSPQHNASAFDANGFYCSGDLISIDPEGYITVQGREKDQINRGGEKIAAEEIE…
>	B7NLV5_0	dhb	]	SYRELNQAADNLACSLRRQGIKPGETALVQLGNVAELYITFFALLKLGVAPVLALFSHQRSELNAYASQIEPALLIADRQHALFSGDDFLNTFVAGHSSIRVVQLHNDSGEHNLQDAINHPAEDFTATPSPADEVAYFQLSGGTTGTPKLIPRTHNDYYYSVRRSVEICQFTQQTRYLCAIPAAHNYAMSSPGSLGVFLAGGTVVLAADPSATLCFPLIEKHQVNVTALVPPAVSLWLQALAEGESRALLASLKLLQVGGARLSATLAARIPAEIGCQLQQVFGMAEGLVNYTRLDDSAEKIIHTQGYPMCPDDEVWVADAEGNPLPQGEVGRLMTRGPYTFRGYYKSPQHNASAFDANGFYCSGDLISIDPEGYITVQGREKDQINRGGEKIAAEEIE…
>	B7PZD5_0	E	]	RDTRLRVVAFGGEDCPSVAMLKRWSGIGNTTEFYNLYGTTEVSCWSTCHRIDLVTTRDAKYVPLGDPLDATVLEVRNELGEVISEGDGLLFIGGLNKQCLVGNETWDQIGPSYLRNSGDLVHASGGVLTFLGRRDSNFKYNNRLVHCALLTKTLLSSGPVETC
>	B8DEG2_0	A	]	SYKELKRQSDAFGSFLLNNLNTDKEKPIIVYGHMSPLMLIAFLGSIKSGRAYVPVDVSMPVERIEQIKKAADPSMFICTEELPSNLTITGCPVLSQEQLMDALEKHFDEVPDKAECVKNDDNYYIIYTSGSTGNPKGVQISQNNLVSFSNWILQDFSLRQGLRFLNQAPFSFDLSVMDLYPSLLSGGTLVPLDKTITANMKDLYREIPAQNFDVWVSTPSFADLCLLDENFNQENNPSLTRFLFCGEVLAKKTATELLDRFPDAVIYNTYGPTEATVAVTQVKVTRELIEAYPSLPLGVIKPDMRLHIVDQETGEILPEGEKGEIILIGASVSKGYLNEPEKTDQVFFDYKGYQAYHTGDSGIIKDGYLFFQGRLDFQIKLHGYRIELEDIENNLKKVS…
>	B8M109_1	aad	]	AQQIAQAFDSPRSNLTGRIVPVLLSQSVELYITWLAVLKSGAAFCPLSTDVPEDRICFILNDVSADVIVTNSAFKDKVANGADISLILVDKVDLQAASSIWQEPTLAPEDVAYVMYTSGSTGRPKGVAISHRAATQSVLAHNNLIPPFKRFLQFASPTFDVSVFEIFFPWFRGATLIGSERSNMLFDLPRIISKMQVDAAELTPTVAGELLRNRQSVPSLTVLLTIGEMLTKRVVEEFGASTMQDGILYGMYGPTEATIHCTAAPNFQSESRVNLIGRPFETVSAFVISLEDSPDIPSEPVTLPIGQIGELAVGGPQLAIGYINRPTENLKAFIRSKKYGRLYRTGDKARLLPNGEIECFGRVSTGQIKLRGQRVELGEIESIISMAPRIRSTVV
>	B8M109_2	C	]	TYGELNSRSNRLAHYLLSSGISSGDLVAIILDKSIELYVAILAVIKIGVGYVPLTPVTPFERIRAILNETVPKTCVVDSGLLSQLKSLDWLSTLEPQNVNMEQYSDANIILSHHSSNISYVVYTSGSTGKPKGVAITHHNLQSNIATLAEIYPVKPDSKILQACSQAFDVSVFEIFFAWNTGMTLCSATNDIMFRDIEAVIRNMHITHLSLTPTVAALIRPENVPEVGFLVTAGEGLTAKVHREWAGNGLYQGYGPCETTNICTVKPNVSQLDDLRNIGKPFKNTSAFVISDSSTFTILPRGSVGEFCFGGDQVGKEYIEQADLTKEKFIEHPKFGRLYRSGDFGRLLADGSLMFTGRRDDQVKLRGQRIELGEINSTILCHAQAQDCM
>	B8M109_3	V	]	TYLELNQMGNRVARLLQSLNLRQSSLIAICFDKCPQAYFAILGILKSGHAYVALDPTAPLARKQFIIEDSGARVVLYASDKNDDLQQLTGTEVIAMDMAGLLDGISSDPPVLSKPIDPQDTCYCLYTSGTTGTPKGCEITHENAVQAMQAFTRLFSPNWNEDSKWLQFASFHFDVSVLEQYWSWSMGICVTSCPRDVLFQDLPGTIDRLQITHIDLTPSLAKLVTPEEVPSLCKGVFITGGEALKQEILDAWGKHRVIYNGYGPTEVTIGCTMLPRMDENSKSSNIGPQFDNVGSYVLQPGTNVPVLRGCMGELCVSGVLVGRGYINRPELTQEKFQYLDGSKRERFYRTGDLVRILYDDSFQFNGRIDDQVKLRGQRLELGEINSVIQEASDNVSEV
>	B8M139_0	aad	]	TYARLDAEVDALAGRLRGYGVGRNVQAGVLLPRCAHYVIACLAILRAGGAFLALELAYPPDLLSDVIEDAKPAVVITHSTERSKVVKQVSVICLDQQQLSTELNGNAKDSGPLPADDDLDRLAFVSYSSGTTGKPKGIANPHRAPVLSYNLRFLVQDVKPGDRVACNVFFIWEIIRPLLRGATVVVVPDEVSYDPAALVDLLAAKRVTETLMTPTLLATVLASNPDIKSRLPELRTLWFNGEVVTTDLAGRSMKALPHTRLLNCYSACETHEIACGDIREMYDKDSLYCPVGPPMDPEHTYILDEQGKRITTNEVGELFIGGSMLAWGYINRPETTAEAFSPNPYDTTPGARMYKTGDRARILPSGVLEISGRVGTMIKLRGYSVVPGKVESEILKHFA
>	B8M7P6_0	aad	]	TYKQIYEASNTLAHYLHDAGITNDDVVMIFAHRSVDLVVAIMGTLSSAATFTVLDPAYPPARQKIYLEVAQPRALINIGRATDEAGPLAPVVRNYIDDELHLKAEVPSLRIGDDGTLSGGEIDGKDVFSEARQKASGPPPTQVGPDSHPTLSFTSGSEGRPKGVLGRHYSLCRYFGWMAEHFGLSSESKFTMLSGIAHDPIQRDVFTPLFLGAQLLVPSRSDIAHERLAEWMAKYSPTVTHLTPAMGQILVGGASATFPSLKSAFFVGDVLTTRDCKALRALAENVNIINMYGTTETQRAVSYYYIKSRAEDPHGMDHLKDTVPAGRGMQNVQLLVVNREDRNKLCGVGETGEIYVRAAGLAEGYRGDQALNDLKFIQNWFVDNNKWVEADQKNNKGEP…
>	B8MM62_1	aad	]	TYFELNHLAKALASHLVDQGVRPEEMAAVCMDKSKWAVIAMLAILYAGGTVVPLGVQHPVSRITDILIDSEAILILVDTQQAIRLADVKKPKIVVDEKLFHSIAELATQQPLQSKAEPGNAAWVIYTSGSTGQPKGVLLEHAALCSSMIAHGAVFDMGAHARVFQFAAYTFDAAIQENFATLLHGGCICIPSEDERMNNLTQAIISRNADYIGLTSSTASLILPNELPHVKQLVLFGEPVKASVVEAWLGYAKILNGYGPTECSIFSSVSKPFEDVRSQISNIGFVTIGNFWVVNSTDMNRLCPIGCPGELLIEGPLLARGYVNDPVKTNNAFIIDPTFIGELNLGSGRRMYRTGDIVQQNSDGSLTYLGRRDTQVKIRGQRLDVGEVEY
>	B8MM62_2	C	]	TYEELDRHAKRMSSYLMSIGVVPDMLVGMCMDKSKWASVAVLAVLYAGGAVMPLGVQHPLPRIATILSDSCCAIILSDKQQRARLEGMTTHVIEVEQMLQSPTEPSEQSICTTVRPEHAGWVIYTSGSTGNPKGVILQHKALCSGIKGHSARFKFDTSTRQFQFGAHTFDITIQEICSTLINGGVVCVPSEHQRMNELSATIAAMRVNFLGLTSTSASLIDPRDTPTVKTLTLFGEAVKSSVVETWLPYAEVINVYGPSECTIHSVCSPAIKDKKDSLNIGYPLNGAVWVVDPTDYHCLCPIGAPGELLIEGPALARGYLNDPEKTKAAFVEDAAFVEKFGSPVGARRIYRTGDLVRQNTDGSLTYLGRRDTQVKIRGQRVDVAEIE
>	B8MM62_3	V	]	TYHELETLAQALGQRLRSLGVEPDAMVGVCMNKSKWAAVAMLAILHSGGGVLPLGVQHPLSRIKDILVDTAASIVLTDHQQARRLHNLASSTIVIDELLFQDLDVPAGQKVLSNVKPHNIAWVIYTSGSTGTPKGVLLEHRSLSSSIQGHGPAFGLNKDTRMFQFAAYTFDVSIQETLSTLIYGGCVCIPSEEQRMGALTETINHFKVNLLGLTSSTASLLRPAEIPTVRKLVLFGEAVKPSVVEAWSSIGVLSSYGPSECSMHSTCSEPLTSRQEASNIGRPFSGNIWIADPKDYNRLVPVGAPGEILIEGSLLARGYLNDPIKTQASFITDPDFVQYLGLEPGPRMYRTGDIARQNEDDTQIKVRGQRLDVGEVE
>	B8MMN1_0	F	]	TYGQIDRYSSFLAKILKDMSGQLHEFIPLCFEKSRWTIVAVLAVMKAGRTFVMMDPTIPLARLRNMREQVGAKTMLSSRKQHRLSTSIISEGKPLVVEEDTFVQVTNQEAVPELPPVSSDTLMYIIFTSGSTGTPKGVKISHETYTSSAIPRAKAVGYTEDSRVLDFASYAFDVSIDSMLLTLANGGCLCIPSDEDRMNDINGVIRKMRVNYAGITPSVARILESDVIASLSGLGLGGEAASARDVMIWGQETRIIIGYGPCECTIGCTVNSSAATGRDYISIGTGNGAAIWIVDPNNHEKLMPVGAVGELLIEGPIVGQGYLNDPEKTAAAFIEGPKWLLVGHGNYAGRRGRLYKTGDLGKYDPDGSGGIVFAGRKDTQVKLRGQRVELGEIESQLK
>	B8MPF5_0	F	]	SYCELEDRSNRLAHELRQKGISSESTVACIFEKSLWTVVSMIGIMKAGGVCVPIAASDPPARKAALISKADAKMVLTSSVEHVNLIDCASDVFVVSAESVSNLPEISACYDCGRSSPDNLAYLLFTSGSTGLPKGVMLEHKSLASSLCCIIQRLGLNPHSRTLQFASYVWDVSIGEIFGTVLSGGCLCIPSEEARESNLTGYIQSKKVNCAWLTPTVLRTLEPDDVPSLQLLLSVGEAVSPEASSTWGKSLRLINGWGPCEASILSTIAEITPDSPYPKSIGTPLNCATWIVNTRNINEISPIGAVGEILIEGPGVARGYLKDDAKTKISFVKPPLWAPTRGGTARHFYRTGDLAKYNMDGSIHFVGRKDHQVKIRGQRLELGEVESVLAGCSQVRDVF
>	B8N3B0_0	aad	]	TYKQINEASNILAHHLVQSGIERGEVVMVYAYRGVDLVVAVMGILKAGATFSVIDPAYPPERQCIYLDVARPRALINIEKATKDAGELSEKVRSFINENLELRTEVPALALHDDGSLLGGSINGQDVLANQVPLGSKPVGVVVGPDSIPTLSFTSGSEGRPKGVRGRHFSLAYYFDWMSETFKLTPNDRFTMLSGIAHDPIQRDIFTPLFLGAQLLVPAREDIQNERLAEWMREYGASVTHLTPAMGQILVGGASAQFPALHHAFFVGDILIKRDCRSLQGLAPNVNIVNMYGTTETQRAVSYYEIPSYSSNEGFLDTMKDVIPAGRGMVDVQMLVVNRFDPSRICAIGEVGEIYVRAAGLAEGYLGSPELNEKKFLKNWFVDPQFWVQKDQAQSQSAN…
>	B8ZQ14_0	A	]	TYGDLKADSDSLAAVIDQLGLPEKSPVVVFGGQEYEMLATFVALTKSGHAYIPIDSHSALERVSAILEVAEPSLIIAISAFPLEQVSTPMINLAQVQEAFAQGNNYEITHPVKGDDNYYIIFTSGTTGKPKGVQISHDNLLSFTNWMITDKEFATPSRPQMLAQPPYSFDLSVMYWAPTLALGGTLFTLPSVITQDFKQLFAAIFSLPIAIWTSTPSFADMAMLSEYFNSEKMPGITHFYFDGEELTVKTAQKLRERFPNARIINAYGPTEATVALSAVAVTDEMLATLKRLPIGYTKADSPTFIIDEEGNKLPNGEQGEIIVSGPAVSKGYMKNPEKTAEAFFEFEGLPAYHTGDVGTMTDEGLLLYGGRMDFQIKFNGYRIELEDVSQNLNKSRFIE…
>	B9B879_0	dhb	]	SYRTLAAEAERAAGALIACGIAPGDRVVVQLPNCVAFFAVTFALFRIGALPVFALPAHRRREIGEFCRHAGAVAYVAAERHDGYDYRALANEIRDDAPTLRHALFTEPGNARIALPDGPRDVELPPAPGAHEIAFLQLSGGSTGTPKLIPRTHDDYLYSVRESARICGLTERSVYLAALPAAHNYALSSPGSLGVFHAGGTVVLSDGASPDVAFSLIERERVTVAALVPPLVPVWLAAAGQRRDALASLELVQVGGARFDPALAARAADGFGAQLQQVFGMAEGLVNYTRLDDPRDVVIGTQGRPISPDDEIRIVDDDDRPVEAGEVGHLLTRGPYTIRGYYNAAAHNARAFTPDGFYRTGDRVRLTASGHLVVEGRAKDQINRGGEKISAEEIENLLL…
>	B9CQP8_0	A	]	TYKELDEASSKLAHQLQDVKKPMVLYGHMSPYMIVGMLGAIKAGCGYVPIDTSVPEERVKMIIEKVQPEFFFNTSDETLEQSIGKEISIKDIQDSQDPVIFDSQMKYNDVVYTIFTSGSTGEPKGVQIEYASLVEFAEWMVSLNGAGQGQEWLNQAPFSFDLSVMAIYPCLTSGGTLNLVDKDMIKKPKLLNEMLMNTSINVWVSTPSFIEMCLLLPNLNEKQYNSLNHFFFCGEILPHRTAKALVSRYPSATIYNTYGPTEATVAVTSIQITQEVLEQYNPLPVGVSRPGTTLSTTDEGELVIEGQSVSLGYLKNEEKTTAVFNFEDGSRTYHTGDKAKEDGLWFIQGRIDFQIKLNGYRMELEEIETQLRQSQYVREAIV
>	B9D619_0	orn	]	KRIGIVMEHGVQMIGAILAVLKRGCSYIPVEPFFPEERIEFMMKDAGADAVLADARHSQKVDKFNLIEINDDVAMLGTNDECEAAPDDVAYVLYTSGSTNLPKGIAVTNKNVCAYARAFKSEFNINEADTMLQHSVCSFDIFVEEVFASLLNGAALAIPSNQTKSDIGALMKFVRKNNVTIISGFPYLLLEINGLAKIPKCLRLLISGGDVLRAKYVDKLLNKIDVYNTYGPSETTVCASYYRCNDAPALKDGTFPIGKAILGTRIEILNKKMQPVKEGETGEICISGEGVSAGYVGDRKAENRAFIRRADGSVIYRSGDLGYVLPDGNLAFLRRKDTQVMIFGKRVETTEVENVLCRCSQIKKAVV
>	B9DIY4_0	A	]	SYKELDELSDQLASLIQDSKKPVILYGHMSPFMVVGMIAGIKAGCGYVPIDTSVPNERTAMIIDKTEPEFIFDTSDETFEFKQGKVLTIEGVQNTSTPEVFESHMKPEDVVYTIFTSGSTGEPKGVQIQYTSLIEFAEWMKDLNQLGKGQEWLNQAPFSFDLSVMAIYPCLFTGGTLNLVDKDMIKKPKLLNDMLQKTPINVWVSTPSFIEMCLLLPTLDEKQYPSLKEFFFCGEILPHRTAKALVERFPSATIYNTYGPTEATVAVTSIQITPEILEKYSTLPVGQARPGTTLSTTDEGELIITGNSVSVGYLKNKEKTQEVFSTSEDTRSYRSGDRAKFEDDQWFIQGRIDFQIKMNGYRMELEEIETILRQSSWVREAVV
>	B9IUW2_0	A	]	TYKQLKEDSDALAHWISSEYPDDRSPIMVYGHMQPEMIINFLGCVKAGHAYIPVDLSIPADRVQRIAENSGAKLLLSGTEVTVTDLPVRIVSEDNLKDIFFTHKGKTPNPEHAVKGDENFYIIYTSGSTGNPKGVQITYNCLVSFTKWAVEDFNLQTGQVFLNQAPFSFDLSVMDIYPSLVTGGTLWAIDKDMIARPKDLFASLEQSDIQVWTSTPSFAEMCLMEASFSESMLPNMKTFLFCGEVLPNEVARKLIERFPKATIMNTYGPTEATVAVTGIHVTEEVLDQYKSLPVGYCKSDCRLLIMKEDGTIAPDGEKGEIVIVGPSVSVGYLGSPELTEKAFTMIDGERAYKTGDAGYVENGLLFYNGRLDFQIKLHGYRMELEEIEHHLRACSYVEG…
>	B9NWL8_0	E	]	TYSQLNTEVDALAQILHHAGAKRGNRVAVFLERSDRSIISILAILKLGCTYIPLDSSYPNKYIENIQRETKFGFAITQSSLQEHLDGIECCIIDVAQRPNETLDRIVDIPIAQVEPKDEFAILYTSGTTGQPKGAIYNHSSPLNKFCWMWSFFKFDEDDVFLQRTSVSFSPSLWELFGALLIGRKTVIVPDSIVKDPRLLIQTIDAENVTFMGVVPALLRMMFSVDEQLLSSLGKLRYISCSGEPMQIDLYQKIRHVLSDVRLFNDYGSTEMNAVGYSEITEQSTKSKNFPIGKPISNVHYYILDSNLDLVPPFMTGNLYVGGTSLLNGYVGGKDVPFIEDPIRKSEVQYFKSGDKARFLSDGKIELVGRDDFVVKIRGMRVSLYQVETAIKSCPGVSD…
>	B9SDD9_0	F	]	RPRIIGIYIPQSVDYIISVLSILRCGEAFLPLDPTWPIDRVLSIIHSSNTHLVITSSGFNDSNWLVQSVSCRVLCFNIEESIEGCVDVLPLAWPCEKENKRLFCYLMYTSGSSGKPKGVCGTELGLLNRFLWMQELYPLLGEEVLLFKTSISFIDHLQEFFGAMLTATTLVIPPFSQLKKDPFSLLHFLQVYSINRLIAVPSLIRAILPALQSQCNMQIQRSLKLLVLSGEIFPLSLWDVLSDLLPRTSILNLYGTTEVSGDCTYFDCKRLPMILEKEALTSVPIGVPISNCDVVLVAETATCDQGEICVSGPCVCSGYSSNLAVMPSDSVKLHKNLICNCVVDNCGSHVYYRTGDFAQRLQCGDLVFLGRTDRTIKVNGNRVALEEVENTLRGHPAVV…
>	B9T920_0	F	]	SYAQLNRRVNRLAHHLIALGVRPETPVGVALERSTGMIVGLLAILKAGGAYVPLDPDYPQERLAAMIADSGMPLLLTQTSAVARIPAPAGLHVLNTDTLDLSSRDDRNPAVAQHSAALAYIIYTSGSTGKPKGIGITHATLAEHSQVARDYFGLTRADRMLQFSTINFDGFVEQLFPALTCGAAVVLRGPALWDSATFRHELLVRGITIADLPTAYWHMLAQDFARLPVAQRQYGALRQVQATGEAMPPDGVQAWRDAGLAHVKLLNSYGPTETVVTAVTQDCRAYVHGDLPLPAQMPIGQPLAGRHCYVLDANLALSPPGVPGELYIGGALLARGYLGRAGLSAERFVADPFDGAGGRLYRTGDLARWNGAGQLEYLGRTDHQVKIRGFRIELGEIEA…
>	B9T959_1	dhb	]	MYGTTETTVHATFARVGRPSPAAGDNLIGRPLADLTALVLDERLRLCPTGVMGDLYLAGPGLARGYRGRPGLTASRFLANPFGRVGERMYRTGDLAIRQADGTLLFRGRADEQVKIRGYRIEPGEIEAALLGIPAIAQAAV
>	B9T959_2	F	]	YLPLDPNQPDTRLASILSDARTAGIVAPEGVARRLSEPLRSLSLAMPSLATAPSSIRAALRRQGSPEQVAYLIYTSGSTGEPKAVAVSHRAAMHSLRAREHLYPDAPGVVCLTAPLTFDISVAQIFATLGRGGTVVLGVDPAGFHSLAPRWRGAVRTVMLASSAYAAALAEDDAPFGANLTRVIVGGDALQPSLVRRHYERRADVALFNEYGPTEATIFSTAALIATADETPPIGAPILGTRLYLLDERLEPCRPGETGELYIAGDSLARGYWRRPGLTATRFIASPFQPGERLYRTGDLASRRADGQFVFEGRVDDQLKVRGVRIEPGEIAAALQRASGVEQA
>	B9TBD3_0	T	]	YATLNTRANQLAHYLIATGVGPEQRVGLACRRGMDLIVAMLAVLKAGAAYVPLDLDYPPERLAYIAADSGIVMLLAHSSAAQGLQQLTARTVVFDTLDLSASSAANPQLHCHADNLAYVIYTSGSTGKPKGAQLTHRNVLRLLDGSEDLFHFGPQDVWTLFHSHAFDFSVWEIFGALCCGGRLVLVPFMVSRAPGEFLALLRRERVTVLNQTPSAFAQLMQAPGLYDGAALGLRVVIFGGEALDPETLRPWMDRFGDQMPQLVNMYGITETTVHVTYRLVTRADLGAGSSPIGGALPDLGLHVLDAQLNPVPLGVPGELYVSGAGLARGYLRRAGLTASRFVANPFSMDGERLYRSGDLARWNVQGQLEYLGRVDDQVKIRGFRIELGEIEARLRALPG…
>	B9TEP5_0	F	]	MQQQEITAMQATPSTWRLLFEAGWKGASNFKVLTGGEALPQNLAEELCAAAGSVWNMYGPTETTVWSTVARVQPGVPVTLGKPIANTVLRIADAAGADTAVGVPGELLIGGEGVTLGYWRRPELNAERFLVKDGVRYYRTGDLVRLTASGALVYLGRMDNQVKLRGYRIELGEIESRLAELREIAEAAV
>	B9TFR1_0	F	]	MLRAYGVRAETRVGLHAGRGCAFVLGVLAVLKAGGVYVPLDPALPDERLAGQLKDSGAALLLSAGGATWNTSLPQLPLAAPDATQCGAITPYPVHARQGAYLIYTSGSTGRPKGVLVTHGALANYVQGVLAKLALPAPGAQLAMVSTVAADLGHTTFFGALCGGHTLHLISSERAFDPDRFAAYMREQAIDVLKIVPSHLQALLHAAHAQDVLPRQRLVLGGETTSPPLLERVRALRPGCAVINHYGPTETTVGILTHAAADGLDGGATLPIGLPLPNSEAWVLDAELNPVPAGVAGELYLGGHGIARAYIGRPGLTAERFIAHPFDAAGARLYRTGDRVRQLAGGAIEFLGRVDDQVKIRGYRVEPREVAAVLAKLDGVAAA
>	B9W763_0	aad	]	TYQQINQASNVVGNYLKETGIKKGDIVMIYAYRGVDLMIAVMGVLKAGATFSVIDPAYPPARQNIYLSVAKPKGLIGLEKAGTLDQLVVDYINNELDVISTIPQLKVQDNGILVGGKIEGADNDCLDDYQKFKDHPTGVIVGPDSNPTLSFTSGSEGIPKGVLGRHYSLAYYFPWMAKRFGLSDKDKFTMLSGIAHDPIQRDMFTPLFLGAQLLVPTADDIGTPGKLADWMAKYGATVTHLTPAMGQLLSAQATTAIPSLHHAFFVGDILTKRDCLRLQSLAENVFIVNMYGTTETQRSVSYFEIKSRKADPTYLKNLKDVMPAGTGMQNVQLLVVNRNDRSQTCGVGEVGEIYVRAAGLAEGYRGLPDLNAAKFITNWYVNPEKWIEQDEANKKPNET…
>	C0MBD6_0	A	]	SYGQLKEDSDSIAALIESLKLGEKSPVLVFGAQSYDMLASFVALTKTGHAYIPVDVHSAPERVLSIIEIAQPSLIIAIEELPVSIDAIRVVSLAEIEAAKAAKAAFTMTSPVKGDDNYYIIFTSGTTGQPKGVQISHANLLSFTNWMIEDAEFAIPERPQMLAQPPYSFDLSVMYWAPTLALGGTLFALPKEMVSDFKRLFSTIAELPIGIWTSTPSFADMAMLNDDFCQEKMPRLTHFYFDGEELTVSTARKLFERFPDARIINAYGPTEATVALSAISITKDMIETYTRLPIGYPKPDSPTYIIDEAGNALEPGQQGEIIVTGPAVSKGYLNNPEKTAEAFFTFNGMPAYHTGDLGSFTEDNVLLYGGRLDFQIKYAGYRIELEDVSQQLNQSPLVE…
>	C0WNF8_0	A	]	TYLDLKHYSDALAKHIDAMKLPANQPIMVFGGKSFEMIATFIAIVKTGHSYIPVDVDSPDERLVLINSIAKPVAVVAVEDLPVSLGTVPVITKKELGNIFLEREDYQVTHPVEGDQTFYIIFTSGTTGVPKGVEISYHNLMSFVDWMVGSDFQLPDDLQMLQQPAYSFDLSVMSLYPTLFKGGTLHVLSKKITDNFLVLFTTLPTLPINVWVSTPSFINICLLEPTFNAENYPALTDFLFCGEELTARTAKMLKKKFPKAHVFNTYGPTEATVAMTQIEITDEVIQKFDRLPIGYVKNGMHIRIIDDDGHVVSDGTQGELEIYGSSVSKGYINNPEKTKRVFSTLNDQPAYKTGDVATVRQDGLIQYYGRKDFQVKINGYRVELEDVAILVDKQKYVKQ…
>	C0WW04_0	A	]	SYGDLYHYSNALAAWLDQQNLPANSPILIYGDHQFEMMASFIGCLKAGHAYIPVETDSALPRVKSILTTAAPQMVLAVDDFPADELDFAGTVVNHDQLVDLLHQEVDYQLDHFVDGDDLFYILFTSGTTGSPKGVEITHTNICSFASWMVSDAFNLPHNQTFLGQPPFSFDLSNMYWLPALLTGSTIKALPRTVVQNFGQLFTVVPKLGVSVYVSTPSFVDMLLLSPDFNQEKMPELKYFLFCGEELTVSTAKRLFTNFPDAHIFNTYGPTEAAVAITSVEITKEMVATAKRLPIGYDKPNVTTSIWDDGKEVTEPNVHGEIIIAGESVAPGYMNNPEKTAANFFKLNGVQAYRTGDAGYIDEDGMRHIIGRMDFQIKLHGFRIELDEVRSSLELSQYV…
>	C0X7G5_0	A	]	TYGELKEKSDNLAAYLAELKTDKSAIVVYGELDFEMIVSFLGASKAGFSYIPIDAHTPKERIELILNVAKPTAVIAVHEWPELATEVPVITAEELTEMMMHAPRHAPALTPVTGASNYYIIFTSGTTGVPKGVQISHDNLVSFTNWLLRDFGLEEGARFLAQAPYSFDLSVMSIYPALALGGSLTPLPNEIINDFKQLFTRLPQLTIDVWVSTPSFIELCLMEPSFDGEHLPALRTFLFCGEELPKPTAEKLAARFPTAHIYNTYGPTEATVAISAIEITQEVLKSVQRLPIGYEKEDTQIYIMEGMSKLPAGEIGEIVIAGPSVSKGYLNNPAKTAEAFFQLDGVPAYRTGDAGKLVDNLLQYEGRLDFQIKLHGYRIELEEVDHHLTNVSYVKQAVV
>	C0XJN8_0	A	]	TYLDLKHYSDALAKHIDAMKLPANQPIMVFGGKSFEMIATFIAIVKTGHSYIPVDVDSPDERLVLINSIAKPVAVVAVEDLPVSLGTVPVITKKELGNIFLEREDYQVTHPVEGDQTFYIIFTSGTTGVPKGVEISYHNLMSFVDWMVGSDFQLPDDLQMLQQPAYSFDLSVMSLYPTLFKGGTLHVLSKKITDNFLVLFTTLPTLPINVWVSTPSFINICLLEPTFNAENYPALTDFLFCGEELTARTAKMLKKKFPKAHVFNTYGPTEATVAMTQIEITDEVIQKFDRLPIGYVKNGMHIRIIDDDGHVVSDGTQGELEIYGSSVSKGYINNPEKTKRVFSTLNDQPAYKTGDVATVRQDGLIQYYGRKDFQVKINGYRVELEDVAILVDKQKYVKQ…
>	C0YXS5_0	A	]	TYADLSSAVDTLAAWLSTQSLPDRSPILVYGDHQVEMIISFLAALKAGHTYIPVSNDSAIPRMQSILDTAKPAMIIAVNDFPSNDLQFDAPIVDHQQLEKILATPQTFDTSAMINGDELAYVLFTSGTTGSPKGVEVSHDNFMTFVDWMLSDEFKIKEHANFLGQPPYSFDLSNMYWLPALLNGGTIKALPHEVVENFGQMFTALPNLDLEVFVGTPSFADMLMLSPAFNQQKMPSLKTFLFCGEELTVKTAKGLHQRFPDAKIFNTYGPTETTVAVSGIEITPEIIENNDRLPVGYAKPGVKLSIWNGNQEITTPGEQGEIVISGNSVARGYMNNPEKTAKSFFKIDGVPAYRTGDAGTLDSDGLLHHKGRMDFQIKLHGYRIELDEVRASLEKSSLI…
>	C0ZDA5_0	F	]	TYQELNRKANQLARALIEKGITTDSIVGVMMEKSIENVTAILAILKAGGAYVPIDIEYPQDRIQYILQDSQTKIVITQKNVRQLVYDVGYRGSVVVLEEEQLDTHSDSNLHLPSKPTDIAYVIYTSGTTGNPKGTMLEHKGIANLQSFFQNTFGVTPADRVGQFASMSFDASVWEMFMALLTGASLYILSKQTIHDFIRFENYVNENELTIITLPPTYLTHLNPDHITPLRIMITAGSAANFPLVNKWKNKVRYVNAYGPTETSICATIWEAPSNVLVNQTIPIGKPIQNTSAYIVNEELQLQPIGSEGELCIGGVGLARGYWNRPDLTAEKFVDNPFVPGEKMYRTGDLAKWLPNGEIEFLGRIDHQVKIRGHRIELGEIESVLLKHEQIKEAVV
>	C1ACN6_0	dhb	]	SYARLDQEADRVAAGFLARGVQPGERVVVQLPNVPEFLAVMLGLIRAGIVPVFALPAHRQTEIDNIATVSGAVAYVIPAVHEKFDYRTLGRSLRASHATVRHVVVAGVVEQDDPDLESLDAFRGDDLSLLIDPPSSSVAFLQLSGGSTGLSKLIPRTHDDYLYSVRESATICGLSPASVYLVVLPVAHNFPMSSPGFLGALDAGACIVLSPSPAPDVAFALIEQERVTIAAAVPPIALMWLEAKAITSADLSSLEVLQVGGAKLTPAIAARVTPTLGATLQQVFGMAEGLVNYTRLDDDVDTICNTQGRPISADDELRIVDDDDVPVAPGAIGHLQTRGPYTIRGYYQNAAANARSFTDDGFYRTGDLVSRTAAGYLVVHGRATDQINRGGEKVSPEEV…
>	C1CB20_0	A	]	TYGDLKSDSDSLAAVIDQLGLPEKSPVVVFGGQEYEMLATFVALTKSGHAYIPIDSHSALERVSAILEVAEPSLIIAISAFPLEQVSTPMINLAQVQEAFAQGNNYEITHPVKGDDNYYIIFTSGTTGQPKGVQISHDNLLSFTNWMITDKEFATPSRPQMLAQPPYSFDLSVMYWAPTLALGGTLFTLPSVITQDFKQLFAAIFSLPIAIWTSTPSFADMAMLSEYFNSEKMPGITHFYFDGEELTVKTAQKLRERFPNARIINAYGPTEATVALSAVAVTDEMLATLKRLPIGYTKADSPTFIIDEEGNKLPNGEQGEIIVSGPAVSKGYMNNPEKTAEAFFEFEDLPAYHTGDVGTMTDEGLLLYGGRMDFQIKFNGYRIELEDVSQNLNKSRFIE…
>	C1CHH7_0	A	]	TYGDLKADSDSLAAVIDQLGLPEKSPVVVFGGQEYEMLATFVALTKSGHAYIPIDSHSALERVSAILEVAEPSLIIAISAFPLEQVSTPMINLAQVQEAFAQGNNYEITHPVKGDDNYYIIFTSGTTGKPKGVQISHDNLLSFTNWMITDKEFATPSRPQMLAQPPYSFDLSVMYWAPTLALGGTLFTLPSVITQDFKQLFAAIFSLPIAIWTSTPSFADMAMLSEYFNSEKMPGITHFYFDGEELTVKTAQKLRERFPNAHIINAYGPTEATVALSAVAVTDEMLATLKRLPIGYTKADSPTFIIDEEGNKLPNGEQGEIIVSGPAVSKGYMNNPEKTAEAFFEFENLPAYHTGDVGTMTDEGLLLYGGRMDFQIKFNGYRIELEDVSQNLNKSRFIE…
>	C1CNE9_0	A	]	TYGDLKADSDSLAAVIDQLGLPEKSPVVVFGGQEYEMLATFVALTKSGHAYIPIDSHSALERVSAILEVAEPSLIIAISAFPLEQVSTPMINLAQVQEAFAQGNNYEITHPVKGDDNYYIIFTSGTTGKPKGVQISHDNLLSFTNWMITDKEFATPSRPQMLAQPPYSFDLSVMYWAPTLALGGTLFTLPSVITQDFKQLFAAIFSLPIAIWTSTPSFADMAMLSEYFNSEKMPGITHFYFDGEELTVKTAQKLRERFPNARIINAYGPTEATVALSAVAVTDEMLATLKRLPIGYTKADSPTFIIDEEGNKLPNGEQGEIIVSGPAVSKGYMNNPEKTAEAFFEFEDLPAYHTGDVGTMTDEGLLLYGGRMDFQIKFNGYRIELEDVSQNLNKSRFIE…
>	C1CU95_0	A	]	TYGDLKADSDSLAAVIDQLGLPEKSPVVVFGGQEYEMLATFVALTKSGHAYIPIDSHSALERVSAILEVAEPSLIIAISAFPLEQVSTPMINLAQVQEAFAQGNNYEITHPVKGDDNYYIIFTSGTTGKPKGVQISHDNLLSFTNWMITDKEFATPSRPQMLAQPPYSFDLSVMYWAPTLALGGTLFTLPSVITQDFKQLFAAIFSLPIAIWTSTPSFADMAMLSEYFNSEKMPGITHFYFDGEELTVKTAQKLRERFPNARIINAYGPTEATVALSAVAVTDEMLATLKRLPIGYTKADSPTFIIDEEGNKLPNGEQGEIIVSGPAVSKGYMKNPEKTAEAFFEFEGLPAYHTGDVGTMTDEGLLLYGGRMDFQIKFNGYRIELEDVSQNLNKSRFIE…
>	C1EM80_0	A	]	TYKQLKEDSDALAHWISSEYPDDRSPIMVYGHMQPEMIINFLGCVKAGHAYIPVDLSIPADRVQRIAENSGAKLLLSAAAVTVTDLPVRIVSEDNLKDIFFTHKGNTPNPEHAVKGDENFYIIYTSGSTGNPKGVQITYNCLVSFTQWAVEDFNLQTGQVFLNQAPFSFDLSVMDIYPSLVTGGTLWAIDKDMIARPKDLFASLEQSDIQVWTSTPSFAEMCLMEASFSESMLPNMKTFLFCGEVLPNEVARKLIERFPKATIMNTYGPTEATVAVTGIHVTEEVLDQYKSLPVGYCKSDCRLLIMKEDGTIAPDGEKGEIVIVGPSVSVGYLGSPELTEKAFTMIDGERAYKTGDAGYVENGLLFYNGRLDFQIKLHGYRMELEEIEHHLRACSYVEG…
>	C1EUC0_0	dhb	]	TYSELDKKVDRLASGLLNLGIKPEDRVVIQLPNVIEFFEMCFALFRIGALPVFALPSHRSSEISYFCEFGEASAYVISDKALGFDYRKLAREVKEKVPTLQHVIVVGEEEEFVNISDLYIDPVLLPEVQPSDVAFLQLSGGTTGLSKLIPRTHDDYIYSLRVSAEICNLSAESVYMAVLPVAHNYPMSSPGTFGTFYAGGKVVLATGGSPDETFALIEKEKVTITALVPPLAMIWLDAASLRNNDLSSLEVIQVGGAKFSAEVAKRIRPTFGCTLQQVFGMAEGLVNYTRLNDPEEIIIHTQGRPMSALDEVRVVDEYDNDVKPGEVGSLLTRGPYTIRGYYKAEEHNARSFTKDGFYRTGDLVKVNEQGYIIVEGRDKDQINRGGEKVAAEEVENHLL…
>	C1L1P5_0	A	]	SYKELKRQSDAFGSFLLKTLNTDKEKPIIVYGHMSPLMLVAFLGSIKSGRAYVPVDVSMPVERIEQIKKAADPSLFICTEELPSNLTITGCPVLTQDQLMDALEKHFGEVPDKEACVKNDDNYYIIYTSGSTGNPKGVQISQNNLVSFSNWILQDFSLSQGLRFLNQAPFSFDLSVMDLYPSLLSGGTLVPLDKTITANMKDLYREIPAQNLDVWVSTPSFADLCLLDDNFNQENNPGLIHFLFCGEVLAKKTASELLNRFPDAVIYNTYGPTEATVAVTQVKVTREVIDAYPSLPLGVIKPDMRLHIVDQETGEVLPEGEKGEIVLIGASVSKGYLNEPEKTDQVFFDYKGYQAYRTGDSGIIKDGYLFFQGRLDFQIKLHGYRIELEDIENNLKKVS…
>	C2BGI4_0	dhb	]	SYQELNRKACHYANGLLKAGFKKGDRIVLQLPNCHEFVIILFAMFKIGVIPVLSLPAHRKNEIKGILEKSGAIAYIAKDKYLGFSYVDMIREVREELNIDFEVYILGDNQGYKNFYNLDDKDYLSQQIEINYKEIGLLLLSGGTTGIPKLIPRRHCDYIYVAKETAKRCKMDQDSIYLASLPIAHNFPLCCPGILGTFFIGGKVVLCPVTSPDEILPLIEEEEVTITGLVPAMANICIDFIKEDDYDISSLKVLQVGGSVLEEKLAEKIEKEFGCKLQQIFGIAEGLIMTTSLDDDSKTIFTTQGKPISEFDELLIVDEDGEEVKDEEYGELIVRGSYTIYGYYKLPEVNKRCIDKDLYFKTGDKARKLKDENYQVVGRISETINRAGEKITPSEIEDI…
>	C2CD69_0	dhb	]	YQAMLERIEQLAAGFTELGLGCGDNVVLQLGNVAEFYLCFFALLRQGIRPILALPAHRLAEIRYFCQHSQAKAYLIDGAQRPFDYQALAQELLACCPTLQTVIVRGQTRVTDPKFIELASCYSASSCQANADPNQIAFFQLSGGTTGTPKLIPRTHNDYAYSVTASVEICRFDQHTRYLCVLPAAHNFPLSSPGALGVFWAGGCVVLSQDASPQHAFKLIEQHKITVTALVPPLALLWMDHAEKSTCDLSSLHFVQVGGAKFSEAAARCLPKALGCQLQQVFGMAEGLVNYTRLDDSAEVIATTQGRPISAHDQLLVVDEQGQPVASGEEGYLLTQGPYTIRGYYRADQHNQRAFNAQGFYITGDKVKLSSEGYVIVTGRAKDQINRGGEKIAAEEVEN…
>	C2CF01_0	dhb	]	SYQELNRKACQYSNGLLKAGFKKGDRIVLQLPNCHEFVIILFAMFKIGLIPVLSLPAHRKNEIKGILEKSGAKAYISKGNYLGFSYVDMIREVREELNIDFKVYILGDNQGYKNFYNLNDKDYIYQHIDVGYKEIGLLLLSGGTTGIPKLIPRRHCDYIYVAKETAKRCKMDQDSIYLASLPIAHNFPLCCPGILGTFFIGGKVVLCPVTSPDEILPLIEEEKVTITGLVPAMANICIDFIKEDDYDISSLKVLQVGGSVLEEKLAEKIEKEFGCKLQQIFGIAEGLIMTTSLDDDSKTIFTTQGKPISEFDELLIVDEDGEEVKDEEYGELIVRGSYTIYGYYKLPEVNKKCIDKDLYFKTGDKARKLKDENYQVVGRISETINRAGEKITPSEIEDI…
>	C2CI72_0	dhb	]	SYKEIESISNRYAKGFLKEGFKKGDKVVLQLPNSAELIFVAFALFKIGVIPIMSLPAHRKTEISGIIQLSEAKAYIAQDRYLGFSYTEMIREVIKENRTDIKVFIQGDNEEFRSLTEIKANTPIEENVNVDYKDIGLLLLSGGTTGIPKLIPRRHCDYLYVAEYSGRRCGLTEESVYLAALPMSHNFPLGCPGIMGTLFYGGKIVICPTTSPDEIIPLIEEERVTITGLVPAMANMCIEFLEMDEYDISSLKLIQIGGSVLDQITAKKIERGFSCKLQQIFGIAEGLISTTSLDDNSETIYNTQGKPISEYDEVLIVDEEGKELPVEEYGELIVRGPYTIYGYYNLDEINKNCITEDCYFKTGDKARKLKDGNFQIVGRLKEMINRAGEKITPTELEEI…
>	C2CZJ7_0	A	]	TYLDLKHYSDALAKHIDAMKLPANQPIMVFGGKSFEMIATFIAIVKTGHSYIPVDVDSPDERLVLINSIAKPVAVVAVEDLPVSLGTVPVITKKELGNIFLEREDYQVTHPVEGDQTFYIIFTSGTTGVPKGVEISYHNLMSFVDWMVGNDFQLPDDLQMLQQPAYSFDLSVMSLYPTLFKGGTLHVLSKKMTDNFLVLFTTLPTLPINVWVSTPSFMNICLLEPTFNAENYPALTDFLFCGEELTARTAKMLKKKFPKAHVFNTYGPTEATVAMTQIEITDEVIQKFDRLPIGYVKNGMHIRIIDDDGHVVSDGKQGELEIYGSSVSKGYINNPEKTKRVFSTLNDQPAYKTGDVATVRQDGLIQYYGRKDFQVKINGYRVELEDVAILVDKQKYVKQ…
>	C2DA25_0	A	]	TYGELKEKSDNLAAYLAELKTDKSAIVVYGELDFEMIVSFLGASKAGFSYIPIDAHTPKERIELILNVAKPTAVIAVHEWPELATEVPVITAEELTEMMMHAPRHAPALIPVTGASNYYIIFTSGTTGVPKGVQISHDNLVSFTNWLLQDFGLEEGARFLAQAPYSFDLSVMSIYPALALGGSLTPLPNEIINDFKQLFTRLPQLTIDVWVSTPSFIELCLMEPSFDGEHLPALRTFLFCGEELPKPTAEKLAARFPTAHIYNTYGPTEATVAISAIEITQEVLKSVQRLPIGYVKEDTQIYIMEGMSKLPAGEIGEIVIAGPSVSKGYLNNPAKTAEAFFQLDGVPAYRTGDAGKLVDNLLQYEGRLDFQIKLHGYRIELEEVDHHLTNVSYVKQAVV
>	C2DLP0_0	dhb	]	SYRELNQAADNLACSLRRQGIKPGETALVQLGNVAELYITFFALLKLGVAPVLALFSHQRSELNAYASQIEPALLIADRQHALFSGDDFLNTFVAEHSSIRVVQLLNDSGEHNLQDAINHPAEDFTATPSPADEVAYFQLSGGTTGTPKLIPRTHNDYYYSVRRSVEICQFTQQTRYLCAIPAAHNYAMSSPGSLGVFLAGGTVVLAADPSATFCFPLIEKHQVNVTALVPPAVSLWLQALAGGESRAQLASLKLLQVGGARLSATLAARIPAEIGCQLQQVFGMAEGLVNYTRLDDSAEKIIHTQGYPMCPDDEVWVADAEGNPLPQGEVGRLMTRGPYTFRGYYKSPQHNASAFDANGFYCSGDLISIDPEGYITVQGREKDQINRGGEKIAAEEIE…
>	C2DPK2_0	A	]	TYRQLDDAVERVARYLRQQGIGRGQVVGIIAEHSAQTVMVIYGILRCGAAFLPLNPALPTTRLYAMCRKAQVAHILYDPAMHELTQALAFPASSLLQALATSALAREPWPAIEPQDLAYVLFTSGSTGEPKGVQVSHGNLANYLHFAAERYFTAQDRAALYSSLSFDLTITTLFAPLCVGASISVCRHAESETLLRMAVVDQPNTVIKLTPAHLRLLCAAGISSEQIRTLVVGGEDFKRDLARKAAALFPQAVIYNEYGPTEATVGCMIYRYTGQETLPSLPIGMAIDGCQVAICSPWGCPVPEGETGELVIYGASVTQGYIEAPQQTAAAYLKDTNGVMIGYRSGDIGYAIAPNTLVYQGRKDDQVKINGYRIELCEIEQALLSAPQVESAAV
>	C2E493_0	A	]	TYGDLKAKSDAYAAKINELDLPEKAPVMIWGGQNFEMIASFIGAVKAGHAYIPIASYSNSERLLMIQEVSEAPLVIAIDKLPIEMDNIKVLTPEEVSDNHPEIDQSKFVSGNDNFYIIFTSGTTGKPKGVQISHDNLLSFVNWELNDFSLPEHPSFLAQAPYSFDLSVMSLYPALTAGGKLVVLPHDVTENIGQLFKTLPQLKFNVWVSTPSFVEMSFLDPTFDAKHHPELTHFLFCGEELSHKTAKMLKLKFPDSHIFNTYGPTETTVAVTQVEITDEILNKYDRLPIGVSKDDTKISIDTSKGEEDNQGEVVIEGPSVSKGYLNNPEKTEAAFFKESEHGSYRTGDLGFLDGDMLFYRGRIDFQVKFNGYRIELEEINFYLAKNPLVRYGVV
>	C2EDL9_0	A	]	TYGELKEKSDALAAYLKASNLPEKAPLIVFGGQDFQMIATFLGIVKSGRAYIPVDVHSSEDRVKVIEEIARPAACIALSELPETGQEVPVISRERLDEIMAEEGKSVSEEDYVKGDDDFYVIFTSGTTGKPKGVRIAHDDLASFVDWMDRDFGLEKGQTALSQAPYSFDLSVMDLYPTLTNGGRLEVLPKETTDNFKQLFSRLPEMKVNTWVSTPSFADICLLSKEFDEKHLPDLKRFMFCGEELTHQTAQRLKERFPNAQVFNTYGPTEATVAVTQTEITDEVLENYQRLPIGVCKEDAKIILLDENGNEAEAGKAGEITIVGAGVSKGYLNNPEKTNQAFFEYEGKRAYRTGDLGRFDSNGQLMYMGRLDFQVKLHGYRIELEDVDQCLSRVSLVER…
>	C2EFH2_0	A	]	TYADLKNYSDKLATYLNQLNLDTKNPIMVFGGQDFNMIATFLGIVKAGYAYIPVDTHSPVERLNVINDIAKPAACIAVEELPEGFNGLESLPIVDRAKLEDIFSNGDVIINEDKYVSGDDNFYIIFTSGTTGVPKGVQISHDNLLSFLDWMEKDFGIKEDVNCISQPPYSFDLSVMDLYPTLTRGGKLSVLPKETTDNFKELFATLPKLHANEWVSTPSFMDLCLLNPAFNEENLPELTHFLFCGEELTHQTAQNLHTRFPKGHIFNTYGPTETTVAVTQVEITEQVLNDYPRLPIGITKDDTKIVLLDDNLKEVAAGEAGEIVILGPSVSKGYINNPEKTQAAFIDFQGQKAYRTGDLGQFDDNGQLLYKGRIDFQVKLHGFRIELEDVDHHLDRVSL…
>	C2EP24_0	A	]	TYGDLQKRSNAWAHKIASMDIPDHDPIMIWGGQTFEMIASFLGCVKSGHAYIPIASYSNAERLTMIQDVSKSQLVLEIDPLPDVDLDGVKVLKASEVEDGDFTVDENNFVEGDDNYYIIFTSGTTGKPKGVQISHDNLLSFVNWELSDFNLPENPSFLAQAPYSFDLSVMSLYPALVSAGKLVVLPHDVTQNFGQLFQTLPKMQFNVWVSTPSFAQMCFLDKTFDSEHHPDLSHFLFCGEELPHSEADMLKKRFPDSHIFNTYGPTETTVAVTQVEITDEILKKYDRLPIGKVKEDTKITIDTSKGDKPGEGELIISGPSVSKGYMNNPEKTEAAFFRNDGDKYRSYRSGDAGFFDDGDMLFYRGRIDFQIKFNGYRIELEEINFYLSKNKYVRY
>	C2ERJ3_0	A	]	SYAELKANSDSLAAWLTKQDLTHQSPILVFGDHQVEMITSFLAALKAGHPYIPVSTNSAIPRIQSILDTAKPELIIAVDEFPSDDLNFDAQVVSNEQLANVLANQQEFTPTNPVSGDELAYVLFTSGTTGSPKGVEVSHDNFKTFVDWVLDSDFNIPEHANFLGQPPYSFDLSNMYWLPALLSGGTIKALPHSVVENFGQMFTALPTLDLNVFVGTPSFADMLMLSPAFNEEKMPSLSIFMFCGEELTVKTAKALQQRFPHARIFNTYGPTETTVAISGIEITPEIVANNDRLPVGYAKPGVELSIWDGDKQLTEPGQQGEIIISGNSVARGYMNNPEKTAKAFFKINGVPAYRTGDAGTLDADGLLHHKGRMDFQIKLHGFRVELDEVRASLEKSPLI…
>	C2F3J6_0	A	]	TYADLSSAVDTLAAWLSTQSLPDRSPILVYGDHQVEMIISFLAALKAGHTYIPVSNDSAIPRMQSILDTAKPAMIIAVNDFPSNDLQFDAPIVDHQQLEKILATPQTFDTSAMINGDELAYVLFTSGTTGSPKGVEVSHDNFMTFVDWMLSDEFKIKEHANFLGQPPYSFDLSNMYWLPALLNGGTIKALPHEVVENFGQMFTALPNLDLEVFVGTPSFADMLMLSPAFNQQKMPSLKTFLFCGEELTVKTAKGLHQRFPDAKIFNTYGPTETTVAVSGIEITPEIIENNDRLPVGYAKPGVKLSIWNGNQEITTPGEQGEIVISGNSVARGYMNNPEKTAKSFFKIDGVPAYRTGDAGTLDSDGLLHHKGRMDFQIKLHGYRIELDEVRASLEKSSLI…
>	C2FDW6_0	A	]	TYAQLKEGSDRLAGFFAETLPEHEPIIVYGGQTFDMVEVFLGLSKSGHAYIPIDTHSPNERITQVQDVAHTPAIIEVAPLPIAVPDVQIIRAPELHEAEKTHAPISSLQHAVVGDDNYYIIFTSGTTGKPKGVQISHDNLLSYVNWNISDFGLKEGVVAMSQPPYSFDLSVMDLYPTLVLGGTLKALPKEVTDNFKTLFATLPKLGLNEWVSTPSFAEIALLDPNFNQDNYPDLTHFLFCGEELVNKTAQELITRFPKATVYNTYGPTETTVAVTGMAITQDIVDQYPRLPIGFAKPDTEIFVVDEQGNQVSAGTEGELMIVGPSVSKGYLNNPEKTAKAFFNVGSQRGYRSGDLATMTEDGMIFYRGRTDFQVKLHGYRIELEDVDHNLNQVSYIKQAS
>	C2G9A3_0	A	]	TYQQLMDESSKLAHRLQGSKKPMILFGHMSPYMIVGMIGAIKAGCGYVPVDTSIPEDRIKMIINKVQPEFVFNTTDESFESLAGEVFTIEDIKTSQDPVIFDSQIKDNDTVYTIFTSGSTGEPKGVQIEYASLVQFTEWMLELNKSGNEQQWLNQAPFSFDLSVMAIYPCLASGGTLNLVDKNMINKPKLLNEMLTATPINIWVSTPSFMEMCLLLPTLNEEQYGSLNEFFFCGEILPHRAAKALVSRFPSATIYNTYGPTEATVAVTSIQITQEILDQYPTLPVGVERPGARLSTTDEGELVIEGQSVSLGYLKNDQKTAEVFNFDDGIRTYHTGDKAKFENGQWFIQGRIDFQIKLNGYRMELEEIETQLRQSEFVKEAIV
>	C2GQ21_0	A	]	TYADLSSAVDTLAAWLSTQSLPDRSPILVYGDHQVEMIISFLAALKAGHTYIPVSNDSAIPRMQSILDTAKPAMIIAVNDFPSNDLQFNAPIVDHQQLEKILATPQTFDTSAMINGDELAYVLFTSGTTGSPKGVEVSHDNFMTFVDWMLSDEFKIKEHANFLGQPPYSFDLSNMYWLPALLNGGTIKALPHEVVENFGQMFTALPNLDLEVFVGTPSFADMLMLSPAFNQQKMPSLKTFLFCGEELTVKTAKGLHQRFPDAKIFNTYGPTETTVAVSGIEITPEIIENNDRLPVGYAKPGVKLSIWNGDQEITTPGEQGEIVISGNSVARGYMNNPEKTAKSFFKIDGVPAYRTGDAGTLDSDGLLHHKGRMDFQIKLHGYRIELDEVRASLEKSPLI…
>	C2H2F9_0	A	]	TYGELKEKSDNLAAYLAELKTDKSAIVVYGELDFEMIVSFLGASKAGFSYIPIDAHTPKERIELILNVAKPTAVIAVHEWPELATEVPVITAEELTEMMMHAPRHAPALMPVTGASNYYIIFTSGTTGVPKGVQISHDNLVSFTNWLLQDFGLEEGARFLAQAPYSFDLSVMSIYPALALGGSLTPLPNEIINDFKQLFTRLPQLTIDVWVSTPSFIELCLMEPSFDGEHLPALRTFLFCGEELPKPTAEKLAARFPTAHIYNTYGPTEATVAISAIEITQEVLKSVQRLPIGYVKEDTQIYIMEGMSKLPAGEIGEIVIAGPSVSKGYLNNPAKTAEAFFQLDGVPAYRTGDAGKLVDNLLQYEGRLDFQIKLHGYRIELEEVDHHLTNVSYVKQAVV
>	C2H825_0	A	]	TFGELKQASDALAYYLEEKVEGDGPIVVFGNLEFEMIVAFLGIVKSGHAYLPIEEHTPKERILSIFRVAKPSMVISIGNWIEDIPSVPVVTKEEFQEIEKIPVEFYPKNSVKGTENFYIIFTSGTTGEPKGVQISHDNLVSFVQWTMEDFGIKPGMHFLAQAPFSFDLSVFSIYPALVSGGMLKPLNKAVIQDFRQLFATLPNLKLNIWVSTPSFMDICLMEPTFNGENVPELNMFLFCGEELTKKTAETLLDRFPNARIYNTYGPTEATVAISSIQIDQHILDKYDRLPIGYVKKDTKVSIVQEDKLVSKGETGEIIIAGPSVSKGYLNNPEKTAAAFFCQNDLASYHTGDAGRLDEDGLLFYEGRMDQQVKFHGYRIELGDIEHYLLQDSRIKQAVV
>	C2HKQ8_0	A	]	TYGDLKKRSNAWAHKIASMDIPEHAPIMIWGGQTFEMIASFLGCVKSGHAYIPIASYSNAERLTMIQDVSKSPMVLEIDPLPDVNLDGIKVLKANEVEDGDFTVDESNFVEGDENYYIIFTSGTTGKPKGVQISHDNLLSFVNWELSDFNLPEHPSFLAQAPYSFDLSVMSLYPALVSAGKLVVLPHDVTQNFGQLFQTLPKMQFNVWVSTPSFAQMCFLDKTFDAEHHPDLTHFLFCGEELPHSEADMLKKKFPESHIFNTYGPTETTVAVTQVEITDEILEKYDRLPIGRVKEDTKITIDTSKGDKPGEGEIIISGPSVSKGYMNNPEKTEAAFFQNEGDKYRSYRSGDAGFFDGDMLFYRGRIDFQIKFNGYRIELEEINFYLSKNEFVRY
>	C2HVC5_0	dhb	]	YQTMLERIEQLAAGFTELGLGCGDNVVLQLGNVAEFYLCFFALLRQGIRPILALPAHRLAEIRYFCQHSQAKAYLIDSAQRPFDYQALAQELLACCPTLQNVIVRGQTRVTDPKFIELASCYSASSCQANADPNQIAFFQLSGGTTGTPKLIPRTHNDYAYSVTASVEICRFDQHTRYLCVLPAAHNFPLSSPGALGVFWAGGCVVLSQDASPQHAFKLIEQHKITVTALVPPLALLWMDHAEKSTCDLSSLHFVQVGGAKFSEAAARRLPKALGCQLQQVFGMAEGLVNYTRLDDSAEVIATTQGRPISAHDQLLVVDEQGLPVASGEEGYLLTQGPYTIRGYYRAEQHNQRAFNAQGFYITGDKVKLSSEGYVIVTGRAKDQIHRGGEKIAAEEVEN…
>	C2I042_0	dhb	]	TYQALLNAADGIAHRLITDGMQVGERVVIQLSNTCRLPIALFATLRAGLVPILALPAHGLSEIKHLAQLGDAKAYISEEIQGATLANNLIANCQGLQQVYLFGEHGNHHSLNNIQLHSPLIAPTINPDHPALFLVSGGTTGLPKLIPRTHNDYLFNIRCCCQASEINERDVYLAVLPAAHNFTLGCPGFLGVLAKGGKVVFTQHAGPDHCFELIEQHQISATALVPSLAQLWTEATQWEESDLSSLRLIQVGGSKLAYTDALAIQKAFPNTLQQVFGMAEGLICCTRLGDHPEIIASRQGRPVCALDEIRVVDPQGYPVGEGEEGELLTRGPYTLRGYYRADEHNQRAFTLDGFYCSGDKVRMDSDQYLTVTGRIKDVVNRAGECIATDEIEEHLLAHP…
>	C2IB93_0	dhb	]	YQAMLERIEQLAAGFTELGLGCGDNVVLQLGNVAEFYLCFFALLRQGIRPILALPAHRLAEIRYFCQHSQAKAYLIDGAQRPFDYQALAQELLACCPTLQTVIVRGQTRVTDPKFIELASCYSASSCQANADPNQIAFFQLSGGTTGTPKLIPRTHNDYAYSVTASVEICRFDQHTRYLCVLPAAHNFPLSSPGALGVFWAGGCVVLSQDASPQHAFKLIEQHKITVTALVPPLALLWMDHAEKSTRDLSSLHFVQVGGAKFSEAAARRLPKALGCQLQQVFGMAEGLVNYTRLDDSAEVIATTQGRPISAHDQLLVVDEQGQPVASGEEGYLLTQGPYTIRGYYRADQHNQRAFNAQGFYITGDKVKLSSEGYVIVTGRAKDQINRGGEKIAAEEVEN…
>	C2III0_0	dhb	]	YQAMLERIEQLAAGFTELGLGCGDNVVLQLGNVAEFYLCFFALLRQGIRPILALPAHRLAEIRYFCQHSQAKAYLIDGAQRPFDYQALAQELLACCPTLQTVIVRGQTRVTDPKFIELASCYSASSCQANADPNQIAFFQLSGGTTGTPKLIPRTHNDYAYSVTASVEICRFDQHTRYLCVLPAAHNFPLSSPGALGVFWAGGCVVLSQDASPQHAFKLIEQHKITVTALVPPLALLWMDHAEKSTYDLSSLHFVQVGGAKFSEAAARRLPKALGCQLQQVFGMAEGLVNYTRLDDSAELIATTQGRPISAHDQLLVVDEQGQPVASGEEGYLLTQGPYTIRGYYRADQHNQRAFNAQGFYITGDKVKLSSEGYVIVTGRAKDQINRGGEKIAAEEVEN…
>	C2IPC8_0	dhb	]	YQAMLERIEQLAAGFTELGLGCGDNVVLQLGNVAEFYLCFFALLRQGIRPILALPAHRLAEIRYFCQHSQAKAYLIDGAQRPFDYQALAQELLACCPTLQTVIVRGQTRVTDPKFIELASCYSASSCQANADPNQIAFFQLSGGTTGTPKLIPRTHNDYAYSVTASVEICRFDQHTRYLCVLPAAHNFPLSSPGALGVFWAGGCVVLSQDASPQHAFKLIEQHKITVTALVPPLALLWMDHAEKSTCDLSSLHFVQVGGAKFSEAAARRLPKALGCQLQQVFGMAEGLVNYTRLDDSAEVIATTQGRPISAHDQLLVVDEQGQPVASGEEGYLLTQGPYTIRGYYRADQHNQRAFNTQGFYITGDKVKLSSEGYVIVTGRAKDQINRGGEKISAEEVEN…
>	C2J5Q7_0	dhb	]	YQAMLERIEQLAAGFTELGLGCGDNVVLQLGNVAEFYLCFFALLRQGIRPILALPAHRLAEIRYFCQHSQAKAYLIDGAQRPFDYQALAQELLACCPTLQTVIVRGQTRVTDPKFIELASCYSASSCQANADPNQIAFFQLSGGTTGTPKLIPRTHNDYAYSVTASVEICRFDQHTRYLCVLPAAHNFPLSSPGALGVFWAGGCVVLSQDASPQHAFKLIEQHKITVTALVPPLALLWMDHAEKSTYDLSSLHFVQVGGAKFSEAAARRLPKALGCQLQQVFGMAEGLVNYTRLDDSAELIATTQGRPISAHDQLLVVDEQGQPVASGEEGYLLTQGPYTIRGYYRADQHNQRAFNAQGFYITGDKVKLSSEGYVIVTGRAKDQINRGGEKIAAEEVEN…
>	C2JA75_0	dhb	]	YQAMLERIEQLAAGFTELGLGCGDNVVLQLGNVAEFYLCFFALLRQGIRPILALPAHRLAEIRYFCQHSQAKAYLIDGAQRPFDYQALAQELLACCPTLQTVIVRGQTRVTDPKFIELASCYSASSCQANADPNQIAFFQLSGGTTGTPKLIPRTHNDYAYSVTASVEICRFDQHTRYLCVLPAAHNFPLSSPGALGVFWAGGCVVLSQDASPQHAFKLIEQHKITVTALVPPLALLWMDHAEKSTYDLSSLHFVQVGGAKFSEAAARRLPKALGCQLQQVFGMAEGLVNYTRLDDSAELIATTQGRPISAHDQLLVVDEQGQPVASGEEGYLLTQGPYTIRGYYRADQHNQRAFNAQGFYITGDKVKLSSEGYVIVTGRAKDQINRGGEKIAAEEVEN…
>	C2JMN5_0	A	]	TYGELKEKSDNLAAYLAELKTDKSAIVVYGELDFEMIVSFLGASKAGFSYIPIDAHTPKERIELILNVAKPTAVIAVHEWPELATEVPVITAEELTEMMMHAPRHAPALMPVTGASNYYIIFTSGTTGVPKGVQISHDNLVSFTNWLLQDFGLEEGARFLAQAPYSFDLSVMSIYPALALGGSLTPLPNEIINDFKQLFTRLPQLTIDVWVSTPSFIELCLMEPSFDGEHLPALRTFLFCGEELPKPTAEKLAARFPTAHIYNTYGPTEATVAISAIEITQEVLKSVQRLPIGYVKEDTQIYIMEGMSKLPAGEIGEIVIAGPSVSKGYLNNPAKTAEAFFQLDGVPAYRTGDAGKLVDNLLQYEGRLDFQIKLHGYRIELEEVDHHLTNVSYVKQAVV
>	C2K1N0_0	A	]	TYAQLKEGSDRLAGFFAESLPAGEPIIVYGGQTFDMVEVFLGLSKSGHAYIPIDTHSPNERITQVQDVAHAPAVIEVAPLPITVPDVKIIRAPALHQAEQSHAPIHSLQHAVAGDDNYYIIFTSGTTGKPKGVQISHDNLLSYVNWNISDFGLEEGVVAMSQPPYSFDLSVMDLYPTLVLGGTLKALPKEVTDNFKELFATLPKLGLNEWVSTPSFVEIALLDPNFKQENYPNLTHFLFCGEELVNKTAQALITRFPKATVYNTYGPTEATVAVTGMVITQAIVDQYPRLPIGYAKPDTNVYVVDEQGEQVSAGTEGELMIVGPSVSKGYLNNPDKTAAAFFKAGNQRGYRSGDLVTMTADGMVFYRGRTDFQVKLHGYRIELEDVDHNLNQVSYIKQAS
>	C2KEV8_0	A	]	TYGDLKKRSNAWAHKIASLDIPEHAPIMIWGGQTFEMIASFLGCVKSGHAYIPIASYSNAERLTMIQDVSKSPLVLEIDPLPEVDLTDVKVLKASEVEDDNFEVDEKNFVEGDENYYIIFTSGTTGKPKGVQISHDNLLSFVNWELSDFNLPEHPSFLAQAPYSFDLSVMSLYPALVSAGKLVVLPHDVTQNFGKLFQTLPKMQFNVWVSTPSFAQMCFLDKTFDAEHHPDLSHFLFCGEELPHSEAEMLKKKFPDSHIFNTYGPTETTVAVTQVEITDEVLKKYDRLPIGKVKEDTKITIDTSKGDKPGEGEIIISGPSVSKGYMNNPEKTEAAFFHEDGAEYRSYRSGDAGFFDGDMLFYRGRIDFQIKFNGYRIELEEINFYLTKNKLVRY
>	C2KHQ6_0	A	]	TYEQLKKASDSLAHALDELNLPEKAPVMVYGGQQFEMIASFLGSAKSGHAYIPVDVNSAEERLTDIIEIAKPAVILAIDELPTSISDILMIDKQHLDRIFSKNVPYELTHSVQENDNFYIIFTSGTTGRPKGVQISHHNLLSFTNWMIGDTFDWQEGSNVLSQPPYSFDLSVMDWVPTIVTGGALKALPKSVAEDFKLLFATLPKLDLTTWVSTPSFADVALLDPEFNQANNPNLKAFLFCGEVLTRTTAEKLLARFPKVKIYNTYGPTEATVAVSSIRITKEIIENYDKMPIGYVKKDTVISIQDSNDQEVSSGEKGEIVISGSSVSKGYLNNPEKTNDVFTKFNGEQAYKTGDLATVDENGLLHYKGRSDFQIKLHGFRIELEEVAQQLQQSQWIEQ…
>	C2LSW4_0	A	]	TYGDLKADSDSLAAKIDSLDIPEKSPVVVYGGQEYEMLATFVALTKSGHAYIPIDSHSALERVTAIVEVAEPSLIIAINDFPLEDVQAPILTLDQVTTAFESKTSYEVTHPVKGDDTYYIIFTSGTTGKPKGVQISHNNLLSFTNWMITDKEFATPKRPQMLAQPPYSFDLSVMYWAPTLALGGTLYALPSAITQDFKKLFETIFSLPIAIWTSTPSFADMAMLSEDFNAEKMPEITHFYFDGEELTVKTAQKLRQRFPEARIINAYGPTEATVALSAVAVTDEMLANLKRLPIGYTKEDSPTYIIDEDGNILPNGQQGEIIVSGPAVSKGYMNNPEKTAEAFFEFNGLPAYHTGDVGTMTDEGLLLYGGRMDFQIKFNGFRIELEDVSQNLNKSKYID…
>	C2LVT3_0	A	]	TYRQLIEESSKLAHYLQDTNKPLIIYGHMSPYMVVGMIGAIKAGCGYVPIDTSVPIERVEMIMNKVDPTFILNTTDSSVNQPRKELTIEDIKHSDYPIVFDSQMDKTDVVYTIFTSGSTGEPKGVQIEYASLIEFAEWMVSLNETDNHQEWLNQAPFSFDLSVMAIYPCLTSGGTLNLVDKDMIKKPKLLNEMLVQTPINAWVSTPSFIEMCLLLPNLNEKDYPSLNHFFFCGEILPHRTAKALVDRYPNAIVYNTYGPTEATVAVTGVKITPEILERYNPLPVGVARPNTTLSTTDEGELVIKGTSVSLGYLKNKEKTEAVFKFDNGVRIYHTGDKAIEKDGYWFIQGRIDFQIKLNGYRMELEEIETQLRHSKYVRETVV
>	C3JKH7_0	dhb	]	TYSDLDRRSSAVAGGLSGLGVRAGDRVLLQLPNIVEYVEALFGVLKLGALPVFGLPAHRRTEIGYFCQFADVAAYIVADRHGGFDYRALAREVNEGLETPPVVIVAGDPEEFVGFDSLRGYEVPVLADVDPLSVAFLQLSGGTTGVPKLIPRTHADYLYSVRASNPICGVDDSTRMLVVLPAAHNFPMSSPGILGVFHAGGTVVLAPDTMPSTAFGLIESERVTHASLVPPIALAWMAAPSKADHDLSSLRVLGVGGAKFSAEAAARVPKELGCTLQQVFGMAEGLVNYTRLDDTQELIVSTQGRPISPDDEVRVVDDEGALVAPGTTGHLLTRGPYTIRGYYRADAHNAEVFDAEGFYRTGDLVSVTDSGHLIVEGRAKDQINRGGEKVAAEEIENHL…
>	C3LAH8_0	A	]	TYKQLKEDSDALAHWISSEYPDDRSPIMVYGHMQPEMIINFLGCVKAGHAYIPVDLSIPADRVQRIAENSGAKLLLSAAVTVTDLPVRIVSEDNLKDIFFTHKGNTPNPEHAVKGDENFYIIYTSGSTGNPKGVQITYNCLVSFTQWAVEDFNLQTGQVFLNQAPFSFDLSVMDIYPSLVTGGTLWAIDKDMIARPKDLFASLEQSDIQVWTSTPSFAEMCLMEASFSESMLPNMKTFLFCGEVLPNEVARKLIERFPKATIMNTYGPTEATVAVTGIHVTEEVLDQYKSLPVGYCKSDCRLLIMKEDGTIAPDGEKGEIVIVGPSVSVGYLGSPELTEKAFTMIDGERAYKTGDAGYVENGLLFYNGRLDFQIKLHGYRMELEEIEHHLRACSYVEGAV
>	C3LIR1_0	dhb	]	TYSELDKKVDRLASGLLNLGIKPEDRVVIQLPNVIEFFEMCFALFRIGALPVFALPSHRSSEISYFCEFGEASAYVISDKALGFDYRKLAREVKEKVPTLQHVIVVGEKEEFVNISDLYIDPVLLPEVQPSDVAFLQLSGGTTGLSKLIPRTHDDYIYSLRVSAEICNLSAESVYMAVLPVAHNYPMSSPGTFGTFYAGGKVVLATGGSPDEAFALIEKEKVTITALVPPLAMIWLDAASSRNNDLSSLEVIQVGGAKFSAEVAKRIRPTFGCTLQQVFGMAEGLVNYTRLDDPEEIIIHTQGRPMSALDEVRVVDEYDNDVKPGEVGSLLTRGPYTIRGYYKAEEHNARSFTNDGFYRTGDLVKVNEQGYIIVEGRDKDQINRGGEKVAAEEVENHLL…
>	C3NTC2_0	dhb	]	YQAMLERIEQLAAGFTELGLGCGDNVVLQLGNVAEFYLCFFALLRQGIRPILALPAHRLAEIRYFCQHSQAKAYLIDGAQRPFDYQALAQELLACCPTLQTVIVRGQTRVTDPKFIELASCYSASSCQANADPNQIAFFQLSGGTTGTPKLIPRTHNDYAYSVTASVEICRFDQHTRYLCVLPAAHNFPLSSPGALGVFWAGGCVVLSQDASPQHAFKLIEQHKITVTALVPPLALLWMDHAEKSTYDLSSLHFVQVGGAKFSEAAARRLPKALGCQLQQVFGMAEGLVNYTRLDDSAELIATTQGRPISAHDQLLVVDEQGQPVASGEEGYLLTQGPYTIRGYYRADQHNQRAFNAQGFYITGDKVKLSSEGYVIVTGRAKDQINRGGEKIAAEEVEN…
>	C3P4I7_0	A	]	TYKQLKEDSDALAHWISSEYPDDRSPIMVYGHMQPEMIINFLGCVKAGHAYIPVDLSIPADRVQRIAENSGAKLLLSAAVTVTDLPVRIVSEDNLKDIFFTHKGNTPNPEHAVKGDENFYIIYTSGSTGNPKGVQITYNCLVSFTQWAVEDFNLQTGQVFLNQAPFSFDLSVMDIYPSLVTGGTLWAIDKDMIARPKDLFASLEQSDIQVWTSTPSFAEMCLMEASFSESMLPNMKTFLFCGEVLPNEVARKLIERFPKATIMNTYGPTEATVAVTGIHVTEEVLDQYKSLPVGYCKSDCRLLIMKEDGTIAPDGEKGEIVIVGPSVSVGYLGSPELTEKAFTMIDGERAYKTGDAGYVENGLLFYNGRLDFQIKLHGYRMELEEIEHHLRACSYVEGAV
>	C3P9Y3_0	dhb	]	TYSELDKKVDRLASGLLNLGIKPEDRVVIQLPNVIEFFEMCFALFRIGALPVFALPSHRSSEISYFCEFGEASAYVISDKALGFDYRKLAREVKEKVPTLQHVIVVGEKEEFVNISDLYIDPVLLPEVQPSDVAFLQLSGGTTGLSKLIPRTHDDYIYSLRVSAEICNLSAESVYMAVLPVAHNYPMSSPGTFGTFYAGGKVVLATGGSPDEAFALIEKEKVTITALVPPLAMIWLDAASSRNNDLSSLEVIQVGGAKFSAEVAKRIRPTFGCTLQQVFGMAEGLVNYTRLDDPEEIIIHTQGRPMSALDEVRVVDEYDNDVKPGEVGSLLTRGPYTIRGYYKAEEHNARSFTNDGFYRTGDLVKVNEQGYIIVEGRDKDQINRGGEKVAAEEVENHLL…
>	C4HNJ8_0	dhb	]	TYSALDAQVDELAAGLSSLGLRSGEHVIVQLPNDNAFVTLLFALLRLGVIPVLAMPSQRALDIDALIELAQPVAYVIHGENHAELARQMAHKHACLRHVLVAGETVSDDFTPLFSLHGERQAWPQPDVSATALLLLSGGTTGTPKLIPRRHADYSYNFSASAELCGISQQSVYLAVLPVAHNFPLACPGILGTLACGGKVVLTDSASCDEVMPLIAQERVTHVALVPALAQLWVQAREWEDSDLSSLRVIQAGGARLDPTLAEQVIATFDCTLQQVFGMAEGLLCFTRLDDPHATILHSQGRPLSPLDEIRIVDQDENDVAPGETGQLLTRGPYTISGYYRAPAHNAQAFTAQGFYRTGDNVRLDEVGNLHVEGRIKEQINRAGEKIAAAEVESALLRL…
>	C4HU75_0	dhb	]	TYSALDAQVDELAAGLSSLGLRSGEHVIVQLPNDNAFVTLLFALLRLGVIPVLAMPSQRALDIDALIELAQPVAYVIHGENHAELARQMAHKHACLRHVLVAGETVSDDFTPLFSLHGERQAWPQPDVSATALLLLSGGTTGTPKLIPRRHADYSYNFSASAELCGISQQSVYLAVLPVAHNFPLACPGILGTLACGGKVVLTDSASCDEVMPLIAQERVTHVALVPALAQLWVQAREWEDSDLSSLRVIQAGGARLDPTLAEQVIATFDCTLQQVFGMAEGLLCFTRLDDPHATILHSQGRPLSPLDEIRIVDQDENDVAPGETGQLLTRGPYTISGYYRAPAHNAQAFTAQGFYRTGDNVRLDEVGNLHVEGRIKEQINRAGEKIAAAEVESALLRL…
>	C4IC00_0	E	]	SYGELADKSLKLARLLINRGIKEGDIVSITQSRGISQIISILGILAAGAAYVPVGIKQPKERRDKIYKLSGIEHVITNKRDMKRVLFSDEIEIILIEDSEELEPLNEYISINTESLAYIIFTSGSTGAPKGVEIIHESAYNTILDINTKFSVTDSDRVLAVSALDFDLSVYDIFGLLSAGGGIVLLDEKEEREALIWNELIYDLNITVWNSVPALLDMLLIANSNNKLLSSLRLVLVSGDWIGLDIYPRLLEKTGECRFIALGGATEASIWSNYYEVNHIDSTWTSIPYGKPLSNQSFRVVDKLGRDCPDMVSGELLIGGMGVARGYIGNKELTSKSFIEIENKRWYRTGDFGRYRSDGIIEFMGRADQQVKLRGFRIELGEIEEVLKKYKGVNKAV
>	C4IDT9_0	A	]	TYRELDMLSEAIGCFLCEEIEQDNKPIVLYGNKENIMMAVMIGALKSGRAYIPIDISYPKERVDRIIEEVKPDVLFDFSEGNTFNDIKVICNSDIKVIYEKYKETTVDNSKWVKGDENAYILFTSGSTGKPKGVQISSNNLDNFVEWIGEYLNLDDSEEIFMNQAAYSFDLSVTSIYPGLCYGKTLHGFSKKTLSNLKEMFNDMSDSDMNLWVSTPSFAGMCVVEDSFNCDMLPNLKAMVFIGEVLPKTLCSELIKRFPQTRIINGYGPTEATVAVSINDMTKEMLDKDGSLPIGFAMKTSVVKIVDENENEVEEGNKGEIIIVSPSVSKGYFNNDSMTQKSFFYDSYNGEKCRAYRTGDLGYYKEKRLYYCGRKDFQIKLNGYRIEIEDIENNLIKVS…
>	C4LL31_0	dhb	]	TWSDVRHSAHKVANLLRNLGIGKGDAVIVQLPNAAVHMEAIFGVWSIGAVPVFALPAHGANDVAHFARTAPTGLRIAATPRDKHAKRVEKGLHEECPELTTIQIDPRADDPWGTPVVNGTEVNANSDADADPTPWPVPETDPQALAFLQLSGGTTGTPKLIPRSHDDYLYSVRRSDEVCDMQRGDVLLVVMPASHNFTMSSPGILGALHIGATVVYVPDPSPTTIRRYIHAHRGTHMALVPPLLISLLNSRDEAQTTDPTMETMKTVWVGGAKLSASAAERVAPELGINLQQVFGMAEGLVNYTELGGNIDEIVNTQGVPMSPADEVRVVDDHGTPVDRGTPGHLHTRGPYTIRRYHRNPTANASSFTDDGFYITGDIVTVSADGAITVTGRAKDQINR…
>	C4PYQ5_0	E	]	RRNAENFVGIYGPNSPEWIIMQHACAAYGYTIVPIYPTFGNEAIQHILSQTQVNCMLCYSGNEALHLLDKFESSLEYLIIVSYDVKVEEVKSRHGSKVLVYLFEDFMELGMNKLIPKKDPLPSDLYMVCYTSGSTGLPKGVMVNHEQIVDAVFSILEASENKLIKSNSSHLSYIPLAHMMEQVISSYYIMIGARLGFLTDSIENLMVDAQALKPGVITAVPRVLSNIYTKYQKSLDDSKIKRQLYNHIVKIKMAEQKRGKFYHRSILDTLCFRKLRKLLGGRVYCVVSGGAPLPTEISKFVHAAFGLLAEGYGSTETMGSIAITLVGEYRLGTVGSLAHGIEVKLVDVKDLGLDALRDQRGEICVKGKRCTKGYYKEPEKSAELIDSEGWLHTGDIGEW…
>	C4Q5K0_0	E	]	TYNEVDERIRAIGSALSKVVEFKHDSENVIGIYAPNSPEWVIMQHACAAYSYTIVPLYPTLGDEAMQHILSQTEMNCVLCASGREALHLMDKFESSLEILIIISNDSKFEEVKSRYSSKVSIYLFEELMKLGMNELLLKKSPLPTDLYMISYTSGSTGLPKGVLISHKEITRSAISLHESIEFKIFNSNSVHLSYLPLPHIMEQMALLSHILMGASSGFLTESIDRLLDDIEILRPTSLVVVPRVLSRLYTKYQDALGDSAMKKRLYNYIVKKKLAEQKRGKFYHRSVLDTMLFGKLRKKFGGRVCCLVTGSAPLSPELSKFAHAAFGPIFEGYGATEAIGCITLTSVGEYRLGTVGGVVYGVELKLVDVPDLDLVVSRDGRGEICARGDQCSKGYFKD…
>	C4QJ14_0	E	]	LICTELSTLLVGARIGFLTKNIQGLLADLQAVKPHFFFTVPRVLSRLYSVAMEKVSSVPLLLSIFNYAVESKVAEQEKNIYDNSSIWDFIFFNKIRQTLGGRVKVIVSGSAPVANEILRFTRGVFGCPVIVGYGFSESCGVISLTLFGDKSLGHVGALIPGISAKLVDVPYMGISVEKMKMGEVCVKGLNCTQGYYSDEESTKQLIDKDGWLHTGDIGTWTKEGSLKIVDRCKNIFKLSQGEYIAPERLENIYQLSPLVEQIFV
>	C4QK19_0	E	]	TYIEVDDKIQAFGSALVKVACHIPWSDNCVGICGRNSPEWFIAQHACAAYGFPIVPIYATLGDEAIEHILKLTELRVVVCDSGEEICHILEKSSSLINLVIVVNDGPKVAEAKVRFSSNVKIYLFDEFLAIGFKYHIPKTDPKPDDLYMICFTSGSTGLPKGVMIEHQQIVDAVFGIIENTEEKCCNKLSTHLSYLPFAHIMEQVNSSVVILEGAKIGFLTSTVDGLLADCESLKPTVLTTVPRVLSRIYTKYYEAIEGSALKTRLVNHVIKQKLGEQKRGKFNHQSLLDTLCFKKLRQALGGRICGIITGGAPLMPEITQFMRAVFNGLIVEGFGCTETMGVVTVSLVGEFRIGALGAVAYGVEVKLADVLDLGLVV
>	C4QXL0_0	aad	]	TYKQIDQASNIVGNYLVHTGIKRGDVVMIYAYRGVDLMVAVMGVLKAGATFSVIDPAYPPARQNVYLQVAKPAGLIVLEKAGVLDQLVEDYIKNELSLVSRISNLKIEADGNVLGGDVDGKDALYDYQQFKTRRTGVLVGPDSNPTLSFTSGSEGIPKGVLGRHFSLAYYFPWMSKTFNLSENDKFTMLSGIAHDPIQRDMFTPLFLGAQLLIPTSDDIGTPGKLAEWMQTYGATVTHLTPAMGQLLSAQATKEIPSLHHAFFVGDILTKRDCLRLQTIAQNVNIINMYGTTETQRAVSYFEIPSRAQDSTFLEVQKDIMPAGKGMHNVQLLVVNRHDRSKTCAIGEVGEIYVRAAGLAEQYRGQPDLNKEKFVPNWFVSPSKWVEEDKKISKDEPWRE…
>	C4VN87_0	A	]	TYGELKQRSDDWAHKIDSLKLEENAPIMIWGGQTFEMIACFLGCVKAGHAYIPIASYSNAERLTMIQEVSQSPLVIAIDELPNVDLGNLAVLKPDEVENGKFSIDEDKFVKDEENYYIIFTSGTTGKPKGVQISHKNLLSFVNWELADYNLPENPSFLAQAPYSFDLSVMSLYPALVSAGKLVILPHDVTENLGQLFTTLPKMKFNVWVSTPSFAQMCFLDPTFNGNHHDDLTHFLFCGEELTHKCAETLRKKFPNSKIFNTYGPTEATVAVTQVEINDEILSKYDRLPIGKVKEDTEITIDESKGEKPGQGELIISGPSVSKGYLHNPEKTAAAFFNNDKKASYRTGDAGFFDGDMLFYRGRIDFQIKFNGYRIELEEINFYLSKNNLVRYGVV
>	C4VQV9_0	A	]	TYGDLKARSDAYAAKISELDLPENAPVMIWGGQTFEMIASFLGAVKAGHAYIPIASYSNSERLLMIQEVSESPLVIAIDKLPIEMDNIKVLTPEEVSDNHAEIEQSKFVSGDDNFYIIFTSGTTGKPKGVQISHDNLLSFVNWELNDFSLPDQPSFLAQAPYSFDLSVMSLYPALTAGGKLVVLPHNVTENLGQLFKTLPQLKFNVWVSTPSFVEMSFLDPTFDAKHHPELTHFLFCGEELSHKTAKMLKMKFPDSHIFNTYGPTETTVAVTQVEITDDILSKYDRLPIGVSKEDTKISIDTSKGEEKDQGEVIIEGPSVSKGYLNNPEKTKAAFFKDGEHSSYRTGDLGFLDGDMLFYRGRIDFQVKFNGYRIELEEINFYLAKNPLVRYGVV
>	C4W9D0_0	A	]	TYKELDEFSSKLAHQLQGSQQPMILFGHMSPFMIVGMIGAIKAGCGYVPIDTSVPEERVKMIIDKVQPEYIFNTTDYTLDQQSAQVITIENVENSQDPVIFDSQMKANDVVYTIFTSGSTGEPKGVQIEYASLVEFAEWMDSLNQSGNGQEWLNQAPFSFDLSVMAIYPCLVSGGTLNLVDKDMINKPKLLNDMLQATPINIWVSTPSFIEMCLLLPTLNEEQYGSLNHFFFCGEILGHRTAKALVDRFPNGTIYNTYGPTEATVAVTSIQITSEVLEQYNPLPVGVSRPGTKLTTTEDGELVIQGQSVSVGYLKNEEKTAAVFNFEDRVRTYHTGDKAKEENGLWFIQGRIDFQIKLNGYRMELEEIESQLRDSDLIREAIV
>	C4Y8B8_0	aad	]	TYKQINQASNIVGNYLKETGIKKGDIVMIYAYRGVDLMIAVMGVLKAGATFSVIDPAYPPARQNIYLSVAKPQGLIGLEKAGILDELVEVYISNELNVVSHIPQLKICDDGTLVGGELPGTTGDCLEAYASFKDTPTGVVVGPDNNPTLSFTSGSEGIPKGVLGRHYSLAYYFPWMAKRFGLSSADKFTMLSGIAHDPIQRDMFTPLFLGAQLLVPTADDIGTPGKLAEWMAEYGATVTHLTPAMGQLLSAQATAPIPSLHHAFFVGDILTKRDCLRLQTLAENVFIVNMYGTTETQRAVSYFEIASRSSDANYLRNLKDVMPAGTGMHNVQLLVVNRNDRAQTCGVGEIGEIYVRAAGLAEGYRGLPDLNKQKFITNWYVDPEKWVKQDEANQQPEEA…
>	C4YEZ3_0	aad	]	TYQQINQASNVVGNYLKETGIKKGDIVMIYAYRGVDLMIAVMGVLKAGATFSVIDPAYPPARQNIYLSVAKPKGLIGLEKAGTLDQLVVDYISNELDVISTIPQLKVQDDGTLVGGKHEGADNDCLNDYQKFKDQPAGVIVGPDSNPTLSFTSGSEGIPKGVLGRHYSLAYYFPWMAKRFGLSEKDKFTMLSGIAHDPIQRDMFTPLFLGAQLLVPTADDIGTPGKLADWMAKYGATVTHLTPAMGQLLSAQATTAIPSLHHAFFVGDILTKRDCLRLQSLAENVFIVNMYGTTETQRSVSYFEIKSRKADPTYLKNLKDVMPAGTGMHNVQLLVVNRNDRSQTCGVGEVGEIYVRAAGLAEGYRGLPDLNAAKFITNWYVNPDKWIEQDEANKKSSET…
>	C5BUB7_0	dhb	]	TYRELDSASSLLALHFCEHGLGPGDTALVQLPNVAELYITFFALLKAGIAPVNALFNHQRLELTEYARQLEPSLLIASRDHALFADDGYLEELKALTNIRLTLFHRENLTRVFDKNMESKTTNSFLPTNPEQVAFFQLSGGSTGTPKLIPRTHNDYFYSVRRSVEICGFSPSTRFLVALPAAHNFPLSSPGALGVLFAGGTLVMASNPEPTRCFELIDQHSVNTTALVPSAVLLWLAHAATAREKLRTLTLLQVGGANFSESTARRVPVELGCKLQQVFGMAEGLVNYTRLDDSDEVIFTSQGRPMSPNDEIRIINSEGEDVAPGHTGQLITRGPYTIRGYYKTPQHNSRAFDNQGFYYSGDLVQQTPDGNIRVVGRVKDQINRGGEKIAAEEIENLLV…
>	C5DL66_0	aad	]	TYQDINRASNVVAHYLVRTGVKRGDVVMIYSSRGVDLMVCVLGVLKAGATFSVIDPAYPPARQTVYLGVARPRGLIVIRAAGQLDQYVEDYISRELDVVSRIPAVAIQDHGRVLGGAAAGSAEDCLAPFTGLCDTRTGVVVGPDSNPTLSFTSGSEGIPKGVLGRHFSLAYYFSWMARQFNLSENDKFTMLSGIAHDPIQRDMFTPLFLGAQLLVPTQDDIGTPGQLAEWMSKYGATVTHLTPAMGQLLTAQATTPFPALHHAFFVGDILTKRDCLRLQTLAENVRIVNMYGTTETQRAVSFFEVKSRSEDPDFLKRLKDVMPAGKGMLNVQLLVVNRNDRTQVCGIGEVGEIYVRAGGLAEGYRGLPDLNKEKFVQNWFVDPHHWDALDKGGDEPWRQ…
>	C5DUG5_0	aad	]	TYRDINRASNIVAHYLVKTGIKRGDVVMIYSSRGVDLMVCVMGVLKAGATFSVIDPAYPPARQNIYLGVAKPRGLIVIKAAGELDQIVEDYITKELDIVSRIPSIALQDDGSLQGSLGSNDVLAPFEHLKDTRTSVVVGPDSNPTLSFTSGSEGIPKGVLGRHYSLAYYFSWMSKQFNLSENDKFTMLSGIAHDPIQRDMFTPLFLGAQLYVPTQDDIGTPGKLAEWMSTHGCTVTHLTPAMGQLLTAQAVAPFPELHHAFFVGDILTKRDCLRLQTLAENCCIVNMYGTTETQRAVSFFEVKSRSQDPDFLKRLKDVMPAGKGMLNVQVLIVNRNDPTQLCGVGEIGEMYVRAGGLAEGYRGLPDLNKEKFVDNWFVEKGHWDNLDKDNGEPWRQFWF…
>	C5FUL3_0	aad	]	TYRQIHEASNILAHHLVQSGVERGEVVMVYAHRGVDLVIAVMGILKAGATFSVIDPAYPPERQIIYLDVARPRALINIEKATQDAGELAESVRAFIDQNLELRTEVPALVLHDDGTLDGGVVNGVSVLEKQTSLKSTPVGVVVGPDSAPTLSFTSGSEGRPKGVKGRHFSLAYYFPWMSKTFKLTPDDRFTLLSGIAHDPVQRDIFTPLFLGAQLLVPSREDIQNERLAEWMREYKATVTHLTPAMGQILVGGATAQFPSLHHAFFVGDILIKRDCRSLQGLAPNVNIVNMYGTTETQRAVSYFEIPSAAEQVGYLDTVKDVIPAGKGMVDVQLLVVNRFDRTKLCAIGEIGEIYVRAGGLAEGYLGSPELNEKKFIPNWFVDPQIWEEKEKERASSSN…
>	C5N412_0	A	]	TYQQLMDESSKLAHRLQGSKKPMILFGHMSPYMIVGMIGAIKAGCGYVPVDTSIPEDRIKMIINKVQPEFVFNTTDESFESLEGEVFTIEDIKTSQDPVIFDSQIKDNDTVYTIFTSGSTGEPKGVQIEYASLVQFTEWMLELNKSGNEQQWLNQAPFSFDLSVMAIYPCLASGGTLNLVDKNMINKPKLLNEMLTATPINIWVSTPSFMEMCLLLPTLNEEQYGSLNEFFFCGEILPHRAAKALVSRFPSATIYNTYGPTEATVAVTSIQITQEILDQYPTLPVGVERPGARLSTTDEGELVIEGQSVSLGYLKNDQKTAEVFNFDDGIRTYHTGDKAKFENGQWFIQGRIDFQIKLNGYRMELEEIETQLRQSEFVKEAIV
>	C5PGC9_0	aad	]	TYRQIHEASNILGHHLLQSRIQRGEVVMVYAHRGVDLVVAIMGILKAGATFSVIDPAYPPDRQVIYLDVARPRALINIEKATQDAGELTEKVRSFIDGNLELRTEIPALALRNDGSLQGGSINGNDVLQPQVALKAKPVGVVVGPDSTPTLSFTSGSEGRPKGVRGRHFSLAYYFPWMSKTFKLSENDRFTLLSGIAHDPVQRDIFTPLFLGAMLLVPSREDIQNEKLAEWMREYKATVTHLTPAMGQILVGGATAQFPSLHHAFFVGDILIKRDCMSLQALAPNVNIVNMYGTTETQRAVSYFEIPSYASQESYLDMMKDVIPAGKGMVDVQLLVVNRFDRTKLCAVGEVGEIYVRAGGLAEGYLGAPELNEKKFLSNWFIDPQVWKDLEQEQQKGAA…
>	C5PYB4_0	A	]	TYQQLMDESSKLAHRLQGSKKPMILFGHMSPYMIVGMIGAIKAGCGYVPVDTSIPEDRIKMIINKVQPEFVFNTTDESFESLEGEVFTIEDIKTSQDPVIFDSQIKDNDTVYTIFTSGSTGEPKGVQIEYASLVQFTEWMLELNKSGNEQQWLNQAPFSFDLSVMAIYPCLASGGTLNLVDKNMINKPKLLNEMLTATPINIWVSTPSFMEMCLLLPTLNEEQYGSLNEFFFCGEILPHRAAKALVNRFPSATIYNTYGPTEATVAVTSIQITQEILDQYPTLPVGVERPGARLSTTDDGELVIEGQSVSLGYLKNDQKTAEVFNFDDGIRTYHTGDKAKFENGQWFIQGRIDFQIKLNGYRMELEEIETQLRQSEFVKEAIV
>	C5Q7L2_0	A	]	TYKQLDEESSKLAHLLQDSKKPMILYGHMSPYMIVGMIGAIKSGCGYVPIDTSVPKERVNMIIDKVQPEIIFNTSDETLEQTNAQVLKVSDIQDSQYPIVFDSQMKQNDVVYTIFTSGSTGEPKGVQIEYASLNEFAEWMVSLNKTGTGKEWLNQAPFSFDLSVMAIYPCLTSGGTLNLVDKDMIKKPKLLNEMLVQTPMNVWVSTPSFIEMCLLLPNLNEQQYSSLKQFFFCGEILPHKTAKALVERFPNSMIYNTYGPTEATVAVTSIQITEEILNQYNPLPVGVARPGTKLFATEEGELVIEGQSVSLGYLKNEEKTTAVFNFEDGVRTYHTGDKAKIEDGLWFIQGRIDFQIKLNGYRMELEEIETQLRQSKHVREAVV
>	C5QP20_0	dhb	]	TYKELFEKVKTFAKVFQNIPLSKKDRVMIQLPNSIEFIAVLFACNLLELEPVLMLPTHRHSEITTIAQILKPKVYVGTTNYLGFNFCEMVEENLDSLDFIDCIVADKDFKSTEVSYLNLNDYKFENYDLNAPKSFGGSIGAYILTGGTTSMPKIIPKINEAYVYNIKKAIERCHFNEGTIYLAVLSIAHDYPLANPGVLGTLFSGGTVIFAETTSFDEAFHWINKERVNTTSVVPAVIEMWAENYDWFPGDLTSLKHVLIGAAQIDIEKLSKIENQFGVTIQQGYGLGEGITCFTQLNDPPEIRLGTQGKPISEHDEIKIIDSNRKLLNPLEIGEIAEKGPYTFKGYFANENLNSKVFTKDGYFLTGDLGYIDLTGNLVIAGRVDDQINRLGENILPKE…
>	C5QQN5_0	A	]	TYKELDHASSKLAHQLQDSKKPMVLYGHMSPYMIVGMIGAIKAGCGYVPIDTSVPEERVKMIIEKVQPEYIFNTSEEDVDQSIAEVISIKDVKESQFPIVFDSQMKTNDVVYTIFTSGSTGEPKGVQIEYASLIEFAEWMVSLNKAGEGKEWLNQAPFSFDLSVMAIYPCLTSGGTLNLVDKDMIKKPKLLNEMLVNTPINVWVSTPSFIEMCLLLPNLNEEQYGSLNQFFFCGEILSHRTANALVSRYPNATIYNTYGPTEATVAVTSIQITQDILDHYNPLPVGVARPGTTLSTTDEGELVIEGQSVSLGYLKNEEKTSAVFNFEDGTRTYHTGDKAKEEDGQWFIQGRIDFQIKLNGYRMELEEIETQLRQSQYVREAIV
>	C5QVQ5_0	A	]	TYKQLDEESSKLAHLLQDSKKPMILYGHMSPYMIVGMIGAIKSGCGYVPIDTSVPKERVNMIIDKVQPEIIFNTSDETLEQTNAQVLKVSDIQDSQYPIVFDSQMKQNDVVYTIFTSGSTGEPKGVQIEYASLNEFAEWMVSLNKTGTGKEWLNQAPFSFDLSVMAIYPCLTSGGTLNLVDKDMIKKPKLLNEMLVQTPMNVWVSTPSFIEMCLLLPNLNEQQYNSLKQFFFCGEILPHKTAKVLVERFPNSMIYNTYGPTEATVAVTSIQITEEILNQYNPLPVGVARPGTRLFATEEGELVIEGQSVSLGYLKNEEKTAAVFNFEDGVRTYHTGDKAKIEDGLWFIQGRIDFQIKLNGYRMELEEIETQLRQSKHVREAVV
>	C5UQL6_0	A	]	TYKELDNISESIASFVLKKLGDDRTPIIIYGNKENLMMASMISALKCGRAYIPIDISYPKERVDAIIKEVNPQVLIDFSEGNVFNNILVLKEKEIKEIVNEYSDLEVSAENWVKEDENAYILFTSGSTGKPKGVQISSNNLDNFVEWIAEYLKLDESEEVFMNQAAYSFDLSVTSIYPGLCYGKTLHGFSKKTLSNLKQMFEDIKHSGINIWVSTPSFAGMCVTENDFNSNMLTNLKAMVFVGEILPKPLCEELLNRFPNTRIINGYGPTEATVAVSINDMNREVLSQEGSLPIGYPMKKSVVKIVDEEGNILKDEEKGEIIIVGPSVSKGYFNNEEMTKKSFYYDEYNGEKCRAYRTGDLGYYVNGNLYYCGRKDFQIKLNGYRIEIEDIENNLVRVS…
>	C5WHD9_0	A	]	TYGQLKKDSDSIAAYIDGLGLPEKSPVLVFGAQTYDMLATFVALTKSGHAYIPVDVHSAPERILSIVEIAKPSLVIAIEDLPITVEKVALISLGDIQSAKATETPYQLTHPVKGDDNYYIIFTSGTTGQPKGVQISHDNLLSFTNWMIEDEAFDVPKQPQMLAQPPYSFDLSVMYWAPTLALGGTLFALPKELVSDFKQLFTTIAQLPVGIWTSTPSFADMAMLSDEFCQEKMPNLTHFYFDGEELTVSTARKLFERFPNAKIINAYGPTEATVALSAIEITKEMVATSTRLPIGYPKPDSPTFIIDEEGNELPLGEQGEIIVTGPAVSKGYLNNPDKTAEAFFTFKGQPAYHTGDLGSLTEDNILLYGGRLDFQIKYAGYRIELEDVSQQLNQSPMVA…
>	C6RVV9_0	dhb	]	YQAMLERIEQLAAGFTELGLGCGDNVVLQLGNVAEFYLCFFALLRQGIRPILALPAHRLAEIRYFCQHSQAKAYLIDGAQRPFDYQALAQELLACCPTLQTVIVRGQTRVTDPKFIELASCYSASSCQANADPNQIAFFQLSGGTTGTPKLIPRTHNDYAYSVTASVEICRFDQHTRYLCVLPAAHNFPLSSPGALGVFWAGGCVVLSQDASPQHAFKLIEQHKITVTALVPPLALLWMDHAEKSTYDLSSLHFVQVGGAKFSEAAARRLPKALGCQLQQVFGMAEGLVNYTRLDDSAELIATTQGRPISAHDQLLVVDEQGQPVASGEEGYLLTQGPYTIRGYYRADQHNQRAFNAQGFYITGDKVKLSSEGYVIVTGRAKDQINRGGEKIAAEEVEN…
>	C7BJ42_0	E	]	TYRQLDAASDLVAKYLQENQFTEQLIGLHLKSSIELVICILGSIKAGNGYVCIDPTYPDNRKQFVAEKAELSLVITIEPVTFDINKAVCYSEILEQRDNLQQTIIKPLTYDLATVIFTSGSTGTPKGIMLRQENIVSFVGTFVDVTEQDCIAQFSSISFDAFVFELWVALSYGASMCVVDSETLLYKNRFYETAIENKISMAFITTALINNGILDHFIGIASFRRLYFGGEAVQRNALIPVFNKLDFEIVHVYGPTETTVFCLKKTLNELWESIPLGKPFANATAMLIDEQGKQITEAGVKGEILIGGAGVSRGYLGDPQLTHASFIELEGKRYFKTSDLATLNEFGEFVFIGRKGNTVKLHGYRVDLNEVTYAIQA
>	C7GUL2_0	aad	]	TYRDINRTSNIVAHYLIKTGIKRGDVVMIYSSRGVDLMVCVMGVLKAGATFSVIDPAYPPARQTIYLGVAKPRGLIVIRAAGQLDQLVEDYINDELEIVSRINSIAIQENGTIEGGKLDNGEDVLAPYVHYKDTRTGVVVGPDSNPTLSFTSGSEGIPKGVLGRHFSLAYYFNWMSKRFNLTENDKFTMLSGIAHDPIQRDMFTPLFLGAQLYVPTQDDIGTPGRLAEWMSKYGCTVTHLTPAMGQLLTAQATTPFPKLHHAFFVGDILTKRDCLRLQTLAENCRIVNMYGTTETQRAVSYFEVKSKNDDPNFLKKLKDVMPAGKGMLNVQLLVVNRNDRTQICGIGEIGEIYVRAGGLAEGYRGLPELNKEKFVNNWFVEKDHWNYLDKDNGEPWRQF…
>	C7HT32_0	dhb	]	TYRQLKDEVDCYANGLLNQGFRKGDKVLFQLPNSKEFIIILFAMMSIGVIPVIILMGHRYSEVKGILNKTNAKAYIGINRYLGFSYEDMVSNIIEDTKEDLQVYLIGETEKYEKLCTLRQNRKNKFVEELEYKETAIFLLSGGTTGFPKLIPNRHCEFIYLAKELANATDMNEDTVYLAALPMSHKFALCCPGMIGTLSKGGKVVTCRVSSPDEIIPLIEEQEVSIMALVPTLANMCIEYLENDDADISSLKYIQIGGSVLDSNLAKKIQEEFNCKLLQLYGMSESLITCSRVLDDDYDRLHTQGKKLSEFDEARIVDENGKEVPDGDFGELIVRGPYTILEYYDSSKLNNTQFTEECFLRTGDRAAKLYGDNYKIVGRVLEMINRAGEKIVPSELENI…
>	C7LGL9_0	dhb	]	TYAELDRLSSNLASRLAAAGIGKGDTALVQLPNIAEFYIVFFALMKAGIAPVNALFSHRKLELGAYASQIEPRLLIGSRQHELFMDDAFARDLGKNLSAPLLTLFAGEADPASSLDHWIATPADKAVPFSPTGAGEVAFFQLSGGSTGTPKLIPRTHNDYDYSVRASAEICALTPQTRFLCALPTAHNYPMSSPGALGVFHAGGCVVMAPNPEPLNCFSIIERHGVNMVALVPPAVALWLQAAPDHLAALSSLKLVQVGGASFAEALARQVPQVLGCKLQQVFGMAEGLVNYTRLDDPDEIVFTTQGRPISPDDEIRIVDEDGEPVAEGQPGMLATRGPYTFCGYYRSPEHNAQVFDSEGFYYSGDVVQRTPEGYLRVVGRVKDQINRGGEKVAAEEIE…
>	C7MVZ9_0	dhb	]	SYAELDDAAHRIAAGLVDLGIKAGDRVIVQLPNIPEFVSVIFGVWRAGAWPVFTLPAHRHSELRHFATQSEAAAIITVDHHNRHDHATMAKAVAAEVDSVRHVLVVGSQEFADLAATPPRELPDPDPGSVAFLQLSGGSTGLPKLIPRTHDDYLYSVRESARICALRPESVYLAVLPAAHNFPLSSPGVLGALHAGATTVMSPSPDAGTAFRLIESEKVTITGVVPPLAAAWVQAAAHTDRDLSSLQVILVGGAKCSRELAERIGPALGCQLQQVFGMAEGLVCYTRLDDPEQIVLSTQGRPISPDDEIRIVDPDDPDASAEDEVAPGEVGALLTRGPYTIRGYYRAAEHNATAFTPDGFYRTGDLVRRHPSGHLEVVGRVKEQINRGGEKVAAEEVEN…
>	C8P4K5_0	A	]	TYGELKAAADSLAAWLDQQSLPDHSPILVFGDHQAEMLACFWAALKTGHAYIPVAADSALPRIQSILDTGKPSLVFAVDDFPGDQLTVSAPVVKRDTISQAIAAQEAFDDPDPVTGDELAYVLFTSGTTGSPKGVEVSHDNLVTFTNWMLSDEFNLPAHANYLGQPPYSFDLSNMFLYPALMSGSTIKALPHEVVENFGQLFTALPKLDLNVFVGTPSFADMLMLSPAFSEQQMPGITDFLFCGEELTVKTAQNLQKHFPHAHIFNTYGPTEATVAVSGIEITPEIAANNDRLPVGYAKPGVELSIWQGDQQVTTPGEQGEIIIAGDSVAHGYMNNPEKTAQAFFKLNGQPAYRTGDAGVLDADGLLHHKGRMDFQIKLHGYRIELDEVRASLEKSPYI…
>	C8VFY8_0	aad	]	TYRQINEASNILGHHLVEAGVERGEVVMVYAYRGVDLVVAVMGILKAGATFSVIDPAYPPERQCIYLDVARPRALINIAKATKDAGELSEKVRTFIDENLQLRTEIPALALLDDGSLLGGSVDGQDVLAKQVPLKSKRVGVVVGPDSTPTLSFTSGSEGRPKGVRGRHFSLAYYFPWMSETFKLTPNDKFTMLSGIAHDPIQRDIFTPLFLGAQLLVPAREDIQNEKLAEWMRDYGATVTHLTPAMGQILVGGASAQFPTLHHAFFVGDILIKRDCRSLQGLAPNVNIVNMYGTTETQRAVSYFEIPSYSSNGGYLDTMKDVIPAGRGMLDVQMLVVNRFEPSRICAIGEVGEIYVRAAGLAEGYLGSPELNQKKFLTNWFVDPKTWVEKDAAESQGAN…
>	C9NWI1_0	dhb	]	TYEELISEADQIAQGLISQGWAVGDRIVMQLTNSCEFAVTLFGFLRAGLIPVMALPAHGLAEIEHFMRVSNAQGYVGEGQIGEQIMANLNKQTALKLYLVNQFSPTCALPRSAATNFVPAKIDPAETALFLVSGGTTGLPKLIPRTHNDYLYNIRCCCSASEVTEKEIYLAVLPAAHNFTLGCPGFLGTLSAGGEVIFTQLASPDHCFELIQQYGVTATALVPALAQLWTEATQWEEADLTSLRRIQVGGSKLAYSDAIAMQKVFPGVLQQVFGMAEGLIACTRLSDTPEVVASMQGKPVSQWDEVRVVDADGKDVELGEEGELLTRGPYTLRGYYRAPEHNARSFTEDGFYCSGDKVRMNDQQYLSVTGRIKDIVNRAGECIAADEIEEQLLAHPKIA…
>	C9PC98_0	dhb	]	SYRELVDSAAQLAAGFRQLGLQRGDNVVLQMTNIAEFYQCFFALLQIGVRPVLALPAHRQMEISYFCQHADAKAYLIDGEASSFNYQALASDIVAQCPTIEHVIVRGQVTVDDRRFVALDDCLQPALQEQDADASEVAFFQLSGGTTGTPKLIPRTHNDYAYSVTGSVEICHFDHMTRFLCALPVAHNFPLSSPGALGVFWAGGCVIPTQDPTPQHAFEMIERHRVTVSALVPPLALLWMDYAEKATHDISSLELLLVGGAKFSETAARELPNRLHCRLQQVFGMAEGLVNYTRFDDSDEVIASTQGRPISPHDQVRVVDEDGNDVAVGEEGFLLTQGPYTIRGYYRAPAHNERSFTPDGFYRTGDLVKRTAAGNIIVTGRDKDQINRGGEKIAAEEIE…
>	C9XXI4_0	dhb	]	SYRELDAAATRLAGALARRGLSRGDTALVQLGNVAEFYIVFFALLKIGVAPVNALFSHQRTELDAYARQIAPALLIADREHALFGDDAYITALKAQHSSLRMTLLRGDGLDALISEPEADVIFTPSAADEVAFFQLSGGSTGTPKLIPRTHNDYYYSIRRSVEICEFTRETRYLCALPAAHNYPLSSPGALGVFFAEGCVVLARDPSATLCFPLIEAHQVNVTALVPPAVSLWLQAIQEWGGNRQLASLKLLQVGGARLSDTLAARIPAEIGCQLQQVFGMAEGLVNYTRLDDPDERIFTTQGRPMSPDDEVWVADENGNPLPRGETGRLMTRGPYTFRGYYNSPEHNASAFDENGFYCSGDLIAIDEQGYITVQGREKDQINRGGEKIAAEEIENLLL…
>	D0H688_0	dhb	]	YQAMLERIEQLAAGFTELGLGCGDNVVLQLGNVAEFYLCFFALLRQGIRPILALPAHRLAEIRYFCQHSQAKAYLIDGAQRPFDYQALAQELLACCPTLQTVIVRGQTRVTDPKFIELASCYSASSCQANADPNQIAFFQLSGGTTDTPKLIPRTHNDYAYSVTASVEICRFDQHTRYLCVLPAAHNFPLSSPGALGVFWAGGCVVLSQDASPQHAFKLIEQHKITVTALVPPLALLWMDHAEKSTYDLSSLHFVQVGGAKFSEAAARRLPKALGCQLQQVFGMAEGLVNYTRLDDSAELIATTQGRPISAHDQLLVVDEQGQPVASGEEGYLLTQGPYTIRGYYRADQHNQRAFNAQGFYITGDKVKLSSEGYVIVTGRAKDQINRGGEKIAAEEVEN…
>	D0HRW2_0	dhb	]	YQAMLERIEQLAAGFTELGLGCGDNVVLQLGNVAEFYLCFFALLRQGIRPILALPAHRLAEIRYFCQHSQAKAYLIDGAQRPFDYQALAQELLACCPTLQTVIVRGQTRVTDPKFIELASCYSASSCQANADPNQIAFFQLSGGTTGTPKLIPRTHNDYAYSVTASVEICRFDQHTRYLCVLPAAHNFPLSSPGALGVFWAGGCVVLSQDASPQHAFKLIEQHKITVTALVPPLALLWMDHAEKSTYDLSSLHFVQVGGAKFSEAAARRLPKALGCQLQQVFGMAEGLVNYTRLDDSAELIATTQGRPISAHDQLLVVDEQGQPVASGEEGYLLTQGPYTIRGYYRADQHNQRAFNAQGFYITGDKVKLSSEGYVIVTGRAKDQINRGGEKIAAEEVEN…
>	D0I237_0	dhb	]	YQAMLERIEQLAAGFTELGLGCGDNVVLQLGNVAEFYLCFFALLRQGIRPILALPAHRLAEIRYFCQHSQAKAYLIDGAQRPFDYQVLAQELLACCPTLQTVIVRGQTRVTDPKFIELASCYSASSCQANADPNQIAFFQLSGGTTGTPKLIPRTHNDYAYSVTASVEICRFDQHTRYLCVLPAAHNFPLSSPGALGVFWAGGCVVLSQDASPQHAFKLIEQHKITVTALVPPLALLWMDHAEKSTCDLSSLHFVQVGGAKFSEAAARRLPKALGCQLQQVFGMAEGLVNYTRLDDSAELIATTQGRPISAHDQLLVVDEQGQPVASGEEGYLLTQGPYTIRGYYRADQHNQRAFNAQGFYITGDKVKLSSEGYVIVTGRAKDQINRGGEKIAAEEVEN…
>	D0R673_0	A	]	TYGDLKARSDAYAAKINELDLPEKAPVMIWGGQNFEMIASFIGAVKAGHAYIPIASYSNSERLLMIQEVSEAPLVIAIDKLPIEVDNIKVLTPEEVSDNHPEIDQSKFVSGDDNFYIIFTSGTTGKPKGVQISHDNLLSFVNWELNDFSLPEHPSFLAQAPYSFDLSVMSLYPALTAGGKLVVLPHDVTENIGQLFKTLPQLKFNVWVSTPSFVEMSFLDPTFDAKHHPELTHFLFCGEELSHKTAKMLKLKFPDSHIFNTYGPTETTVAVTQVEITDEILNKYDRLPIGVSKNDTKISIDTSKGEEDNQGEVVIEGPSVSKGYLNNPEKTEAAFFKESEHESYRTGDLGFLDGDMLFYRGRIDFQVKFNGYRIELEEINFYLAKNPLVRYGVV
>	D1WE69_0	A	]	TYGELKQRSDAWAYKITNLRIENKAPIMIWGGQTFEMVACFLGCVKAGHAYISIASYSNAERLTMIQDVSKSPLVIAIDELPNIDLRDLQVLKPEEVENGKFSVNEDNFVKDDENYYIIFTSGTTGKPKGVQISHKNLLSFVNWELSDYALPENPSFLAQAPYSFDLSVMSLYPALVSAGKLVVLPHDVTENLGQLFTTLPKMQFNVWVSTPSFAQMCFLDPTFNGDHHKELTHFLFCGEELTHKCAETLRKKFPNSKIFNTYGPTEATVAVTQVEINDEILSKYDRLPIGKVKEDTEITIDESKGEKPGQGELIISGPSVSKGYLHNPEKTAAAFFKTDDKASYRTGDAGFFDGDMLFYRGRIDFQIKFNGYRIELEEINFYLSKNDLVRYGVV
>	D1WLE4_0	A	]	TYKQLDEESSKLAHLLQDSKKPMILYGHMSPYMIVGMIGAIKSGCGYVPIDTSVPKERVNMIIDKVQPEIIFNTSDETLEQTNAQVLKVSDIQDSQYPIVFDSQMKQNDVVYTIFTSGSTGEPKGVQIEYASLNEFAEWMVSLNKTGTGKEWLNQAPFSFDLSVMAIYPCLTSGGTLNLVDKDMIKKPKLLNEMLVQTPMNVWVSTPSFIEMCLLLPNLNEQQYSSLKQFFFCGEILPHKTAKALVERFPNSMIYNTYGPTEATVAVTSIQITEEILNQYNPLPVGVARPGTKLFATEEGELVIEGQSVSLGYLKNEEKTTAVFNFEDGVRTYHTGDKAKIEDGLWFIQGRIDFQIKLNGYRMELEEIETQLRQSKHVREAVV
>	D1YFI5_0	A	]	TYGDLKARSDAYAAKISELDLPEKAPVMIWGGQTFEMIASFLGAVKAGHAYIPIASYSNSERLLMIQEVSESPLVIAIDKLPIEMENIKVLTPEEVSNNHTAVDQSKFVSGDDNFYIIFTSGTTGKPKGVQISHDNLLSFVNWELNDFSLPDQPSFLAQAPYSFDLSVMSLYPALTAGGKLVVLPHDVTENLGQLFKTLPQLKFNVWVSTPSFVEMSFLDPTFDAKHHPELTHFLFCGEELSHKTAKMLKMKFPDSHIFNTYGPTETTVAVTQVEITDDVLNKYDRLPIGVSKEDTKISIDTSKGEEKDQGEVIIEGPSVSKGYLNNPEKTKAAFFKDGEHASYRTGDLGFLDGNMLFYRGRIDFQVKFNGYRIELEEINFYLAKNPLVRYGVV
>	D2BR29_0	A	]	TYRQLFAAVSHISEQINERNLNQRPILIFGKNDFITLAAMLATNLTGHAYIPVDAHTPFERTEMIKSAAKPAVVLTTVELSADFEALFTDRISLELTDQILTDKLPALDFSKAVSGNDSNYIIYTSGTTGVPKGVEVSHDNLVTFTNWMNNDFMKIENNQILSQALYSFDLSIFSLYPSLTTGGTLISLSRDETTNFKLLFERLNKTVINTWISTPSFVDICLLDPSFTEKEHPQLVQFIFCGEELTKKTAEKLLTAFPSATIYNTYGPTEATGAISSVKITKELLTENDRVPIGFAKPGVDLKIMDKEIIIVGDSVAKGYFENPEKTEQAFFTVDGKPAYHTGDAGSISADGMLRYQGRIDFQVKFNGFRIELQDIEANIQNLKEIEKAVV
>	D2N5P4_0	A	]	TYQQLMDESSKLAHRLQGSKKPMILFGHMSPYMIVGMIGAIKAGCGYVPVDTSIPEDRIKMIINKVQPEFVFNTTDELFESLAGEVFTIEDIKTSQDPVIFDSQIKDNDTVYTIFTSGSTGEPKGVQIEYASLVQFTEWMLELNKSGNEQQWLNQAPFSFDLSVMAIYPCLASGGTLNLVDKNMINKPKLLNEMLTATPINIWVSTPSFMEMCLLLPTLNEEQYGSLNEFFFCGEILPHRAAKALVSRFPSATIYNTYGPTEATVAVTSIQITQEILDQYPTLPVGVERPGARLSTTDEGELVIEGQSVSLGYLKNDQKTAEVFNFDDGIRTYHTGDKAKFENGQWFIQGRIDFQIKLNGYRMELEEIETQLRQSEFVKEAIV
>	D2TMN3_0	dhb	]	SYRELNQAADNLACSLRRQGIQPGETALVQLGNVAELYITFFALLKLGVAPVLALFSHQRSELTAYAQQIEPALLIADRQHALFAADDFLPTFIAQHNSIRVVHLLNDSGERCLQTAIKTPAADFTATPSPADEVAYFQLSGGTTGTPKLIPRTHNDYYYSVRRSNEICRFTAQTRFLCAIPAAHNYAMSSPGSLGVFLAGGIVVLAADPSATLCFPLIEKHQINATALVPPAVSLWLQAISEWGSNAQLASLKLLQVGGARLSASLAARIPAEIGCQLQQVFGMAEGLVNYTRLDDSPQRIIHTQGRPMCPDDEVWVADADGNPLPQGETGRLMTRGPYTFRGYFKSPEHNASAFDANGFYCSGDLISIDEDGYITVHGREKDQINRGGEKIAAEEIE…
>	D3EV25_0	A	]	TYQQLMDESSKLAHRLQGSKKPMILFGHMSPYMIVGMIGAIKAGCGYVPVDTSIPEDRIKMIINKVQPEFVFNTTDESFESLEGEVFTIEDIKTSQDPVIFDSQIKDNDTVYTIFTSGSTGEPKGVQIEYASLVQFTEWMLELNKSGNKQQWLNQAPFSFDLSVMAIYPCLASGGTLNLVDKNMINKPKLLNEMLTATPINIWVSTPSFMEMCLLLPTLNEEQYGSLNEFFFCGEILPHRAAKALVSRFPSATIYNTYGPTEATVAVTSIQITQEILDQYPTLPVGVERLGARLSTTDDGELVIEGQSVSLGYLKNDQKTAEVFNFDDGIRTYHTGDKAKFENGQWFIQGRIDFQIKLNGYRMELEEIETQLRQSEFVKEAIV
>	D3GWD4_0	dhb	]	SYRELNQAADNLACSLRRQGIKPGETALVQLGNVAELYITFFALLKLGVAPVLALFSHQRSELNAYASQIEPALLIADRQHALFSGDDFLNTFVAEHSSIRVVQLHNDSGEHNLQDAINHPAEDFTATPSPADEVAYFQLSGGTTGTPKLIPRTHNDYYYSVRRSVEICQFTQQTRYLCAIPAAHNYAMSSPGSLGVFLAGGTVVLAADPSATLCFPLIEKHQVNVTALVPPAVSLWLQALAEGESRAQLASLKLLQVGGARLSATLAARIPAEIGCQLQQVFGMAEGLVNYTRLDDSAEKIIHTQGYPMCPDDEVWVADAEGNPLPQGEVGRLMTRGPYTFRGYYKSPQHNASAFDANGFYCSGDLISIDPEGYITVQGREKDQINRGGEKIAAEEIE…
>	D3HBL7_0	A	]	TYGDLKADSDSLAAVIDQLNLPEKSPVVVFGGQEYEMLATFVALTKSGHAYIPIDSHSALERVSAILEVAEPSLIIAISDFPLEQVSTPMMTLAQVQEAFAQGSRYEITHPVKGDDNYYIIFTSGTTGKPKGVQISHDNLLSFTNWMITDKEFATPSRPQMLAQPPYSFDLSVMYWAPTLALGGTLFALPSAITQDFKQLFATIFSLPIAIWTSTPSFADMAMLSEDFNSEKMPGITHFYFDGEELTVKTAQKLRERFPNARIINAYGPTEATVALSAVAVTDEMLATLKRLPIGYTKADSPTFIIDEEGNKLPNGEQGEIIVSGPAVSKGYMNNPEKTAEAFFEFEGLPAYHTGDVGTMTDEGLLLYGGRMDFQIKFNGYRIELEDVSQNLNKSRFIE…
>	D3HJN1_0	F	]	SYDQLNQQANQLAHYLRSLGLNADTPVALCLERSLDFLITIIAILKAGGAYLPIDFSQPEKRLLFLLNDSQAPILITKAASAHKFSQYNGKIVLLDKSQALLDQQPSNNPSTLISEQHLAYIIYTSGSTGTPKGVLIEHRSIINYYQWLGEYTQSKVQQRIDFSASPIFDMAVSVSLAPLMLGLTIVICDTEIKKDSRAYLAYLADSQINTIKLTPSYFKLLVQEAKNNFIALPHLKSIILGGENLAAAECKDWLSIYPEHILYNEYGPTEATVAVSVYKVQRDNFTGFDIHVPIGKVGPKISYYILDKYHQPVADGEKGELAIGGICLARGYLNRPDLTQKQFITDFSNQEANARFYKTGDLCRKRVDGVIEYFGRIDDQVKIRGFRVEPREVESCLV…
>	D3MSW2_0	A	]	SYKELDEKSDILANYMINNKIDDRPVAIYANKDIYILVCMIAALKTGNAYVPMDISFPEQRVSDVVEAVEPRVIFDFSDGEYFYEDSKQLEKYSGIKIINRQDLVGILDSDDDKLKCPVDRQRWVDGDDNSYILFTSGSTGKPKGVQISTYNLDSFVEWMSPILGIDGQEIVVMDQPAYSFDLSVSQLYPGICNGATLYSLPKDLISDFKGLLEEMKKSNMEVWVSTPSFAGMCLASDEFNEDLLPKLRKMLFIGEVLPVETARKLKERLPKAEVINGYGPTEATVGISHVVINEDHLNSGLPLPVGVPMPNCQIKIVDEEGKPLDKGQKGEIVIVGPSVSKGYFKNVEKTREAFYYDGDNSEDIDLSRRAYRTGDLGMILDDGNIKYAGRKDFQIKLN…
>	D3P854_0	aad	]	SYQELNRQANRMAHFLIRHGIGPEVRVGLFAHPSPEFVIAMLAVLKAGGAYIPIDPGQPDERVRLLVARTDLRLILACPGLSGRLPDIAAARAVEIGNPELVRDEPHSNPACPVAPANLAYIIHTSGSTGQPKGVMLTHRGVVSNLIWRQDIWPLGQRDRVLQHYSFSFDPSVWATFWPLMSGAAIVLPPSRERFDATLFVQDIIDHRVTVYGATPSMHGALVETAGIGRASALRLVLSGGEQLTSALQKLIETRTGARVANLYGPTEATIDATVWEGEVEPTSSIVPIGRPLPFARVLVLDGSLRPVPAGVIGEICIGGPGLARGYAGYPALTAERFVPDPFVAEPGARLYRTGDLGRVRPDGAIEFVGREDGQIKVRGYRVELGEIEHHLAAHPQVR…
>	D3QE65_0	dhb	]	TYQEMYDEINHFAYKFYQDGIKPDDKVLIQLPNCFEFIFVLFALFKIGAIPVLALATHRKVEIKGVLEASGAVAYIAKDKYLGFSYSQLINEIEGELGCQINQYILGNSKQYKNFYSVNRNDYDYRYSEELIKPSYNNTALLLLSGGTTGIPKLIPRRHCDYIYVAKQCAQRCGLDEHSTYLVALPIAHNFPLGCPGIIGTLAVGGTIVICSVTSPDEIFPLIDEQDITHLALVPSLAKMCLDYQKDNDEDDISSLKLIQVGGALLDSFTAQKIEEQFECKLQQVYGIAEGLICMTDKQDGNEVTYHTQGTPISEYDEIKILDDSGKEVQQGEYGELYVRGPYTIYNYEHAPHIKCVDDDMYFMTGDKVKQQPDGNFKVVGRIKEMINKSGEKILPNEL…
>	D3QE76_0	A	]	TYKELLEESSKLAHQLQGSQQPMILYGHMSPYMIVGMLGAIKAGCGYVPIDTSVPAERVNMIIDKVEPQFIFNTVDEPLTYDGAKTITTQDVKESNNPIVFDSQMTETDTVYTIFTSGSTGEPKGVQIQYASLIEFAEWMVSLHQEDGGQEWLNQAPFSFDLSVMAIYPCLTSGGTLNLVDKDMIKKPKLLNDMLVATPINTWVSTPSFIEMCLLLPTLNENDYPSLNHFFFCGEILAHRTAKALVDRYPHAVIYNTYGPTEATVAVTSIQITPDVLAQYNPLPVGVARPGTTLSITDEDELVIKGNSVSLGYLKNKAKTDAAFKYDDGIRHYYTGDKAKEDNGLWFIQGRIDFQIKMNGYRMELEEIEAQLRQSDRVREAVV
>	D3UEK8_0	aad	]	TYRDINRTSNIVAHYLIKTGIKRGDVVMIYSSRGVDLMVCVMGVLKAGATFSVIDPAYPPARQTIYLGVAKPRGLIVIRAAGQLDQLVEDYINDELEIVSRINSIAIQENGTIEGGKLDNGEDVLAPYVHYKDTRTGVVVGPDSNPTLSFTSGSEGIPKGVLGRHFSLAYYFNWMSKRFNLTENDKFTMLSGIAHDPIQRDMFTPLFLGAQLYVPTQDDIGTPGRLAEWMSKYGCTVTHLTPAMGQLLTAQATTPFPKLHHAFFVGDILTKRDCLRLQTLAENCRIVNMYGTTETQRAVSYFEVKSKNDDPNFLKKLKDVMPAGKGMLNVQLLVVNRNDRTQICGIGEIGEIYVRAGGLAEGYRGLPELNKEKFVNNWFVEKDHWNYLDKDNGEPWRQF…
>	D3ULP4_0	A	]	SYRELKRQSDAIGSFLLKNITTDKQKPIIVYGHMSPLMITSFLGVIKSGRAYVPVDVSMPVERIEQIKKAADPALFICTEELPSNLTITDCSVLSTENLVDSLQKHLDETPNPDACVKNDDNYYIIFTSGSTGNPKGVQISQNNLVSFSNWILQDFSLQQGFRFLNQAPFSFDLSVMDLYPCLLSGGTLVPLDKTITANLKALYHEIPAQSLDVWVSTPSFADLCLLDPNFNQENNPNLTRFLFCGEVLAKKTANELLNRFPDAVIYNTYGPTEATVAVTQVKVTRELLDAYPSLPLGVIKPDMRLHIVDQETGELVPDGQKGEIILIGASVSKGYLNEPEKTAQVFFDYKGYRAYHTGDSGLIKDGYLFFQGRLDFQIKLHGYRIELEDIENNLKKVS…
>	D3UZA5_0	F	]	FGELQQRVENAANILHQYGVKMGSNVAIAAERGIPWFVTMLAVWRIGAVYIPLNTMMPEKRLNDILASLSESVLVSDDTVSAGLKASTLIPLHALLNNTREIINDEITENIDMPALGDHPAYVMFTSGSTGLPKAVQVQHDNLAACLCAFGKLLSVNQHDCMLTLTTFSFDISLMELLLTVVHGGSIYITSIDTQRDAMALSQILSDPQFTFAQATPVTWLMALNAGWKPRSELSMLCGGEALSQDLADQLTASGGTLWNLYGPTETTIWSTAFRMRKGDKVQLGGPIPGTTITIVDKYLRPVPKGTVGEILIGGLGVTAGYRNNPTETAKRYVPDMTQRGKRAYLTGDMARMLEDGSLIYMGRQDDQVKVRGYRIELGEIETALRKQNGVQDAI
>	D3V3G4_0	F	]	SYTELNQQANRLAHALIKAGIRPDNRVSICMERSLDMVIGLLGILKAGAAYVPLDPEYPTDRLGYILSDSDPALLLIHHGLQDHLPMTTMPVWVLESEEYQTNIASQPTDNPVATDLGLTSRNLAYVLYTSGSTGLPKGVMNEHRGVVNRLLWAQGEYQLTQHDRVLQKTPFSFDVSVWEFFLPLLAGAQLVMARPGGHKEALYLLDEIETRDITTLHFVPSMLQSFIHLTPAGRCPSLRQILCSGEALSYSLQQQCLTHFAHSELHNLYGPTEAAIDVTSWRCVPDQHIGLVPIGRPIDNTQIYILDKHYQPVPIGVVGEIYIAGAGVARGYLNKPELTTERFIQDPFGQHPDMRMYKTGDIGRWLADGSIDYLGRNDFQVKIRGNRIELGEIEARLA…
>	D3V7K7_0	F	]	RELLRGVFALQERLRGAGFVPGDRVAVHLEKGLLSTQAILAILFSGGSYFCINPKDPRQRKKNLLALANCGIVLCGASLNGELDADIGRYLLLDIETEITWPESTGEPTLWRNRRSEDEFYFIFTSGTTGAPKGISIRNESVANLLDWFVRETHLTPADRVLGLTDLNFDPSVEDLFGSLVAGATLIYPSSNVLLERQTFIDLLRDESITLINFIPGAIAQLIQGAPFFPAMRLWIFGGEELPQWLRDDLLRQGYAVSNHYGPSETTVDCLTARQSLSADVSIGWPIQNVIACCADVFGKPLPAGIRGELWIGGQAVAHGYATNPVESDKYFVKYSKQAFYRTGDAVTFSHQSGFKYLGRIDDQVKVNGVRIEPRELERAVETLEEVKACC
>	D3V7K9_0	F	]	TYRQGWQWICKFSAQLRDRRDRRFEHHPVVILGRRSPEMTLAYLTCLIENVTVVPVCPTTPLARLSTIVRNSGASLCIYTGTDQDLAEALNLPLLRASLDKDLCDAGLHPEIQPEFIHPEQARSQQTGSNPAYILYTSGSTGEPKGVVISPVALANYALAAKGEYASEAPFNAPLFTSFGFDLTQTAILIPVLSGGFIQAHEQDIRDNPELLRTLLSDEALTGVKCTPSHLSLLIEHSVRRRNPLTFIVGGENLSVALVNRALGFFPSGSRVINEYGPTEATVGCCIYLMNESSMSESDENDRASTVIAPIGKALGQAEMSIRDAWGQNMPRGFKGEIGIGGSVLADGYINNSAQTEAQFVCSADGQHRWYRTGDLGLQDEQGIFYCLGRIDDEFKVRG…
>	D3VBI5_0	F	]	YRDLIHQSQSLASHLYNIGIKRETPVAILLEPGIEQIISQIAILMVGGSCVPLDPAMPDSRLCFMLQDLKINLTLTTHQYQERVLPTGFVIIHENILKNPRTKDLPNIHRCKSHRSHVLFTSGTTGTPKAVELEARGILRIVVNPTYINLTATDKIASICNPTFDVYLFEIWGALLNGASIVVIPRKIIIDPYQFEAILEKFSINILIITASLFHLIAHTCPQAFGHLRYLLIGGEALNPHALRQVLQSAPPKHLINCYGPTESTIMSLIHEITLDELTEESVPIGKPIANTDIYILDENQQSVAPNQIGEMYLGGEGLARGYWNRSEINAQRFIMADVGENNQLERIYKTGDLGLQRSDGVYMYSGRVDNQIKIRGHRIEIEEVEIQLIRSKLLQSAAV
>	D3VCA8_0	F	]	YIELDKLSSSFASQLLSQGIKQYDAVGIHMNRSCAAIVAMLAVLKIGAKYCPFDINWPVERKKYVKDTADIQYLIISDETAYEIENCQNIVYAPLELNTDIDAGEAFHITSEDSAYIIFTSGSTGAPKGVEVSHSAVINLVLGLHDRVYQRYQDQAPLNVAMMSALSFDASVQQLYPALLLGHTLHIVPESVRRDGKSVVEFWHKRAINIADCTPTHLRMIRTQFAEDSIHFSVNHLMIGGELLEKHNWHNFAKCWASVPNASNAYGPTECCVQSSSFEFNENSDIQTPTIPIGFPMPGEEIILIDDGLRQLPQGAVGEIAIAGKGLAKGYINKPALTAERFIIINGKRYYRTGDLAQYSGENGLIYLGRSDSQVKINGYRIELGEIEVI
>	D3VCV6_0	F	]	SYLQLCRRVHECASQFRQQGVQPREGIALMLPRSTSLVVSVLAILACGACFIPISPEIPEHRLNSIIKQADVKWVITSQTQFPLSLPDGCHQLRIDAQYIEMDGFVQTPVFMAPPYHQIDDIAYIIFTSGSTGEPKGVAVSHRAFVNHAVGSQQIYQLSPEDRIVLKTMLSFDVGVHELLVTLTSGACLVIAPPEASHDLYVLSLILKQQRVTLLHAVPSLIALLMDEESFSQCEDLRMVISAGEALPVSLYRHFIQHYRAQLYNCYGPTETTVYVSHCCLNEPWENTFIDEGVPIGHAMPNIDFYVLDGFQRAVPDGWMGELYIGGEGLAQGYVNQSQLTNERFPSLTDTDGEALRLYQTGDYVRWTNEQLFYLGRIDNQLKINGYRVETGEVENALL…
>	D3VEV4_0	F	]	SFAELNRQANALAHYLLHEGLQPEERVFVSVRRGIPLAVSILAILKAGGVYVPIDKKLPDTQIEFLLSALTPRFAFIDGDYGALNDGNEVRNDTLVALLKTLSHVRSFNFYDEKTLLRQCGVTGEDSKLLENPGKAISAEQTAYITSTSGSTQKANCVMNSHGAIAHHCLMMKAYLDIHPEDRMLQFTDLCWDIVLEELFPVWVAGGSVVFFGDTPPDTFSDFNQLLIKQHISLADLPSTYWQGWVDSWSDPVMDYPSHLRHILVGTEKVDPQTLKKWQQRVPKGSIFSNAYAQTETTITATDSVVTTETPIGETVPLGRPLANTGFYVLDECGHPVPRGEPGELYIGGPLVSKGYYGNDPLTAAKYVADPYIPAEACNHAIPLMYKTGDLVSMGEQGC…
>	D3VEV8_0	F	]	YEALYGLSRQIAGELHKHIFADTSCQAKVVIFASATPLALATIVACLAEGMIWIPVDNHLPLNRLFLIIEDACPDAIVVEGKTADQNVSLLEEIARFNIPVINLRSGAVSKSGWKTGDTDHYANCLPSIPNWKRTAENDDLCYMIYTSGTTGKPKGVEIYRKGLNNYLNWAAQTYMPTGANDLGGLGVPVTTSFGFDATITSMLLPLMTRGHVMLFASQGNHDGALLRLIELNKPLGLMKTTPSQLEHLALSLSHKQSPLDIRVVVIGGEQMSRAHLNYLSMIAPGSVGFNEYGPTETVVGCCVERFSLADENIYSHHGVLPIGSPIANTQMYVLNERGCHQPPGVTGELFIGGQGVAKGYWQRPDLTSAVFIENPFSEMSGERLYKTGDLACFIKGNK…
>	D3VFH8_0	F	]	TYRAVNEQANQLAHYLIELGVKPDTLVALCVSRSLQGIVALLGILKAGGAYVPLDPGYPQARLQYMLEHSEVEFILTETHLAEKLPIRQQTVIYLDTQTVQLHLQNMPTGNITRRSMPLTEDNLIYVIYTSGSTGKPKGVMVKHKGWVNLALSQADLFGIDANSRVLQFASWSFVAMTIEMAMAFPCGATLCLISETQQRTPELLDDMVEKYQITHTMLPQALLPHLNFNKWQSVSNLLLGGEAVPPQIATRWKPGRKLFNAYGSTETSSMVTAGLLIDDRITIGKPLPNVVVRILDPERSLVPIGAIGELHIGGVQLARGYRNSPEITEKQFIRDPLSSSCADSDTENKLYRTGDLVRWTPDGQLEFIGRVDSLVKIRGHRIELGEIEDTLSRLDALS…
>	D3VIX9_1	aad	]	SYAELNQRANQLAHSLIAFGIRPDDRIALCVDRSLDMIIGMLGILKAGAGYIPLEPEYPAERLAYQLSDSKPKLLLTQQHLQTHLAVTDMPVWLLDDKNHQDTQSQQPTHNPDAGQLGLLPHHLAYIIYTSGSTGLPKGVMLEHRNVISFIHAQYLISQPQPEDRILQFATMAFDTSVSDIFPTLAAGATLILRPAHIRVPDTAFIDFLNQHQITIIDVPTAFWHQWVQEMKAGRTGFSLYLNTVIVGGEKAEYRHLVDWQSLPDTQFCRWINSYGPTETTVTATNLILNGGESCHTTGMIPIGHPNANSKVYILDPSGQPVPIGVSGEIHIGGDGVARGYLNRPELTAERFVRDPFSKLAETRMYKTGDLGRWLPDGNIEYLGRNDFQVKIRGFRIEL…
>	D3VIX9_2	C	]	SYAELNHHANQLAHYLIASGVRPDDRIAICVDRSPEMIIGMYGILKAGAGYIPLDPEYPSERLAYQLSDSKPALLLTQQHLQAHLPVQDIPVLLLDDANHRNTVAQQPNHNPDAQQMGLQPYHLAYIIYTSGSTGQPKGVMLEHRNVVNFIHVQHKTSEPQLGDRILQFATVAFDTSVSDIFPTLASGATLVLRPAHIRIPDTAFVAFLREQKITIIDMPTAFWHHWVQEMMAGRSGFSPDLHTIIVGGEKAEYRHLMNWLASPETQSCRWINSYGPTETTVIATTLKLDNKDAVAFENSIPIGYPLPNSCIYILDTHGQPVPIGTSGEIHIGGAGVARGYLNRPDLTTEKFISDPFSKHPDARMYKTGDLGRWLPNGTIEYLGRNDFQVKIRGFRIEL…
>	D3VIX9_3	V	]	SYSELNRHANQLAHSLIAFGVRPDDHVALCVERSPEMIIAMLGILKAGANYVPLDPEYPVDRLAYQLSDSKPVLLLTQQHLQAHLPQQNMSVWLLDDDSHRDSMAQQPAHNPDAKQLGIQPHHLAYIIYTSGSTGQPKGVMIEHRNVVGFIHAQHQISQPQIGDRILQFATVAFDTSVSDIFPTLAAGSTLVLRPAHIRVPDTAFVDYLNQQKITVIDLPTAFWHHWVQEMKAGRVGFSPHLRALIVGGEKAEYHHLVDWQSLPQTQHCRWINTYGPTETTVIATHLMVDSGSCPLDGIIPIGHPNANTQIYILDTLGHPVPCGVSGEIHIAGTGVGRGYLNRPDLTEEKFVANPFSKHPDARMYKTGDLGRWLSDGTIEYLGRNDFQVKIRGFRIELG…
>	D3VIY0_0	F	]	SYSALNQRANQLAHALVNAGVRPDARVAICMERSPDMIISLLGILKAGAAYVPLDPEYPTDRLAHILSDSSPVVLLTHHGLQDQLPVTDIPVWVLDNSTEQDNISRQSSENPVPALLGLTSRHLAYVLYTSGSTGLPKGVMVEHTNVVNLLLSMQDILHITADDTMLASTTIGFDIAGLELYLPLISGNRIVLAPPMAARDPQKLATLITTQNIKIVQATPSAWRILLDSGWAGADIKAISGGEALPDELAQRLKEKTRSLWNLYGPTETTIWSTASANLLINQQDGHSQSQITIGRPIANTQIYILDKHNQPVPIGGTGEIHIGGAGVARGYFNRPELTTERFIPDPFSQSPDARMYKTGDLGRWLPDGSLTYLGRNDFQVKIRGLRIELGEIEARLT…
>	D3VJG1_0	F	]	TFGELHLRIENAAHLLRHYGVKMGSNVAIAAQRGIAWFVTMQAIWRLGAVYIPLNTMMPEKRLNDILASLPESILVSDNTVSSGLKASTLIPMDKVLGKINKTSGAETVEDIEIPELGDHPAYVMFTSGSTGLPKSVQVQHENLAACLCAFGKLLSISQRDHMLALTTFSFDISVLELLLTVVHGGSIYITSIDTQRDAMALSETLSNSQFTYAQATPVTWSMALNAGWKPRPEMSMLCGGEALSQDLADQLTATGGILWNLYGPTETTIWSTAFRMEKGDKVQLGGPIPGTTITIVDKYLRPVPKGTVGEILIGGMGVTAGYRNNPTETAKRYVPDIAQKGKRAYLTGDMARMLEEGSFIYMGRQDDQVKVRGYRIELGEIEIALRKQDGVQDAI
>	D4B1F0_0	aad	]	TYRQIHEASNILGHHLVQSGVERGDVVMVYAHRGVDLVIAVMGILKAGGTFSVIDPAYPPERQIIYLDVARPRALINIEKATLDSGELANSVRAFIDQNLELKTEVPALVLNDDGTLEGGLIKGVPVLEKQIPLKSTPVGVVVGPDSAPTLSFTSGSEGRPKGVKGRHFSLAYYFPWMAKTFKLTPDDRFTLLSGIAHDPVQRDIFTPLFLGAQLLVPSREDIQNERLAEWMREYKATVTHLTPAMGQILVGGATAQFPSLHHAFFVGDILIKRDCRSLQSLAPNVNIVNMYGTTETQRAVSYFEIPSSAEQVGYLDTVKDVIPAGKGMVDVQLLVVNRFDRTKLCAIGEVGEIYVRAGGLAEGYLGSPELNEKKFIPNWFVDPQTWKDKEKEQASSST…
>	D4DCW8_0	aad	]	TYRQIHEASNILGHHLVQSGVERGDVVMVYAHRGVDLVIAVMGILKAGGTFSVIDPAYPPERQIIYLDVARPRALINIEKATLDSGELANSVRAFIDQNLELKTEIPALVLNDDGTLEGGLIKGVPVLEKQIPLKSTPVGVVVGPDSAPTLSFTSGSEGRPKGVKGRHFSLAYYFPWMAKTFKLTPDDRFTLLSGIAHDPVQRDIFTPLFLGAQLLVPSREDIQNERLAEWMREYKATVTHLTPAMGQILVGGATAQFPSLHHAFFVGDILIKRDCRSLQSLAPNVNIVNMYGTTETQRAVSYFEIPSSAEQVGYLDTVKDVIPAGKGMVDVQLLVVNRFDRTKLCAIGEVGEIYVRAGGLAEGYLGSPELNEKKFIPNWFVDPQIWKDKEKEQASSSA…
>	D4FEX9_0	A	]	TYGDLKKRSNAWAHKIASLDIPEHAPIMIWGGQTFEMIASFLGCVKSGHAYIPIASYSNAERLTMIQDVSKSPLVLEIDPLPEVDLTDVKVLKASEVEDDNFEVDEKNFVEGDENYYIIFTSGTTGKPKGVQISHDNLLSFVNWELSDFNLPEHPSFLAQAPYSFDLSVMSLYPALVSAGKLVVLPHDVTQNFGKLFQTLPKMQFNVWVSTPSFAQMCFLDKTFDAEHHPDLSHFLFCGEELPHSEAEMLKKKFPDSHIFNTYGPTETTVAVTQVEITDEVLKKYDRLPIGKVKEDTKITIDTSKGDKPGEGEIIISGPSVSKGYMNNPEKTEAAFFHEDGAEYRSYRSGDAGFFDGDMLFYRGRIDFQIKFNGYRIELEEINFYLTKNKLVRY
>	D4FNT0_0	A	]	TYKQLDEESSKLAHLLQDSKKPMILYGHMSPYMIVGMIGAIKSGCGYVPIDTSVPKERVNMIIDKVQPEIIFNTSDETLEQTNAQVLKVSDIQDSQYPIVFDSQMKQNDVVYTIFTSGSTGEPKGVQIEYASLNEFAEWMVSLNKTGTGKEWLNQAPFSFDLSVMAIYPCLTSGGTLNLVDKDMIKKPKLLNEMLVQTPMNVWVSTPSFIEMCLLLPNLNEQQYSSLKQFFFCGEILPHKTAKALVERFPNSMIYNTYGPTEATVAVTSIQITEEILNQYNPLPVGVARPGTKLFATEEGELVIEGQSVSLGYLKNEEKTTAVFNFEDGVRTYHTGDKAKIEDGLWFIQGRIDFQIKLNGYRMELEEIETQLRQSKHVREAVV
>	D4FPT9_0	A	]	TYGDLKADSDSLAAAIDQLGLPEKSPVVVFGGQEYEMLATFVALTKSGHAYIPIDSHSALERVSAIVEVAEPSLIIAISDFPLEQTSTPMLNLKQVHEAFAQASSYEMTHPVKGDDNYYIIFTSGTTGKPKGVQISHDNLLSFTNWMITDKEFETPSRPQMLAQPPYSFDLSVMYWAPTLALGGTLFALPSAITQDFKKLFATIFSLPIAIWTSTPSFADMAMLSEDFNSEKMPGITHFYFDGEELTVKTAQKLRERFPNARIINAYGPTEATVALSAVAVTDEMLKTLKRLPIGYTKADSPTFVIDEEGKKVPNGEQGEIIVSGPAVSKGYMNNPEKTAEAFFEFEGLPAYHTGDVGTMTDEGLLLYGGRMDFQIKFNGYRIELEDVSQNLNKSRFIE…
>	D4IX39_0	A	]	TFAQVSKIAKSVGSAIINANLPEGPVAVVMGKEPKMIASYLGVAYSGRIYAPVDVTLPIKRLNSIFDNLEPAAVVTSEALKEKVQGILEQVGKSDVKVLTVESLEATAVAQDKLDAVREKMTELDPLYIIYTSGSSGVPKGVIASHRNVICYIRAYVKVMGITEEDILGNQSPLDYIAAIRDIYIPLYTGASSFLTPKEFFMQPNKLFDALNNAGVTSIGWTSSSMTLLDTLHAFKNDTLKTVNKICFSGSVMTKPVLEYWTTNLPNAKFVNQYGPTEATASCTYYVVDAHTFEYESVPIGKAYDDYKIILIDENGKAPAEGELGEICVAGPTLALGYYKNIEKTNQDFIQNPLNDRYRELIYKTGDVGCILPDGNIEFHGRKDRQIKHMGHRVELDEI…
>	D4JMB5_0	A	]	TFAQVYDIARNTGAYLIEQLGVDRTPVAVFAGRKMVTPAYFLGVVYAGRPYAPIDASLPDKRIEKILENLCPRAIVADRESLEHVESIVDELAKSEGFDRPQIFIAEDISRFDQVAGADSNCKISESAGDAVTDSENDTDGGVVAGCAGKKDDSSLEKLATVRRQMSMTDPLYIIYTSGSTGNPKGVMTSHLSLMTYINAYCDVMHIEESDVLGNQSPLDYIAAIRDIYLPLKTGCSTAIIPKEYFMEPNALFDYMNDKKVSSVGWSVSAFTILTSLGAFEEVGLKSLRKICFSGSVMPCRVLRKWQENLPEAHFVNQYGPTEATASCTYYSVDHTVEDDEVLPIGKAYDNYRVFLIDEHGNEPAVGEQGEICVCGPILALGYYNDPERTAAAFTLNPL…
>	D4L9Q5_0	dhb	]	TYRALCTSSEQLGAYLLSQGIRPGEKVVLHLGNTRLFIQCLFALELIGALPVIVFSACREHEVFSIADTTEAAAYISFRSFKGFDCTETATRIADRIDSIRTLFFDDQLEALDLSGYALAPEQIADPSPEDPAYIVLSGGSTGIPKLIPKKQAATLWSAEKCAEACGLDETTRYLTAMPCAHYFHICGPGFMGAFLQGATDILCYSSLPSDIVSLIRQEKITETALVPSVASECIAYAKKHGNPKQMFESLRLVQLGGAMCTADVIHAVAEEMGCVPQQIYGMGEGLVYATYPQDSLDFILKYQGINTSAYDSVKVVDEAGNPVPDGEFGELIAKGPNIATAYYKNDEANRVKFTADGYYRTGDRVRLVEGKYLQVVGRIDDMINRAGEKIFPAELEMH…
>	D4M3K7_0	dhb	]	SYMELKQKADCLAAAFLRKGILKGDKVLVQLPNRISFVIVFFALSKIGAVPIMMLPAHREAELEGIIELAKPAAYIVVEKYLGFSYVPMANAMKEKYSCIRHIFIDSESGDISGMIAETCGENGAFPAVDGYETAVLLLSGGTTGVPKLIPRTHTDYMYNARMSAKRCRLDSSDVYLASLPVAHNFPLCCPGLLGTLDVGGKVVLASATSPDDILDAITEEGVTITALVPAMVTVCMEMLEWDEDYDISSLRILQVGGAMLEDSLADKIIEEWPCKLMQVFGTAEGLLSFTSPEDEGSLIARCQGTPVSPADEVKIVDEEDKAVPEGVFGELLSRGPYTIDGYYMAEEANKKSFTPDGFYRTGDKAMWTKDGRLRLGGRIKEQINRAGEKIMPSEIEAY…
>	D4MDC9_0	A	]	TYGELKEKSDNLAAYLAELKTDKSAIVVYGELDFEMIVSFLGASKAGFSYIPIDAHTPKERIELILNVAKPTAVIAVHEWPELATEVPVITAEELTEMMMHAPRHAPALTPVTGASNYYIIFTSGTTGVPKGVQISHDNLVSFTNWLLQDFGLEEGARFLAQAPYSFDLSVMSIYPALALGGSLTPLPNEIINDFKQLFTRLPQLTIDVWVSTPSFIELCLMEPSFDGEHLPALRTFLFCGEELPKPTAEKLAARFPTAHIYNTYGPTEATVAISAIEITQEVLKSVQRLPIGYVKEDTQIYIMEGMSKLPAGEIGEIVIAGPSVSKGYLNNPAKTAEAFFQLDGVPAYRTGDAGKLVDNLLQYEGRLDFQIKLHGYRIELEEVDHHLTNVSYVKQAVV
>	D4SB67_0	F	]	TYREFLEAAEELAAELAGHGIAAGDRVGIRIDSGTVDLYVAIAGVLVAGAAYVPVDVDDPDARARTVFDEAAVAAVIGNGVTVVPRRPAVRGPGSDLRDPGTGDDAWIIFTSGSTGRPKGVAVTHRSAAAFVDAEADLFCRAAPLGPGDRVMAGLSVAFDASCEEMWLAWRHGACLVPAPRSLVKSGTDLGPWMVANDITVVSTVPTLVSLWPPGALDGVRLLILGGEACPPEIGARLATDEREVWNTYGPTEATVVACAARLGTEPPVRIGLPLAGWDLAVVDTQGRPVAPGESGELIIGGVGLARYLDPEKDAAVYAPMPTLGWDRAYRSGDVVVNDPAGLIFVGRADEQIKLGGRRIELGELDSALLGLPGVVAAA
>	D4UXQ4_0	A	]	TYGELKEKSDNLAAYLAELKTDKSAIVVYGELDFEMIVSFLGASKAGFSYIPIDAHTPKERIELILNVAKPTAVIAVHEWPELATEVPVITAEELTEMMIHAPRHAPALIPVTGASNYYIIFTSGTTGVPKGVQISHDNLVSFTNWLLQDFGLEEGARFLAQAPYSFDLSVMSIYPALALGGSLTPLPNEIINDFKQLFTRLPQLTIDVWVSTPSFIELCLMEPSFDGEHLPALRTFLFCGEELPKPTAEKLAARFPTAHIYNTYGPTEATVAISAIEITQEVLKSVQRLPIGYVKEDTQIYIMEGMSKLPAGEIGEIVIAGPSVSKGYLNNPAKTAEAFFQLDGVPAYRTGDAGKLVDNLLQYEGRLDFQIKLHGYRIELEEVDHHLTNVSYVKQAVV
>	D4X741_0	A	]	AERGLAYVMFTSGSTGDPKGVQIGRESVGLLGDWMLGSFGLGDAPVFMNQAPFSFDLSMYEVFATLASGGACVLNAREQIAAAGTWMPRLAQHGVTVWVSTPSFAHQQLANRDFSPATLPALRTFLFCGEPLPAALAKKLRQRFPDAVILNTYGPTEATVATTWIEVTDAVLAAHDPLPVGHAKPESVLIVDEGEICIVGDHVMRGYLNRPDLNEAKLYIYEDGRRAFRTGDLGLMQEGGLLFCRGRMDDQIKLNGYRIELAEIDEALHGLPGVEGGA
>	D4XRX3_0	dhb	]	EWIETAATSVVDIAPTPADEVAFFQLSGGSTGAPKLIPRTHNDYDYSVRASAEICSLSSATRLLCALPAPHNFMLSSPGALGVLHAGGCVVMAPNPEPLNCFALIQQHQVNMASLVPSAVIMWLEKAPQYQSQIQSLALLQVGGASFPESLARQVPKVLGCQLQQVFGMAEGLVNYTRLDDTDEQVFTTQGRPISPDDEIKIVDDQYREVPEGEVGMLATRGPYTFCGYYQSPEHNRQVFDQDGYYYSGDLVQRTPDGNLCVVGRIKDQINRGGEKIASEEVEELMLLHPDVVHAA
>	D4YT24_0	A	]	TYGDLKKRSDAWAHKLSSLDIPDKDPIMIWGGQNFEMIASFLGCVKSGHAYIPIASYSNAERLTMIQDVSKAKVVLAIDDLPKIELPGVQVIKPDEVENGNYTLDESKFVEGDDNYYIIFTSGTTGKPKGVQISHKNLLSFVNWELNDFNLPEHPSFLAQAPYSFDLSVMSLYPALTAAGKLVVLPHDVTQNFAQLFSTLPKLQFNVWVSTPSFAQMCFLDKTFDAQHHPDLTHFLFCGEELPHTEVEMLKKKFPGSHIFNTYGPTETTVAVTQVEITDEILKKYDRLPIGRAKEDTKITIDTAKGEKPGEGETIISGPSVSKGYMNNPEKTEAAFFKNDDDQYQSYRSGDTGFFDGDMLFYRGRIDFQIKFNGYRIELEEINFYLSKNKLVRY
>	D5CX44_0	dhb	]	SYRELNQAADNLACSLRRQGIKPGETALVQLGNVAELYITFFALLKLGVAPVLALFSHQRSELNAYASQIEPALLIADRQHALFSGDDFLNTFVAEHSSIRVVQLLNDSGEHNLQDAINHPAEDFTATPSPADEVAYFQLSGGTTGTPKLIPRTHNDYYYSVRRSVEICQFTQQTRYLCAIPAAHNYAMSSPGSLGVFLAGGTVVLAADPSATLCFPLIEKHQVNVTALVPPAVSLWLQALAEGESRAQLASLKLLQVGGARLSATLAARIPAEIGCQLQQVFGMAEGLVNYTRLDDSAEKIIHTQGYPMCPDDEVWVADAEGNPLPQGEVGRLMTRGPYTFRGYYKSPQHNASAFDANGFYCSGDLISIDPEGYITVQGREKDQINRGGEKIAAEEIE…
>	D5D5H5_0	dhb	]	TYSELDAQVDELAAGLSSLGLRSGEHVIVQLPNDNAFVTLLFALLRLGVIPVLAMPSQRALDIDALIELAQPVAYVIHGENHAELARQMAHKHACLRHVLVAGETMSDDFTPLFSLHGERQAWPQPDVSTTALLLLSGGTTGTPKLIPRRHADYSYNFSASAELCGISQQSVYLAVLPVAHNFPLACPGILGTLACGGKVVLTDSASCDEVMPLIAQERVTHVALVPALAQLWVQAREWEDSDLSSLRVIQAGGARLDPTLAEQVIATFDCTLQQVFGMAEGLLCFTRLDDPHATILHSQGRPLSPLDEIRIVDQDENDVAPGETGQLLTRGPYTISGYYRAPAHNTQAFTAQGFYRTGDNVRLDEVGNLHVEGRIKEQINRAGEKIAAAEVESALLRL…
>	D5DEP6_0	E	]	ELSDLFLFGFTSGSTGRPKGFVKSHYSWSSSFQEWSDVFSLQKRDKVLVPLHISYSAQLYPVLHALCSGMHAIMLEAFTPSSVFHKEASCMSITPALISPLLRYVQSRPKEKRLLPKNVISVGNKLSPSVRKKFSQAFPNAYLYEYYGSSEMGFVTVLSPHTAETMPHTVGYPVDSVDVLILNERGKEVEKGDKGTLFVKTTQAFEGFVKDSEETNRSFFNGYVTSHDIAVQLQDGSITIVGRDRNIIKSSGSLVYAEEIEELLLQIPGVSEAAV
>	D5DST4_0	E	]	TNITKEKPALPVRQVNALSDLFLFGFTSGSTGRPKGFVKSHYSWSSSFQEWSDIFSLEQHDKVLVPLHISYSAQLYPVLHALCSGMHAIMLESFTPSAVFNKEASCMSITPALISPLLRYVQSRPKEKRLLPKTVISVGNKLSPSVRKKFSQAFPNAYLYEYYGSSEMGFVTVLSPHTAETLPHTVGYPVDSVDVLILNKRGKEVEKGDKGTLFVKTTQAFEGFVKDSEETNRSFFNGYVTSHDIAVQLQDGSITIVGRDKNVIKSSGSLVYAEEIEELLLQIPGVSEAAV
>	D5GM33_0	aad	]	VIGPDSTPTLSFTSGSEGIPKGVRGRHFSLTYYFPWMAEAFGLSENDRFTMLSGIAHDPIQRDIFTPLFLGAKLLVPTADDIGTPGRLAEWMDENCATVTHLTPAMGQLLSAQATRPIPSLHHAFFVGDILTKRDCLRLQSLARNVNVVNMYGTTETQRSVSYYEVPSLNQNATFSQTQKDVIAAGKGMLDVQLLVVNRHNRE
>	D5N0M7_0	A	]	TYQELWEQSDRAAAAIQKRISGEKKSPILVYGHMEPHMIVSFLGSVKAGHPYIPVDLSIPSERIAKIIESSGAELLIHTAGHPIDAVSQQIQTVSAEELLENADGSVSQDQWVKEHETFYIIYTSGSTGNPKGVQISAANLQSFTDWICADFPVNGGKTFLNQAPFSFDLSVMDLYPCLQSGGTLHCVTKDAVNKPKILFEELKKSGLNVWTSTPSFVQMCLMDPGFSQDLLPEADTFMFCGEVLPVSVAKALLERFPKAKIFNTYGPTEATVAVTSVEITDDVISRSESLPVGFAKPDMNIFIMDEQGQPLPDGEKGEIVIAGPSVSRGYLGEPELTEKAFFSYEGQWAYRTGDAGYIQNGQIFCQGRLDFQIKLHGYRMELEEIEFHVRQSQYVRSA…
>	D5P5X0_0	dhb	]	TYAELGDLTDRIATGLLQAGLKPGERVLFQTTNHVWAVLGWYGVLKAGLVPVATLAQHRWHEISAIAGQCAPAAHLYEPGFAGHDLRSLATEIANAQPSLRIKITVGTTAPASDELSIESLAEANETTGQQRRLTIEQVQRQLSPEGLAVLQLSGGTTSVPKLIPRLSTEYWYNAAQWGDAMNMDSTSVAVHLLPLIHNAGIVCALHAAHSVGACFATSPPDTAAFLRLASTVTITHMLMTRPIARVIEADTRLRAALAGLRTIAWADRSVPSAVIDEYETGACRVIQMFGMGEGMCMFSPRDASAEIRHGTQGTPISSGDEVRVLEPGSERHVPPGTSGELCARGPYTIRGYFAAPERNAEAFTSDGFYRTGDIVTEILDGDKSYYRLEDRIKDLINR…
>	D5P7N4_0	dhb	]	QFHDAACATAAAFAEAGVRAGTVVSWQLPTTLETMVVMAALARLGAVQNPIIPILREHEVGFITAQLSSEYLVVPEVWRGFEHGDLARTLAAAGGFQVMTVDLTTPPSGGELRLPSARADRLAPPPDCAHDARWIYYSSGTTAAPKGIRHTDASVIAGATGLVGTIGITGDDVDPIAFPVAHIGGAVMLAAALQTGMRLALFEVFDPATTPYAIAAHNPTFLGTATPFFVGFLEAQRAHGERPLFPFLRGCLAGGAPITPELGRQIREAFGLPGIANAWGLTEFPVAASPTLTAAPEALDHTVGAPTPGVSVRVIGGDEAELPAGQEGELRLKGPQCFLGYADAALDADAFDEDGWLRTGDLGFVDGDGNVRVTGRIKDAIIRNAENVSALEVENVLAA…
>	D5PYI9_0	dhb	]	TYRQLSDNADVLAAGLLRVGVRPGDRVVLQLPNMPEYVEMLFAVFTIGALPVFALPAHRRAEVGYFCEFTDAAAYVIADRHAGFDYRTLAREIVAGSERPPLVIVVGEAGDDPGFVPLSELRTATPDPGDRAEPAPDDVAFLQLSGGTTGRSKLIPRTHTDYLYSVRASAEICGLDPDTRMLVSLPAAHNFPMSSPGILGVLHAGGRVVMAPDPTPSTSFELIERERITIASLVPPLALTWMSSPARAKHDLSSLELLQVGGAKFGAEAARRVRDELGCRLQQVFGMAEGLVNYTRHDDPDDVVVTTQGRPISPDDEVLVVDDHDRPVAVGVVGNLLTRGPYTIRGYYAAPEHNRASFAEDGFYRTGDRVRLTETGHIVVEGRAKDQINRGGEKVAAEE…
>	D5PZB1_0	F	]	TYRELLAEIDAGARGLADAGVGAGDRVGVRMPSGSRDLYVAILSVLAAGAAYVPVDADDPDERAELVFGEARVAAILTADGVRPGTAPRRTAVPQVRPPTPDDDAWIIFTSGSTGTPKGVAVTHRNAAAFVDAEARMFLQGNPINTRDRVLAGLSVAFDASCEEMWLAWRHGATLVPAPRSLVRSGMDLGPWLVSRDVTVVSTVPTLAALWPAEALEAVRLLIFGGEACPPELAERLAIPGREVWNTYGPTEATVVACGARMNGTGPVRIGLPLDGWDLAVVDASGEPVAEGEVGELVIGGVGLARYLDPAKDAEKYAPMPTLGWDRAYRSGDLVRLDTSGLLFQGRADDQVKLGGRRIELGEVDNALQHLPGVSGAA
>	D5Q8P6_0	A	]	SYKDLNEYSDAISIFLKDVYKEEDTPIVIYGNKENMIMACMIGALKSGRAYVPLDISFPIDRVFEVTKEIKPKVLFNFSDEKDFGDINVIDMDKLKDIINEYQGKSLDKENWVKDDENAYILFTSGSTGKPKGVQISSNNLDSFSDWISPYLNIDGSEKVIMNQPAYSFDLSVTTIYPGLIHGATLFSISKDVLADYKELFRQFSISDIAVWVSTPSFAGVCITEKEFNSKMLPKLESMIFIGEALSKNLTKELMSRFPNTRVINGYGPTEATVGVSVNDMTQKAIEDEKSLPVGYPMSNCKIKILDEAGNELKENEKGEIIIIGPSVSKGYFNNKEKTDEVFFYDEIDGIKWRAYKTGDMGYLLDGNIYYCGRKDFQIKLNGFRIEIEDIENNLRKVH…
>	D5RMA7_0	dhb	]	SYAGLHARAEAAAAGFLALGLRPGERVVVQLGNIPEFFSAVFGLFLAGLVPVYALPAHRLTELAHFAAKSEASAYIAAARGTDGFDHRPLARDLLRAAPGLRHVVMLGEAAEFTAFESLDGDRAALPPDPDPASVAFLQISGGTTGLSKLIPRTHDDYLYSVRASNAICGVTPESVFLVALPAAHNFPMSSPGHLGALHAGARVVLSPDPSPGTAFPLIERERVTITGLVPPLALLWAQAAAAGRHDLSSLSVLLVGGAKLTPEAARRVRDALPARLQQVFGMAEGLVNYTRLDDPEELVLETQGRPISPDDEVRIVDDLGEPVPEGAPGYLLARGPYTIRAYHNDDAANARSFTPDGFYRTGDVVRRLPSGHLVVQGRAGDHINRAGEKISAEEIEDH…
>	D5RVA1_0	A	]	SYKDLNEYSDAISIFLKDVYKEEDTPIVIYGNKENMIMACMIGALKSGRAYVPLDISFPIDRVFEVTKEIKPKVLFNFSDEKDFGDINVIDMDKLKDIINEYQGKSLDKENWVKDDENAYILFTSGSTGKPKGVQISSNNLDSFSDWISPYLNIDGSEKVIMNQPAYSFDLSVTTIYPGLIHGATLFSISKDVLADYKELFRQFSISDIAVWVSTPSFAGVCITEKEFNSKMLPKLESMIFIGEALSKNLTKELMSRFPNTRVINGYGPTEATVGVSVNDMTQKAIEDEKSLPVGYPMSNCKIKILDEAGNELKENEKGEIIIIGPSVSKGYFNNKEKTDEVFFYDEIDGIKWRAYKTGDMGYLLDGNIYYCGRKDFQIKLNGFRIEIEDIENNLRKVH…
>	D5S5F4_0	A	]	TYGQLKADSDSLAAHLDQMGLPEKSPVVVFGGQEYEMLATFVALTKSGHAYIPIDSHSALERVSAIVEVAEPSLIIAINEFPLENPAAPIMSLEQVREAYAAQHAYDLQHPVKGDDNYYIIFTSGTTGKPKGVQISHDNLLSFTNWMITDKEFATPERPQMLAQPPYSFDLSVMYWAPTLALGGTLFALPSAITQDFKQLFATIFSLPIAIWTSTPSFADMAMLSEDFNAEKMPGITHFYFDGEELTVKTAQKLRERFPNARIINAYGPTEATVALSAVAVTDEMLATLKRLPIGYTKEDSPTFIIDEAGNKLPNGEQGEIIVSGPAVSKGYMNNPEKTAEAFFEFEGLPAYHTGDVGTMTDEGLLLYGGRMDFQIKFNGYRIELEDVSQNLNKSKYID…
>	D5SF41_0	dhb	]	SYGELEAAARAAARRLENAGVQPGDRVLLQLGNIAEYLIYLMGIFWAGALPVFCLPQHRTSELVHFATRTDAAAHIFSSKTPGADFAALADDVAQTMRADGLEPPIALDAALPVTPLSEAELAEPFHPGVVQNTQNTLASEQIAFLQLSGGTTGMSKLIPRTHAAYLYSVRGSADICNLNNNTTMLVVLPAAHNFTMSSPGILGVMCVQGKLVFAADPSPQTALNLIQMEGVTFTSLVPPLAQAWLASVKKRDVQLPSLRVLQVGGSKLAPTVAGELETTLGVSIQQVFGMAEGLVNYTRLRDEPYIRMNTQGYPISSADEIRVVDEQDNPVEPGQSGHLLTRGPYTIRGYYREENANQLSFTEDGFYRTGDIVRIVAGKYLEVTGRAKDQINRNGEKI…
>	D5T591_0	A	]	TYAQLKTASDRLAAFITQAQITDKAPIMVYGGQQVEMIVSFLGSAKSGHAYIPVDVNSASERLTDIIEIGKPALVIAVDDLPIEITQVPVIDRTQLDGIFNTPSDFDMTKPVRGDDNFYIIFTSGTTGKPKGVQISHNNLLSFANWMLGEDFGWGLGNNVLSQPPYSFDLSVMDWVPTLLSQGTLKALPKAAADDFKTLFKTLPGLHLNKWVSTPSFADVALLDPEFTQENLPALNAFFFCGEVLTTTTAQKLIDRFPEAKIYNTYGPTEATVAVTGLPITKETIANNDKMPIGFVKSDTEIIIQDADGIVVADGQAGEIVIAGPSVSKGYLNNPEKTAAAFTIVNGQNAYKTGDLALRDAGGLLHYKGRSDFQIKLHGFRIELEEVAQQLQQSQWVDQ…
>	D6CUT6_0	F	]	SYAQLWAQAHRVAHTLRARGVQRGSRVGLCLPRDADMLPALLGVLVAGAGYVPLDPSFPTSRLADMAEDADLALLIAKSTSADALPWPRAQSLWLDGDASEVTAQPDATPAADAQRDATPESLAYMIYTSGSTGKPKGVMLPHRAVVNFLLAVAQRPGLTSGDMLLAVTTLSFDIAVLELLLPLAVGATVLLASREQAADGFALRDLLQAHPVTALQATPSTWRLLFSAGWEGQSKLKALVGGEPLPADLATQLQRSCGAVWNMYGPTETTVWSTCWPVQDSAAGIAIGTPLANTQVWVLDPRGNLCPVGVPGEIHIGGASVALGYWQREALTADRFVPDPFSTEPGTHLYRTGDRGRWRNDGQLEHLGRLDFQVKLRGFRIELGDIETHLTNHPEVAQ…
>	D6DVD0_0	dhb	]	TYRAFNQAVTNLASVLQAQGLHRGETALVQLGNVAEFYITFFALLQIGVAPVNALFSHQRSELNAYAEQIKPAVLIADRDHTLFAGDDFLNTFVDAHRSVRVVLLRGDKGEHALEAAIARPADNFIPNPTPADEVAFFQLSGGSTGTPKLIPRTHNDYDYSIRRSNEICGITAHTRYLNALPAAHNYAMSSPGSLGVFTAGGCVVLANDPSATLCFPLIEQHQINVTSLVPPAVSLWLQAIADGAGNAQLKSLELLQVGGARLSATLAARIPAEIGCQLQQVFGMAEGLVNYTALDDAPERIINTQGRPMCPDDEVWVADEDGNPLPRGEVGRLMTRGPYTFRGYFNSPEHNASAFDANGFYCSGDLIAIDEQGYITVQGREKDQINRGGEKIAAEEIE…
>	D6E0W1_0	A	]	TFAQVYDIARNTGAYLVEQLGVDRTPVAVFAGRKMVTPAYFLGVVYAGRPYAPIDASLPDKRIEKILENLCPGAIVADRESREHVESIVDELAKAEGFDRPQIFIAEDISRFEQVACADSNCKISESAGDAVTDSENDTDGGVVAGCAGKTDDSSRDMLAVVRRQMSMTDPLYIIYTSGSTGNPKGVMTSHLSLMTYINAYCDVMHIEESDVLGNQSPLDYIAAIRDIYLPLKTGCSTAIIPKEYFMEPNALFDYMNEKKVSSVGWSVSAFTILTSLGAFEEVGLKSLRKICFSGSVMPCRVLRKWQKNLPEAHFVNQYGPTEATASCTYYSVDHTVEDDEVLPIGRAYDNYRVFLIDEHGNEPAVGEQGEICVCGQILALGYYNDPERTAAAFTLNPL…
>	D6S3M5_0	A	]	TYGELKQRSDAWAYKITNLRIENKAPIMIWGGQTFEMVACFLGCVKAGHAYISIASYSNAERLTMIQDVSKSPLVIAIDELPNIDLRDLQVLKPEEVENGKFSVNEDNFVKDDENYYIIFTSGTTGKPKGVQISHKNLLSFVNWELSDYALPENPSFLAQAPYSFDLSVMSLYPALVSAGKLVVLPHDVTENLGQLFTTLPKMQFNVWVSTPSFAQMCFLDPTFNGDHHKELTHFLFCGEELTHKCAETLRKKFPNSKIFNTYGPTEATVAVTQVEINDEILSKYDRLPIGKVKEDTEITIDESKGEKPGQGELIISGPSVSKGYLHNPEKTAAAFFKTDDKASYRTGDAGFFDGDMLFYRGRIDFQIKFNGYRIELEEINFYLSKNDLVRYGVV
>	D6SFR5_0	A	]	TYQQLMDESSKLAHRLQGSKKPMILFGHMSPYMIVGMIGAIKAGCGYVPVDTSIPEDRIKMIINKVQPEFVFNTTDESFESLAGEVFTIEDIKTSQDPVIFDSQIKDNDTVYTIFTSGSTGEPKGVQIEYASLVQFTEWMLELNKSGNEQQWLNQAPFSFDLSVMAIYPCLASGGTLNLVDKNMINKPKLLNEMLTATPINIWVSTPSFMEMCLLLPTLNEEQYGSLNEFFFCGEILPHRAAKALVSRFPSATIYNTYGPTEATVAVTSIQITQEILDQYPTLPVGVERPGARLSTTDEGELVIEGQSVSLGYLKNDQKTAEVFNFDDGIRTYHTGDKAKFENGQWFIQGRIDFQIKLNGYRMELEEIETQLRQSEFVKEAIV
>	D6UC04_0	A	]	TYQQLMDESSKLAHRLQGSKKPMILFGHMSPYMIVGMIGAIKAGCGYVPVDTSIPEDRIKMIINKVQPEFVFNTTDESFESLEGEVFTIEDIKTSQDPVIFDSQIKDNDTVYTIFTSGSTGEPKGVQIEYASLVQFTEWMLELNKSGNEQQWLNQAPFSFDLSVMAIYPCLASGGTLNLVDKNMINKPKLLNEMLTATPINIWVSTPSFMEMCLLLPTLNEEQYGSLNEFFFCGEILPHRAAKALVNRFPSATIYNTYGPTEATVAVTSIQITQEILDQYPTLPVGVERPGARLSTTDEGELVIEGQSVSLGYLKNDQKTAEVFNFDDGIRTYHTGDKAKFENGQWFIQGRIDFQIKLNGYRMELEEIETQLRQSEFVKEAIV
>	D6ZNX4_0	A	]	TYGDLKADSDSLAAVIDQLGLPEKSPVVVFGGQEYEMLATFVALTKSGHAYIPIDSHSALERVSAILEVAEPSLIIAISAFPLEQVSTPMINLAQVQEAFAQGNNYEITHPVKGDDNYYIIFTSGTTGKPKGVQISHDNLLSFTNWMITDKEFATPSRPQMLAQPPYSFDLSVMYWAPTLALGGTLFTLPSVITQDFKQLFAAIFSLPIAIWTSTPSFADMAMLSEYFNSEKMPGITHFYFDGEELTVKTAQKLRERFPNARIINAYGPTEATVALSAVAVTDEMLATLKRLPIGYTKADSPTFIIDEEGNKLPNGEQGEIIVSGPAVSKGYMKNPEKTAEAFFEFEGLPAYHTGDVGTMTDEGLLLYGGRMDFQIKFNGYRIELEDVSQNLNKSRFIE…
>	D7I6E9_0	L	]	MDKEGFTAQTERCLERNERNCLIGFTSGTSGNLKRCYYYYYYDCEVDEDSSRSNVFRSNGFIQPGDRCANLFTINLFSALNNITTMMAGNCGAHVVSVGDITLLTKSHFEALNSIKLNVLLGVPSTILQFIDAMQQHGVHIEIEKVVFNGEGLKTFQKKIIREAFGQQVSIVGVYGSSEGGILGFTNSPCHTE
>	D7UY82_0	A	]	TYQSLKTKSDALAYYLAENYIAGTSQPALVYGHMNSSMLVAFIAVVKSGRAYIPVDSSMPKERLEQIIEAAQPAYIIATESFPLEESRQVPLITPDDIDRAVIKNDDKALSEERGVAEDENHYIIYTSGSTGMPKGVQISHNNLVSFTNWMLKTFSFAPGRRVLNQAPFSFDLSVMDLYPTLTAGGTLVPLDKAESNDLKTLATAIQNKKLQTWVSTPSFADVCLLDPNFNGENNPELTEFLFCGEVLTKETAAELLKRFPKARVFNTYGPTEATVAVTHIEVTPEILEQYEAIPLGEPKADLTLKIMREDGSEAAAGEKGEIVLIGPSVSKGYLHEAEKTAKVFSKHGGYRAYHTGDCGYKEAGQLFYHSRMDFQVKLHGYRIELEDIEQNLKVVDYV…
>	D7V6F6_0	A	]	TYGDLKARSDAYAAKISELDLPEKAPVMIWGGQTFEMIASFLGAVKAGHAYIPIASYSNSERLLMIQEVSESPLVIAIDKLPIEMDNIKVLTPEEVSDNHAEIEQSKFVSGDDNFYIIFTSGTTGKPKGVQISHDNLLSFVNWELNDFSLPDQPSFLAQAPYSFDLSVMSLYPALTAGGKLVVLPHDVTENLGQLFKTLPQLKFNVWVSTPSFVEMSFLDPTFDAKHHPELTHFLFCGEELSHKTAKMLKMKFPDSHIFNTYGPTETTVAVTQVEITDDILSKYDRLPIGVSKEDTKISIDTSKGEEKDQGEVIIEGPSVSKGYLNNPEKTKAAFFKDGEHSSYRTGDLGFLDGDMLFYRGRIDFQVKFNGYRIELEEINFYLAKNPLVRYGVV
>	D7VBN4_0	A	]	TYAELKAYSDALAAHLDTLDLPAKDPIIVFGGQTFEMIATFLGVVKSGRAYIPIDTHSPNERLTMINEIAKPAAVIAVADLPTGVGTTPVITPDQLAAIFATPVDYQADHVVSGDDNYYIIFTSGTTGMPKGVQISHDNLVSYVDWMLSDDFGLPDQPNSLSQPPYSFDLSVMDVYPTLALGGTLYALPKAVTDDFKQLFAALPTLPINVWVSTPSFMDICLLEPKFNAENLPTLTHFLFCGEELTHKTAATLKKRFPDARIFNTYGPTETCVAVTQIEITDAALAQYDRLPIGYAKADTRILVVDENGEAVPNGTEGELIIAGPSVSKGYLNNSEKTAKAFFELDGQPAYHSGDIGTMDADGLFRYRGRVDFQIKMHGYRIELEEVDHFLAQQQHIKQ…
>	D7WJ29_0	A	]	TYKQLKEDSDALAHWISSEYPDDRSPIMVYGHMQPEMIINFLGCVKAGHAYIPVDLSIPADRVQRIAENSGAKLLLSAAAAVTVTDLPVRIVSEDNLKDIFFTHKGNTPNPEHAVKGDENFYIIYTSGSTGNPKGVQITYNCLVSFTKWTVEDFNLQTGQVFLNQAPFSFDLSVMDIYPSLVTGGTLWAIDKDMIARPKDLFASLEQSDIQVWTSTPSFAEMCLMEVSFSESMLPNMKTFLFCGEVLPNEVARKLIERFPKATIMNTYGPTEATVAVTGIHVTEEVLDQYKSLPVGYCKSDCRLLIMKEDGTIAPDGEKGEIVIVGPSVSVGYLGSPELTEKAFTMIDGERAYKTGDAGYVENGLLFYNGRLDFQIKLHGYRMELEEIEHHLRACSYVE…
>	D8FPV8_0	A	]	TYADLIKRANSWAALLKEKAPAKVPVMIWGGQTFDMLACFLGCVKSGHCYVPIADYSNAERIDLVREVSASPVLIAISDLPEVDLGDLTLLKPDDVPEEGTADEADYVKGDENFYIICTSGTTGKPKGVQISHDNLVSFVDWELKDFDLPDHPRFLAQAPYSFDLSVMSIYPALLSGGELVVLPHEVTENFAQLFKALPETDVNVWVSTPSFAQMCFLDRTFDAEHHAGLSHFLFCGEELPRKEVEMLKKRFPDSRIFNTYGPTEATVAVTQVEITPEILEKYDRLPIGYVKEDTEITIDLSQGDDGKSGEMIIAGPSVSKGYINNPEKTEEAFYQEDGVQHYRTGDVGYFDGDLLFYKGRIGFQIKFNGYRIELEEINFYMNQNPLVRHAV
>	D8FTZ0_0	orn	]	TYRELNAKANQLAHYLQTLGVGPEVLVGICVNRSLEMLIGLLGILKAGGAYVPLDPAYPQDRLEFMFQDAQISVLLTEEKLLAELPASAAIRICLDRDWPTIASYNQNNPTNQSSPANLVYLLYTSGSTGRPKGVAIEHHSPIAFIDWARSVFSPQQLAGVLASTSICFDLSVFEIFVPLSCGGKVIVAENALHLPSLPAVKAVTLVNTVPSAIAELVRIGIPANVKTVNLAGEPLSQALAQRLYETGSIEQLFNLYGPSEDTTYSTFTLVEKGAKQPPSIGRPIANTQTYILDSHLQPVPIGVAGELHLGGAGLAREYLNRPELTAEKFIANPFSNQNGDRLYKTGDLARYLPDGNIEYLGRIDNQVKVRGFRIELGEIESVLAQYPAVQENAV
>	D8FUZ0_0	F	]	TYQELNQKANQLAHYLKSLGVNSETLIGVCVDRSLNMLIGLLGVLKAGGAYVPLDPSYPADRIALMLEDSQSPVLITQKHLLENLIQRPNQIVCLDEDWDAISQFSNQNMIGVVSSENLAYTIYTSGSTGKPKGVQILHRAVVNLLLSMQKEPGMTSEDVLLALTTFSFDLSVPDLFLPLIVGATQVIVSREVASDANQLAKAIAESGATFIQATPATWRMLLAIGWQGKPELKIICGGEAMTRTLANQLLERCATLWNMYGPTETTVWSTVSRIKPGNSSISIGSPILNTKIYVIRESARGKNNTLQSITEGEGELYIGGLGLGRGYLNRPELTSEKFVKDPFSQDPTARLYKTGDLVRYLADGNIAIIGRIDSQVKIFGHRIELGDIETTLLQHSAV…
>	D8G974_0	F	]	TYQQLNHRANQLAHYLLSLGLGAEARVCVCLQPSLEIGVALLGILKAGAVYVPLDPYYPRDRLATILEDNQPQVILTQKDVLPNLPATGSKVFCCDRDWQSIEHLSTDNPSVNIDLDQTAYIIYTSGTTGKPKGVTIGYRNLSHYILVAQERFGFDRTTIMPAIARFSFSITFFELLSPLVAGGTLTILERKQILDFRQMCQILEQMTAIHASPNLLKKLLAYIEDNSIDLAKFSGLKHVSTGGDLVPANVLFAMQRVFQNAEIHVIYGCSEVSCMACSHFVSREQTITKTLVGQPFPNVAIRLYESEQKLVAIGEIGEVYISGAGVAKGYLERPELTTEKFVTIDQERWYRTGDRGRLDAQGNLEILGRTDFQIKLNGIRIEPGEIEVVLRQIPGVRE…
>	D8G9C4_0	orn	]	TYRELNAKANQLAHYLQKLGVNSEVIVGICLERSLDPIVAILGVLKAGGAYLPLDPNYPQERLDFMLSDAQLSVLITHSSLVKNFPKMTVLCLDTDWEIIQQESQENPVNSSTIDNVAYVIYTSGSTGKPKGVLGLHRGAINRFYWMWQTYPFKEEEVCCQKTSLNFVDSVWEIFGPLLQGIRTIIISDRILKDPHQFVETLANNQVTRLVLVPSLLRLLLDTFADLQKRLPKLNFWVTSGETLSVELLQKFQQILPKSTLLNLYGSSEVSADVTCYNIDPQNKVNSQVLIGRAIANTQIYVLDKNLQPVPIGIPGELYVGGAGLARGYLNRPELTLERFIPNPLASVHTELSTKLYKTGDLVRYLPDGNLEFLGRIDNQVKIRGFRIELGEIEAVLAQ…
>	D8GX11_0	dhb	]	TYSELDKKVDRLASGLLNLGIKPEDRVVIQLPNVIEFFEMCFALFRIGALPVFALPSHRSSEISYFCEFGEASAYVISDKALGFDYRKLAREVKEKVPTLQHVIVVGEKEEFVNISDLYIDPVPLPEVQPSDVAFLQLSGGTTGLSKLIPRTHDDYIYSLRVSAEICNLSAESVYMAVLPVAHNYPMSSPGTFGTFYAGGKVVLATGGSPDEAFALIEKEKVTITALVPPLAMIWLDAASSRNNDLSSLEVIQVGGAKFSAEVAKRIRPTFGCTLQQVFGMAEGLVNYTRLDDPEEIIIHTQGRPMSALDEVRVVDEYDNDVKPGEVGSLLTRGPYTIRGYYKAEEHNARSFTKDGFYRTGDLVKVNEQGYIIVEGRDKDQINRGGEKVAAEEVENHLL…
>	D8H6U6_0	A	]	TYKQLKEDSDALAHWISSEYPDDRSPIMVYGHMQPEMIINFLGCVKAGHAYIPVDLSIPADRVQRIAENSGAKLLLSAAAVTVTDLPVRIVSEDNLKDIFFTHKGNTPNPEHAVKGDENFYIIYTSGSTGNPKGVQITYNCLVSFTQWAVEDFNLQTGQVFLNQAPFSFDLSVMDIYPSLVTGGTLWAIDKDMIARPKDLFASLEQSDIQVWTSTPSFAEMCLMEASFSESMLPNMKTFLFCGEVLPNEVARKLIERFPKATIMNTYGPTEATVAVTGIHVTEEVLDQYKSLPVGYCKSDCRLLIMKEDGTIAPDGEKGEIVIVGPSVSVGYLGSPELTEKAFTMIDGERAYKTGDAGYVENGLLFYNGRLDFQIKLHGYRMELEEIEHHLRACSYVEG…
>	D8IGE1_0	A	]	SYGDLYHYSNALAAWLDQQNLPANSPILIYGDHQFEMMASFIGCLKAGHAYIPVETDSALPRVKSILTTAAPQMVLAVDDFPADELDFTGTVVNHDQLVDLLHQEVDYQLDHFVDGDDLFYILFTSGTTGSPKGVEITHTNICSFASWMVSDAFNLPHNQTFLGQPPFSFDLSNMYWLPALLTGSTIKALPRTVVQNFGQLFTVVPKLGVSVYVSTPSFVDMLLLSPDFNQEKMPELKYFLFCGEELTVSTAKRLFTNFPDAHIFNTYGPTEAAVAITSVEITKEMVATAKRLPIGYDKPNVTTSIWDDGKEVTEPNVHGEIIIAGESVAPGYMNNPEKTAANFFKLNGVQAYRTGDAGYIDEDGMRHIIGRMDFQIKLHGFRIELDEVRSSLELSQYV…
>	D8KIG8_0	A	]	TYRQLFVAVSEISKQIKERTLVNRPILIFGKNDFISLAAMLAANLTGHAYIPVDAHTPFERTEMINSAAKPAVVITTVKLSEDFSALFTDRISVNLNTLSLDEKLPELDFSQAVSGTDSNYIIYTSGTTGVPKGVEVSHDNLVTFTNWMNNDFNKIENNQILSQALYSFDLSIFSLYPSLTTGGTLVSLSRDETTNFKLLFERLNSTVINTWISTPSFVDICLLDPSFTEKEHPNLVQFIFCGEELTKKTAEKLLTAFPSATIYNTYGPTEATGAISSIKVTEKLLTENDRLPIGFAKSGVELKIMDGEIIIIGDSVAKGYFENPEKTAQAFFTVDGKPAYHTGDAGSLTDEGMLRYQGRIDFQVKFNGFRIELQDIEANIQNLKDIEKSVV
>	D8PGL1_0	A	]	SYEELGRLAGRIAATIRKTSPPPMPLVALLAHRSLTAYAGVLGILGAGKGYVPLNPKLPTERLLRILTLAGPDILIVGKEARRHLELLLPKLPQRTVLICPDMEDLDGLSASFPQHQFVPGSAMAEGALLAADPREGDDPIAYLLFTSGSTGDPKGVPVRQSNLAAYVRYIADRYAVNDEDRFSQMFEMSFDLSVHDMFVCWEGGACLYAMPDHTVMAPAKFIRDHAITMWFSVPSVIGVMEKLGMLKPGLFPTLRASLFCGEPLLGRHAQVWQEAAPNSLVENLYGPTETTIAITHYRWNSEISPDICKSGITPIGRAFTGQKTCVIDSTFHSVAAGDSGELCLSGSQVTQGYWNNPEQTKKQFVTLPGAGDELWYRTGDLVMEDRDGCLQYLGRIDH…
>	O74298_0	aad	]	TYRQINEASNILGHHLVRSGIQRGEVVMVYAYRGVDLVVAVMGILKAGATFSVIDPAYPPERQNIYLDVARPRALVNIAKATKDAGELSDIVRTFIDENLELRTEIPALALLDDGTLAGGSINGQDVFANDVALKSKPTGVVVGPDSIPTLSFTSGSEGRPKGVRGRHFSLAYYFPWMSETFKLTPDEKFTMLSGIAHDPIQRDIFTPLFLGAQLLVPAREDIQNEKLAEWIEKYGATITHLTPAMGQILVGGASAQFPALHHAFFVGDILIKRDCRSLQGLAPNVSIVNMYGTTETQRAVSYYEIPSYASNEGYLNNMKDVIMAGRGMLDVQMLVVNRYDPTRLCAIGEVGEIYVRAGGLAEGYLGSPELSAKKFLNNWFVNPEIWAEKDQAESRNEP…
>	P07702_0	aad	]	TYRDINRTSNIVAHYLIKTGIKRGDVVMIYSSRGVDLMVCVMGVLKAGATFSVIDPAYPPARQTIYLGVAKPRGLIVIRAAGQLDQLVEDYINDELEIVSRINSIAIQENGTIEGGKLDNGEDVLAPYDHYKDTRTGVVVGPDSNPTLSFTSGSEGIPKGVLGRHFSLAYYFNWMSKRFNLTENDKFTMLSGIAHDPIQRDMFTPLFLGAQLYVPTQDDIGTPGRLAEWMSKYGCTVTHLTPAMGQLLTAQATTPFPKLHHAFFVGDILTKRDCLRLQTLAENCRIVNMYGTTETQRAVSYFEVKSKNDDPNFLKKLKDVMPAGKGMLNVQLLVVNRNDRTQICGIGEIGEIYVRAGGLAEGYRGLPELNKEKFVNNWFVEKDHWNYLDKDNGEPWRQF…
>	P0A398_0	A	]	TYGDLKADSDSLAAVIDQLGLPEKSPVVVFGGQEYEMLATFVALTKSGHAYIPIDSHSALERVSAILEVAEPSLIIAISAFPLEQVSTPMINLAQVQEAFAQGNNYEITHPVKGDDNYYIIFTSGTTGKPKGVQISHDNLLSFTNWMITDKEFATPSRPQMLAQPPYSFDLSVMYWAPTLALGGTLFTLPSVITQDFKQLFAAIFSLPIAIWTSTPSFADMAMLSEYFNSEKMPGITHFYFDGEELTVKTAQKLRERFPNARIINAYGPTEATVALSAVAVTDEMLATLKRLPIGYTKADSPTFIIDEEGNKLPNGEQGEIIVSGPAVSKGYMNNPEKTAEAFFEFEDLPAYHTGDVGTMTDEGLLLYGGRMDFQIKFNGYRIELEDVSQNLNKSRFIE…
>	P0A399_0	A	]	TYGDLKADSDSLAAVIDQLGLPEKSPVVVFGGQEYEMLATFVALTKSGHAYIPIDSHSALERVSAILEVAEPSLIIAISAFPLEQVSTPMINLAQVQEAFAQGNNYEITHPVKGDDNYYIIFTSGTTGKPKGVQISHDNLLSFTNWMITDKEFATPSRPQMLAQPPYSFDLSVMYWAPTLALGGTLFTLPSVITQDFKQLFAAIFSLPIAIWTSTPSFADMAMLSEYFNSEKMPGITHFYFDGEELTVKTAQKLRERFPNARIINAYGPTEATVALSAVAVTDEMLATLKRLPIGYTKADSPTFIIDEEGNKLPNGEQGEIIVSGPAVSKGYMNNPEKTAEAFFEFEDLPAYHTGDVGTMTDEGLLLYGGRMDFQIKFNGYRIELEDVSQNLNKSRFIE…
>	P0C397_0	A	]	TYQQLMDESSKLAHRLQGSKKPMILFGHMSPYMIVGMIGAIKAGCGYVPVDTSIPEDRIKMIINKVQPEFVFNTTDESFESLEGEVFTIEDIKTSQDPVIFDSQIKDNDTVYTIFTSGSTGEPKGVQIEYASLVQFTEWMLELNKSGNKQQWLNQAPFSFDLSVMAIYPCLASGGTLNLVDKNMINKPKLLNEMLTATPINIWVSTPSFMEMCLLLPTLNEEQYGSLNEFFFCGEILPHRAAKALVSRFPSATIYNTYGPTEATVAVTSIQITQEILDQYPTLPVGVERLGARLSTTDDGELVIEGQSVSLGYLKNDQKTAEVFNFDDGIRTYHTGDKAKFENGQWFIQGRIDFQIKLNGYRMELEEIETQLRQSEFVKEAIV
>	P10378_0	dhb	]	SYRELNQAADNLACSLRRQGIKPGETALVQLGNVAELYITFFALLKLGVAPVLALFSHQRSELNAYASQIEPALLIADRQHALFSGDDFLNTFVTEHSSIRVVQLLNDSGEHNLQDAINHPAEDFTATPSPADEVAYFQLSGGTTGTPKLIPRTHNDYYYSVRRSVEICQFTQQTRYLCAIPAAHNYAMSSPGSLGVFLAGGTVVLAADPSATLCFPLIEKHQVNVTALVPPAVSLWLQALIEGESRAQLASLKLLQVGGARLSATLAARIPAEIGCQLQQVFGMAEGLVNYTRLDDSAEKIIHTQGYPMCPDDEVWVADAEGNPLPQGEVGRLMTRGPYTFRGYYKSPQHNASAFDANGFYCSGDLISIDPEGYITVQGREKDQINRGGEKIAAEEIE…
>	P18204_0	L	]	IMDKDGFAAQTERCLERNERNCLIGFTSGTSGNIKRCYYYYDCEVDEDSSLSNVFRSNGFILPGDRCANLFTINLFSALNNTITMMAGNCGAHVVSVGDITLVTKSHFEALNSIKLNVLLGVPSTILQFINAMQHNGVHINIEKVVFTGESLKTFQKKIIRQAFGEQVSIVGVYGSSEGGILGFTNSPCHTE
>	P19787_1	aad	]	TYGELNAQGNSLARYLRSIGILPEQLVALFLDKSEKLIVTILGVWKSGAAYVPIDPTYPDERVRFVLDDTKARAIIASNQHVERLQREVIGDRNLCIIRLEPLLASLAQDSSKFPAHNLDDLPLTSQQLAYVTYTSGTTGFPKGIFKQHTNVVNSITDLSARYGVAGQHHEAILLFSACVFEPFVRQTLMALVNGHLLAVINDVEKYDADTLLPFIRRHSITYLNGTASVLQEYDFSDCPSLNRIILVGENLTEARYLALRQRFKNRILNEYGFTESAFVTALKIFDPESTRKDTSLGRPVRNVKCYILNPSLKRVPIGATGELHIGGLGISKGYLNRPELTPHRFIPNPFQTDCEKQLGINSLMYKTGDLARWLPNGEVEYLGRADFQIKLRGIRIEP…
>	P19787_2	C	]	TYRELNERANRMAHQLRSDVSPNPNEVIALVMDKSEHMIVNILAVWKSGGAYVPIDPGYPNDRIQYILEDTQALAVIADSCYLPRIKGMAASGTLLYPSVLPANPDSKWSVSNPSPLSRSTDLAYIIYTSGTTGRPKGVTVEHHGVVNLQVSLSKVFGLRDTDDEVILSFSNYVFDHFVEQMTDAILNGQTLLVLNDGMRGDKERLYRYIEKNRVTYLSGTPSVVSMYEFSRFKDHLRRVDCVGEAFSEPVFDKIRETFHGLVINGYGPTEVSITTHKRLYPFPERRMDKSIGQQVHNSTSYVLNEDMKRTPIGSVGELYLGGEGVVRGYHNRADVTAERFIPNPFQSEEDKREGRNSRLYKTGDLVRWIPGSSGEVEYLGRNDFQVKIRGLRIELGEI…
>	P19787_3	V	]	SYADLNGQANQLARYIQSVSCIGADDGIALMLEKSIDTIICILAIWKAGAAYVPLDPTYPPGRVQLILEEIKAKAVLVHSSHASKCERHGAKVIAVDSPAIETAVSQQSAADLPTIASLGNLAYIIFTSGTSGKPKGVLVEQKAVLLLRDALRERYFGRDCTKHHGVLFLSNYVFDFSVEQLVLSVLSGHKLIVPPAEFVADDEFYRMASTHGLSYLSGTPSLLQKIDLARLDHLQVVTAAGEELHATQYEKMRRRFNGPIYNAYGVTETTVYNIIAEFTTNSIFENALREVLPGTRAYVLNAALQPVPFDAVGELYLAGDSVTRGYLNQPLLTDQRFIPNPFCKEEDIAMGRFARLYKTGDLVRSRFNRQQQPQLEYLGRGDLQIKMRGYRIEISEVQ…
>	P25464_1	aad	]	TYEELNAMANRLAHHLVSSGIQTEQLVGLFLDKTELMIATILGIWKSGAAHVPIDPGYPDERVKFVLNDTKAQVVIASQRHVDRLRAEAVGGQHLRIIGLESLFDNLAQQTQHSPETSGNLTHLPLNSKQLAYVTYTSGTTGFPKGIYKEHTSVVNSITDLSARYGVAGEDDEVILVFSAYVFEPFVRQMLMALTTGNSLAIISDEDKFDPDTLIPFIQKHKVTYIHATSSVLQEYDFGSCPSLKRMILVGENLTEPRYEALRQRFKSRILNEYGFTESAFVTALNIFEPTSQRKDMSLGRPVRNVKCYILDANLKRVPIGVTGELHIGGLGISRGYMNREELTRQKFLPNPYQTDKERQRGVNSTMYKTGDLARWLPSGEVEYLGRADFQIKLRGIRI…
>	P25464_2	C	]	TYRELNSRANALAFYLLSQAAIQPNKLVGLIMDKSEHMITSILAVWKTGGAYVPIDPRYPDQRIQYILEDTAALAVITDSPHIDRLRSITNNRLPVIQSDFALQLPPSPVHPVSNCKPSDLAYIMYTSGTTGNPKGVMVEHHGVVNLCVSLCRLFGLRNTDDEVILSFSNYVFDHFVEQMTDALLNGQTLVVLNDEMRGDKERLYRYIETNRVTYLSGTPSVISMYEFDRFRDHLRRVDCVGEAFSEPVFDKIRETFPGLIINGYGPTEVSITTHKRPYPFPERRTDKSIGCQLDNSTSYVLNDDMKRVPIGAVGELYLGGDGVARGYHNRPDLTADRFPANPFQTEQERLEGRNARLYKTGDLVRWIHNANGDGEIEYLGRNDFQVKIRGQRIELGEI…
>	P25464_3	V	]	SYSELNERANQLVHLIISSASIVADDRIALLLDKSIDMVIALLAVWKAGAAYVPLDPTYPSQRTELILEESSARTLITTRKHTPRGGTVANVPSVVLDSPETLACLNQQSKENPTTSTQKPSDLAYVIFTSGTTGKPKGVLVEHQSVVQLRNSLIERYFGETNGSHAVLFLSNYVFDFSLEQLCLSVLGGNKLIIPPEEGLTHEAFYDIGRREKLSYLSGTPSVLQQIELSRLPHLHMVTAAGEEFHASQFEKMRSQFAGQINNAYGITETTVYNIITTFKGDAPFTKALCHGIPGSHVYVLNDRLQRVPFNAVGELYLGGDCLARGYLNQDALTNERFIPNPFYEPKQASDSRPQRLYKTGDLVRFRGPHHLEYLGRKDQQVKLRGFRIELSEVRDAV…
>	P26046_1	aad	]	TYGELNAQGNSLARYLRSIGILPEQLVALFLDKSEKLIVTILGVWKSGAAYVPIDPTYPDERVRFVLDDTKARAIIASNQHVERLQREVIGDRNLCIIRLEPLLASLAQDSSKFPAHNLDDLPLTSQQLAYVTYTSGTTGFPKGIFKQHTNVVNSITDLSARYGVAGQHHEAILLFSACVFEPFVRQTLMALVNGHLLAVINDVEKYDADTLLPFIRRHSITYLNGTASVLQEYDFSDCPSLNRIILVGENLTEARYLALRQRFKNRILNEYGFTESAFVTALKIFDPESTRKDTSLGRPVRNVKCYILNPSLKRVPIGATGELHIGGLGISKGYLNRPELTPHRFIPNPFQTDCEKQLGINSLMYKTGDLARWLPNGEVEYLGRADFQIKLRGIRIEP…
>	P26046_2	C	]	TYRELNERANRMAHQLRSDVSPNPNEVIALVMDKSEHMIVNILAVWKSGGAYVPIDPGYPNDRIQYILEDTQALAVIADSCYLPRIKGMAASGTLLYPSVLPANPDSKWSVSNPSPLSRSTDLAYIIYTSGTTGRPKGVTVEHHGVVNLQVSLSKVFGLRDTDDEVILSFSNYVFDHFVEQMTDAILNGQTLLVLNDGMRGDKERLYRYIEKNRVTYLSGTPSVVSMYEFSRFKDHLRRVDCVGEAFSEPVFDKIRETFHGLVINGYGPTEVSITTHKRLYPFPERRMDKSIGQQVHNSTSYVLNEDMKRTPIGAVGELYLGGEGVVRGYHNRADVTAERFIPNPFQSEEDKREGRNSRLYKTGDLVRWIPGSSGEVEYLGRNDFQVKIRGLRIELGEI…
>	P26046_3	V	]	SYADLNGQANQLARYIQSVSCIGADDGIALMLEKSIDTIICILAIWKAGAAYVPLDPTYPPGRVQLILEEIKAKAVLVHSSHASKCERHGAKVIAVDSPAIETAVSQQSAADLPTIASLGNLAYIIFTSGTSGKPKGVLVEQKAVLLLRDALRERYFGRDCTKHHGVLFLSNYVFDFSVEQLVLSVLSGHKLIVPPAEFVADDEFYRMASTHGLSYLSGTPSLLQKIDLARLDHLQVVTAAGEELHATQYEKMRRRFNGPIYNAYGVTETTVYNIIAEFTTNSIFENALREVLPGTRAYVLNAALQPVPFDAVGELYLAGDSVTRGYLNQPLLTDQRFIPNPFCKEEDIAMGRFARLYKTGDLVRSRFNRQQQPQLEYLGRGDLQIKMRGYRIEISEVQ…
>	P27742_1	aad	]	TYGELNAQANCFAHYLRSIGILPEQLVALFLEKSENLIVTILGIWKSGAAYVPIDPTYPDERVRFVLEDTQAKVIIASNHLAERLQSEVISDRELSIIRLEHCLSAIDQQPSTFPRANLRDPSLTSKQLAYVTYTSGTTGFPKGILKQHTNVVNSITDLSARYGVTGDHHEAILLFSAYVFEPFVRQMLMALVNGHLLAMVDDAEKYDAEKLIPFIREHKITYLNGTASVLQEYDFSSCPSLKRLILVGENLTESRYLALRRHFKNCILNEYGFTESAFVTALNVFEPGSARNNTSLGRPVRNVKCYILNKSLKRVPIGATGELHIGGLGISKGYLNRPDLTPQRFIPNPFQTDHEKELGLNQLMYKTGDLARWLPNGEIEYLGRADFQIKLRGIRIEP…
>	P27742_2	C	]	TYRQLNERANRMAHQLKSDISPKPNSIIALVVDKSEHMIATILAVWKTGGAYVPIDPEYPDDRIRYILEDTSAIAVISDACYLSRIQELAGESVRLYRSDISTQTDGNWSVSNPAPSSTSTDLAYIIYTSGTTGKPKGVMVEHHGVVNLQISLSKTFGLRDTDDEVILSFSNYVFDHFVEQMTDAILNGQTLVMLNDAMRSDKERLYQYIETNRVTYLSGTPSVISMYEFSRFKDHLRRVDCVGEAFSQPVFDQIRDTFQGLIINGYGPTEISITTHKRLYPFPERRTDKSIGQQIGNSTSYVLNADMKRVPIGAVGELYLGGEGVARGYHNRPEVTAERFLRNPFQTDSERQNGRNSRLYRTGDLVRWIPGSNGEIEYLGRNDFQVKIRGLRIELGEI…
>	P27742_3	V	]	SYTELNKRANQLARYIQSVAHLRPDDKVLLILDKSIDMIICILAIWKTGSAYVPLDPSYPKERVQCISEVVQAKILITESRYASAWGSQTSTILAIDSPKVSNMVNNQATHNLPNIAGIKNLAYIIFTSGTSGKPKGVLVEQGGVLHLRDALRKRYFGIECNEYHAVLFLSNYVFDFSIEQLVLSIMSGHKLIIPEGEFVADDEFYITANGQRLSYLSGTPSLLQQIDLARLNHLQVVTAAGEQLHAAQFNKLRSGFRGPIYNAYGITETTVYNIVSEFSAQSQFENALRELLPGTRAYLLNHATQPVPMNAVGELYLAGDCVARGYLNQPVLTGDRFIQNPFQTEQDIASGSYPRLYRTGDLFRCRLDRQHQPYLEYLGRADLQVKIRGYRIEPSEVQ…
>	P27743_1	aad	]	TYREVNERANQFAHWLIQGPVRVRPGALIGLYLDKSDLGVVATFGIWKSGAAYVPIDPAYPAERIRFLVGDTGLSGIVTNRRHAERLREVLGDEHASVHVIEVEAVVAGPHPEQARENPGLALSSRDRAYVTYTSGTTGVPKGVPKYHYSVVNSITDLSERYDMRRPGTERVALFASYVFEPHLRQTLIALINEQTLVIVPDDVRLDPDLFPEYIERHGVTYLNATGSVLQHFDLRRCASLKRLLLVGEELTASGLRQLREKFAGRVVNEYAFTEAAFVTAVKEFGPGVTERRDRSIGRPLRNVKWYVLSQGLKQLPIGAIGELYIGGCGVAPGYLNRDDLTAERFTANPFQTEEEKARGRNGRLYRTGDLARVLLNGEVEFMGRADFQLKLNGVRVEP…
>	P27743_2	C	]	TYRELNERANRLAHYLRSVVELRPDDLVALVLDKSELMITAIIAAWKTGAAYVPIDSGYPDDRISFMLSDTAARVVVTNEIHSDRLRSLAETGTPVLEIELLHLDDQPAVNPVTETTSTDLAYAIYTSGTTGKPKAVLVEHRGVVNLQVSLAKLFGLDKAHRDEALLSFSNYIFDHFVEQMTDALLNGQKLVVLDDSMRTDPGRLCRYMNDEQVTYLSGTPSVLSLYDYSSATSLTRIDAIGEDFTEPVFAKIRGTFPGLIINGYGPTEISITSHKRPYPPDVHRVNKSIGFPVANTKCHVLNKAMKPVPVGGIGELYIGGIGVTRGYLNREDLTADRFVENPFQTAEERRLGENGRLYKTGDLVRWLPNGEVEYLGRTDLQVKIRGQRVELGEVEAAL…
>	P27743_3	V	]	TYRELNERANRLAHHLRSVAEPRADELIALVLDKSELTLVAILAVWKAGAAYMPIDPSYPDDRIAFMLSDTGAKLVLAGEAHGSRVRGLTSGDVLDLEQLDLTGEPAENPVTETTSTELAYAIYTSGTTGKPKAVLVSHGSVDSFRAQLSGRYFGSPDESAEAVLFLANYVFDFSVEQLALSVLGGHKLLVPPPSAADDPAFYELANREGLSYLSGTPTQVERFDLARLSHLRCVLVAGEAFQPQHFEKMRGEFAGPILNAYGTTETTVYNTVHRFEPGDAYRNTLGAPLGNTRLYVLGDGMKLLPTGAVGELYLAGDCVTEGYLHRPELTRERFLPNPFAAESGRFPMIYRTGDVVRRGPDGELQYLGRNDAQVKINGLRIEPGEVEAALAGCSGVRQ…
>	P35854_0	A	]	TYAQLKEGSDRLAGFFAESLPAGEPIIVYGGQTFDMVEVFLGLSKSGHAYIPIDTHSPNERITQVQDVAHAPAVIEVAPLPITVPDVKIIRAPALHQAEQSHAPIHSLQHAVAGDDNYYIIFTSGTTGKPKGVQISHDNLLSYVNWNISDFGLEEGVVAMSQPPYSFDLSVMDLYPTLVLGGTLKALPKEVTDNFKELFATLPKLGLNEWVSTPSFVEIALLDPNFKQENYPNLTHFLFCGEELVNKTAQALITRFPKATVYNTYGPTEATVAVTGMAITQAIVDQYPRLPIGYAKPDTNVYVVDEQGEQVSAGTEGELMIVGPSVSKGYLNNPDKTAAAFFKAGNQRGYRSGDLVTMTADGMVFYRGRTDFQVKLHGYRIELEDVDHNLNQVSYIKQAS
>	P39581_0	A	]	TYQELWEQSDRAAAAIQKRISGEKKSPILVYGHMEPHMIVSFLGSVKAGHPYIPVDLSIPSERIAKIIESSGAELLIHAAGLSIDAVGQQIQTVSAEELLENEGGSVSQDQWVKEHETFYIIYTSGSTGNPKGVQISAANLQSFTDWICADFPVSGGKIFLNQAPFSFDLSVMDLYPCLQSGGTLHCVTKDAVNKPKVLFEELKKSGLNVWTSTPSFVQMCLMDPGFSQDLLPHADTFMFCGEVLPVSVAKALLERFPKAKIFNTYGPTEATVAVTSVEITNDVISRSESLPVGFAKPDMNIFIMDEEGQPLPEGEKGEIVIAGPSVSRGYLGEPELTEKAFFSHEGQWAYRTGDAGFIQDGQIFCQGRLDFQIKLHGYRMELEEIEFHVRQSQYVRSA…
>	P40976_0	aad	]	TYRQIDESSNILAHHLVKNGIERGDVVMVYAYRGVDLVVAVMGVLKAGATFSVIDPAYPPARQIIYLSVAKPRALVVLEDAGVLSPTVVEYVEKSLELKTYVPALKLAKDGSLTGGSVSKGADDILQHVLHLKSEQTGVVVGPDSTPTLSFTSGSEGIPKGVKGRHFSLAYYFDWMAQEFNLSESDRFTMLSGIAHDPIQRDIFTPLFLGASLIVPTAEDIGTPGQLAQWANKYKVTVTHLTPAMGQLLAAQADEPIPSLHHAFFVGDILTKRDCLRLQVLANNVNVVNMYGTTETQRSVSYFVVPARSQDQTFLESQKDVIPAGRGMKNVQLLVINRFDTNKICGIGEVGEIYLRAGGLAEGYLGNDELTSKKFLKSWFADPSKFVDRTPENAPWKPY…
>	P59591_0	A	]	TYGQLKVDSDSLAAHIDSLGLVEKSPVLVFGGQEYEMLATFVALTKSGHAYIPVDQHSALDRIQAIMTVAQPSLIISIGEFPLEVDNVPILDVSQVSAIFEEKTPYEVTHSVKGDDNYYIIFTSGTTGLPKGVQISHDNLLSFTNWMISDDEFSVPERPQMLAQPPYSFDLSVMYWAPTLAMGGTLFALPKTVVNDFKKLFATINELPIQVWTSTPSFADMALLSNDFNSETLPQLTHFYFDGEELTVKTAQKLRQRFPKARIVNAYGPTEATVALSAVAITDEMLETCKRLPIGYTKDDSPTYVIDEEGHKLPNGEQGEIIIAGPAVSKGYLNNPEKTAEAFFQFEGLPAYHTGDLGSMTDEGLLLYGGRMDFQIKFNGYRIELEDVSQNLNKSQYVK…
>	P68876_0	A	]	TYQQLMDESSKLAHRLQGSKKPMILFGHMSPYMIVGMIGAIKAGCGYVPVDTSIPEDRIKMIINKVQPEFVFNTTDESFESLEGEVFTIEDIKTSQDPVIFDSQIKDNDTVYTIFTSGSTGEPKGVQIEYASLVQFTEWMLELNKSGNKQQWLNQAPFSFDLSVMAIYPCLASGGTLNLVDKNMINKPKLLNEMLTATPINIWVSTPSFMEMCLLLPTLNEEQYGSLNEFFFCGEILPHRAAKALVSRFPSATIYNTYGPTEATVAVTSIQITQEILDQYPTLPVGVERLGARLSTTDDGELVIEGQSVSLGYLKNDQKTAEVFNFDDGIRTYHTGDKAKFENGQWFIQGRIDFQIKLNGYRMELEEIETQLRQSEFVKEAIV
>	P68878_0	A	]	TYQQLMDESSKLAHRLQGSKKPMILFGHMSPYMIVGMIGAIKAGCGYVPVDTSIPEDRIKMIINKVQPEFVFNTTDESFESLEGEVFTIEDIKTSQDPVIFDSQIKDNDTVYTIFTSGSTGEPKGVQIEYASLVQFTEWMLELNKSGNEQQWLNQAPFSFDLSVMAIYPCLASGGTLNLVDKNMINKPKLLNEMLTATPINIWVSTPSFMEMCLLLPTLNEEQYGSLNEFFFCGEILPHRAAKALVNRFPSATIYNTYGPTEATVAVTSIQITQEILDQYPTLPVGVERPGARLSTTDEGELVIEGQSVSLGYLKNDQKTAEVFNFDDGIRTYHTGDKAKFENGQWFIQGRIDFQIKLNGYRMELEEIETQLRQSEFVKEAIV
>	P99107_0	A	]	TYQQLMDESSKLAHRLQGSKKPMILFGHMSPYMIVGMIGAIKAGCGYVPVDTSIPEDRIKMIINKVQPEFVFNTTDESFESLEGEVFTIEDIKTSQDPVIFDSQIKDNDTVYTIFTSGSTGEPKGVQIEYASLVQFTEWMLELNKSGNKQQWLNQAPFSFDLSVMAIYPCLASGGTLNLVDKNMINKPKLLNEMLTATPINIWVSTPSFMEMCLLLPTLNEEQYGSLNEFFFCGEILPHRAAKALVSRFPSATIYNTYGPTEATVAVTSIQITQEILDQYPTLPVGVERLGARLSTTDDGELVIEGQSVSLGYLKNDQKTAEVFNFDDGIRTYHTGDKAKFENGQWFIQGRIDFQIKLNGYRMELEEIETQLRQSEFVKEAIV
>	Q03AZ2_0	A	]	TYAQLKEGSDRLAGFFAETLPEHEPIIVYGGQTFDMVEVFLGLSKSGHAYIPIDTHSPNERITQVQDVAHTPAIIEVAPLPIAVPDVQIIRAPALHEAEKTHAPISSLQHAVVGDDNYYIIFTSGTTGKPKGVQISHDNLLSYVNWNISDFGLKEGVVAMSQPPYSFDLSVMDLYPTLVLGGTLKALPKEVTDNFKTLFATLPKLGLNEWVSTPSFAEIALLDPNFNQDNYPDLTHFLFCGEELVNKTAQELITRFPKATVYNTYGPTETTVAVTGMAITQDIVDQYPRLPIGFAKPDTEIFVVDEQGNQVSAGTEGELMIVGPSVSKGYLNNPEKTAKAFFNVGSQRGYRSGDLATMTEDGMIFYRGRTDFQVKLHGYRIELEDVDHNLNQVSYIKQAS
>	Q04HZ7_0	A	]	TYGDLKADSDSLAAVIDQLGLPEKSPVVVFGGQEYEMLATFVALTKSGHAYIPIDSHSALERVSAILEVAEPSLIIAISAFPLEQVSTPMINLAQVQEAFAQGNNYEITHPVKGDDNYYIIFTSGTTGKPKGVQISHDNLLSFTNWMITDKEFATPSRPQMLAQPPYSFDLSVMYWAPTLALGGTLFTLPSVITQDFKQLFAAIFSLPIAIWTSTPSFADMAMLSEYFNSEKMPGITHFYFDGEELTVKTAQKLRERFPNARIINAYGPTEATVALSAVAVTDEMLATLKRLPIGYTKADSPTFIIDEEGNKLPNGEQGEIIVSGPAVSKGYMNNPEKTAEAFFEFEDLPAYHTGDVGTMTDEGLLLYGGRMDFQIKFNGYRIELEDVSQNLNKSRFIE…
>	Q096Z4_0	dhb	]	SYREFDERTDRLVAGFHALGIKPRDRVVVQLPNIAEFFEVVFALFRLGALPVFALPAHRSAEINYFCEFTEAVAYVIPDKHSGFDYRTLAEKVRGAVPSLRHVIVVGEAGPFTPLSQLYASPAAGLPGPAPSDVAFFQLSGGSTGVPKLIPRTHDDYIYSLRGSVEICGLDETSVYLCALPAAHNFPLSSPGVLGTLYAGGTAVLALHPSPDQTFPLIERERVTLTALVPPLAMIWLDAAKARRHDLSSLKVLQVGGARLSAEAAQRVRPTLGCTLQQVYGMAEGLVNYTRLDDPEELIVATQGRPISPDDEIRIIDEDGRDVAPGETGQLLTRGPYTIRGYYNAEAHNARAFTSDGFYCTGDLVRVTPEGYMVVEGRAKDQINRGGDKIAAEEVENHL…
>	Q0CQS7_0	aad	]	TYKQINEASNILGHHLVQSGVQRGEVVMVYAYRGVDLVVAVMGILKAGATFSVIDPAYPPERQCIYLDVARPRALINIEKATKDAGELSDMVRSFINENLQLRTEIPALSLQDDGSLLGGSINGQDVLANQVPLKSQRVGVVVGPDSTPTLSFTSGSEGRPKGVKGRHFSLAYYFPWMSETFKLTPDDRFTMLSGIAHDPIQRDIFTPLFLGAQLLVPAREDIQNERLAEWMREYGATVTHLTPAMGQILVGGASAQFPALHHAFFVGDILIKRDCRNLQSLAPNVNIVNMYGTTETQRAVSYYEIPSYSSNEGFLDTMKDVIPAGRGMVDVQMLVVNRFEPSRLCAIGEVGEIYVRAAGLAEGYLGSPELNEKKFLTNWFVDPQTWIEKDKAESQGAK…
>	Q0RGU6_0	dhb	]	SYAQLDRWVDRLAGGFAGHGLRAGERVVVQLPNVPEFVATCFALFRLGAKPVFALTAHRSREIAYLCDITGAAAYVFPGRHRGFDHPALAREIRAGTHGLRLLFALGDAGDDLIDLSTVDGEAGRLPEQDASDVAFFLLSGGTTAIPKIIPRTHDDYAYQCRATADLIGFTAADVYLAVLPLEFNFTWGCPGVIGTLLSGGTVVLADDPTTDDCFATIERCRVTVTSLVPTLAQLWLEATEWNTRDLSSLRLVQLGGARPARSLVERIGPAFGCELQQVFGMAEGLLTLTRQGDPPETVLGTTGTPLSEEDEIRIVGEDERDLPGGEVGELLVRGPYTLRGYYRAAEHNTRAFTADGFYRTGDLARLTANGDLVIEGRIKDVVIRGGNKTSAAELEEHL…
>	Q0RI70_0	dhb	]	SYADLDRAVDDLAVGLDRLGLAPGERVLVQLPNRVEFVTLLFALLRLGAIPVLALPAHRRVEIEHLARLAGAVAYAIPDTHEGFDHRTLAQEIVAAVPSVRHVLVAGEAGRFTGIDAVAAAGADARAAAAPTSVPSTSVPSTSVPSTPVLPAPDPAGVAVLLISGGTTGKPKLIPRTHWDYAYNAAASAGLCGLTAEDVCLAALPAAHNFPLACPGILGALGVGATVVLAPSPSPEIVFELLARERVTVTALVPALARILVDAAEWEKPDTSSLRLLQVGGARLDAELARRIPAVLGPRVQQVFGMAEGLLNYTRQDEDAELSFTTQGRPLAPADEIRIVDRDGADVAPGEIGELWTRGPYTVRGYYRAAEHNATAFSPDGFYRTGDLVRLTASGNLVV…
>	Q0RMQ3_0	D	]	PVVAPERRLLPDHAAYVIYTSGSTGGPKGVVVSHRSIMNRLAWGVEYFGVGPDDRVLLSTSASFDVSVPEFFAPLQVGAAVVVARPDGRRDPGYLVDLVRREGVTGADFVPSLLEAFVAEPAARECVSLRWVEVAGEAFGAGLANRVVEVLPGCGVFNLYGPTEAAVEVTSWRHVVGADRVPIGVPIWNMRVYVLDAGLRPVPPGVPGELYLAGVGLARGYLGQVGLTAGRFVACPFGGVGERMYRTGDVVRWNSAGQVEYLGRSDFQVKVRGFRIELGEIEQALTSHPGVAQAAV
>	Q0RMQ8_0	F	]	TYAELNARANQFAHLLLARGLGRGAKIGVCLDYSADLLVAILGTLKAGACYVPMDPSYPAERLRLLLAQIPDLALVVTSAATAGLVESARADLVSLDGIDADLSSRSPENPDVSVTGDDLCYAVFTSGSTGTPKVATVRHEGWFNLLNWLMLEYGLHQGSNNLVVSAFGFDLSQRSLLMPLFCGATQYLLSSRNFDAAMAYRILTRHDIRTVHCASSTLYLLVEWETARGGTALTQLDYVLFGGEPLHTERIEVWARQPGNTCTLLHQYGVAECTDVASSYDLADYWRGGQNIAPVGRPAYNTELHIVDEQLHGVAAGEYGEICICGTSVGAGYLGGTGPESERFTTVEVDGVAHRLYRTGDRGYVTGAGELVVAGRLDAQVKVRGMRIDPTDIERALG…
>	Q0RU77_0	F	]	TYGQLRAYVDRFAAALLDIGTGPGKVVSIQVANGWEGPALALATMRVGAVPNPIPIIYREHEVRHMLEEAGSAVYVAPQHFRGYDFAEMGARLHREIASLEHVYFINADDAVSSELHFARHFIEPRRELDPALGATLDSLRPGADDLAMLVFTSGTTGKPKAALHTFNTAWSGYRNVIVNALDLKSDDIAFMASTLGHLTGFIHGMLVPLSLGQKVVYQDQWDVDQMLDLLETEGLTWTLSATTFALDMVDAQKHRPRPLASKLRAFACGGASIPPGVAVDMDQIFSTSLVPLWGCSETGIASIHHLGAALDVLDASDGYPVPWQETRVVDDDLAPVPAGTIGNLQVRGPGVFAGYFGREDLTLDAFTADGWYDTGDLGKVLPDGAIRIAGRSKDIIIR…
>	Q0S7A8_0	dhb	]	TYRELSDRADRLAAGLQSSGVQPGDRVVVQLPNIVEYVEVIFAVFRLGALPVFALPAHRAQEISYFCSFTDAAAYVVTDTHAGFDYRTLARDVVSSAENPPRIIVAGDAEEFTSLDELRAAEPMSDGPAVGPESVAFLQLSGGTTGVSKLIPRTHTDYLYSVRESDRICGVDESTRMLVVLPAAHNFPMSSPGILGVLHAGGRVVLAPDPSPDTAFALIEKEGVTIASLVPPLALAWLAASGRTERDLSSLEVLQVGGAKFSAEAAKRVRPELGCTLQQVFGMAEGLVNYTRLDDPEDTIVTTQGRPISPDDEVRVVDDRGEPVPNGTSGHLLTRGPYTVRGYYQAPEHNSTAFTEDGFYRTGDIVRLTDDGYLVVEGRAKDQINRGGEKVAAEEVENH…
>	Q0S8G8_0	F	]	TYQELLEEIRQTAEVLAESGVGAGDRVGIRMPSGSCSLYVAILATLAVGAAYVPVDADDPEERAELVFGEAQVRCVMTGTGITAGTAPDRAESPSARPPTVDDDAWIIFTSGSTGTPKGVAVNHRNAAAFVDAEARIFLQEDPIRPGDRVLAGLSVAFDASCEEMWLAWRHGACLVPAPRSLVRSGMDLGPWLVARDVSIVSTVPTLASLWPAEALEAVRLLIFGGEACPPELAERLAVDGREVWNTYGPTEATVVACGALMDGKSPVSIGLPLDGWDLAVVDATGEPVPEGEVGELVIGGVGLARYLDPQKDAEKYAPMPTLGWDRAYRSGDLVRLDRRGLLFQGRADDQVKLGGRRIELGEVDNALQNLPGVGGAA
>	Q0SEL8_0	F	]	TYRELDSASEALARQLAAVGVRPGQVVLIHQRQSVETVVGMIAALRLGAAWCVIEPGHPVGQLRALLGDIDCGAVVFGSADPKTSPAWIHDLARSAVGRVPALHDRDAGHRPVAELADLPEDVPAGTAAYVITTSGSTGIPKAVVASRANLASMVDGRNYDFDDGDLVTFSAFRLTWDGSLLKTLWALCTGGTSVLPDSRELMDAEAVAALARTWQTTHLVATPSFYRLLLPHLTPLRDRLRLVTLAGEALPGTLVEQHRAVLPGVPLSNEYGPTETTVSCLAHPVRDVPASIAPIGRPLGASTAYVLDAKLVEVPYGAVGDLYVGGPQISEGYASRPAATAARFVADPFAARPGARMYHTGDLARVDPHGDIEFCGRFDGQVKVRGARVERHAVEAVL…
>	Q0SJL7_0	F	]	TYRELDEASNRLARVLLEAGVGAESVVAVAVARSVESVLSVWAVAKTGAAFLPVDPQYPVGRVEHMLVDSGVVVGVTVSEVRDRLPGSVRWVVLDDAVVVSRLSSVSAGVVTDVDRGAPVRVGQAAYVIYTSGSTGVPKGVVVTHRGLANVVAAQRSGFGVCAGARVLHCASPSFDASVFELVWALGLGARLVVVPPTVYGGEELARILVGESVTHAVLTPTALSSVDPVGLGALGALVVAGEACPPELVARWAPGRRMFNAYGPTEATIMSNASGGLVVGESVTVGGPVRGFGELVLDGRLRPVPFGAAGELYLSGPALARGYRNRMALTAGRFVADPFGGPGDRMYRTGDVVRWRRSVGGPVLEYVGRSDFQVKIRGFRVELGEIESALLGYPGIDR…
>	Q0SKM8_0	F	]	TYRELDEAADRWARVLTGHGVGPEDLVAVSIPRSYESVLALWAVARTGAAYVPVDPTHPTDRIAYTLGDSGAALGLTVRSARDRLPTTIRWLSIDDGDDHPPTVERDRPVHLGHPAYVIYTSGSTGVPKGAVVTHDGLANLVQEIREKYAVAADSRVLHFASPSFDTALVEVLAACIGGATLVIAPTDVYGGAELRELLRAERITHLLSTPSALATVDPDGLDSLELVLVGGEVCPQDLADRWAVGRTMRNAYGPTETTCSVTLTDPLDPGGRVTIGSLMRGVRATVCDPLLRPLPPGAVGELYLATPALARGYHRRPALTATRFVADPSGKPGSRMFRTGDRVRWTNSATLEFLERTDDQVKVRGFRIELGEIDAALRRNPDID
>	Q12572_0	aad	]	SYHKLIKLLIVVGNYLKETGIKKGDIVMIYAYRGVDLMIAVMGVLKAGATFSVIDPAYPPARQNIYLSVAKPKGLIGLEKAGTLDQLVVDYISNELDVVSTIPQLKVQDDGTLVGGKLEGADNDCLNDYQKFKDQPAGVIVGPDSRPTLSFTSGSEGIPKGVLGRHYSLAYYFPWMAKRFRLSEKDKFTILSGIAHDPIQRDMFTPLFLGAQLLVPTADDIGTPGKLADWMAKYGATVTHLTLAMGQLLSAQATTAIPSLHAFFVGDILTKRDCLRLQSLAENVFIVNMLWSLSQTQRSVSYFEIKSRKADPTYLKNLKAVMPAGTGMHNVQLLVVNRNDRSQTCGVGEVGEIYVRAAGLAEGYRGLPDLNAAKFITNWYVNPDKWIEQDEANKKSSET…
>	Q183T6_0	A	]	SYKDLNEYSDAISVFLKDVYKEEDTPIVIYGNKENMIMACMIGALKSGRAYVPLDISFPIDRVFEVTKEIKPKVLFNFSDERNFGDINVIDMDKLNYIINEYQGKSLDKENWVKDDENAYILFTSGSTGKPKGVQISSNNLDSFSDWISPYLNIDGSEKVIMNQPAYSFDLSVTTIYPGLIHGATLFSISKDVLADYKELFRQFSISDIAVWVSTPSFAGVCITEKEFNSKMLPNLESMIFIGEALSKNLTKELMSRFPNTRIINGYGPTEATVGVSVNDMTQKAIDDEKSLPVGYPMSNCKIKILDEDGNELKENEKGEIIIIGPSVSKGYFNNKEKTDEVFFYDEIDGVKWRAYKTGDMGYLLDGNIYYCGRKDFQIKLNGFRIEIEDIENNLRKVH…
>	Q1D691_0	dhb	]	TYANLDARVSQLAAGFHALGIQARDRVVVQLPNVAEFFEVIFALFRLGALPVFALPAHRASEIGYFCAFTEAVAYVIADKQAGFDYRTLAEQVRGTCPTLKHVIVAGDAGPFTALSSLYAAPTALPPGPAPSDVAFFQLSGGSTGVPKLIPRTHDDYIYSLRGSVDICQLDETSVYLCALPAAHNFPLSSPGVLGTFYAGGTAVLAPNSSPDTVFPIIERERVTITAVVPPLAMVWMDAAKTRRHQLASLRVLQVGGARLSTEAAMRVKPTLGCTLQQVFGMAEGLVNYTRLDDPEDVIVSTQGRPISPDDEIRVVDEDGEDVAPGETGQLLTRGPYTIRGYYKAEAHNAKAFTDDGFYHTGDVVRVTPQGYLVVEGRAKDQINRGGDKVAAEEVENHL…
>	Q1G850_0	A	]	TYADLIKRANSWAALLKEKAPAKVPVMIWGGQTFDMLACFLGCVKSGHCYVPIADYSNAERIDLVREVSASPVLIAISDLPEVDLGDLTLLKPDDVPEEGTADEADYVKGDENFYIICTSGTTGKPKGVQISHDNLVSFVDWELKDFDLPDHPRFLAQAPYSFDLSVMSIYPALLSGGELVVLPHEVTENFAQLFKALPETDVNVWVSTPSFAQMCFLDRTFDADHHASLSHFLFCGEELPRKEVEMLKKRFPDSRIFNTYGPTEATVAVTQVEITPEILEKYDRLPIGYVKEDTEITIDLSQGDDGKSGEMIIAGPSVSKAYINNPEKTEEAFYQEDGVQHYRTGDVGYFDGDLLFYKGRIGFQIKFNGYRIELEEINFYMNQNPLVRHAV
>	Q1IAK8_0	dhb	]	TYGELDTLSSILASRLAEQGLGQGDTALVQLPNVAEFYIVLFALLKAGIVPLNALFSHRRLELTAYAKQIVPKLLIASREHEVFRDDAYVQAFAEVGAAPAVTLLLGESDPAASLAHWIETPGSQPVAYAPTAADQVALFQLSGGSTGIPKLIPRTHNDYHYNARACADVCALNAHTRFLCAVPAAHNFLLSSPGALGVFHAGGCVVMAASPEPLSCFALVEQHEVNTVALVPSAVALWLQAAPAHRDKLQSLAYLQVGGAVFADSLARQVPGVLGCQLQQVFGMAEGLINYTRLDDSDEQIFTTQGRPVSPDDEIKIVDEQGVPVAPGEPGMLATRGPYTFCGYYKAPEQNASAFDAEGFYYSGDLVVLTPSGDLRVVGRIKDQINRGGEKVASEEIE…
>	Q1J667_0	A	]	TYGQLKRDSDSIAAFIDSLALLAKSPVLVFGAQTYDMLATFVALTKSGHAYIPVDVHSAPERILAIIEIAKPSLIIAIEEFPLTIEGISLVSLSEIESAKLAEMPYERTHSVKGDDNYYIIFTSGTTGQPKGVQISHDNLLSFTNWMIEDAAFDVPKQPQMLAQPPYSFDLSVMYWAPTLALGGTLFALPKELVADFKQLFTTIAQLPVGIWTSTPSFADMAMLSDDFCQARMPALTHFYFDGEELTVSTARKLFERFPSAKIINAYGPTEATVALSAIEITREMVDNYTRLPIGYPKPDSPTYIIDEDGKELASGEQGEIIVTGPAVSKGYLNNPEKTAEAFFTFKGQPAYHTGDIGSLTEDNILLYGGRLDFQIKYAGYRIELEDVSQQLNQSPMVA…
>	Q1JGF0_0	A	]	TYGQLKRDSDSIAAFIDSLALLAKSPVLVFGAQTYDMLATFVALTKSGHAYIPVDVHSAPERILAIIEIAKPSLIIAIEEFPLTIEGISLVSLSEIESAKLAEMPYERTHSVKGDDNYYIIFTSGTTGQPKGVQISHDNLLSFTNWMIEDAAFDVPKQPQMLAQPPYSFDLSVMYWAPTLALGGTLFALPKELVADFKQLFTTIAQLPVGIWTSTPSFADMAMLSDDFCQAKMPALTHFYFDGEELTVSTARKLFERFPSAKIINAYGPTEATVALSAIEITREMVDNYTRLPIGYPKPDSPTYIIDEDGKELASGEQGEIIVTGPAVSKGYLNNPEKTAEAFFTFKGQPAYHTGDIGSLTEDNILLYGGRLDFQIKYAGYRIELEDVSQQLNQSPMVA…
>	Q1JLB7_0	A	]	TYGQLKRDSDSIAAFIDSLALLAKSPVLVFGAQTYDMLATFVALTKSGHAYIPVDVHSAPERILAIIEIAKPSLIIAIEEFPLTIEGISLVSLSEIESAKLAEMPYERTHSVKGDDNYYIIFTSGTTGQPKGVQISHDNLLSFTNWMIEDAAFDVPKQPQMLAQPPYSFDLSVMYWAPTLALGGTLFALPKELVADFKQLFTTIAQLPVGIWTSTPSFADMAMLSDDFCQAKMPALTHFYFDGEELTVSTARKLFERFPSAKIINAYGPTEATVALSAIEITREMVDNYTRLPIGYPKPDSPTYIIDEDGKELSSGEQGEIIVTGPAVSKGYLNNPEKTAEAFFTFKGQPAYHTGDIGSLTEDNILLYGGRLDFQIKYAGYRIELEDVSQQLNQSPMVA…
>	Q1LGS9_0	dhb	]	TYQELDERTDRLGAALLALGLRPLDRAVFQCGNSNELLFAFLGCLKAGIIPLCSLQAFRKLEVSYLGNLCEARLHFVQGDDPKFDDVAFAEEMQAEVPSLQFILQARGERRGRAVLLADLIRDMPLARAQALLAEVDHEPFQAAVFQLSGGTTGVPKIIPRFQNEYLYNMRAVAACNGYTAEDVLFFPTPYMHNLNMGCFFGPFLLCGAKVTVAPDIGEETLQSLVRNYEPTWFGVAGPILSRIAPELLRGTASDKARRNFIAPKNAANLTRLTGSPTHHIFGMTEGVIMFTRPEDPSEIREQSIGYPVSDADEVRIVHPGTEDTVGDGEVGEALFRGPYTIRGYYKSEKEDVTRFTADGFYRSGDLMSAQVVDGKRYYFFLGRIKDVVDRGGEKINAE…
>	Q1RAD6_0	A	]	TYRQLDDAVERVARYLRQQGIGRGQVVGIIAEHSAQTVMVIYGILRCGAAFLPLNPALPTTRLYAMCRKAQVAHILYDPAMHELTQALAFPASSLLQALATSALAREPWPAIEPQDLAYVLFTSGSTGEPKGVQVSHGNLANYLHFAAERYFTAQDRAALYSSLSFDLTITTLFAPLCVGASISVCRHAESETLLRMAVVDQPNTVIKLTPAHLRLLCAAGISSEQIRTLVVGGEDFKRDLARKAAALFPQAVIYNEYGPTEATVGCMIYRYTGQETLPSLPIGMAIDGCQVAICSPWGCPVPEGETGELVIYGASVTQGYIDAPQQTAAAYLKDTNGVMIGYRSGDIGYAIAPNTLVYQGRKDDQVKINGYRIELCEIEQALLSAPQVESAAV
>	Q1W284_0	aad	]	TYQQINESSNIIAHFLVAQGIQVGDIVTIYSSRSVELLICVLGILKAGGTFSVIDPAYPALRQNIYLSVAKPAGLIVIGKAGKLDQVVEDYISENLQLKARLNEVVLQDNGIPLGGTADYSSSADVLEQYIALKEKSTGVKVGPDSHPTLAFTSGSEGIPKGVLGRHFSLAYYFPWMAKTFNLSEKDNFTMLSGIAHDPVQRDMFTPIFLGAKLLIPTADDIGTPGRLAKWMQVNDITVTHLTPAMGQVLASQAVDEIPSLKNAFFVGDLLTRKDCLRLQSLAKNVNIINMYGTTETQRAVSYFLVKSLNEDRQFLFNLKDIIPAGQGMKNVQLLVVNRSDQKQTCGIDEVGELFVRAGGLAEGYRGLPKYNAEKFVTNWFVNPQEWITKDAQSNNNEE…
>	Q2FIE3_0	A	]	TYQQLMDESSKLAHRLQGSKKPMILFGHMSPYMIVGMIGAIKAGCGYVPVDTSIPEDRIKMIINKVQPEFVFNTTDESFESLEGEVFTIEDIKTSQDPVIFDSQIKDNDTVYTIFTSGSTGEPKGVQIEYASLVQFTEWMLELNKSGNEQQWLNQAPFSFDLSVMAIYPCLASGGTLNLVDKNMINKPKLLNEMLTATPINIWVSTPSFMEMCLLLPTLNEEQYGSLNEFFFCGEILPHRAAKALVNRFPSATIYNTYGPTEATVAVTSIQITQEILDQYPTLPVGVERPGARLSTTDEGELVIEGQSVSLGYLKNDQKTAEVFNFDDGIRTYHTGDKAKFENGQWFIQGRIDFQIKLNGYRMELEEIETQLRQSEFVKEAIV
>	Q2FZW6_0	A	]	TYQQLMDESSKLAHRLQGSKKPMILFGHMSPYMIVGMIGAIKAGCGYVPVDTSIPEDRIKMIINKVQPEFVFNTTDESFESLEGEVFTIEDIKTSQDPVIFDSQIKDNDTVYTIFTSGSTGEPKGVQIEYASLVQFTEWMLELNKSGNEQQWLNQAPFSFDLSVMAIYPCLASGGTLNLVDKNMINKPKLLNEMLTATPINIWVSTPSFMEMCLLLPTLNEEQYGSLNEFFFCGEILPHRAAKALVNRFPSATIYNTYGPTEATVAVTSIQITQEILDQYPTLPVGVERPGARLSTTDEGELVIEGQSVSLGYLKNDQKTAEVFNFDDGIRTYHTGDKAKFENGQWFIQGRIDFQIKLNGYRMELEEIETQLRQSEFVKEAIV
>	Q2KUX2_0	A	]	FETGAPQAQALEEKGLAYVIFTSGSTGDPKGVQIGRESVALLGEWMAGFGLGDAPVFMNQAPFSFDLSMYEVFGTLALGGSCVLNAREQIASQAQWYRRLAEYGVSCWVSTPSFAHQQLVSRDFAPGALPTLDTFLFCGEPLALALAKKLRQRFPDARILNTYGPTEATVATTLIEVDEAVIAAHDPLPIGYAKPQAHVYIDQGELCIVGDHVMRGYLNRPDLNASKCFRTEDGRRGFRTGDLGEAGEGGLLFCRGRIDDQIKLNGYRIELSEIDAALHDLSGVRGGA
>	Q2LXW4_0	dhb	]	TYRELGAKIDRLAIQFLKVGLKPGDRVVFQLPSIEACVYSLFALTKIGVIPILALAAHRHTEIEHFFKMSDAVGYLIPTEYRRFNYAEMAMDVQKKAPSLKYILATGSNVPEGMISIDELIAQPVDVDNPADYLKKFRPDPYDVALMLLSGGTTALPKLIPRTHNDYVYNALQSAIYAGFTSEDVFLGILPFAHNYTLASFGFLGCWFLKGKGVLSGSIDAKSCFSLIEKEKVTYVASGVPVDVMWLNSEDWKGFDYSSLKVIQNGGARLAPELRKALREKWKVIPQEVYGTAEGLLNYTRLDDPEDMIMTSSGRPVSPADEIKVIDDNGNTVPVGQQGELAVRGPYTIRGYYNAPEYNKSAFTPDGFYKMGDLVRMNEAGFIFTEGRKKDVINRGGEK…
>	Q2S822_0	dhb	]	TYGDLNARADQLASGLNTLGITPGSKVVVQLPNIGEFIEVIFALFRLGAAPIMALPTHRYAEISYFCEFADAVAYIAPAKSGGFDYRDIGKKLKDEGLVRQVIIAGDAGDFVPLDGLYQAPGAAPEIDPSAIALLQLSGGTTGMSKLIPRTHDDYLYSVRASAEICGLSPQTVYLAVLPAAHNFPLSSPGVLGVLYAGGTVVLSESGAPDIAFPLIARHRVTMTAMVPPLALAWMTACDNLKKSGAPPDLSSLQVLQVGGAKFTEEAARRVTPVLGCKLQQVFGMAEGLVNYTRLDDDIDTVVTTQGRPISPADEVRIVDEDDQPVAPGATGLLLTRGPYTIRGYFKAAEHNAKSFTADGFYRTGDVVRLTDAGYLVVEGRAKDQINRGGEKVAADELE…
>	Q2UJS3_0	aad	]	TYKQINEASNILAHHLVQSGIERGEVVMVYAYRGVDLVVAVMGILKAGATFSVIDPAYPPERQCIYLDVARPRALINIEKATKDAGELSEKVRSFINENLELRTEVPALALHDDGSLLGGSINGQDVLANQVPLGSKPVGVVVGPDSIPTLSFTSGSEGRPKGVRGRHFSLAYYFDWMSETFKLTPNDRFTMLSGIAHDPIQRDIFTPLFLGAQLLVPAREDIQNERLAEWMREYGASVTHLTPAMGQILVGGASAQFPALHHAFFVGDILIKRDCRSLQGLAPNVNIVNMYGTTETQRAVSYYEIPSYSSNEGFLDTMKDVIPAGRGMVDVQMLVVNRFDPSRICAIGEVGEIYVRAAGLAEGYLGSPELNEKKFLKNWFVDPQFWVQKDQAQSQSAN…
>	Q2YL95_0	dhb	]	TYAELDRLSSNLASRLAAAGIGKGDTALVQLPNIAEFYIVFFALMKAGIAPVNALFSHRKLELGAYASQIEPRLLIGSRQHELFMDDAFARDLGKNLSAPLLTLFAGEADPASSLDHWIATPADKAVPFSPTGAGEVAFFQLSGGSTGTPKLIPRTHNDYDYSVRASAEICALTPQTRFLCALPTAHNYPMSSPGALGVFHAGGCVVMAPNPEPLNCFSIIERHGVNMVALVPPAVALWLQAAPDHLAALSSLKLVQVGGASFAEALARQVPQVLGCKLQQVFGMAEGLVNYTRLDDPDEIVFTTQGRPISPDDEIRIVDEDGEPVAEGQPGMLATRGPYTFCGYYRSPEHNAQVFDSEGFYYSGDVVQRTPEGYLRVVGRVKDQINRGGEKVAAEEIE…
>	Q2YWQ8_0	A	]	TYQQLMDESSKLAHRLQGSKKPMILFGHMSPYMIVGMIGAIKAGCGYVPVDTSIPEDRIKMIINKVQPEFVFNTTDESFESLEGEVFTIEDIKTSQDPVIFDSQIKDNDTVYTIFTSGSTGEPKGVQIEYASLVQFTEWMLELNKSGNEQQWLNQAPFSFDLSVMAIYPCLASGGTLNLVDKNMINKPKLLNEMLTSIPINIWVSTPSFMEMCLLLPTLNEEQYGSLNEFFFCGEILPHRAAKALVSRFPSATIYNTYGPTEATVAVTSIQITQEILDQYPTLPVGVERPGARLSTTDEGELVIEGQSVSLGYLKNDQKTAEVFNFDDGIRTYHTGDKAKFENGQWFIQGRIDFQIKLNGYRMELEEIETQLRQSEFVKEAIV
>	Q390A3_0	dhb	]	TYAELDSKSNRLGAALLAQGLEPLDRVVFQLGNSAQLVVMFLACVKAGLIPICTLAAHREHEIGYLANLAEAKLHFVQGDDPKFDDIAFARDIQSRAPTMKLILQARGEPRDGVLHLEQLIDSIDDEAAAARLAEVRLDPFQVAVFQLSGGTTGVPKIIPRFNNEYLYNMRAVAEWLSFQPGDVLFMPQPMVHNLNMGCCFGPFLMTGGTVTVPPDLAPETLIALIETTRPTWLMLGGPIIARIETAIQSGRIDLSNARGVIAANSAPKLRALLGVPVFHIFGITEGVIMFTHPDDSQEALDTTNGRPVSAWDRIRLLGPGTEEPVRPGEIGEPAFKGPYTIHGYFRAEERNKETFTRDGYYRSGDLMEARVIDGKTYYVFRGRFKDLVSRGGEKINCE…
>	Q399S4_0	E	]	TYRDVAQHAAALRSSLERAGVGVGDTVAVLMPKCAHQLAAVLAIVQAGAAYVPVDSRQPALRQQAILRNARVRAVVSVQTLDFEHDGCVRIDIDTFPIDPQWPPRAARDLDGDALAYVIYTSGSTGEPKGVMLSHAAVCNTLADISARHEVGDGDVVLGLAELSFDLSVYDFFGATARGACIVLPDPARGNDPSHWAELMVRHRVTLWNSVPAQGQMLIDYLESEPALEVPGPRRVLWSGDWIPVTLPTRWWRRWPDSALFSLGGATEASIWSIEHPIHPADTQLASIPYGRALTGQTMEVLDALGRPCPPSVRGEIHIGGVGLATGYANDPVRTAERFIRHRDGRRLYRTGDLGRVRADGSLEFLGRQDDQVKIRGYRIELAEIDAALTAHPLVGAAA
>	Q399S5_0	E	]	TRGELAAQALAIAGGLRAAGIGHGDAVEISLPRGPAQVAAVFGVLAAGACYVPLDIAQPAARKALIERAAGVKAAIGDTTLADAPLPHFGVAALMRHEPLAVPLAVAPQATAYVIYTSGSTGVPKGVEMTHAAALNTIDAIDALLGVSPADRLLAVSALDFDLSVYDLFGVLGAGAELVLPTQDDARDAARWIELIAQHRVTLWNSAPALLEMALAVPAAADACRSVRAALLSGDWIALDLPARLRERCGDACAFHALGGATEAGIWSNVQTVREVPPHWRSIPYGRPLPGQAYRVIDAAGHDVPDYVPGELLIGGDSLARGYRNDPELTAQRFVQQASGRWYRTGDRGRYWPDGTLEFLGREDRQVKVRGHRIELGEIEAALAAHPLIDGAC
>	Q399S7_0	dhb	]	SYRDLLSRIRRLAGGLARLGLTRGDAVVVQLPNGARFIETCFALFQLGVRPVLALPAHRHYEVGAFCRFAGARAYLGAAQLGEFDCRPLAAALQADCPTLEHIVMAGDDHAFTPFDALYDAPPLRECAARADDIACFQLSGGTTGTPKLIPRRHREYLYNVRACSAASSFDAGTVYLAALPMAHNFTLCCPGTIGALLAGGRVVTTGRPEPEQSFALIAQERVTHTALVPPLALLWLDEQPQRQADLSSLRVLQVGGARLMDHAAARVAPVLGCRLQQVFGMAEGLICCTRLDDSPERIAQTQGRPVSDGDEVRIVDDAGEPVAPGEIGELQVRGPYTIRGYYRLAEHNATAFTADGFYRSGDRVRRTADGDLVVEGRDKDQINRGGEKVSAEEVENLL…
>	Q39GC1_0	dhb	]	TFRELDEESDRLAAALVRLGLKPGTRAMFQMGTTLDTALALCACYKSGVVPVCSLPQYREVEIGKLADLARPEAYFVQADIGRFDLVEFAQTMCREHASFRHLIVARGEALAGAQSMSELTSSLSLDEARRVLADVRIGSEDVLSFQLSGGTTGVPKIIPRFHAEYLGHSLAWSRHVNGGEQATLIWSLPLLHNAAHLYALVPTIAAGQTTILMSSVDVVQMARLIEQHRATHAVSIGPVAPQIMANPQVLDHDLSSLKLFFCLTRADNLEAYLGVPCSNMYGTTEGLLIGSGGTVDEHVRHHTHGRSGCDQDELVLLEPDSEIPVPTGQVGELCFRGPSSLRGYFSAPEANATAFTKDGFFRTGDMMRAHVIDGATYFSFEGRLRDNINRGGEKIGAE…
>	Q39GN4_0	F	]	TRREVDARAARLARHLVAAGVRPEMRVGVALQRSVDLLVALIAVLKSGAAFVPLDPAHPRERLAQIVGDANIAHVLTDGASAASLPELPDLRVWRADEVDALDEAAHVVLPDVLPGHAAYAIYTSGSTGKPKGVIVDHASFALHCAAIAERYGAGESDVFLLFQSVNFDGAHEGWFSQYMSGAAVSVTADVLWPPAQTCAMMVRDGVTMTYVPPGCAAQLAEWALAHGAPPTLRSLTVGGEATSREAFAMLRRALPNVRVVNGYGPTETVITPTLWMFRPGDDLAKLGDAAYLPIGTLVGARTAHVLDERLHPLPVGVIGELYLGGEGIGVARGYLDRPALTAERFVPDPYGAPGARLYRTGDLVRRRADGVFDFIGRVDHQVKLRGLRIELGEIEAQL…
>	Q39M49_0	F	]	TYEQLARAVRRAAAALASRGVQPGERVAIYAPKRIETVVAMLATNALGAIFVPVNPQLKEAQIEHIVADSGAALFMTGAQRLKRLSALAALVGARAMLIEELADAINAPGTDTSAPAHTGRPVDDDPAALLYTSGSTGKPKGVVVSHRNLVSGAFSVAAYQGLASDDVVLGVLPLSFDAGLSQLTTALASGACYAPLDFLQPAEVPRHCDAFGVTSITGVPPLWMQLASAGWSDTARTRIRRFANTGGHLATPLLHRLQAVFTNAAPYLMYGLTEAFRSTYLPPADAALRPTSIGKAVPNADILVLRADGSECAADEPGELVHRGAFVTLGYWNRPELTAQRFRPLPRRHGEIPRPDVAVWSGDIVRRDADGYLYFVARGDDMIKTSGYRVSPTEVEDV…
>	Q3ENX3_0	dhb	]	TYSELDKKVDRLAAGLLNLGIKKEDRVVIQLPNIIEFFEICFALFRIGALPVFALPSHRSSEISCFCEFGEASAYVISDKALGFDYRKLAREVKEKVPTLQHVIVVGEEEEFVNINDLYMDPISLPEVQPSDVAFLQLSGGTTGLSKLIPRTHDDYIYSLRVSAEICNLNAESVYMTVLPVAHNYPMSSPGTFGTFYAGGKVVLATGGSPDEAFALIEEEKVTITALVPPLAMIWLDAASSRNADLSSLEVIQVGGAKFSAEVAKRIRPTFGCTLQQVFGMAEGLVNYTRLDDPEEIIIHTQGRPMSAHDEVRVVDENDNDVKPGEVGSLLTRGPYTIRGYYKAEEHNARSFTKDGFYRTGDLVKVNEQGYIIVEGRDKDQINRGGEKVAAEEVENHLL…
>	Q3J9S8_0	F	]	TYASLGETVEACARGLLALGLASSERVAIYLPKRPETVVTLFGAAAAGGVFVPINPLLKPRQVAHILRDCNVRVLVTASNRIDFLQDALAECHDLRSLVIVDAPTQTIEKLAQPMAISWERLLSLGTTQQSPGHRRIDSDMAAILYTSGSTGRPKGVVLSHRNLVAGAQSVAQYLENNSNDRLLAVLPLSFDAGFSQLTTAFSVGASVVLMEYLLPKDVIKSITRHGITGITAVPPLWVQLASLAWPPEAADTLRYIANTGGRMPKAATTALRRSLPQTKVFLMYGLTEAFRSTYLPPEEVDKRPDSIGKAIPNVEIQVAREDGSLCLPGESGELVHRGVLVAMGYWNDPKKTAERFRPTPGQPPELPLTEIAVWSGDTVRMDEDGFFYFIGRQDEMIK…
>	Q3JZ94_0	A	]	TYGQLKVDSDSLAAHIDSLGLVEKSPVLVFGGQEYEMLATFVALTKSGHAYIPVDQHSALDRIQAIMTVAQPSLIISIGEFPLEVDNVPILDVSQVSAIFEEKTPYEVTHSVKGDDNYYIIFTSGTTGLPKGVQISHDNLLSFTNWMISDDEFSVPERPQMLAQPPYSFDLSVMYWAPTLAMGGTLFALPKTVVNDFKKLFATINELPIQVWTSTPSFADMALLSNDFNSETLPQLTHFYFDGEELTVKTAQKLRQRFPKARIVNAYGPTEATVALSAVAITDEMLETCKRLPIGYTKDDSPTYVIDEEGHKLPNGEQGEIIIAGPAVSKGYLNNPEKTAEAFFQFEGLPAYHTGDLGSMTDEGLLLYGGRMDFQIKFNGYRIELEDVSQNLNKSQYVK…
>	Q3M1M7_0	D	]	TYQELNSQANQLAHYLQALGVTADVPVGIYLERSLDMVVGLLAILKAGGAYVPLDPTYPQERLAFMLADTQISVLLTHKKLVEGITQDALHIICLDEDRELIKSQNSENLANQVTADNLAYIIYTSGSTGKPKGISLAHRPLINLLQWHNSTLLTGVRTLQFASLSFDASFHEIFATLLSGGTLFIASEELRVDVIKLGKYISAQSIEKVIIPVVVLQQLAEFV
>	Q3M3K1_0	D	]	YQELNERANQLAHYLQTLGVGAGICVGLYLEPSLEMIVGLLGICKAGGTYIPITPTSHPNDLAFILNDAHVSLLLTKKSWSEKLPECESSIICLDSDEEVIAPHSRQNLVTQVTSGNLACVIYAPNPINKPDGIAMSHSNLVNHAVAIHQLWEVSAGDRILVFSGISSDTTIESLFPCWMNGASAVIQPQTTQNSITNFFSFIAQQQITVLNLPTFFWYKILKEISTSQAPLLESLRLVMVGGEKVSRTAYESWIELVGKQTRWLNAYGSIATTFTATVYDPQTASSETEILIGQPIANTQIYILDQLLQPVPVGAPGEVYISGVGVAKGYFRRTDLTSERFIPHPFSDNTHERLYKTGDLARYLPDGNIEYLGRTDNQVKICGVCVDLEQIEALLHQH…
>	Q3M3K2_0	orn	]	TYRELNIRANKLAQYLQTLGVGADVLVGICVERSLEMVVGLLGILKAGGAYVPLDPGYPPERLAFMLADTQIQLLLTQKHLVEKLPTHTATLICLDTDGDTINQTTVENPVSNVTANNLAYVMYTSGSTGQPKGVSVIHQGVVRLVKETNYVSLTNKEVFLQISPISFDASTFEIWGCLLNGGKLVIFPPNTPSLDELEQIIQQHQVTTLWLTAGLFHLIVDEKIDALKPLRQLLAGGDVLSVSHVQKFLSTVENCKLINGYGPTENTTFTCCYDITAPLKPGASIPIGRPIANSQVYILDSHLQPVPIGVTGELYIGGDGLAREYFHRPDLTAERFILHPFNSDPQSRLYKSGDLARYLPDGEIEYLGRIDNQVKVSGFRIELGEIEIAFLQHPAVKE…
>	Q3M3K6_0	F	]	TYQQLNHRANQLAQYLRTLGIGAEMLVGICLERSPEMIIGLLAILKAGGAYVPLDAGYPQERLAFMLVDTQIPVLLTQKELVKKLPNHEARVICLDTDWEIINQHTPENQNISITPDNLAYVMYTSGSTGQPKGVSVVHRGVVRLVKQTNYANFTNTEIFLQFAPISFDASTFEIWGCLLNGGKLVLYPSNTPSIDELGQVIQKYQITTIWLTAGLFHLMVDENIHALKPLRQLLAGGDVLSVSHVQKFLKTVENCQLINGYGPTENTTFTCCYHIKDPVRPDSSIPIGRPIAHTQVYILDENLQPVAMGATGELYIGGDGLARGYLHRPELTKERFIELNNSNFQSLTLYKTGDLARYLPDGNIEFLGRIDNQVKIRGFRIELGEIEREISQYPDVRE…
>	Q3M3U3_0	F	]	TYQQLDRLSNQVATYLRTQGVAPNTRVGIMAERGARMMIGILGILKAGGSYIPLDPGYPTDRLRYILEHATIQTLLTEHQVSPQLVACVQEALPLQTVMFLDEGEPLEEIQSLNQITAETWQGLSKDTLELCNSPDDLMVILYTSGSTGRPKGVMLNHRGYMNRLTWMQNTFSLQPGDRVAQRTSFCFDISVWEIFWTLMSGATICPVQREVVLNPWEFAQWIQQTQINVMHFVPSLFGEFISALENETWSFPQLRWLMFSGEALPMSFIQRWIDRHGLKTGLANLYGPTEASIDVTCHLITERPDERVTTQIPIGKAIDNVYLRVLDEGMQPVQPGNTGELWLGGVQLALGYLKDPEKTAQAFCPNPFTDIPGDYIYRTGDLVKELSDGTIEYHGRID…
>	Q3M5M7_0	orn	]	TYRELNHRANQLAHFLQSLGVKPEVLVGICVERSVEMLVAMLGVLKAGGAYLPLDPAYPQERLAHMLTDSQASVLLTSANLASQLPKSSAKLVKLDTDWQVISRQPIINPTGIVVPSNLAYVIYTSGSTGKSKGVLIPHQALVNHNYAIAKNYELKASDRILQFASFSFDVAAEEIFPTWLSGATLVLRPEEIFSIPDFVQFVKQQDLTVLNLPVAYWQEWVSQMPQISWTPNVRLLVVGSERVPLERFLTWQQLVGSNVSWRNAYGPTEATITATIYGSHLSSHQQTAASLFIGRPIANTQIYILDQHLQPVPIGVTGELHIGGNGLAQGYLHRPELTAEKFIAHPFSNQPTARLYKTGDLARYRSDGTIEFIGRIDHQVKIRGFRIELGEIETALNQ…
>	Q3M5N4_0	F	]	TYAQLNAKSNQLAHHLQKLGVKPEVLVGICVERSLDMLIGILGILKAGGAYIPFDPTYPQERLGFMLEDAQIPILLTQQRLVDKFVEHKTQIICLDRDLPENATLSIDNPVSNVTSENLAYIIYTSGSTGKPKGTMIPHRGLVNYLSWCTNAYALAQGYGAPVQSSIGFDATITSLFSPLLVGKRVVLLPEKEEIEALSALLQSDQNYSLVKITPAHLEMLNQMLPNHKGVTETRALIIGGEALLGKSLNFWRDNAPKTRIINEYGPTETVVGCCVYEVDEQTSLSGAILIGRPIANTQLYLLDDKQKLVPIGVPGELYIGGAGVARGYLNRPELTQQRFIPNPFSDEPNSRLYKTGDLARYLPDGNIEYLGRIDHQVKIRGFRIELEEIESLLAQHPL…
>	Q3M5Z7_0	F	]	TYAELNRLSNQVANYLQAQGVKPGVFVGIMTRRGPLMFVGILGILKAGGTYVPLDPIYPHERIKYILEHAQIGILLTENRLTNKLAECLTEQLPLKTLMFLDEGVFEQGKAWTQLNKKTWARCSDIAPANVNTPDDLMTVLYTSGSTGKPKGVMLNHRGYMNRLVWMQNAFQLRYGDRVAQKTSCCFDISVWEIFWPLMVGATVYSVETETVKNPWLLAQWIQDNQINVMHFVPSLFGEFCHALESESWTFPDLRWLVFSGEALPVPFVQRWIDKYGMSVGLANLYGPTEASIDVTAHIIRQRPGEQEICIPIGKAIDNVYILILDEQMQPLAPGKMGELWIGGVQLAKGYLKDPQRTADAFRLNPFSHVPGEYLYKTGDLAVELPDGSFEYHGRIDHQ…
>	Q3M6C6_0	F	]	TYQELNHKANQLGHYLQTLGVQPETLVGVCLERSLEMVICLLGILKAGGAYVPIDPEYPQERIAYMLEDSQVKVLLTQEKLLNQIPHHQAQTICVDREWEKISTQANTNPKSNIKTDNLAYVIYTSGSTGKPKGAMNTHKGICNRLLWMQEAYQIDSTDSILQKTPFSFDVSVWEFFWTLLTGARLVIAKPGGHKDSAYLIDLITQEQITTLHFVPSMLQVFLQNRHVSKCSSLKRVICSGEALSIDLQNRFFQHLQCELHNLYGPTEAAIDVTFWQCRKDSNLKSVPIGRPIANTQIYILDADLQPVNIGVTGEIYIGGVGVARGYLNKEELTKEKFIINPFPNSEFKRLYKTGDLARYLPDGNIEYLGRTDYQVKIRGYRIEIGEIENVLSSHPQVR…
>	Q3MCL4_0	F	]	TYAELDHLARAIGALLQKHNAKGERVLLLYPQGLDVMAAFLGSLYGGVIAIPAPPPDAGRLKRALPRLRAIVKDANAKFVFTNHHLLSVLQAAKLDFPEFEEMTWFASEDIDLELADQWQDPQITPDTLAYLQYTSGSTSTPKGVMISHHNIMHHCAYLQKACGYDAESVSITWMPYFHDYGLVEGLTVPIYNGHPCYVMSPMAFIKQPVRWLQAISRYRGTHSQAPNFAYEQCVRRVTDAQLATLNLSSWVAAGNAAEPINPRVLEEFFEKFAPSGFKWETFAPAYGLAENTLLVSTSPRNTPPVLCLVEKTKIEQNKIVEATTWDDGVRAIPGCGRLVCETQVAIVNPDTLTRCAADEVGEVWVADPSVAGGYWQRPQESESTFRAKITGNNEVSFL…
>	Q3MCQ3_0	orn	]	TYHQLNTQANQLAHYLQKLGVKPGVLVGICVERSVSMIVGLLAILKAGGAYVPLDTEYPQERLAFIIEDTQLSVLLTTQKIAETLPQDQGRVVCFDTDIEAIALESQQNPTVEVTADHLAYVIYTSGSTGTPKGVVVDHKAVNRLVINTNYINIKPTDVIAQAANCTFDAATFEIWGALLNGARLLGVRKDLALSPKQFATFMRSQDISVLFLTTALFNQIAQAVPSAFNSLRYLLFGGEAVDVKWVREVLNNGAPQQLLHVYGPTENTTFTSWYLVQDVPEDATTIPIGRPIANTQIYLLDSQLQPVGVGVPGEIYIGGDGLAREYLNRPELTQQKFIPNAFSSDSHSCLYKTGDKARYLSDGNIEFLGRIDHQVKIRGFRIELGEIETVLSQHPLLK…
>	Q48SZ3_0	A	]	TYGQLKRDSDSIAAFIDSLALLAKSPVLVFGAQTYDMLATFVALTKSGHAYIPVDVHSAPERILAIIEIAKPSLIIAIEEFPLTIEGISLVSLSEIESAKLAEMPYERTHSVKGDDNYYIIFTSGTTGQPKGVQISHDNLLSFTNWMIEDAAFDVPKQPQMLAQPPYSFDLSVMYWAPTLALGGTLFALPKELVADFKQLFTTIAQLPVGIWTSTPSFADMAMLSDDFCQAKMPALTHFYFDGEELTVSTARKLFERFPSAKIINAYGPTEATVALSAIEITREMVDNYTRLPIGYPKPDSPTYIIDEDGKELASGEQGEIIVTGPAVSKGYLNNPEKTAEAFFTFKGQPAYHTGDIGSLTEDNILLYGGRLDFQIKYAGYRIELEDVSQQLNQSPMVA…
>	Q4JT60_0	dhb	]	SWHELDNSVETAAHYLHQAGVRRGDGCILQLPNSVVFLETLLALWKLGAIPIFALPDLGSTEVRHFASHAPARFYISTSRPDRHLAGVHATLQEPLDDGRTVRAILIDETAESPWATESTGHSEAANEESPAPPTADVEADELAFLQLSGGTTGLPKLIPRTHADYLYSIRCALQACDLETESCLLVALPAAHNFTLSSPGILGALLRGAHIVFAKSPMPSDLLPAIDHHGATHLALVPPAVLGILNAPARDRHDLRTLRTLWVGGAKLSAEVARRIRPELDCQLQQVFGMAEGLVNFTPLNASTEEIINTQGRPMSSHDEICIVDDATLPLPEGHPGHLLTRGPYTIRGYHRAEEINSRAFTEDGFYITGDIVTVDDSALTVVGRAKDQINRGGEKVA…
>	Q4L4U5_0	A	]	TYQQLMDESSKLAHLLQDNHKPLIVYGHMSPYMLVGMIGAIKAGCGYVPIDTSVPSERVNMIINKVQPDIIFNTSDTQLNHSNIQELTIQSIQDSDNPTLFDSQMGLTDVVYTIFTSGSTGEPKGVQIEYASLIEFAEWMVSLNESEGSQEWLNQAPFSFDLSVMAIYPCLTSGGTLNLVDKEMINKPKLLNEMLVNTPINAWVSTPSFMEMCLLLPNLNESSYPSLNHFFFCGEILPHRTAKALLDRYPSAVVYNTYGPTEATVAVTGIKLTPEVIEAYNPLPVGVSRPNTSLFTTDEGELVIKGNSVSLGYLDNKEKTDAVFNFEDGLRIYHTGDKAIEKDGQWFIQGRIDFQIKLNGYRMELEEIETQLRQSEFVRETVV
>	Q4PDW6_0	aad	]	SYAQLDRASNIVAHHLLQAGVQREEVVTTYAHRGVDLVVAVLGTLKAGATFSVIDPAYPPSRQNIYLQVAKPRALIVLAKAGTLQPSVRKCIQDELELRTEIPALELLADGSVRGGAPSQGATDTLAQQQSLAGDSTNVILGPDSVGTLSFTSGSTGIPKGVKGRHFSLTHFFPWMGERFGLGAHERFTMLSGIAHDPIQRDIFTPLFFGAELHIPTSEDIGTPGRLAEWMAASKATVTHLTPAMGQLLSAQATALIPSLRNAFFVGDVLTKRDCTRLQALAANVCIINMYGTTETQRAVSYFAIPPVSTSSTFLQTQKDIMPAGQGMINVQLLVVNRNERTATCAVGEVGEIYVRSGGLAEGYLGPPEVTAEKFMPNFLAPKLSFPDTIKEKPEGQFW…
>	Q4WQ17_0	aad	]	TYRQINEASNILGHHLVRAGIERGDVVMVYAYRGVDLVVAVMGILKAGATFSVIDPAYPPERQCIYLDVARPRALINIAKATKEAGELTQLVRSFIDENLELRTEIPALALQDDGTLVGGSVEGQDVLANQVSLKSTPVGVVVGPDSTPTLSFTSGSEGRPKGVRGRHFSLAYYFPWMSETFKLTPNDRFTMLSGIAHDPIQRDIFTPLFLGAQLLVPAREDIQNEKLAEWMREYSATVTHLTPAMGQILVGGASAQFPALHHAFFVGDILIKRDCRSLQALAPNVNIVNMYGTTETQRAVSYYEIPSYSSQEGFLDTMKDVIPAGRGMVDVQMLVVNRFDPSRICAIGEVGEIYVRAGGLAEGYLSNEELNKKKFLTNWFVDPQKWVEKDKAESQGGN…
>	Q53526_0	A	]	TYGELKADSDSLAAHLDQLDLTAKSPVVVFGGQEYAMLASFVALTKSGHAYIPIDHHSALERIEAILEVAEPSLVIAVDDFPIDNLQVPVIQYSQLEEIFKQKLSYQINHAVKGDDTYYIIFTSGTTGKPKGVQISHDNLLSFTNWMINAEAFATPHRPQMLAQPPYSFDLSVMYWAPTLALGGTLFALPKEITADFKQLFTTINQLPIGVWTSTPSFVDMAMLSDDFNAQQLPHLTHFYFDGEELTVKTAKKLRQRFPQARIVNAYGPTEATVALSALAVTDKMLETCKRLPIGYTKPDSPTFIIDESGHKLANGQQGEIIVSGPAVSKGYLNNPERTAAAFFEFEGLPAYHTGDLGSMTDEGLLLYGGRMDFQIKFNGYRIELEEVSQNLNKSQYIA…
>	Q5AI83_0	aad	]	TYQQINQASNVVGNYLKETGIKKGDIVMIYAYRGVDLMIAVMGVLKAGATFSVIDPAYPPARQNIYLSVAKPKGLIGLEKAGTLDQLVVDYISNELDVISTIPQLKVQDDGTLVGGKHEGADNDCLNDYQKFKDQPAGVIVGPDSNPTLSFTSGSEGIPKGVLGRHYSLAYYFPWMAKRFGLSEKDKFTMLSGIAHDPIQRDMFTPLFLGAQLLVPTADDIGTPGKLADWMAKYGATVTHLTPAMGQLLSAQATTAIPSLHHAFFVGDILTKRDCLRLQSLAENVFIVNMYGTTETQRSVSYFEIKSRKADPTYLKNLKDVMPAGTGMHNVQLLVVNRNDRSQTCGVGEVGEIYVRAAGLAEGYRGLPDLNAAKFITNWYVNPDKWIEQDEANKKSSET…
>	Q5AJ13_0	aad	]	TYQQINQASNVVGNYLKETGIKKGDIVMIYAYRGVDLMIAVMGVLKAGATFSVIDPAYPPARQNIYLSVAKPKGLIGLEKAGTLDQLVVDYIGSELDVISTIPQLKVQDDGTLVGGKLEGADNDCLNDYQKFKDQPTGVIVGPDSNPTLSFTSGSEGIPKGVLGRHYSLAYYFPWMAKRFGLSEKDKFTMLSGIAHDPIQRDMFTPLFLGAQLLVPTADDIGTPGKLADWMAKYGATVTHLTPAMGQLLSAQATTAIPSLHHAFFVGDILTKRDCLRLQSLAENVFIVNMYGTTETQRSVSYFEIKSRKADPTYLKNLKDVMPAGTGMHNVQLLVVNRNDRSQTCGVGEVGEIYVRAAGLAEGYRGLPDLNAAKFITNWYVNPDKWIEQDEANKNSSET…
>	Q5B1H0_0	aad	]	TYRQINEASNILGHHLVEAGVERGEVVMVYAYRGVDLVVAVMGILKAGATFSVIDPAYPPERQCIYLDVARPRALINIAKATKDAGELSEKVRTFIDENLQLRTEIPALALLDDGSLLGGSVDGQDVLAKQVPLKSKRVGVVVGPDSTPTLSFTSGSEGRPKGVRGRHFSLAYYFPWMSETFKLTPNDKFTMLSGIAHDPIQRDIFTPLFLGAQLLVPAREDIQNEKLAEWMRDYGATVTHLTPAMGQILVGGASAQFPTLHHAFFVGDILIKRDCRSLQGLAPNVNIVNMYGTTETQRAVSYFEIPSYSSNGGYLDTMKDVIPAGRGMLDVQMLVVNRFEPSRICAIGEVGEIYVRAAGLAEGYLGSPELNQKKFLTNWFVDPKTWVEKDAAESQGAN…
>	Q5HHF2_0	A	]	TYQQLMDESSKLAHRLQGSKKPMILFGHMSPYMIVGMIGAIKAGCGYVPVDTSIPEDRIKMIINKVQPEFVFNTTDESFESLEGEVFTIEDIKTSQDPVIFDSQIKDNDTVYTIFTSGSTGEPKGVQIEYASLVQFTEWMLELNKSGNEQQWLNQAPFSFDLSVMAIYPCLASGGTLNLVDKNMINKPKLLNEMLTATPINIWVSTPSFMEMCLLLPTLNEEQYGSLNEFFFCGEILPHRAAKALVNRFPSATIYNTYGPTEATVAVTSIQITQEILDQYPTLPVGVERPGARLSTTDEGELVIEGQSVSLGYLKNDQKTAEVFNFDDGIRTYHTGDKAKFENGQWFIQGRIDFQIKLNGYRMELEEIETQLRQSEFVKEAIV
>	Q5HQN0_0	A	]	TYKQLDEESSKLAHLLQDSKKPMILYGHMSPYMIVGMIGAIKSGCGYVPIDTSVPKERVNMIIDKVQPEIIFNTSDETLEQTNAQVLKVSDIQDSQYPIVFDSQMKQNDVVYTIFTSGSTGEPKGVQIEYASLNEFAEWMVSLNKTGTGKEWLNQAPFSFDLSVMAIYPCLTSGGTLNLVDKDMIKKPKLLNEMLVQTPMNVWVSTPSFIEMCLLLPNLNEQQYNSLKQFFFCGEILSHKTAKVLVERFPNSMIYNTYGPTEATVAVTSIQITEEILNQYNPLPVGVARPGTRLFATEEGELVIEGQSVSLGYLKNEEKTAAVFNFEDGVRTYHTGDKAKIEDGLWFIQGRIDFQIKLNGYRMELEEIETQLRQSKHVREAVV
>	Q5KEK6_0	aad	]	TYKQIDEASNILAHALLKNGLQRGEVVMVYAARSVEMVVCVMGILKAGGVFSVVDPAYPPSRQTVYLSVSTPRALLVISSAGSLAPSVSDYISDNLSLRLLVPAIQLTSSNVTGSRSDAGEDILAPYQQYAQTPAGVVLGPDSPATLSFTSGSTGIPKGVKGRHYSLTHFFPWMGKRFGLDENSKYTMLSGIAHDPIQRDMFTPLFLGAQLHVPTADDIGTPGRLAEWMADSEVTVTHLTPAMGQLLSAQATRQIPTLKNAFFVGDVLTKRDCTRLQSLAKNVCIINMYGTTETQRAVSYFAIPSVNEDSTFLATQKDLIPAGQGMIDVQLLVVNRTDRNIPCAVGEMGEIYVRSGGLAEGYLDPTATAEKFVVNWFGQNVERPDTLKEKNPAAAEHWF…
>	Q5XBN5_0	A	]	TYGQLKRDSDSIAAFIDSLALLAKSPVLVFGAQTYDMLATFVALTKSGHAYIPVDVHSAPERILAIIEIAKPSLIIAIEEFPLTIEGISLVSLSEIESAKLAEMPYERTHSVKGDDNYYIIFTSGTTGQPKGVQISHDNLLSFTNWMIEDAAFDVPKQPQMLAQPPYSFDLSVMYWAPTLALGGTLFALPKELVADFKQLFTTIAQLPVGIWTSTPSFADMAMLSDDFCQAKMPALTHFYFDGEELTVSTARKLFERFPSAKIINAYGPTEATVALSAIEITREMVDNYTRLPIGYPKPDSPTYIIDEDGKELSSGEQGEIIVTGPAVSKGYLNNPEKTAEAFFTFKGQPAYHTGDIGSLTEDNILLYGGRLDFQIKYAGYRIELEDVSQQLNQSPMVA…
>	Q63BJ7_0	dhb	]	TYSELDKKVDRLASGLLNLGIKPEDRVVIQLPNVIEFFEMCFALFRIGALPVFALPSHRSSEISYFCEFGEASAYVISDKALGFDYRKLAREVQEKVPTLQHVIVVGEEEEFVNISDLYIDPVPLPEVQPSDVAFLQLSGGTTGLSKLIPRTHDDYIYSLRVSAEICNLSAESVYMAVLPVAHNYPMSSPGTFGTFYAGGKVVLATGGSPDETFALIEKEKVTITALVPPLAMIWLDAASLRNNDLSSLEVIQVGGAKFSVEVAKRIRPTFGCTLQQVFGMAEGLVNYTRLDDPEEIIIHTQGRPMSALDEVRVVDEYDNDVKPGEVGSLLTRGPYTIRGYYKAEEHNARSFTNDGFYRTGDLVKVNEQGYIIVEGRDKDQINRGGEKVAAEEVENHLL…
>	Q63E02_0	A	]	TYKQLKEDSDALAHWISSEYPDDRSPIMVYGHMQPEMIINFLGCVKAGHAYIPVDLSIPADRVQRIAENSGAKLLLSAATVTVTDLPVRIVSEDNLKDIFFTHKGNTPNPEHAVKGDENFYIIYTSGSTGNPKGVQITYNCLVSFTQWAVEDFNLQTGQVFLNQAPFSFDLSVMDIYPSLVTGGTLWAIDKDMIARPKDLFASLEQSDIQVWTSTPSFAEMCLMEASFSESMLPNMKTFLFCGEVLPNEVARKLIERFPKATIMNTYGPTEATVAVTGIHVTEEVLDQYKSLPVGYCKSDCRLLIMKEDGTIAPDGEKGEIVIVGPSVSVGYLGSPELTEKAFTMIDGERAYKTGDAGYVENGLLFYNGRLDFQIKLHGYRMELEEIEHHLRACSYVEG…
>	Q65DH1_0	A	]	TYGELWSQSERLAARIQSEALTDASPIIVYGHMKPVMAVSFLACVKAGHPYIPVDVSIPADRILKIINSSKAELLLNNSGTSVDTGDALISVVEPGVLEGDGVPETDPGRWVHGEDTFYIIYTSGSTGNPKGVQISADNLQSFTDWITNDFPVESGQVFLNQAPFSFDLSVMDLYPCLQSGGTLWTVTKDMINRPKLLFEALKQSNVNVWTSTPSFAQMCLMDPSYSEELLPELSLFMFCGETLPASVARQLKERFPKARVFNTYGPTEATVAVTSIEVTDDVLNKYSSLPVGSEKPETEIVIINEDGKAVQDGEKGEIIITGASVSKGYLGEKALTEKAFFSYNGSPAYRTGDAGYKENGQLFFLGRLDFQIKLHGYRIELEEIEYQINQSRYVQSAVV
>	Q6C6T5_0	aad	]	TYKQIDEASNVLAHHLVASGIKPGHVVMIYAYRGVDLVVSVMGTLKAGATFSVIDPAYPPARQTIYLRVAQPRALVVIGKAGKIDQLVTDYCDKELQLLTLVPELALTDDGALVGGEVEGSDILASSQAKKGEQTGVLVGPDSNPTLSFTSGSEGIPKGVLGRHYSLTYYFPWMAETFGLSDKDKFTMLSGIAHDPIQRDIFTPLFLGAQLIIPTSDDIGTPGRLAEWMATYETTVTHLTPAMGQLLSAQATAQIPSLHHAFFVGDILTKRDCTRLQKLAQNVFIVNMYGTTETQRSVSYFQVASYASDSSFLAQQKDIMPAGKGMKNVQLLVVNRHDRTQTCGVGEVGEIYVRAAGLAEGYLLNDALNAEKFVTNWFVTPEHWIQEDEKVNKGEAWRE…
>	Q6CVV0_0	aad	]	TYEQINYDSNIIAHYLINTGIKRGDIVMIYSSRGVDLMCCVMGVLKAGATFSVIDPAYPPARQTVYLDVAKPKGLVVIRAAGELDQFVEDFIAKELEVVSRIPSIAIQNDGSIEGGKLQNEENDCLAPYEGLKDKRTGVVVGPDSNPTLSFTSGSEGIPKGVLGRHFSLAYYFDWMAKEFSLSENDKFTMLSGIAHDPIQRDMFTPLFLGAQLLVPTQDDIGTPGQLASWMAKYGATVTHLTPAMGQLLAAQATTPFPKLHHAFFVGDILTKRDCLRLQTLAENVNIINMYGTTETQRAVSYFTVKSRSEDPQFLQKLKDVIPAGKGMYNVQLLVVNRHDRTQICGVGEVGEIYVRAGGLAAEYRGLPEANKEKFINNWFVEEGHWKSLDKDNGEPWRE…
>	Q6D2G7_0	A	]	VEQNLAYIMFTSGSTGKPKGVQIGRESLWHFMKWVREDFSLPDAPVLMNHAVFSFDLSLIPLLANLATGGHIVLNAKEDIAAENWLDRLKDNGVSVWVSTPSFAYQKLLSPQFNSEYLPELNVFVFIGEVLNKALVKQLRRRFPHAKILNSYGPTEATIATTVIEITDDILHSENDLLPVGAMMPDSRMEITAEGELIIWGKNVMRGYLGLAQENAEKLLHRESEAFRGYRTGDLGYENGLLYCQGRNDSQIKLNGYRIEINEIENRLLAISDISEAVV
>	Q6F8V1_0	dhb	]	TYKQLYDYAIRYGAYLKHKGIRETDFVLLQSPNVIEVFIVIFGLYAIGARPVFCLHGHGAYEIENIARQSRAVGFIKLCGTANEITAVDVCEEFSVPNFQLWFRETILSQETIAGSLPQLKHLNLDTNIQALSSSEDIAFLQLSGGTTGLPKLIPRTHADYIYSIEKSVEVAGLNPQTKQLVVLPVMHNFCMSSPGFLGVFYAGGTVVLSQLTQPRVCFELIQKYKIEQVSLVPAIATLWLNAESLKDYDLSSLKVIQVGGAKLLPSLAEQIIDQFQVKLQQVYGMAEGLVNFTHLDDTNAVTIQTQGKKLSHLDEIRITDHHGQALPINAIGHIQTRGPYTINGYYNLHEINRRSFTDDGFYKTGDIGYLDDDLNIVVTGREKEQINRSGEKVTPSEI…
>	Q6FMI5_0	aad	]	TYKDINEASNIVAHYLINTGIKRGDVVMIYSSRGVDLMVCVMGVLKAGATFSVIDPAYPPARQTIYLGVAKPKGLIVIRAAGQLDQLVEDYITKELDLVSRIPSIAIQDNGTVEGGSLPSESGDVLASYTELKSTRTGVVVGPDSNPTLSFTSGSEGIPKGVLGRHFSLAYYFSWMAKQFNLSENDKFTMLSGIAHDPIQRDMFTPLFLGAQLYVPTQDDIGTPGRLAEWMGKYGCTVTHLTPAMGQLLTAQAVTPFPKLHHAFFVGDILTKRDCLRLQTLAENCCIVNMYGTTETQRAVSYFEVTSRSQDPHFLKKLKDVMPAGRGMKNVQLLVVNRNDRTQVCGVGEIGEIYVRAGGLAEGYRGLPDLNKEKFVNNWFVEEGHWNYLDKDLEAPWKE…
>	Q6GAZ4_0	A	]	TYQQLMDESSKLAHRLQGSKKPMILFGHMSPYMIVGMIGAIKAGCGYVPVDTSIPEDRIKMIINKVQPEFVFNTTDESFESLEGEVFTIEDIKTSQDPVIFDSQIKDNDTVYTIFTSGSTGEPKGVQIEYASLVQFTEWMLELNKSGNEQQWLNQAPFSFDLSVMAIYPCLASGGTLNLVDKNMINKPKLLNEMLTATPINIWVSTPSFMEMCLLLPTLNEEQYGSLNEFFFCGEILPHRAAKALVNRFPSATIYNTYGPTEATVAVTSIQITQEILDQYPTLPVGVERPGARLSTTDEGELVIEGQSVSLGYLKNDQKTAEVFNFDDGIRTYHTGDKAKFENGQWFIQGRIDFQIKLNGYRMELEEIETQLRQSEFVKEAIV
>	Q6GIF6_0	A	]	TYQQLMDESSKLAHRLQGSKKPMILFGHMSPYMIVGMIGAIKAGCGYVPVDTSIPEDRIKMIINKVQPEFVFNTTDESFESLAGEVFTIEDIKTSQDPVIFDSQIKDNDTVYTIFTSGSTGEPKGVQIEYASLVQFTEWMLELNKSGNEQQWLNQAPFSFDLSVMAIYPCLASGGTLNLVDKNMINKPKLLNEMLTATPINIWVSTPSFMEMCLLLPTLNEEQYGSLNEFFFCGEILPHRAAKALVSRFPSATIYNTYGPTEATVAVTSIQITQEILDQYPTLPVGVERPGARLSTTDEGELVIEGQSVSLGYLKNDQKTAEVFNFDDGIRTYHTGDKAKFENGQWFIQGRIDFQIKLNGYRMELEEIETQLRQSEFVKEAIV
>	Q6HJ04_0	dhb	]	TYSELDKKVDRLASGLLNLGIKPEDRVVIQLPNVIEFFEMCFALFRIGALPVFALPSHRSSEISYFCEFGEASAYVISDKALGFDYRKLAREVKEKVPTLQHVIVVGEEEEFVNISDLYIDPVLLPEVQPSDVAFLQLSGGTTGLSKLIPRTHDDYIYSLRVSAEICNLSAESVYMAVLPVAHNYPMSSPGTFGTFYAGGKVVLATGGSPDETFALIEKEKVTITALVPPLAMIWLDAASLRNNDLSSLEVIQVGGAKFSAEVAKRIRPTFGCTLQQVFGMAEGLVNYTRLDDPEEIIIHTQGRPMSALDEVRVVDEYDNDVKPGEVGSLLTRGPYTIRGYYKAEEHNARSFTNDGFYRTGDLVKVNEQGYIIVEGRDKDQINRGGEKVAAEEVENHLL…
>	Q6HLH7_0	A	]	TYKQLKEDSDALAHWISSEYPDDRSPIMVYGHMQPEMIINFLGCVKAGHAYIPVDLSIPADRVQRIAENSGAKLLLSAAAVTVTDLPVRIVSEDNLKDIFFTHKGNTPNPEHAVKGDENFYIIYTSGSTGNPKGVQITYNCLVSFTQWAVEDFNLQTGQVFLNQAPFSFDLSVMDIYPSLVTGGTLWAIDKDMIARPKDLFASLEQSDIQVWTSTPSFAEMCLMEASFSESMLPNMKTFLFCGEVLPNEVARKLIERFPKATIMNTYGPTEATVAVTGIHVTEEVLDQYKSLPVGYCKSDCRLLIMKEDGTIAPDGEKGEIVIVGPSVSVGYLGSPELTEKAFTMIDGERAYKTGDAGYVENGLLFYNGRLDFQIKLHGYRMELEEIEHHLRACSYVEG…
>	Q721J2_0	A	]	SYKELKRQSDAFGSFLLKNLNTDKEKPIIVYGHMSPLMLVAFLGSIKSGRAYVPVDVSMPVERIEQIKKAADPSLFICTEELPSNLTITGCPVLTQDQLMDALEKHFGEVPDKEACVKNDDNYYIIYTSGSTGNPKGVQISQNNLVSFSNWILQDFSLSQGLRFLNQAPFSFDLSVMDLYPSLLSGGTLVPLDKTITANMKDLYREIPAQNLDVWVSTPSFADLCLLDDNFNQENNPGLIRFLFCGEVLAKKTASELLNRFPDAVIYNTYGPTEATVAVTQVKVTREVIDAYPSLPLGVIKPDMRLHIVDQETGEVLPEGEKGEIVLIGASVSKGYLNEPEKTDQVFFDYKGYQAYRTGDSGIIKDGYLFFQGRLDFQIKLHGYRIELEDIENNLKKVS…
>	Q73BD2_0	A	]	TYKQLKEDSDALAHWISSEYPDDRSPIMVYGHMQPEMIINFLGCVKAGHAYIPVDLSIPADRVQRIAENSGAKLLLSGTEVTVTDLPVRIVSEDNLKDIFFTHKGNTPNPEHAVKGDENFYIIYTSGSTGNPKGVQITYNCLVSFTKWAVEDFNLQTGQVFLNQAPFSFDLSVMDIYPSLVTGGTLWAIDKDMIARPKDLFASLEQSDIQVWTSTPSFAEMCLMEASFSESMLPNMKTFLFCGEVLPNEVARKLIERFPKATIMNTYGPTEATVAVTGIHVTEEVLDQYKSLPVGYCKSDCRLLIMKEDGTIAPDGEKGEIVIVGPSVSVGYLGSPELTEKAFTMIDGERAYKTGDAGYVENGLLFYNGRLDFQIKLHGYRMELEEIEHHLRACSYVEG…
>	Q75BB3_0	aad	]	TYSAINCASNIVAHYLLARGIRRGDVVMIYSTRGVDLLVSVLGVLKSGAVFSVIDPAYPPARQNVYLGVAKPAGLIVIQAAGQLDEAVEAFIRDNLSLKARLPALALQTDGAILGGTLPDFHLDTLVPFASLKNTRTDVVVGPDSNPTLSFTSGSEGIPKGVLGRHFSLTYYFDWMAKRFGLSEDDKFTMLSGIAHDPIQRDMFTPIYLGAQLLVPQEDDIGTPGRLATWMATHGATVTHLTPAMGQVLTADATTPFPSLKRAFFVGDVLTKRTVHDYSLWLKTWPLLTCTAHLEPSVQYRYFEVQSCCSNPSYLDNVKSITPAGRGMHNVQLLIVNRHDRTKLCGIGEVGEIYVRAGGLSEGYRGLPEINKEKFIDNWFVDAGHWGGLDLSGDEPWRN…
>	Q80WC9_0	aad	]	SYKALLSAASELSHFLIAHCDFGGIREIGLYCQPGINLPSWILGILQVPAAYAPIDPDSPPSLSTYFMKKCDLKYVLVEKQQLSKFKSSHETVLNYDTVSVEHKDLALFRLHWEDGRVSTVLGDRADQHKVTDREDRVSAESRTPEKEHMDMRHDGCLAYVLHTSGTTGTPKIVRVPHACILPNIQHFRSLFDITQEDILFLASPLTFDPSVVEIFVSLSSGACLLIVPTSVKVLPSKLADILFSRHRVTVLQATPTLLRRFGSELIKSTVLSAHTSLRVLALGGEAFPSLTILKSWRGKGNRTQIFNIYGITEVSSWATFYRIPEEILNSAVKHESPVQLGSPLLGTVIEVRDQNGSPVLEGTGQVFLGGKNRVCFLDDEMTVPLGTMRATGDFVTVK…
>	Q81DQ2_0	dhb	]	TYSELDKNADRLAAGLLNLGIKKGDRVVIQLPNIIEFFEICFALFRIGALPVFALPSHRSSEISYFCEFGEASAYVISDKALGFDYRKLAREVKEKVPTLQRVIVVGEEEEFVNINDLYMDPVSLPEVQPSDVAFLQLSGGTTGLSKLIPRTHDDYIYSLRVSAEICNLNAESVYMAVLPVAHNYPMSSPGTFGTFYAGGKVVLATGGSPDEAFALIEKEKVTITALVPPLAMIWLDAASSRNTDLSSLEVIQVGGAKFSAEVARRIRPTFGCTLQQVFGMAEGLVNYTRLDDPEEIIIHTQGRPMSALDEVRVVDENDNDVQPGEVGSLLTRGPYTIRGYYKAEEHNARSFTKDGFYRTGDLVKVNEQGYIIVEGRDKDQINRGGEKVAAEEVENHLL…
>	Q81G39_0	A	]	TYKQLKEDSDALAHWISSEYPDDRSPIMVYGHMQPEMIINFLGCVKAGHAYIPVDLSIPADRVQRIAENSGAKLLLSATAVTVTDLPVRIVSEDNLKDIFFTHKGNTPNPEHAVKGDENFYIIYTSGSTGNPKGVQITYNCLVSFTKWAVEDFNLQTGQVFLNQAPFSFDLSVMDIYPSLVTGGTLWAIDKDMIARPKDLFASLEQSDIQVWTSTPSFAEMCLMEASFSESMLPNMKTFLFCGEVLPNEVARKLIERFPKATIMNTYGPTEATVAVTGIHVTEEVLDQYKSLPVGYCKSDCRLLIMKEDGTIAPDGEKGEIVIVGPSVSVGYLGSPELTEKAFTMIDGERAYKTGDAGYVENGLLFYNGRLDFQIKLHGYRMELEEIEHHLRACSYVEG…
>	Q81QP9_0	dhb	]	TYSELDKKVDRLASGLLNLGIKPEDRVVIQLPNVIEFFEMCFALFRIGALPVFALPSHRSSEISYFCEFGEASAYVISDKALGFDYRKLAREVKEKVPTLQHVIVVGEKEEFVNISDLYIDPVLLPEVQPSDVAFLQLSGGTTGLSKLIPRTHDDYIYSLRVSAEICNLSAESVYMAVLPVAHNYPMSSPGTFGTFYAGGKVVLATGGSPDEAFALIEKEKVTITALVPPLAMIWLDAASSRNNDLSSLEVIQVGGAKFSAEVAKRIRPTFGCTLQQVFGMAEGLVNYTRLDDPEEIIIHTQGRPMSALDEVRVVDEYDNDVKPGEVGSLLTRGPYTIRGYYKAEEHNARSFTNDGFYRTGDLVKVNEQGYIIVEGRDKDQINRGGEKVAAEEVENHLL…
>	Q81T97_0	A	]	TYKQLKEDSDALAHWISSEYPDDRSPIMVYGHMQPEMIINFLGCVKAGHAYIPVDLSIPADRVQRIAENSGAKLLLSAAVTVTDLPVRIVSEDNLKDIFFTHKGNTPNPEHAVKGDENFYIIYTSGSTGNPKGVQITYNCLVSFTQWAVEDFNLQTGQVFLNQAPFSFDLSVMDIYPSLVTGGTLWAIDKDMIARPKDLFASLEQSDIQVWTSTPSFAEMCLMEASFSESMLPNMKTFLFCGEVLPNEVARKLIERFPKATIMNTYGPTEATVAVTGIHVTEEVLDQYKSLPVGYCKSDCRLLIMKEDGTIAPDGEKGEIVIVGPSVSVGYLGSPELTEKAFTMIDGERAYKTGDAGYVENGLLFYNGRLDFQIKLHGYRMELEEIEHHLRACSYVEGAV
>	Q88VM6_0	A	]	TYAELKAYSDALAAHLDTLDLPAKDPIIVFGGQTFEMIATFLGVVKSGRAYIPIDTHSPNERLTMINEIAKPAAVIAVADLPTGVGTTPVITPDQLAAIFATPVDYQADHVVSGDDNYYIIFTSGTTGMPKGVQISHDNLVSYVDWMLSDDFGLPDQPNSLSQPPYSFDLSVMDVYPTLALGGTLYALPKAVTDDFKQLFAALPTLPINVWVSTPSFMDICLLEPKFNAENLPTLTHFLFCGEELTHKTAATLKKRFPDARIFNTYGPTETCVAVTQIEITDAALAQYDRLPIGYAKADTRILVVDENGEAVPNGTEGELIIAGPSVSKGYLNNSEKTAKAFFELDGQPAYHSGDIGTMDADGLFRYRGRVDFQIKMHGYRIELEEVDHFLAQQQHIKQ…
>	Q8CT93_0	A	]	TYKQLDEESSKLAHLLQDSKKPMILYGHMSPYMIVGMIGAIKSGCGYVPIDTSVPKERVNMIIDKVQPEIIFNTSDETLEQTNAQVLKVSDIQDSQYPIVFDSQMKQNDVVYTIFTSGSTGEPKGVQIEYASLNEFAEWMVSLNKTGTGKEWLNQAPFSFDLSVMAIYPCLTSGGTLNLVDKDMIKKPKLLNEMLVQTPMNVWVSTPSFIEMCLLLPNLNEQQYSSLKQFFFCGEILPHKTAKALVERFPNSMIYNTYGPTEATVAVTSIQITEEILNQYNPLPVGVARPGTKLFATEEGELVIEGQSVSLGYLKNEEKTTAVFNFEDGVRTYHTGDKAKIEDGLWFIQGRIDFQIKLNGYRMELEEIETQLRQSKHVREAVV
>	Q8K744_0	A	]	TYGQLKRDSDSIAALIDSLALLAKSPVLVFGAQTYDMLATFVALTKSGHAYIPVDVHSAPERILAIIEIAKPSLIIAIEEFPLTIEGISLVSLSEIESAKLAEMPYERTHSVKGDDNYYIIFTSGTTGQPKGVQISHDNLLSFTNWMIEDAAFDVPKQPQMLAQPPYSFDLSVMYWAPTLALGGTLFALPKELVADFKQLFTTIAQLPVGIWTSTPSFADMAMLSDDFCQAKMPALTHFYFDGEELTVSTARKLFERFPSAKIINAYGPTEATVALSAIEITREMVDNYTRLPIGYPKPDSPTYIIDEDGKELSSGEQGEIIVTGPAVSKGYLNNPEKTAEAFFTFKGQPAYHTGDIGSLTEDNILLYGGRLDFQIKYAGYRIELEDVSQQLNQSPMVA…
>	Q8NJ21_0	aad	]	TYEQINYDSNIIAHYLINTGIKRGDIVMIYSSRGVDLMCCVMGVLKAGATFSVIDPAYPPARQTVYLDVAKPKGLVVIRAAGDRQFVEDFIAKELEVVSRIPSIAIQNDGSIEGGKLQNEENDCLAPYEGLKDKRTGVVVGPDSNPTLSFTSGSEGIPKGVLGRHFSLAYYFDWMAKEFSLSENDKFTMLSGIAHDPIQRDMFTPLFLGAQLLVPTQDDIGTPGQLASWMAKYGATVTHLTPAMGQLLAAQATTPFPKLHHAFFVGDILTKRDCLRLQTLAENVNIINMYGTTETQRAVSYFTVKSRSEDPQFLQKLKDVIPAGKGMYNVQLLVVNRHDRTQICGVGEVGEIYVRAGGLAAEYRGLPEANKEKFINNWFVEEGHWKSLDKDNGEPWREF…
>	Q8P0J9_0	A	]	TYGQLKRDSDSIAAFIDSLALLAKSPVLVFGAQTYDMLATFVALTKSGHAYIPVDVHSAPERILAIIEIAKPSLIIAIEEFPLTIEGISLVSLSEIESAKLAEMPYERTHSVKGDDNYYIIFTSGTTGQPKGVQISHDNLLSFTNWMIEDAAFDVPKQPQMLAQPPYSFDLSVMYWAPTLALGGTLFALPKELVADFKQLFTTIAQLPVGIWTSTPSFADMAMLSDDFCQAKMPALTHFYFDGEELTVSTARKLFERFPSAKIINAYGPTEATVALSAIEITREMVDNYTRLPIGYPKPDSPTYIIDEDGKELASGEQGEIIVTGPAVSKGYLNNPEKTAEAFFTFKGQPAYHTGDIGSLTEDNILLYGGRLDFQIKYAGYRIELEDVSQQLNQSPMVA…
>	Q8VM67_0	A	]	TYGQLKVDSDSLAAHIDSLGLVEKSPVLVFGGQEYEMLATFVALTKSGHAYIPVDQHSALDRIQAIMTVAQPSLIISIGEFPLEVDNVPILDVSQVSAIFEEKTPYEVTHSVKGDDNYYIIFTSGTTGLPKGVQISHDNLLSFTNWMISDDEFSVPERPQMLAQPPYSFDLSVMYWAPTLAMGGTLFALPKTVVNDFKKLFATINELPVQVWTSTPSFADMALLSNDFNSETLPQLTHFYFDGEELTVKTAQKLRQRFPKARIVNAYGPTEATVALSAVAITDEMLETCKRLPIGYTKDDSPTYVIDEEGHKLPNGEQGEIIIAGPAVSKGYLNNPEKTAEAFFQFEGLPAYHTGDLGSMTDEGLLLYGGRMDFQIKFNGYRIELEDVSQNLNKSQYVK…
>	Q8XBV3_0	dhb	]	SYRELNQAADNLACSLRRQGIKPGETALVQLGNVAELYITFFALLKLGVAPVLALFSHQRSELNAYASQIEPALLIADRQHALFSGDDFLNTFVAEHSSIRVVQLLNDSGEHNLQDAINHPADGFTATPSPADEVVYFQLSGGTTGTPKLIPRTHNDYYYSVRRSVEICQFTQQTRYLCAIPAAHNYAMSSPGSLGVFLAGGTVVLAADPSATLCFPLIEKHQINVTALVPPAVSLWLQALTEGESRAQLASLKLLQVGGARLSATLAARIPAEIGCQLQQVFGMAEGLVNYTRLDDSAEKIIHTQGYPMCPDDEVWVADAEGNPLPQGEVGRLMTRGPYTFRGYYKSPQHNASAFDANGFYCSGDLISIDPEGYITVQGREKDQINRGGEKIAAEEIE…
>	Q8Y8D4_0	A	]	SYKELKRQSDAFGSFLLKNLITDKEKPIIVYGHMSPLMLVAFLGSIKSGRAYVPVDVSMPVERIEQIKKAADPSMFICTEELPNNLTITGCPVLTQDQLMDALEKHFGEVPDKEACVNNDDNYYIIYTSGSTGNPKGVQISQNNLVSFSNWILQDFSLSQGLRFLNQAPFSFDLSVMDLYPSLLSGGTLVPLDKTITANMKDLYREIPAQNLDVWVSTPSFADLCLLDENFNQENNPRLTRFLFCGEVLAKKTASELLDRFPDAVIYNTYGPTEATVAVTQVKVTREIIDAYPSLPLGVIKPDMRLHIVDQETGEVLPEGEKGEIVLIGASVSKGYLNEPEKTDQVFFDYKGYQAYRTGDSGIIKDGYLFFQGRLDFQIKLHGYRIELEDIENNLKKVS…
>	Q92D47_0	A	]	SYKELKRQSDAFGSFLLNTLNSDKEKPIIVYGHMSPLMLIAFLGTIKSGRAYVPVDVSMPVERIEQIKKAADPALFICTEELPSNLTITGCPVLTQDQLMDALEKHFEEVPDPAECVKNDDNYYIIYTSGSTGNPKGVQISQNNLVSFSNWILQDFSLRQGLRFLNQAPFSFDLSVMDLYPSLLSGGTLVPLDKTITANMKDLYREIPAQNFDVWVSTPSFADLCLLDDNFNQENNPNLTRFLFCGEVLAKKTASELLDRFPDAVIYNTYGPTEATVAVTQVKVTRELIDAYPSLPLGVIKPDMRLHIVDQETGEILPEGEKGEIILIGASVSKGYLNEPEKTDQVFFDYKGYQAYHTGDSGVIKDGYLFFQGRLDFQIKLHGYRIELEDIENNLKKVS…
>	Q99ZA6_0	A	]	TYGQLKRDSDSIAAFIDSLALLAKSPVLVFGAQTYDMLATFVALTKSGHAYIPVDVHSAPERILAIIEIAKPSLIIAIEEFPLTIEGISLVSLSEIESAKLAEMPYERTHSVKGDDNYYIIFTSGTTGQPKGVQISHDNLLSFTNWMIEDAAFDVPKQPQMLAQPPYSFDLSVMYWAPTLALGGTLFALPKELVADFKQLFTTIAQLPVGIWTSTPSFADMAMLSDDFCQAKMPALTHFYFDGEELTVSTARKLFERFPSAKIINAYGPTEATVALSAIEITREMVDNYTRLPIGYPKPDSPTYIIDEDGKELSSGEQGEIIVTGPAVSKGYLNNPEKTAEAFFTFKGQPAYHTGDIGSLTEDNILLYGGRLDFQIKYAGYRIELEDVSQQLNQSPMVA…
>	Q9CG49_0	A	]	TYRQLFAAVSHISEQINERNLNQRPILIFGKNDFITLAAMLATNLRGHAYIPVDAHTPFERTEMIKSAAKPAAVLTTVELSADFEALFTDRISLELTDQILTDKLPALDFSKAVSGNDSNYIIYTSGTTGVPKGVEVSHDNLVTFTNWMNNDFMKIENNQILSQALYSFDLSIFSLYPSLTTGGTLISLSRDETTNFKLLFERLNKTVINTWISTPSFVDICLLDPSFTEKEHPQLVQFILCGEELTKKTAEKLLTAFPSANIYNTYGPTEATGAISSVKITKELLTENDRVPIGFAKPGVDLKIMDKEIIIVGDSVAKGYFENPEKTEQAFFTVDGKPAYHTGDAGSISADGMLRYQGRIDFQVKFNGFRIELQDIEANIQNLKEIEKAVV
>	Q9P3Y3_0	aad	]	TYQQINEASNVIGNYLKETGIRKGDIVAIYAFRGVDLMIAVMGVLKSGATFSVIDPTYPPARQNIYLSVAKPKGLIGLEKAGPLDPLVTKYVDEELDIISSIPQLKMNDDGSLVGGFLGQDKTDCLASYEKYRDVATGVVVGPDSNPTLSFTSGSEGIPKGVLGRHFSLAYYFPWMAQRFNLSSEDKFTMLSGIAHDPIQRDMFTPLFLGAQLLVPTADDIGTPGKLADWMAEYGATVTHLTPAMGQLLSAQAVTAIPSLHHAFFVGDILTKRDCLRLQSLAENVRIVNMYGTTETQRSVSYYEIKSRKDDSVFLKNLKDVMPAGVGMKNVQLLVVNRNDRTQTCGVGEVGEIYVRAAGLAEGYRGLPDLNAQKFITNWYVDPSKWIEEDKKKAKPTEI…
>	Q9X2N4_0	A	]	TYRELNQYANKLADLIKDTKSPLIVYGHMSPFMIVGMIASMKAGCGYVPLDISMPEERINTIIEKINPDFIFNTSEHSLDSNGREIVNTETLLTDNRTVEFESKIKDQDIAYTIFTSGSTGEPKGVQIRYESLNEFTNWMVDLNKIGENQQWLNQAPFSFDLSVMAIYPCLATAGTLNLVDKTMINKPKLLNDMLEQSKINVWVSTPSFMEMCLMLPNLAETHYESLKEFFFCGEILPHKTAKMLLQRFPSAYIYNTYGPTEATVAVTSILITEAVINQYNPLPVGKARPGTQLSLAENEELIISGQCVSEGYVKDEQRSNEVFKDIDKRKSYFTGDKATVQDDLWFITGRIDFQVKLNGYRMELEEIEFHLRQIDVVKEAIV
>	O05647_1	P	]	YADLNARANRLARRLAARGAGPERTVALRLPRSVDLYVAVLAVLKTGAAYLPIDPEYPSDRIAAMLEDARPALVLTEDDVDEDLSGIPDGNLTDAERTAPLTPAHPAYVIYTSGSTGRPKAVVMPGAAVVNLLAWHRREIPAGAGTTVAQFASLSFDVAAQEILSTLLYGATLAVPTDAVRRDADAFAAWLEEYRVNELYAPNLVVEALAEAAAEQGRTLPDLRHIAQAGEALTAGPRVRDFCAALPGRRLHNHYGPAETHVMTGIELPVDPGGWPERVPIGGPVDNARLYVLDGFLRPVPPGVVGELYLAGAGVARGYLNRPGLTAERFVADPFGGPGTRMYRTGDLARWAGSGVLEFAGRADHQVKVRGFRIEPGEVESVLAAQPGVARAVV
>	O05647_2	F	]	YADLNTRANRLARLLRAQGIGPEQVVALSLPRSADLIVSVLAVLKTGAAYLPVDPAYPAERIAYLLQDGAPALVLTHTSVAAGLPGGVPQLLVDQVGLDDVPGHDLTDAERTTPLHPLHPAYVIYTSGSTGLPKGVPVPHRSVASVLVPLIEEFGLGPGSRVLQFASISFDAALWEITLALLSGATLVVAPAEQLQPGPALAELVARTGTTFLTLPPTALAVLADDALPAGVDLVVAGEATSPDQVGRWSTGRRMTNAYGPTEAAVCTTISAPLTGAVVPPIGRPVPNARAYVLDALLQPVPPGVVGELYLAGGGLARGYRNRPGLTAERFVADPFGTPGARMYRTGDLARWRPDGELEFAGRTDHQVKIRGFRIEPGEVEAALATHPAVERAAV
>	O05819_0	K	]	TYRELDALADRLATGLRRADVSRETPVAVALSRGPRYVAAMLAVLKAGGMIVPLDPAMPGERVAEILRQTSAPVVIDEGVFAASVGADILEEDRAITVPVDQAAYVIFTSGTTGTPKGVIGTHRALSAYADDHIERVLRPAAQRLGRPLRIAHAWSFTFDAAWQPLVALLDGHAVHIVDDHRQRDAGALVEAIDRFGLDMIDTTPSMFAQLHNAGLLDRAPLAVLALGGEALGAATWRMIQQNCARTAMTAFNCYGPTETTVEAVVAAVAEHARPVIGRPTCTTRAYVMDSWLRPVPDGVAGELYLAGAQLTRGYLGRPAETAARFVAEPNGRGSRMYRTGDVVRRLPDGGLEFLGRSDDQVKIRGFRVEPGEIAAVLNGHHAVHGCHV
>	O07944_1	P	]	TYAELNARANRLARHLVTLGAGPEQIVAVKLERSLDLYVALLAVLKTGAAYLPVDTAYPAERIAFMMDDARPAVVLTGEDTGQDLSGYDDTDLTDADRTAPLLPAHPAYVIYTSGSTGTPKAVVMPGAALVNLLAWHRREIPGEAGAPVAQFTTIGFDVAAQEILATWLHGKTLAVPSQEVRRSAEQLAAWLDEQHVSELYAPNLVIEALAEAAAEAGRTLPALRHIAQAGEALTLTRTVREFAAAVPGRQLHNHYGPAETHVMTGTALPEDPAAWSEHAPLGRPVSGARVYVLDSALRPVAPGVTGELYLAGAGVSRGYLNRPVLTAERFVADPYAPSPGARMYRTGDLGRWNTRGELEFAGRADHQVKIRGFRIEPGEIEAALTDLPAVARAAV
>	O07944_2	F	]	TYAELDARANRLARHLVALGAGPEQIVALQLPRSLDLVTAVLAVWKSGAAYLPVDPDYPPERIAHMRADARPALVVDAIPDDTTLAAYADSRLTDADRSAPLLPAHPAYVIYTSGSTGAPKGVVVAHRSLAATVPAQAAAFGLGTHSRVLNFASISFDAAVWELTSALFTGAGLVLADADDLLPGPSLARLVHDRHITLIALPPSALPALPDGALPPGTDLIVAGDATAPDQAARFAPGRRMVNAYGLTETTVCATMSEPATGDGAPPIGRPVAHARVYVLDERLRPVPPGVTGEMYVSGAGVARGYLHRPALTAQRFVPDPYALLFGETGTRMYRTGDLARLDADGRLHFAGRADQQVKIRGFRIEPGEIETVLTAHPAVAAGAV
>	O07944_3	pip	]	TYAELHARANRLARHLITLGAGPEQIVALRMPRSLDLYVALLAVLKTGAAYLPVDISYPAERIAFMIEDARPVTVLDRLPDDLGAYRDTDLTDADRTAPLRPEHPAYVIHTSGSTGTPKAVVMPHAGLANLLTWHARRFPGGTGVRTAQFTAIGFDFSVQEILSPLVMGKTLAVPSEEVRHSAELLAGWLETQQINELFAPNLVIEALAEAAAEAGRTLPDLTDILQGGEALAPTERVRAFTAAVPGRRLHNVYGPAETHAVTTHTLAADPAHWPPSAPIGRPVDHDRVYVLDSALRPVPPGVTGELYLAGAGVARGYLHRPRTTAERFVADPYAPRPGARMYRTGDLGRWNTRGELEFAGRADHQVKIRGFRVEPGEVEAALTAHPRITQAAV
>	O30980_1	P	]	TYKELNESANRLARHLRKKGVMRQEPVAIMMERSTEFVTGILGILKAGGAIVPPHYPSDRINYILNDCGCSHVVSQAHFAPLLETGLNVIYMEDIQIEDGSCLHSVNSADDLLYMIYTSGTTGKPKGVQFEHRNMANLLQFEFTRSGIDFENDVLQFATPAFDVCYQEIFSTLLGGGTLHIVPEAIKRDVPQLFAFIKEHQTTISVSPTAFIKMIFSEQEFANAFPHDVKHLITAGEQLIVSSLLQDVLRQRSMYLHNHYGPSETHVVSAYTIHPGNQIPEFPPIGKPIDCTDLYILNRQKQLQPRGVSGELYISGSSVARGYINNDKLTREKFLPDPFRSGAVMYRTGDVARIREDGSFEYIGRADDQVKIRGYRIEPQEIEIALMNHPEVKEAA
>	O30980_2	Q	]	TYKELNEQANRVAWELIDRGVKAETTVAIMGRRSPEMLIGIYAILKAGGAYLPIDPDYPEERIRFLLKDSDSDILLIQSDNLDIPAFDGEIVHLSQLNSGLKRRLSNPNVEVYPDSLAYMIYTSGSTGRPKGVQVEHQSAVNFLNSLQFRYPLNQSDVILHKTSYSFDASIWELFWWPYGGASVYLLPQGGEKEPDMILKVIEEQQITAMHFVPSMLHAFLEYLKNGPVPIKTNRLKRVFSGGEQLGAHLVSRFCELLPDVTLTNSYGPTEATVEAAFFDCPLDEKLDRIPIGKPIHHVRLYILNQKQKMLPAGCIGELYIAGAGVARGYLNRPELTEERFLDDPFYPGERMYKTGDLARWLPDGQVEFLGRLDDQVKIRGYRIEPGEIEAALRSIEGV…
>	O30980_3	Y	]	TYQELDEWSNGIAWALRDRGVKPDTPVGIMMPRSFSMIAAILGVWKAGGCYVPIDPEYPAERKRYILGDSRTKLLITLPAADQEALEDFEGEIFAIENAETYDGSPLPQVSRPQHLAYIIYTSGTTGQPKGVMVEHKGIANTLQWRRNAYTLNETDTVLQLFSFSFDGFLTSMFTPLLSGAKTVLPDENEAKDILSIKHDLSHHRITHMIIVPVLYRALLDVIQPEDAKTLRVVTLAGEAADRELIDRSMAICPNTELANEYGPTENSVATTAMRHMERQKNVCIGRPIDNTEVLILNGDQLQPIGVAGELCIAGTGLARGYVNLPELTAKTFVQHPYQPEKRMYRTGDAARWMADGTIEYLGRMDDQVKIRGHRVETKEIESVIRRISGVKEAVV
>	O30981_1	E	]	TYAQLDMYANRLAARLTAHGITKESIVGVLSERSPDMLTAVLAVLKAGGAYVPLDPAYPEERLSYMLKDSGAALLLTQPGLKAPVFSGKTLEVDMTALANEESECHSLHQADSDSLAYVIYTSGSTGRPKGVAVEHRQAVSFLTGMQMQFPLEEDDIIMMKTSFSFDASVWQLFWWTLSGASAYLLPSGWEKDPALMVKAIREEGVTTAHFIPAMLNSFLDQAEIEAPRSLKRVFAGGEPLAPHTAARFASLLPETSLVHGYGPTEATVDAAFYACDPELDKNRLRLPIGKPVPGARLYVLDPHLAVQPVGVAGELYIAGAGVARGYLNRPELTEERFLDDPFYPGERMYKTGDLARWLPDGQVEFLGRLDDQVKIRGYRIEPGEIEAALRSIEGVREA…
>	O30981_2	V	]	TYKELNIRANRIAAVLRRKGVGPETVVALLTTRTPEIAAGMLGILKAGGAYLPIAKDLPADRISYMLSDSGAKILLQSEKANNQRLDLELKCEKIVIEEIQGQGETKNFEAPAGPHSLAYIIYTSGSTGKPKGVMIEQRSVIRLVKNSNYIEFTPEDRLLLTSSLGFDVVTFEILGPLLNGAALHLTDKETFLDSHQLKRYIEQNGITTMWLTASLFNHLTEQNEKIFSRLINLIIGGEALSASHVNRIKQACPELSIWNGYGPTENTTFSTCFHIEKLYEHSIPIGRPIGNSTAFILNKWGMLQPIGAVGELCVGGDGVARGYLGRPDLTKEKFVPNPFAPGEQMYRTGDLARWLPDGTIEYVGRVDDQVKIRGYRVELGEIESALRHIDGVKEAAV
>	O52819_1	L	]	TYRELDELSGRLSGRLISRGVRGGDRVAVMMDRSADLVVALLGVWKSGAAYVPVDAAYPAPRVAFMVADSAVSLTVCSAATRDGVPEGIESIVITDEDASDTSVATVRPGDLAYVMYTSGSTGTPKGVAITHGTIAELAEDPGWVMEPGEAVLMHSPHTFDASLFEVWTPLSLGARVVIAEPGSVDVRRLREAAAAGVTRVYLTAGSFRAVAEESPESFAAFREVLTGGDVVPAHAVERVREACPGARVRNMYGPTEATMCATWHLLQPGDVMGPVMPIGRPLAGRRIQVLDESLRPVEPGVVGDLYLSGGLAEGYFNRAGLTAERFVADPSAPGQRMYWTGDLAQWTADGELLFAGRADHQVKVRGFRIEPGEIEAALIALPDVQDAVV
>	O52819_2	bht	]	SYGELWERSVKFAAVLRAHGVGSESRVGLVVGRSAWWTVGMLGVMLAGGTFVPVDPAYPDERKEWIFRSADPMLVVCGGTTRETVPAQFADRLLVIDEVDLAAGSDAALPQVDPRNAAYVIYTSGSTGTPKGVVVTHAGLGNLALAHIDRFAVAPSSRVLQFAALGFDTIVSEVMMALLSGATLVVPPEQDLPPKATLTETLERWDVTHVKAPPSVLGTVDALPDRVETVVAAGELCPPGLVDRLSADQRMINAYGPTETTICATVSMPLSPGQHPIPFGGPVPGVRGYLLDSFLRPLPPGVTGELYLAGIGVARGYLGRSALTAERFVADPFVPGERMYRTGDLAYWTDQGELVSAGRADDQVKIRGFRVEPREIEFALSGYPRITQAAV
>	O52819_3	N	]	SYAELDARANQLARWLIEQGVGPEDLVAVMLPRSLELVIALLAATKTGGAWLPIDPDYPADRIAYMLDDAEPALVITTAALSASPVGEVLAARSTTMVIDDPSAAGEVAGRDRAPVTDTDRTRRLDPRHPAYLIYTSGSTGRPKAVVITHRNLTNYLFHCGRMYPGLRGRSVMHSSIAFDLTITAMFTPLTVGGTVHVGALEAVIGAVDSAPSIFLKATPSHLRTLDTGSRESAVSGDLLLGGEQLPVDTIVQWRRTYPNTVVVNEYGPTEATVGCVEYRLEPGQECPPGGVVPIGTPLTNMRAFVLDSWLRLVPPGAVGELYVSGVGVARGYLGRAGLTASRFVADPFGSGERMYRTGDLVRWNPDGQLVFAGRVDDQVKVRGFRIEPGEIEAALVAQ…
>	O52820_1	hpg	]	SYGELAEHAERLAGYLNGRGVRRGDRVAVVLDRSLDLIATLLAVWQAGAAYVPVDPAYPVERMKFMLADSEPAAVVCAEAYRDAVLDVGLDPISLDDPQTRQAVAAAARISVGTKANDLAYVMYTSGSTGTPKGVAVSHGNVAALVGEPGWGVGPDDAVLMHASHAFDISLFEMWVPLLSGARLVLAGSGAVDGEALAGYVAGGVTAAHLTAGAFRVLADESPESVVGLREVLTGGDAVPLAAVERVRRTCPDVRVRHLYGPTEATLCATWWLLEPGDETGSVLPIGRPLAGRRVYVLDAFLRPVPPGVAGELYIAGAGVAQGYLGRSALTAERFVADPFVAAGRMYRTGDLAYWTHQGALAFAGRADDQVKIRGYRVEPGEIEVVLAGLPGVGQAVV
>	O52820_2	hpg	]	SYADLDRESDRLAGYLAAMGVRRGDRVGVVMERGTDLFVALLAVWKAGAAQVPVNVDYPAERIERMLADAGASVAVCLEATRKAVPDGVEPVVMDVPAIDGVRHEAPQVTVGAHDLAYVMYTSGSTGVPKGVAVPHGSVAALASDPGWSQGPDDCVLLHASHAFDASLVEIWVPLVNGSRVMVAEPGAVDAERLREAISRGVTTVHLTAGAFRAVAEESPDSFTGLREILTGGDAVPLASVVRMRRACPDVRVRQLYGPTEITLCATWHVIEPGAETGDTLPIGRPLAGRQAYVLDAFLQPVAPNVTGELYIAGAGLAHGYLGNNGSTSERFIANPFASGERMYRTGDLARWTDQGELLFAGRADSQVKIRGYRVEPGEIEVALTEVPHVAQAVV
>	O52820_3	bht	]	FSGLLDEVEALARLLVGLGVRREARVGVLVERSVELAVTLMGVSFAGGVFVPVDPDYPSERIEFMLANSAPEVLVCTKTTRAVVPAQFTGTVLVLDELPAADPGVELPDVAPEDAAYVIYTSGSTGVPKGVLVTHSGLVNLGYAHIERMAVTSSSRVLQLSAIGFDAIVSELYMALLAGATLVLPDSANMPPRVTLGDAIRKAGITHLTVSPSVLASEDDLPDTLQTVLTGGEALPAALVDRWSPGRRVIQAYGPTETTICSTMSAPLSPGHDQVPLGGPIYNVRHYVLDAFLQPVPPGVVGELYITGVGLARGYLGRPGLTAERFVASPFAPGERMYRSGDLFRWTREGQLMFAGRVDAQVKVRGYRVEPAEIEAVLIEHPGVAQVAV
>	O52821_0	dhpg	]	TYAEVDRASNRLAGYLAGRGVGRGDRVGVAMDRSPELLIAFLAIWKAGAAYVPVDVEYPAERIAFILNDSGVSTVLCTQDTSGVVPENAIVLDAPDTRASIEDCADTAPEIRLYAGDLAYVMYTSGSTGLPKGVAIPHGAVAGLAGDSGWQIGPDDGVLMHATHVFDPSLYAMWVPLVAGGRVLLTEPGVLDAAGVRQAVERGATAVHLTAGSFRALAETSPECFAGLVEIGTGGDVVPAQSVANLRRAQPGLRVRNTYGPTETTLCATWLPIEPGDVIDRELPIGHPMTNRKIYILDAFLRPVPPGVAGELYIAGTGLARGYLDSPGLTADRFVACPFLAGERMYRTGDVARWTRDGEVVFLGRADDQVKIRGYRVELGEVEAVLAAQPGVVEAVV
>	O66069_1	Q	]	SYRELNEQSNRLARALRRRGIGPDAPAAVVMERSERVITAMLGVLKAGGAYVPIDPGFPEERIRFMLEDSKVKVVITDSGLTFETAETVRFSEALSESLENGHPSSEAGAGHLAYIIYTSGTTGRPKGVMIEHRQVHHLVRGLQQAVGAYDQDDLKLALLAPFHFDASVQQIFTSLLLGQTLYIVPKKTVSDGRALSDYYRRHQIDVTDGTPAHLQLLSAADDLSGVKLRHMLVGGEALSRVATERLLQLFAETAESVPDVTNVYGPTETCVDASSFTMTNHADLQGDTAYVPIGRPIGNNRFYILDENGALLPDGVEGELYIAGDGVGRGYLNLPDMTADKFLEDPFVPGGFMYRTGDAVRWLPDGTVDFIGRKDDQVKIRGYRIELGEIESVLQGAP…
>	O66069_2	L	]	SYGELNRKANQLARRLRERGVQPGTTAAILTARSAEMVIGILAVLKAGAAYVPIDPDHPEKRVQHFFEDSGAAVLLTQKAMKPLAEAAEFGGDILFLEDEHLYLGDASDLRLPISPEAMANLTYTSGTTGTPKGNMVSHRNILRTVKNTNYLDVMTSDIVLSISNYVFDAFMFDVFGSLLNGAKLVIAPKDTILDMSRLAHVLEKEKVTVLMITTALFNLLTDMRPDSLKGLRRVLFGGERASVDHVRRALNTVGKGRLLHMYGPSESTVFTTYYPVNEVPDDAQAIPIGKPVSNTEVLILDSFGNVQPAGVAGELCVGGDGLVRGYFNRPELTAEKFTEHPFKTGEKIYRTGDMARWLADGCLEFIGRIDHQVKIRGQRIELGEIEHHLVTHEMVQEA…
>	O66069_3	L	]	TYKELNARANRLARLLIEKGARPEQRIGIMVKPSLEMAAGVLAILKAGAAYVPIDPSYPAERIGYVLKDSGAELLLTQTNLAAPEEFSGETLLLDSMLSEEITKDDEVNPQAGTQSDNLAYLIYTSGTTGQPKGVMVEHRSLVNLCYWHNDAFKVTEQDKSAKYAGFGFDASVWEMFPYWIAGAELHIIDEAIRMDITRLNQYFEENKITITFLPTQLCEQFMELDNQSLRVLLTGGDKLKRIAKRSYTLVNNYGPTENTVVATSTAIDPDKGMLSIGKPIANTRAYVLGQNNEVQPVGVAGELCIAARGLARGYLNKPEETAKRFTEDPFVPGERMYRTGDAVKWLEDGRLEYIGRIDQQVKIRGFRIELSEIEVQLARLSEVQEAVV
>	O66070_1	V	]	TYRRLNEKANQLARRLKVKGLMQREMPPAIMMERSLEAAVSMLAVLKAGGVYVPIDPGYPEERIRFLLEDSGSKIVLTKDSTQISLEGYEVLAVNAMDAEKEDAANLEHVNKPEDLAYYIYTSGSTGRPKGVMVEHRNIVRLVKNAGCIPLKSGVKMAQTGAVSFDASTFEVFGALLNGGTLYPVPKETLLDGKRFNMFLKETGITTMWLTSPLFNQLAQQDPGMFATLNDLIIGGDALVPGIVNRVKRESPELSLWNGYGPTENTTFSTCFLIDQAYERTIPIGKPIGNSTAYIVDEYGSLQPIGVPGELCVGGDGVARGYLNQPELTDEKFVGDPFAEGKRMYRTGDLAKWLPDGNIEFLGRIDHQVKVRGFRIELGEVEAALARLEGISEAA
>	O66070_2	D	]	TYRVLDEKANQIANVLRSEGVGKDDVVGIMLNRSAEVAAAILGVMKSGGAFLPIDPEMPTSRVQYMLEDSGVRWLLTEPSHQADLADWYTGRLIDVRKDTLMASNKRPHPTTDGASLAYIIYTSGTTGRPKGVQLEHRNLANYVSWFINEAHLSSSDKTMLLSSYAFDLGYTSFFPVLLAGGELHIVPKETYTEPEAFTHYIGEQGITYMKLTPSLFHTVVQPQSFALAKGLQSLRLIVLGGEKINPKDVERFHSRYPDTRFINHYGPTETTIGAIAKPLEPDMIGQFAERPTIGRPISGAGALVLDASHRLVPAGAAGELYITGSGLARGYVNNPELTAAKFVANPYTPGTFMYRTGDLVRRLPNGEIEFLGRTDDQVKIRGYRIELKEIEEAFNGLD…
>	O66070_3	L	]	TYKELNARANRLARLLIEKGARPEQRIGIMVKPSLEMAAGVLGILKAGAAYVPIDPSYPAERIGYVLKDSGAELLLTQSGLTVPDTFTGDVIDLNREGSILDGELYPEDDMNPDSQRQSDNLAYLIYTSGTTGQPKGVMVEHRSLVNLCYWHNDAFKVTEHDKSAKYAGFGFDASVWEMFPYWIAGAELHIIDEAIRMDITRLNQYFEENKITITFLPTQLCEQFMELDNQSLRVLLTGGDKLKRIAKRSYTLVNNYGPTENTVVATSAAIDPDEGMLSIGKPIANTRVYVLGQNNEVQPVGVAGELCIAGRGLARGYLNKPEETAKRFTEDPFVPGERMYRTGDAVKWLEDGRLEYIGRIDQQVKIRGFRIELSEIEVQLARLSEVQEAVV
>	O66071_0	I	]	TYRELNEQANKVAHLLRKKNVGRGEPVALLFRRSPEMVIAILAVLKAGGAYLPIDPEYPEARIQYMLEDSGAVCMLTQEELAGQAASLSFHQNTILIDDPAVSAESGRNLEIAAEPDDLAYIMYTSGTTGKPKGNLTTHANITRVVKETNYISLSEKDTLLSLSNYAFDGFTFDVYGALLNGAKLVVADQATILHIGKLTETIQKENITVMFVTTALFNLLVDAGTEWMKGIRKVLFGGERSSVSHVKKAFAAMGPDRIIHVYGPTETTVFATFYPVNRIEDNAVSIPIGKPINETNAYILTENNRLQPIGAVGELCLSGTGVSRGYLNRPELTAEKFVPHPFNSGETMYRTGDLARWLPDGNIDFIGRIDDQVKIRGHRIELGEIEEELMRCQGVKEA…
>	O68487_1	T	]	TYRELDERANRLAHLLAAHGVGPERIVALALPRSVDLVVAVLAVLKAGAAYLPLDPEYPANRLAHMVTDAQPTLILTTTETEAKLPDRHTAPALRLDDPETLAALAGQPANSPAVGLRPDHPAYVIYTSGSTGVPKGVVNTHRNVVRLFDATRPWFDFGPDDVWTLFHSYAFDFSVWELWGALLHGGRLVVVPYDVSRSPHAFLDLLADQGVTVLNQTPSAFHQLAQAAADPGRPPRRLALRTVVFGGEALQPARLAEWYRRHPEDTPQLVNMYGITETTVHVTHQPLTRDRAAAGAASVIGAGISDLRTHVLDGGLQLVPPGAVGELYVAGPGLARGYLGRPALTAERFVADPYGAPGARMYRTGDLVRRNPDGELEFVGRADHQVKVRGFRIELGEV…
>	O68487_2	V	]	SYSELNTRANHLAHQLTTRGIRPGDAVAVLLQRSPDTVTTVLALAKTGATYIPLDSRYPADRIRLVLDETRTKLLITDHTTDLDTTTTQFNPADTPHDGEDPGNPNHTTHPDDAAYIMYTSGSTGRPKGVIATHRNITALALDPRFDPTAHRRVLLHSPTAFDASTYEIWVPLLNGNTVVLAPTGDLDVHTYHRVITDQQITAVFLTTALFNLLTEHDPACLAGVREVWTGGEAVSAFSVRRVQEACPSVVVVDVYGPTETTTFATHNPVPTPYTGPAVVAIGRPMATMHAYVLDDALQPVAPGVVGELYLGGAGLARGYLDRPALTAERFVANPHRPGERMYRTGDLARWSADAQLEFVGRADQQVKVRGFRIEPGEIENVLTGHPAVAQAA
>	O69246_1	V	]	TYRRLNEKANQLARRLKAKGLMHGNAAAIMMERSLEAAVSMLAVLKAGGVYVPIDPGYPEERIRFLLEDSGSKIVLTKDGTQISLEGYEVLAVNAMDAEKEDAANLEHVNKPEDLAYYIYTSGSTGRPKGVMVEHRNIVRLVKNAGCIPLKSGVKMAQTGAVSFDASTFEVFGALLNGGTLYPVPKETLLDGKRFNMFLKETGITTMWLTSPLFNQIAQQDPGMFATLNDLIIGGDALVPGIVNRVKRESPELSLWNGYGPTENTTFSTCFLIDQAYERTIPIGKPIGNSTAYIVDEHGSLQPIGVPGELCVGGDGVARGYLNQPELTDEKFVGDPFAEGKRMYRTGDLAKWLPDGNIEFLGRIDHQVKVRGFRIELGEVEAALARLEGISEAA
>	O69246_2	D	]	TYRVLDEKANQIANVLRTERVGQDDVVGIMLNRSAEVAAAILGVMKSGGAFLPIDPEMPTSRVQYMLEDSGVRWLLTEPSHQADLADWYTGRLIDVRKDTLMASNKRPHPTTDGASLAYIIYTSGTTGRPKGVQLEHRNLANYVSWFISEAHLSASDKTMLLSSYAFDLGYTSFFPVLLAGGELHIVPKETYTEPEAFTHYIGEQGITYMKLTPSLFHTVVQPQSFALAKGLQSLRLIVLGGEKINPKDVERFHSRYPDTRFINHYGPTETTIGAIAKPVEPDMIGQFAERPTIGRPISGAGALVLDASRRLVPAGAAGELYITGSGLARGYVNNRELTAAKFVENPYTPGTFMYRTGDLVRRLPNGEIEFLGRTDDQVKIRGYRIELKEIEEAFNELD…
>	O69246_3	L	]	TYKELNARANRLARLLIEKGARPEQRIGIMVKPSLEMAAGVLGILKAGAAYVPIDPSYPAERIGYVLKDSGAELLLTQSGLTVPDTFTGDVIDLNREGSILDGELYPEDDMNPNAQAQSDNLAYLIYTSGTTGQPKGVMVEHRSLVNLCYWHNDAFKVTEHDKSAKYAGFGFDASVWEMFPYWIAGAELHIIDEAIRMDITRLNQYFEENKITITFLPTQLCEQFMELDNQSLRVLLTGGDKLKRIAKRSYTLVNNYGPTENTVVATSAAIDLDEGMLSIGKPIANTRVYVLGQNNEVQPVGVAGELCIAGRGLARGYLNKPEETAKRFTEDPFVPGERMYRTGDAVKWLEDGRLEYIGRIDQQVKIRGFRIELSEIEVQLARLSEVQEAVV
>	O69247_0	I	]	TYRELNEQANKVAHLLRKKNVGRGEPVALLFRRSPEMVIAILAVLKAGGAYLPIDPEYPEARIQYMLEDSGAVCMLTQEELAGQAASLSFHQNTILIDDPAVSAESGRNLEIAAEPDDLAYIMYTSGTTGKPKGNLTTHANITRVVKETNYISLSEKDTLLSLSNYAFDGFTFDVYGALLNGAKLVVADQATILHIGKLTETIQKENITVMFVTTALFNLLVDAGTEWMKGIRKVLFGGERSSVSHVKKAFAAMGPDRIIHVYGPTETTVFATFYPVNRIEDNAVSIPIGKPINETNAYILTENNRLQPIGAVGELCLTGTGVSRGYLNRPELTAEKFVPHPFNSGETMYRTGDLARWLPDGNIDFIGRIDDQVKIRGHRIELGEIEEELMRCQGVKEA…
>	O76858_0	beta-ala	]	SYRQMNERANRAARLLVAETHGRFLQPNSDGDFIVAVCMQPSEGLVTTLLAIWKAGGAYLPIDPSFPANRIHHILLEAKPTLVIRDDDIDAGRFQGTPTLSTTELYAKSLQLAGSNLLSEEMLRGGNDHTAIVLYTSGSTGVPKGVRLPHESILNRLQWQWATFPYTANEAVSVFKTALTFVDSIAELWGPLMCGLAILVVPKAVTKDPQRLVALLERYKIRRLVLVPTLLRSLLMYLKMEGGGAAQKLLYNLQIWVCSGEPLSVSLASSFFDYFDEGVHRLYNFYGSTEVLGDVTYFACESKKQLSLYDNVPIGIPLSNTVVYLLDADYRPVKNGEIGEIFASGLNLAAGYVNGRDPERFLENPLAVEKKYARLYRTGDYGSLKNGSIMYEGRTDSQV…
>	O85168_1	S	]	TYAELNQQANQLAHRLIELGVEPDTRVAVSLRRGAEMVVALLGILKAGGAYVPIDPDLPSARQAYMLEDSSPQAVLTTRDLSDNLPASDLPVLVLDGHNDRAQLARQQSVNPDAKALGLQPNHLAYVLYTSGSTGTPKGVMNEHLGVVNRLLWARDAYQVNSQDRVLQKTPCGFDLSVWEFFLPLLTGAELVMAPPGGHQDPDYLAQVMSDAGITLLHFVPSMLDVFLEHRSTRDFPQLRRVLCSGEALPRALQRRFEQQLKGVELHNLYGPTEAAIDVTAWECRPTDPGDSVPIGRPIANIQMHVLDALGQLQPMGVAGELHIGGIGVARGYLNQPQLSAERFIADPFSNDPQARLYKTGDVGRWLANGALEYLGRNDFQVKIRGLRIEIGEIEAALA…
>	O85168_2	S	]	TYAELNQQANQLAHRLIELGVEPDTRVAVSLRRGAEMVVALLGILKAGGAYVPIDPDLPDARQAYMLSDSAPRAVLTSHELLADLPDLGVPALVLDGRDDSALLKKQPTGNPDAKALDLQPNHLAYVLYTSGSTGTPKGVMNEHLGVVNRLLWARDAYQVNSQDRVLQKTPFGFDVSVWEFFLPLLTGAELVMARPSGHQDPDYLAQVISDAGITLLHFVPSMLDVFLEHRSTRDFPQLRRVLCSGEALPRALQRRFEQHLKGVELHNLYGPTEAAIDVTAWECRPTDPGDSVPIGRPIANIQMHVLDALGQLQPMGVAGELHIGGIGVARGYLNQPQLSAERFIADPFSNDPQARLYKTGDVGRWLANGALEYLGRNDFQVKIRGLRIEIGEIEAALA…
>	O85168_3	dab	]	SYAELNRQANRLAHHLIGLGIGPDDRVAICVERGVEMMVGLLGVLKAGAAYVPLDPAYPAERLAYMIEDSQPAALMTQRHLQEYLPTLTLPLVLLDDDQRKTFTERDDNPVVEALGVRNLAYVIYTSGSTGNPKGVMIEHRGLVNYSVDAARLFDLSPTDTVLQQNTLNFDLSVEEIFPALLAGATLTPSREIFGSEGTENHGINPTVLHLTAAHWHTLVAEWHKQPQVAEQRLQHVRLINVTGDALSAQKLKLWDEVRPAHTRLINTYGPTEATVSCTAAYVSHDAAAGSEGSGNATIGKPMANTRIYLLDAHQQPVPYGVAGEIYIGGDGVARGYLNLEEVNAERFLADPFSESPDARMYKTGDLARYMADGRIEYLGRNDFQVKVRGFRIELGEIE…
>	O85168_4	dab	]	SYADLNRQANRLAHHLISLGIVPDDRVAICVERGVEMMIGLLGVLKAGAAYVPLDPAYPAERLAYMITDSQPAALLTLPGLQDRLPALSMPLVLLDDEQYQGLAECDDNPVVPTLGVRNLAYVIYTSGSTGNPKGVMIEHRGLVNYSVDAARLFDLSQSDTVLQQNTLNFDLSVEEIFPALLAGATLAPSREIFGSEGTETHGIQPTVLHLTTAHWHTLVAEWHNQPQAAEQRLQHVRLINVTGDALSAQKLKLWDEVRPAHTLLINTYGPTEATVSCTAAYVSYDAAAGSEGSGNATIGKPMANTRIYLLDAHQQPVPYGVAGEIYIGGDGVARGYLNLEEVNAERFLADPFSESPDARMYKTGDLARYMADGRIEYLGRNDFQVKVRGFRIELGEIE…
>	O85168_5	R	]	SYAELNRQANRVAHHLISLGIKPDDRVAICVERGVEMLIGVLGVLKAGAAYVPLDPAYPAERLAYMIEDSTPSALLAQRDVQAHLPTLDLPLVLLDEDQRTTLSERDDNPVVETLGAHNLAYVIYTSGSTGVPKGVMVEHRGLFAVSAAWEQLYALHAPLNHLQMAGFFDVFSADLIRSLAFGGTLVLCPRETLMDPPALYRLLSEESIGFADFVLAVLNALLGWVEETGHDLSFMRTVVCGSDIWTAHSARQLRKLCGDHVQVVQAYGVTEASIDSTCFEFEATSQVDGVLPIGRALANTRIYLLDELGQAVPPGVAGELYIGGAGIARGYLNLPQLTAERFMDNPFVAGERLYRSGDMARYRADGNIEFLGRNDSQAKLRGLRLELGEIEARLAEVA…
>	O85168_6	F	]	TYAELDSRANALAQHLRKHGVGPGTRVAILLDRSVELLASMLATLKCGAAYLALDRLAPEERLRFMLEDSEAIMLLSRSDLTAPDMTPRLDLDTLELSALNQEPVVPATEVAGETPACIIYTSGSTGVPKGVIVTHNGIVRLVQDNGYYDFSAEDRVAFSSNPAFDASTPEIWGALLNGCQSVIIEPQVLLEPVAFAALLKRHGVTAMISSTALFNLYAGLIPEALAGLRMIMCGGERADPASFRRVREHSAQVRLFNGYGPTEGTTCATSYEIFDVLPDTLSLPIGKPNANVRVYVLDARREPVPMGVVGDIYIGGTGVALGYLNRPELTAERFSEDPFSQQAGARLYRTGDLARWLPDGNLEYLARNDGQVKVRGFRVELGEIESVLHLYDGVRNSVV
>	O85168_7	T	]	SYQALNRRANRLAHELLAQGVRPDDRVAILAERGTQMICAVLAVLKSGAAYVPLDPTYPTERLGYLLTDSAPVALLAQSACLDVLPAHSVPVLTLGADNDSADLADESVDRNPEPAALGLSREHLAYVIYTSGSTGLPKGVLVEHGNVARLFDATAGQFNFGHEDVWTPFHSFAFDFSVWEIWGALCYGGKLVIVPSEVARSPDDFYALVCEQQVTVLNQTPSAFRQFIQARERSPQEHALREVVFGGEALDFRSLQPWTARTPLSRTRLVNMYGITEITVHATYYPISQSEIDTAMPSLIGPALDDLCLRILDDYQQPVPVGVNGEIYIGGAGVARHYLNRTELNAERFIADPYALQSGARLYRTGDVAHYRSDGGVVNVGRNDSQIKIRGFRIELGE…
>	O85168_8	D	]	SYRQLNRRANHVARQLLQLGVQPDERVAICAERSLDMIAGLLGVLKSGAAYVPIDPAHPADRMAFMLQDSQPRALLTQGALSLPVGDTPLMLLDSAESLLAADDQAFDANPVVDGLTAENLAYVIYTSGSTGQSKGVMVEHRSVFNFWNVLTRTTHQHCPTPATVALNAGFFFDMSIKGISQLFSGHKLVIIPQLLRANGSELLDFLEAHQVHAFDSTPSQLDTLLSAGLLERSSYQPVSVLLGGEAINASTWEKLRNCPTIRLYNMYGPTECTVDATIDLIRDLGEKPSIGRPIANVQVHVLDARGEPAPLGVAGEIHIGGSGVARGYLNRDELSAERFIVDPFSDAANARLYKTGDLGRWLADGTLEYMGRNDFQVKVRGFRIELGEIENVLLAVPG…
>	O85739_0	C	]	TRGELAERALRIAGGLREAGVRPGDAVEVSLPRGPQQVAAVFGVLAAGACYVPLDIDQPPARRRLIEEAAGVCLAITEEDDPQALPPRLDVQRLLRGPALAAPVPLAPQASAYVIYTSGSTGVPKGVEVSHAAAINTIDALLDLLRVNASDRLLAVSALDFDLSVFDLFGGLGAGASLVLPAQEQARDAAAWAEAIQRHAVSLWNSAPALLEMALSLPASQADYRSLRAVLLSGDWVALDLPGRLRPRCAEGCRLHVLGGATEAGIWSNLQSVDTVPPHWRSIPYGRPLPGQAYRVVDTHGRDVPDLVVGELWIGGASLARGYRNDPELSARRFVHDAQGRWYRTGDRGRYWGDGTLEFLGRVDQQVKVRGQRIELGEVEAALCAQAGVESAC
>	O85740_0	C	]	SYRQVAQHASALRRVLEAHGAGRGRRVAVMLPKSAAQLVAVIGILQAGAAYVPVDIRQPPLRRQAILASAEVVALVCLESDVPDVGCACVAIDRLAADSAWPPPPAAEVAADDLAYVIYTSGSTGTPKGVMLSHAAVSNTLLDINQRYGVDANDRVLGLAELSFDLSVYDFFGATAAGAQVVLPDPARGSDPSHWAELLERHAITLWNSVPAQGQMLIDYLESEPQRHLPGPRCVLWSGDWIPVSLPTRWWRRWPDSAAVQPGRRTEAAIWSIEQPIRPQHTELASIPYGRALRGQSVEVLDARGRRCPPGVRGEIHIGGVGLALGYAGDPQRTAERFVRHPDGRRLYRTGDLGRYLADGSIEFLGREDDQVKIRGHRIELAELDAALCAHPQVNLAA
>	O86329_0	K	]	TYHDLNEASNRLGHWLIEQGIGSEDRVAVLLDKSPDLIVTALGVVKSGAVYVPVDPSYPQDRLDFILADCDAKLVLRTPVRELAGYRSDDPTDADRIRPLRPDNTAYLIYTSGTTGLPKGVAVPHRPVAEYFVWFKGEYDVDDTDRLLQVASPSFDVSIAEIFGTLACGARMVIPRPGGLTDIGYLTALLRDEGITAMHFVPSLLGLFLSLPGVSQWRTLQRVPIGGEPLPGEVADKFHATFDALLHNFYGPTETVINASRFKVVGPQGTRIVPIGRPKINTTMHLLDDSLQPVPTGVIGEIYIGGTHVAYGYHRRAGLTAERFVADPFNPGSRMYRSGDLARRNADGDIEFVGRADEQVKIRGFRIELGDVAAAIAVDPTVGQAVV
>	O87313_2	beta-ala	]	TYGQLGARAGELAAALAEAGVRRGDIVALATARSADLVAAIWAIIAAGAAYLRSTRLSADRIEYMLRHARPTAVIADGVGAHVVSGALPADTIVVSTTATHAAVPFTPVPVDGADAVSVLYTSGSTGEPKAVVGTHAALANRLAWAVEAWPAATRIAKSPLSFIDGTTELLAGLAAGARTVLAGDETARDGRRLAQLVAAHGVEQLLAVPSLAAVLADERTEDVAELNRWIVSGEALEPRHLHALRTACPTAEIVNSYGSSEVAGDVLAGVQDDAGITLGAAVPGAGIRILDSRLRQLPAGVIGEIYVTGGQLARGYLGRPGQTATRFVAAPGGERMYRTGDLGALLPGGRVVFAGRADDQLKINGHRVEPGEIESVLARQPGVREAAV
>	O87314_1	horn	]	QHAPEHPAYLIYTSGSTGRPKGVLTGYAGLTNMYFNHREAIFAPTVARAGSAEQLRIAHTVSFSFDMSWEELFWLVEGHQVHVCDEELRRDAPALVAYCHRHRIDVINVTPTYAHHLFDAGLLDDGAHTPPLVLLGGEAVGDGVWSALRDHPDSAGYNLYGPTEYTINTLGGGTDDSDTPTVGQPIWNTRGYILDAALRPVPDGAVGELYIAGTGLALGYHRRAGLTAATMVADPYVPGGRMYRTGDLVRRRPGSAELLDYLGRVDDQVKIRGYRVELGEIESVLTRADGVARCAV
>	O87314_2	T	]	TYRELDDRAAAVAATLAERGVGAESRVAIALPRSADLIVAVLAVIKAGGTYVPIDIGAPAARVQHILADSAPVCLLTDTAERFTGVPHVILAEAAQNPARPQAPTVSPDHAAYVIYTSGSTGVPKGVEVTHRNVAALFAGTTSGLYDFGPDDVWTMFHSAAFDFSVWELWGPLLHGGRLVVVEHDVARDPERFVDLLARERVTVLNQTPSAFYPLLEADARLRRQLALRYVIFGGEALDVRRLAPWYANHESHSPRLVNMYGITETCVHVSHRALDTADTGAAGSVIGGPLPGLRIHLLDNNLQPVPAGVVGEMYIAGGQVARGYTGRPGLTATRFVANPFDGAGERLYRSGDLAMWTDAGELVYLGRSDAQVKVRGYRIELGEVEAALVTLPGVTNAA
>	O87314_3	horn	]	YAELLARVNRLAWVLRSRGIGPEDTVALAVPRSIDAVVALFAVLRAGAAYLPLELDYPDERLAVMLGDAEPVRVLVTGATAQRIARVASAPLTVLDAPDTCDELARARSDWDGYSPHPDQPAYVIYTSGSTGKPKGVVTPHRGLTNMHLNHREAIFAPTIARAHGRRLKIAHTVSFSFDMSWEELLWLIQGHEVHICDEVLRRDATSLVRYCHDHRIDVINVTPTYAALLFEEGLLEQAGHPPVLVLLGGEAVSTTVWNRLRDSERWYGYNLYGPTEYTINTLGGGTDDSATPTVGTPIWNTRAHILDNWLRPVPDGVPGELYIAGAGLARGYLGQPGLTASRFVANPFEPGRMYRTGDLVVRRADDNIDFLGRTDDQVKIRGYRVELGDIEAALVSTPA
>	O87606_1	E	]	TYAQLDMYANRLARLTAHGITKESIVGVLSERSPDMLTAVLAVLKAGGAYVPLDPVYPEERLSYMLKDSGAALLLTQPGLKAPVFSGKTLEVDMTSLANEESEYHSLHQADSDSLAYVIYTSGSTGQPKGVAVEHLQAVSFLTGMQMQFPLEEDDIIMMKTSFSFDASVWQLFWWTLSGASAYLLPSGWEKDPALMVKAIREEGVTTAHFIPAMLNSFLDQAEIEAPRSLKRVFAGGEPLAPHTAARFASLLPETSLVHGYGPTEATVDAAFYACDPELDKDRLRLPIGKPVPGARLYVLDPHLAVQPVGVAGELYIAGAGVARGYLNRPELTEERFLDDPFYPGERMYKTGDLAHWLPDGQVEFLGRLDDQVKIRGYRIEPGECEAALRSIEGVRDAAV
>	O87606_2	ORN	]	SYRHLNEKANRLARTLQEKGKETQPIVAVLAERSIDAIVGILAVMKAGGVYIPIDSHYPKARVEYLLKDSGAEILLLQNEVKHLIAGSDIGDISRVCLDDESFYESKKMHLSSSPAPEDSAYIIYTSGTTGAPKGVIVTHRNFAHAVLAWRRIYQLDQMPVRLLQMASFSFDVFSGDLARTLANGGTLVICPDETRLEPAELYALMNRQRITIMESTPALIVPFMEYVYRNQLSLPDLDILILGSDMVKAHDFKTLADRFGNKMRLINSYGVTEATIDSSYYEMNMGEEYSGDSVPIGIPLPNVKLCVLSQTDQIQPIGIAGELCIAGAGVAKGYHGKFELTEKKFTENPFVPGERLYRTGDLACWLPNGTLRLLGRIDHQVKINGYRIETEEIESVLL…
>	O87704_1	Y	]	TYRQLDERANQIAHALIEKGAGSGGIVAVMMERSMDMAAALLGIWKAGGAYLPLDPSYPKERLSFLLHDSQAALLLTEEELISSIPSGYEGSIVTSGHTTHYRTDSPDASIGELAYLIYTSGTTGRPKGVLVDHQGIANTLQWRREEYGMSEGDTALHLFSYVFDGCVTSLFTPLLSGACVLLTTDNEAKDVLALRRKIAQYKVSHMLIVPSLYRVLLEVLTAEDAKSLRIVTFAGEAVTPDLLETSRKICPSAELANEYGPTENSVATTILRHLNEEERITIGHPIANTKVYILQGEQLQPIGAAGELCISGAGLARGYYKRTELTEKAFTDHPFLKGERLYRTGDAGRFLPDGTIEYIGRFDDQVKIRGYRIELSEIETVLRQASGVKEAAV
>	O87704_2	T	]	TYRDLNEKAERTATMLMKQGVRSGDIIGLMFDRSPDMVIGVLSILKAGGAYLPIDPEYPQERISFMLNDSGARILLTEHGHNKPADYHGQILYLNDAENELISPDLKAQETLADQPAYVIYTSGTTGQPKGVVVEHRNVISLLKHQDLPFDFGSEDVWTLFHSYCFDFSVWEMFGALLNGSTLVVVSRETARDPNAFRLLLKNEGVTVLNQTPTAFYGLIHEEENHTDRLHVRYVIFGGEALQPGMLVTWNEKYPDTDLINMYGITETTVHVTYKKLSSADIEKNKSNIGKPLATLQAYVMDAHMNLQPTGVPGELYIGGEGVARGYLNRDDLTAARFVPNPYLPGDRLYRTGDLAKRLASGDLEYMGRIDDQVKVRGHRIELGEIQASLLQLPIIKEA…
>	O94205_1	A	]	TYDEMSILSSHLAQRLRAAGVKPGVFVALCLDRCKWAVIGILAVLKAGGAFCALDSSYPVSRLQDMCRDLEITIVLTVKTNIQHASPLADTVILLDDDLYSESALSSAQKCASRSSLSPHDPVYAVFTSGSTGKPKGIIMEHASFSACALSSMEPLHIGPQDRVLHFASYAFDLSLFEILAPLIAGATVVIPSEKARLENLPCAMTDLGATWAFLTPTVARLYRPTQMPTLKTLCLGGEAVNASDIKSWSSKNLISGYNPAECCPLGISGLLNDHMPRALGSTFPSQMAWIVDPEDHEKLLPVGAIGELAIEGPVVARGYVHDLKSSDSSTPFVVKTPTWLCRFRSNINRSNRIYLTGDLARQDCDDGSVHYLGRKDDQVKIHGQRVELAEIEQHIEQH
>	O94205_2	F	]	TYGELERRAEKLAGLVRSHVSKPDQVVVLYFSKSWLTVVAQLAVLKAGAAFITLEISQPVHYLQRVISALGPVLVLTSEDLFSAAEDLQENAVPVMAVDKDDLSDATARTSQASSSACTVECDLMYIIATSGTTGMPKIVMTDHQAFMTNASPLMNGLGITSDSRVFQFCGYSFDLLIVEHFLTLLAGGCICIPSLHNRNNRFAASIVELEANWVGSPSSVLQLLDPQTVPTVKTIMQAGERLQQGLVDRWASHVRLINAYGPAECSVGALARDTVRPDTDDVQNLGFATGSVCWIVNAETSEKLLPVPIGAEGELIIEGHTLSRGYLGDADKTNASFLRLPNWLRDFRADRGQSQGHRVYLTGDIVRQNSDGSMSFVRRKDAQVKIRGQRVELTDVEH…
>	O94205_3	P	]	TYRQLDDLSSALSEEIVRKGAGPEVTIPIVLEKTRWTPVAILAVLKSGSSFVLMDSTHPAARVGSIVQAIGPPVIIVSAQTRSKVATFSTDVVEVGDWLAREVPFEKQQGTRQTGLLKATNAAYLVFTSGSTGKPKGAIVEHASLSTAAKYMASRLHIDSASRVLQFSSHAWDIPVTEVLVTLRMGGCVCVPSEEERTGNLAKASERMKVNWALWTPTVARLFKPEEFPHLKTLVFAGEALSATDLETWCDRVRLVQGYGPAECSLISTVTDPLTRSDNPRCIGLPSGCVAWVVNRDNHELLAPPGATGELVLEGPIVGRGYLGDPGRAASAFISPPAWLMRLRGSGSSNRLYKTGDLVRQHVSSGLLTFVGRNDDQVKVRGQRVEPGEVEGQVAQV
>	P11454_0	S	]	SYREMREQVVALANLLRERGVKPGDSVAVALPRSVFLTLALHAIVEAGAAWLPLDTGYPDDRLKMMLEDARPSLLITTDDQLPRFSDVPNLTSLCYNAPLTPQGSAPLQLSQPHHTAYIIFTSGSTGRPKGVMVGQTAIVNRLLWMQNHYPLTGEDVVAQKTPCSFDVSVWEFFWPFIAGAKLVMAEPEAHRDPLAMQQFFAEYGVTTTHFVPSMLAAFVASLTPQTARQSCATLKQVFCSGEALPADLCREWQQLTGAPLHNLYGPTEAAVDVSWYPAFGEELAQVRGSSVPIGYPVWNTGLRILDAMMHPVPPGVAGDLYLTGIQLAQGYLGRPDLTASRFIADPFAPGERMYRTGDVARWLDNGAVEYLGRSDDQLKIRGQRIELGEIDRVMQALP…
>	P19828_0	C	]	YITLASYAKSCAGALTEAGVKSGDRVAVTMNKGIGQIVAVLGILYAGAIYVPVSLDQPQERRESIYQGAGINVILINESDSKNSPSNDLFFFLDWQTAIKSEPMRSPQDVAPSQPAYIIYTSGSTGTPKGVVISHQGALNTCIAINRRYQIGKNDRVLALSALHFDLSVYDIFGLLSAGGTIVLVSELERRDPIAWCQAIEEHNVTMWNSVPALFDMLLTYATCFNSIAPSKLRLTMLSGDWIGLDLPQRYRNYRVDGQFIAMGGATEASIWSNVFDVEKVPMEWRSIPYGYPLPRQQYRVVDDLGRDCPDWVAGELWIGGDGIALGYFDDELKTQAQFLHIDGHAWYRTGDMGCYWPDGTLEFLGRRDKQVKVGGYRIELGEIEVALNNIPGVQRAV
>	P27206_1	Q	]	SYRTLHEQSARIANVLKQKGVGPDSPVAVLIERSERMITAIMGILKAGGAYVPIDPGFPAERIQYILEDCGADFILTESKVAAPEADAELIDLDQAIEEGAEESLNADVNARNLAYIIYTSGTTGRPKGVMIEHRQVHHLVESLQQTIYQSGSQTLRMALLAPFHFDASVKQIFASLLLGQTLYIVPKKTVTNGAALTAYYRKNSIEATDGTPAHLQMLAAAGDFEGLKLKHMLIGGEGLSSVVADKLLKLFKEAGTAPRLTNVYGPTETCVDASVHPVIPENAVQSAYVPIGKALGNNRLYILDQKGRLQPEGVAGELYIAGDGVGRGYLHLPELTEEKFLQDPFVPGDRMYRTGDVVRWLPDGTIEYLGREDDQVKVRGYRIELGEIEAVIQQAPDV…
>	P27206_2	L	]	TYRELNERANRLARGILSLGAGEGRTAAVLCERSMDMIVSILAVLKSGSAYVPIDPEHPIQRMQHFFRDSGAKVLLTQRKLKALAEEAEFKGVIVLADEEESYHADARNLALPLDSAAMANLTYTSGTTGTPKGNIVTHANILRTVKETNYLSITEQDTILGLSNYVFDAFMFDMFGSLLNGAKLVLIPKETVLDMARLSRVIERENISILMITTALFHLLVDLNPACLSTLRKIMFGGERASVEHVRKALQTVGKGKLLHMYGPSESTVFATYHPVDELEEHTLSVPIGKPVSNTEVYILDRTGHVQPAGIAGELCVSGEGLVKGYYNRPELTEEKFVPHPFTSGERMYKTGDLARWLPNGDIEFIGRIDHQVKIRGQRIELGEIEHQLQTHDRVQES…
>	P27206_3	L	]	TYGELNAKANRLARILMDCGISPDDRVGVLTKPSLEMSAAVLGVLKAGAAFVPIDPDYPDQRIEYILQDSGAKLLLKQEGISVPDSYTGDVILLDGSRTILSLPLDENDEENPETAVTAENLAYMIYTSGTTGQPKGVMVEHHALVNLCFWHHDAFSMTAEDRSAKYAGFGFDASIWEMFPTWTIGAELHVIEEAIRLDIVRLNDYFETNGVTITFLPTQLAEQFMELENTSLRVLLTGGDKLKRAVKKPYTLVNNYGPTENTVVATSAEIHPEEGSLSIGRAIANTRVYILGEGNQVQPEGVAGELCVAGRGLARGYLNREDETAKRFVADPFVPGERMYRTGDLVKWTGGGIEYIGRIDQQVKVRGYRIELSEIEVQLAQLSEVQDAAV
>	P29698_0	S	]	SYREMHEQVVALANLLRERGVKPGDSVAVALPRSVFLTLALHAIVEAGAAWLPLDTGYPDDRLKMMLEDARPSLLITTDDQLPRFSDVPNLTNLCYNAPLTPQGSAPLQLSQPHHTAYIIFTSGSTGRPKGVMVGQTAIVNRLLWMQNHYPLTGEDVVAQKTPCSFDVSVWEFFWPFIAGAKLVMAEPEAHRDPLAMQQFFAEYGVTTTHFVPSMLAAFVASLTPQTARQSCVTLKQVFCSGEALPADLCREWQQLTGAPLHNLYGPTEAAVDVSWYPAFGEELAQVRGSSVPIGYPVWNTGLRILDAMMHPVPPGVAGDLYLTGIQLAQGYLGRPDLTASRFIADPFAPGERMYRTGDVARWLDNGAVEYLGRSDDQLKIRGQRIELGEIDRVMQALP…
>	P40871_0	dhb	]	SYRELDTRADRLAAGFQKLGIQQMDRVVVQLPNIKEFFEVIFALFRLGALPVFALPSHRSSEITYFCEFAEAAAYIIPDAYSGFDYRSLARQVQSKLPTLKNIIVAGEAEEFLPLEDLHAEPVKLPEVKSSDVAFLQLSGGSTGLSKLIPRTHDDYIYSLKRSVEVCWLDHSTVYLAALPMAHNYPLSSPGVLGVLYAGGRVVLSPSPSPDDAFPLIEREKVTITALVPPLAMVWMDAASSRRDDLSSLQVLQVGGAKFSAEAARRVKAVFGCTLQQVFGMAEGLVNYTRLDDPEEIIVNTQGKPMSPYDEMRVWDDHDRDVKPGETGHLLTRGPYTIRGYYKAEEHNAASFTEDGFYRTGDIVRLTRDGYIVVEGRAKDQINRGGEKVAAEEVENHLL…
>	P45745_1	G	]	YRKLNEEANRLARLLIEKGIGPEQFVALALPRSPEMVASMLGVLKTGAAYLPLDPEFPADRISYMLEDAKPSCIITTEEIAASLPDDLAVPELVLDQAVTQEIIKRYSPENQDVSVSLDHPAYIIYTSGSTGRPKGVVVTQKSLSNFLLSMQEAFSLGEEDRLLAVTTVAFDISALELYLPLISGAQIVIAKKETIREPQALAQMIENFDINIMQATPTLWHALVTSEPEKLRGLRVLVGGEALPSGLLQELQDLHCSVTNLYGPTETTIWSAAAFLEEGLKGVPPIGKPIWNTQVYVLDNGLQPVPPGVVGELYIAGTGLARGYFHRPDLTAERFVADPYGPPGTRMYRTGDQARWRADGSLDYIGRADHQIKIRGFRIELGEIDAVLANHPHIEQAAV
>	P45745_2	T	]	SYAELNERANRLARMMISEGVGPEQFVALALPRSLEMAVGLLAVLKAGAAYLPLDPDYPADRIAFMLKDAQPAFIMTNTKAANHIPPVENVPKIVLDDPELAEKLNTYPAGNPKNKDRTQPLSPLNTAYVIYTSGSTGVPKGVMIPHQNVTRLFAATEHWFRFSSGDIWTMFHSYAFDFSVWEIWGPLLHGGRLVIVPHHVSRSPEAFLRLLVKEGVTVLNQTPSAFYQFMQAEREQPDLGQALSLRYVIFGGEALELSRLEDWYNRHPENRPQLINMYGITETTVHVSYIELDRSMAALRANSLIGCGIPDLGVYVLDERLQPVPPGVAGELYVSGAGLARGYLGRPGLTSERFIADPFGPPGTRMYRTGDVARLRADGSLDYVGRADHQVKIRGFRI…
>	P48633_0	C	]	YHELTDYARRCAGRLVECGVQPGDNVAITMSKGAGQLVAVLAVLLAGAVYVPVSLDQPAARREKIYADASVRLVLICQHDASAGSDDIPVLAWQQAIEAEPIVNPVVRAPTQPAYIIYTSGSTGTPKGVVISHRGALNTCCDINTRYQVGPHDRVLALSALHFDLSVYDIFGVLRAGGALVMVMENQRRDPHAWCELIQRHQVTLWNSVPALFDMLLTWCEGFADATPENLRAVMLSGDWIGLDLPARYRAFRPQGQFIAMGGATEASIWSNACEIHDVPAHWRSIPYGFPLTNQRYRVVDERGRDCPDWVSGELWIGGIGVAEGYFNDSLRSEQQFLTLPDERWYRTGDLGCYWPDGTIEFLGRRDKQVKVGGYRIELGEIESALSQLAGVKQATV
>	P94460_0	I	]	VLKAGGAYLPLDATSAERVSFMLEETQAKMLIVQKGLEQNAAFSGTCIISDAQGLMEENDIPINISSSPDDLAYIMYTSGSTGRPKGVMITNRNVVSLVRNSNYTSASGDDRFIMTGSISFDAVTFEMFGALLNGASLHIIDKSTMLTPDRFGAYLLENDITVLFLTTALFNQLAQVRADMFRGLHTLYVGGEALSPALMNAVRHACPDLALHNIYGPTENTTFSTFFEMKRDYAGPIPIGKPISNSTAYILDTKGRLLPIGVPGELCVGGDGVAKGYLNRVDLTNAVFSPHPFLPGERIYRTGDLARWLPDGNLEYISRIDRQMKIRGKRIEPAEIEARLLEMEGVQEAAV
>	P94873_1	aad	]	SYAELNRRCNRLAHWLLREGLTPGEIVGLYLDKSHRIVVATLGLWKAGGAYIPFDPSYPAERIQFTMRDTGSRRIVTHRHYFERLREMLAEACPEVELIDIEDALADADANADPGADAGNPDLGLGSQQVAYVTYTSGTTGIPKGVPKTHRSVVNAITDLSDRYQMREAGTEHVALFAALVFEPFMRQTLIALINSQTLVVVPDDVRLDPLRFPRFVDEHRISYLNGTRSVLQHFDLSQCRSLKRMLLVGEELTPSGLRTLRERFHGRIINEYAFTETAFVTAIKEYPPGDAERNDRSIGRPLRNVKCYIVSQNMKQVPIGAIGELYIGGTGVASGYLNRPDLTAERFLDNPFRTPGERAAGRNERIYRTGDLAKFLPDGQIEFMGRSDFQLKLNGVRV…
>	P94873_2	C	]	SYRELNERANRIAGFLAARVAPKPDEFIGLVVEKSEWMIAAILGVWKAGAAYVPIDPSYPDDRIRFIFEDTQARLVLTDRAYAERLDRVADGLPCEVFGVQDLPLEPYPAANPRSAATSTDLAYAIYTSGTTGRPKAVLIEHRGVVNLHTSLERLFDLSRDRGDEAVLSFSNYVFDHFVEQMTDALLSGQTLVMLDDSMRSDQQRLYAYMNANAVTYLSGTPSVLSLYEYGSIPSLKRIDAIGEDFTTPVFDKIRSSFGGLIINGYGPTEISITSHKRLYLKHEPRLDKSIGHPVANTACYVLNPAMQRVPVGGMGELYIGGIGVARGYLNRPELTAERFVSNPFQSAGEKALGNNARLYKTGDLVRWLPNGELEYLGRNDMQVKIRGQRVELGEVEAI…
>	P94873_3	V	]	SYRELDARANRLARSLLASRTLAPGDFVALVLDKSEWTVVAILAVWKAGAAYVPIDPGYPDERIAFMLEDTGARAVIADEASYPRISALAGHAARPVLNVHAHASASASELLPAPASAAGGDDFAYAIYTSGTTGRPKAVLVRHRNVLSFSAGLAQRYFGDAGAARQAILFLSSYVFDFSVEQLALSILSGNALLIPESSLLFDDAFYQRMNQERLSYISGTPTQLQLFDLARLDHLHAVLVAGEAFRAHHFDKIRAEYRGPLYNAYGTTETTVYNLVKRFAPDAPYRNDLGHAIANTELHILDGELRELPPGGLGEIYMAGDCVGAGYLNRDELSRERFVANPFRSEDDRRLGRNDTLYKTGDLVRRRHSGELEFFGRNDHQVKINGVRIELGEIEAV…
>	P95819_0	pip	]	TYRALDRWCDRLAAGFAARGIGAGERVLVQLPNTPEFVAVCFALFRLGALPVFALPAHRAAEVGHLLELSGAVAHILPGTGTGYDHVAAAVEARARRARPVQVFVAGEAPAVLPEGFTALADVDGDPVAPADVDAFRRGVFLLSGGTTALPKLIPRTHDDYAYQCRVTAGICGLDADSVYLAVLPAEFNFPFGCPGILGTLHAGGRVVFALSPQPEECFALIEREHVTFTSVIPTIVHLWLAAAAQGHGRDLGSLQLLQVGSAKLHEELAARIGPELGVRLQQVFGMAEGLLTFTRDDDPADVVLRTQGRPVSEADEIRVADPDGRPVPRGETGELLTRGPYTLRGYYRAPEHNARAFTEDGFYRSGDLVRLTADGQLVVEGRIKDVVIRGGDKVSATE…
>	Q00869_1	hyv-d	]	TYAELDNVSSRLAQHINSIDLGKEHAIVPIYFEKSKWVVASMLAVLKAGHAFTLIDPSDPPARTAQVVQQTSATVALTSKLHRETVQSTVGRCIVVDEEFVKSLPQSSELSASVKAHDLAYVIFTSGSTGIPKGIMIEHRSFSSCAIKFGPALGITSDTRALQFGSHAFGACILEIMTTLIHGGCVCIPSDDDRMNNVLEFINRTNVQLGHATPSYMGTFQPEVVPGLKTLVLVGEQMSASVNEVWAPRVQLLNGYGQSESSSICCVAKISPGSSEPNNIGHAVGAHSWIVDPEDPNRLAPIGAVGELVIESAGIARDYIVAPTQDKSPFIKTAPTWYPAKQLPDGFKIYRTGDLACYASDGSIVCLGRMDSQVKIRGQRVELGAVETHLRQQ
>	Q01886_1	P	]	SYTELERVSSTWARQLQKQGISQGSWVLFCFEKSRLAVVSMIAILKAGGVCVPIDPRYPVERIRDIIRTTNATIALVGAGKTAALFKSADTAVQTIDITKDIPHGLSDTVVQSNTKIDDPAFGLFTSGSTGVPKCIVVTHSQICTAVQAYKDRFGVTSETRVLQFSSYTFDISIADTFTALFYGGTLCIPSEEDRMSNLQDYMVSVRPNWAVLTPTVSRFLDPGVVKDFISTLIFTGEASREADTVPWIEAGVNLYNVYGPAENTLITTATRIRKGKSSNIGYGVNTRTWVTDVSGACLVPVGSIGELLIESGHLADKYLNRPDRTEAAFLSDLPWIPNYEGDSVRRGRRFYRTGDLVRYCDDGSLICVGRSDTQIKLAGQRVELGDVEAHLQSDPTTS…
>	Q01886_2	A	]	TYAELSDLSQRLSIHLVSLGIKVGTKIPICFEKSMWTIVTILAVVQAGGVFVLLEPGHPESRLSGIIKQVQAELLLCSPATSRMGALQNISTQMGTEFKIVELEPEFIRSLPLPPKPNHQPMVGLNDDLYVVFTSGSTGVPKGAVATHQAYATGIYEHAVACGMTSLGAPPRSLQFASYSFDASIGDIFTTLAVGGCLCIPREEDRNPAGITTFINRYGVTWAGITPSLALHLDPDAVPTLKALCVAGEPLSMSVVTVWSKRLNLINMYGPTEATVACIANQVTCTTTTVSDIGRGYRATTWVVQPDNHNSLVPIGAVGELIIEGSILCRGYLNDPERTAEVFIRSPSWLHDLRPNSTLYKTGDLVRYSADGKIIFIGRKDTQVKMNGQRFELGEVEHA…
>	Q01886_3	A	]	SYMQMDRCADVLARQIRKTNMISAQSPFVCIHLLRSATAVVSMLAVLKAGGAFMPVDISQPRSRLQNLIEESGAKLVLTLPESANALATLSGLTKVIPVSLSELVQQITDNTTKKDEYCKSGDTDPSSPAYLLYTSGTSGKPKGVVMEHRAWSLGFTCHAEYMGFNSCTRILQFSSLMFDLSILEIWAVLYAGGCLFIPSDKERVNNLQDFTRINDINTVFLTPSIGKLLNPKDLPNISFAGFIGEPMTRSLIDAWTLPGRRLVNSYGPTEACVLVTAREISPTAPHDKPSSNIGHALGANIWVVEPQRTALVPIGAVGELCIEAPSLARCYLANPERTEYSFPSTVLDNWQTKKGTRVYRTGDLVRYASDGTLDFLGRKDGQIKLRGQRIELGEIEHH…
>	Q04747_1	V	]	TYRELNAAANRLARKLVEHGLQKGETAAIMNDRSVETVVGMLAVLKAGAAYVPLDPALPGDRLRFMAEDSSVRMVLIGNSYTGQAHQLQVPVLTLDIGFEESEAADNLNLPSAPSDLAYIMYTSGSTGKPKGVMIEHKSILRLVKNAGYVPVTEEDRMAQTGAVSFDAGTFEVFGALLNGAALYPVKKETLLDAKQFAAFLREQSITTMWLTSPLFNQLAAKDAGMFGTLRHLIIGGDALVPHIVSKVKQASPSLSLWNGYGPTENTTFSTSFLIDREYGGSIPIGKPIGNSTAYIMDEQQCLQPIGAPGELCVGGIGVARGYVNLPELTEKQFLEDPFRPGERIYRTGDLARWLPDGNIEFLGRIDNQVKVRGFRIELGEIETKLNMAEHVTEAAV
>	Q04747_2	D	]	TYRELDEQANQLAHHLRAQGAGNEDIVAIVMDRSAEVMVSILGVMKAGAAFLPIDPDTPEERIRYSLEDSGAKFAVVNERNMTAIGQYEGIIVSLDDGKWRNESKERPSSISGSRNLAYVIYTSGTTGKPKGVQIEHRNLTNYVSWFSEEAGLTENDKTVLLSSYAFDLGYTSMFPVLLGGGELHIVQKETYTAPDEIAHYIKEHGITYIKLTPSLFHTIVNTASFAKDANFESLRLIVLGGEKIIPTDVIAFRKMYGHTEFINHYGPTEATIGAIAGRVDLYEPDAFAKRPTIGRPIANAGALVLNEALKLVPPGASGQLYITGQGLARGYLNRPQLTAERFVENPYSPGSLMYKTGDVVRRLSDGTLAFIGRADDQVKIRGYRIEPKEIETVMLSLS…
>	Q04747_3	L	]	TYGELNAKANRLARILMDCGISPDDRVGVLTKPSLEMSAAVLGVLKAGAAFVPIDPDYPDQRIEYILQDSGAKLLLKQEGISVPDSYTGDVILLDGSRTILSLPLDENDEGNPETAVTAENLAYMIYTSGTTGQPKGVMVEHHALVNLCFWHHDAFSMTAEDRSAKYAGFGFDASIWEMFPTWTIGAELHVIDEAIRLDIVRLNDYFETNGVTITFLPTQLAEQFMELENTSLRVLLTGGDKLKRAVKKPYTLVNNYGPTENTVVATSAEIHPEEGSLSIGRAIANTRVYILGEGNQVQPEGVAGELCVAGRGLARGYLNREDETAKRFVADPFVPGERMYRTGDLVKWVNGGIEYIGRIDQQVKVRGYRIELSEIEVQLAQLSEVQDAAV
>	Q08787_0	L	]	SYRELDEEANRIARRLQKHGAGKGSVVALYTKRSLELVIGILGVLKAGAAYLPVDPKLPEDRISYMLADSAAACLLTHQEMKEQAAELPYTGTTLFIDDQTRFEEQASDPATAIDPNDPAYIMYTSGTTGKPKGNITTHANIQGLVKHVDYMAFSDQDTFLSVSNYAFDAFTFDFYASMLNAARLIIADEHTLLDTERLTDLILQENVNVMFATTALFNLLTDAGEDWMKGLRCILFGGERASVPHVRKALRIMGPGKLINCYGPTEGTVFATAHVVHDLPDSISSLPIGKPISNASVYILNEQSQLQPFGAVGELCISGMGVSKGYVNRADLTKEKFIENPFKPGETLYRTGDLARWLPDGTIEYAGRIDDQVKIRGHRIELEEIEKQLQEYPGVKDA…
>	Q09164_2	L	]	SYAELDQRSDQVAAWLRQRQLPAETFVAVLAPRSCEAVIALFGILKAGHAYLPLDVNVPAARLRAILAEVKGEKLVLLGAGEPSPEGQSPEVSIVRIADATSPAGHASLRDGKSKPTAGSLAYVIFTSGSTGKPKGVMIEHRGVLRLVKQTNILSSLPPAQTFRMAHMSNLAFDASIWEVFTALLNGGSLVCIDRFTILDAQALEALFLREHINIALFPPALLKQCLTDAAATIKSLDLLYVGGDRLDTADAALAKALVKSEVYNAYGPTENTVMSTLYSIADTERFVNGVPIGRAVSNSGVYVMDQNQQLVPLGVMGELVVTGDGLARGYTNPALDSDRFVDVIARGQLLRAYRTGDRARYRPKDGQVEFFGRMDHQVKVRGHRIELAEVEHALLSSA…
>	Q09164_3	L	]	SYADLDRKSDQVACWLSRRGIAPETFVAILAPRSCETIVAILGVLKANLAYLPLDVNVPASRLEAILSEVSGSMLVLVGAETPIPEGMAEAETIRITEILADAKTDDINGLAASQPTAASLAYVIFTSGSTGRPKGVMVEHRGIVRLTKQTNITSKLPESFHMAHISNLAFDASVWEVFTTLLNGGTLVCIDYFTLLESTALEKVFFDQRVNVALLPPALLKQCLDNSPALVKTLSVLYIGGDRLDASDAAKARGLVQTQAFNAYGPTENTVMSTIYPIAEDPFINGVPIGHAVSNSGAFVMDQNQQITPPGAMGELIVTGDGLARGYTTSSLNTGRFINVDIDGEQVRAYRTGDRVRYRPKDLQIEFFGRIDHQVKIRGHRIEPAEVEYALLSHDLVT…
>	Q09164_4	V	]	SYAQLDRESDRVARWLRHRSFSSDTLIAVLAPRSCETIIAFLGILKANLAYLPLDVKAPAARIDAIVSSLPGNKLILLGANVTPPKLQEAAIDFVPIRDTFTTLTDGTLQDGPTIERPSAQSLAYAMFTSGSTGRPKGVMVQHRNIVRLVKNSNVVAKQPAAARIAHISNLAFDASSWEIYAPLLNGGAIVCADYFTTIDPQALQETFQEHEIRGAMLPPSLLKQCLVQAPDMISRLDILFAAGDRFSSVDALQAQRLVGSGVFNAYGPTENTILSTIYNVAENDSFVNGVPIGSAVSNSGAYIMDKNQQLVPAGVMGELVVTGDGLARGYMDPKLDADRFIQLTVNGSEQVRAYRTGDRVRYRPKDFQIEFFGRMDQQIKIRGHRIEPAEVEQAFLND…
>	Q09164_7	G	]	TYADLDGQSNKLAHWLCQRNMAPETLVAVFAPRSCLTIVAFLGVLKANLAYLPLDVNAPAARIEAILSAVPGHKLVLVQAHGPELGLTMADTELVQIDEALASSSSGDHEQIHASGPTATSLAYVMFTSGSTGKPKGVMIDHRSIIRLVKNSDVVATLPTPVRMANVSNLAFDISVQEIYTALLNGGTLVCLDYLTLLDSKILYNVFVEAQVNAAMFTPVLLKQCLGNMPAIISRLSVLFNVGDRLDAHDAVAASGLIQDAVYNAYGPTENGMQSTMYKVDVNEPFVNGVPIGRSITNSGAYVMDGNQQLVSPGVMGEIVVTGDGLARGYTDSALDEDRFVHVTIDGEENIKAYRTGDRVRYRPKDFEIEFFGRMDQQVKIRGHRIEPAEVEHALLGHD…
>	Q09164_8	L	]	SYTSLDQKSEQIAAWLHAQGLRPESLICVMAPRSFETIVSLFGILKAGYAYLPLDVNSPAARIQPILSEVEGKRLVLLGSGIDMPQSDRMDVETARIQDILTNTKVERSDPMSRPSATSLAYVIFTSGSTGRPKGVMIEHRNILRLVKQSNVTSQLPQDLRMAHISNLAFDASIWEIFTAILNGGALICIDYFTLLDSQALRTTFEKARVNATLFAPALLKECLNHAPTLFEDLKVLYIGGDRLDATDAAKIQALVKGTVYNAYGPTENTVMSTIYRLTDGESYANGVPIGNAVSSSGAYIMDQKQRLVPPGVMGELVVSGDGLARGYTNSTLNADRFVDIVINDQKARAYRTGDRTRYRPKDGSIEFFGRMDQQVKIRGHRVEPAEVEQAMLGNKAIH…
>	Q09164_9	V	]	TYTELDERSSQLATWLRRQVTVPEELVGVLAPRSCETIIAFLGIIKANLAYLPLDVNAPAGRIETILSSLPGNRLILLGSDTQAVKLHANSVRFTRISDALVESGSPPTEELSTRPTAQSLAYVMFTSGSTGVPKGVMVEHRGITRLVKNSNVVAKQPAAAAIAHLSNIAFDASSWEIYAPLLNGGTVVCIDYYTTIDIKALEAVFKQHHIRGAMLPPALLKQCLVSAPTMISSLEILFAAGDRLSSQDAILARRAVGSGVYNAYGPTENTVLSTIHNIGENEAFSNGVPIGNAVSNSGAFVMDQNQQLVSAGVIGELVVTGDGLARGYTDSKLRVDRFIYITLDGNRVRAYRTGDRVRHRPKDGQIEFFGRMDQQIKIRGHRIEPAEVEQALARDPAI…
>	Q09164_10	L	]	TYAELDQQSDHVAAWLSKQKLPAESIVVVLAPRSSETIVACIGILKANLAYLPMDSNVPEARRQAILSEIPGEKFVLLGAGVPIPDNKTADVRMVFISDIVASKTDKSYSPGTRPSASSLAYVIFTSGSTGRPKGVMVEHRGVISLVKQNASRIPQSLRMAHVSNLAFDASVWEIFTTLLNGGTLFCISYFTVLDSKALSAAFSDHRINITLLPPALLKQCLADAPSVLSSLESLYIGGDRLDGADATKVKDLVKGKAYNAYGPTENSVMSTIYTIEHETFANGVPIGTSLGPKSKAYIMDQDQQLVPAGVMGELVVAGDGLARGYTDPSLNTGRFIHITIDGKQVQAYRTGDRVRYRPRDYQIEFFGRLDQQIKIRGHRIEPAEVEQALLSDSSINDA…
>	Q09164_11	A	]	TYAELDRLSDQAASYLRRQQLPAETMVAVLAPRSCETIIAFLAILKANLAYMPLDVNTPSARMEAIISSVPGRRLILVGSGVRHADINVPNAKTMLISDTVTGTDAIGTPEPLVVRPSATSLAYVIFTSGSTGKPKGVMVEHRAIMRLVKDSNVVTHMPPATRMAHVTNIAFDVSLFEMCATLLNGGTLVCIDYLTLLDSTMLRETFEREQVRAAIFPPALLRQCLVNMPDAIGMLEAVYVAGDRFHSRDARATQALAGPRVYNAYGPTENAILSTIYNIDKHDPYVNGVPIGSAVSNSGAYVMDRNQQLLPPGVMGELVVTGEGVARGYTDASLDTDRFVTVTIDGQRQRAYRTGDRVRYRPKGFQIEFFGRLDQQAKIRGHRVELGEVEHALLSENS…
>	Q45295_1	Q	]	SYRELNEQSNRLARAFRRRGIGPDAPAAIVMERSERVITAMLGVLKAGGAYVPIDPGFPEERIPFILEDSKVKVVITDSGLTFETTETVRFSEALSESLENGHPSSEAGAGHLAYIIYTSGTTGRPKGVMIEHRQVHHLVRGLQQAVGAYDQDDLKLALLAPFHFDASVQQIFTSLLLGQTLYIVPKKTVSDGRALSDYYRRHQIDVTDGTPAHLQLLSAADDLSGVKLRHMLVGGEALSRVATERLLQLFAETAESVPDVTNVYGPTETCVDASSFTMTNHADLQADTAYVPIGRPIGNNRFYILDEGGALLPDGVEGELYIAGDGVGRGYLNLPDMTADKFLEDPFVPGGFMYRTGDAVRWLPDGTVDFIGRKDDQVKIRGYRIELGEIESVLQGAP…
>	Q45295_2	L	]	RLKWSSAFSLCLKAGAAYVPIDPDHPEKRVQHFFEDSGAAVLLTQKAMKPFAEAAEFGGDILFLEDEHLYLGDASDLRLPISPEAMANLTYTSGTTGTPKGNMVSHRNILRTVKNTNYLDVMTSDIVLSISNYVFDAFMFDVFGSLLNGAKLVIAPKDTILDMSRLAHVLEKEKVTVLMITTALFNLLTDMRPDSLKGLRRVLFGGERASVDHVRRALNTVGKGRLLHMYGPSESTVFTTYYPVNEVPDDAQAIPIGKPVSNTEVLILDSFGNVQPAGVAGELCVGGDGLVRGYFNRPELTAEKFTEHPFKTGEKIYRTGDMARWLADDGCLEFIGRIDHQVKIRGQRIELGEIEHHLLTHEMVQEAAV
>	Q45295_3	L	]	TYKELNARANRLARLLIEKGARPEQRIGIMVKPSLEMAAGVLAILKAGAAYVPIDPSYPAERIGYVLKDSGAELLLTQTNLAAPEEFSGETLLLDSMLSEEITKVDEVNPQAGTQSDNLAYLIYTSGTTGQPKGVMVEHRSLVNLCYWHNDAFKVTEQDKSAKYAGFGFDASVWEMFPYWIAGAELHIIDESIRMDITRLNQYFEENTITITFLPTQLCEQFMELDNQSLRVLLTGGDKLKRIAQRSYTLVNNYGPTENTVVATSTAIDPDEGMLSIGKPIANTRAYVLGHNNEVQPVGVAGELCIAGRGLARGYLNKPEETAKRFTEDPFVPGERMYRTGDAVKWLEDGRLEYIGRIDQQVKIRGFRIELSEIEVQLARLSEVQEAVV
>	Q45563_0	I	]	SYRELDQKSDALARTLYENGLRRNGTAGILAGHSPEFIISVLAVLKAGGTYLPLDAELPPERISYMLSETKAAILIVQKGLEPNTAFAGTFISADAEAMIEEHTKPLEIVTGPDDLAYIMYTSGSTGRPKGVMITNRNVVSLVCNSNYTSASVNDRFILTGSISFDAVTFEMFGALLKGATLHIIDKSTMLTPDRFGAYLIENNITVLFLTTALFNQLAQAQADMFHRLHTLYVGGEALSPELINAVRRACPNLSLYNIYGPTENTTFSTFFEIKRDYATPIPIGKPISNCTAFILDAKGCLLPIGVPGELCVGGDGVAKGYLNRDDVTAAVFSPDPFIPGERIYRTGDLARWLPDGNLEYISRIDRQIKIRGKRIEPAEIEARLLEIEGVREAAV
>	Q45675_1	V	]	TYRELNAAANRLARKLVEHGLQKGETAAIMNDRSVETVVGMLAVLKAGAAYVPLDPALPGDRLRFMAEDSSVRMVLIGNSYTGQAHQLQVPVLTLDIGFEESEAADNLNLPSAPSDLAYIMYTSGSTGKPKGVMIEHKSILRLVKNAGYVPVTEEDRMAQTGAVSFDAGTFEVFGALLNGAALYPVKKETLLDAKQFAAFLREQSITTMWLTSPLFNQLAAKDAGMFGTLRHLIIGGDALVPHIVSKVKQASPSLSLWNGYGPTENTTFSTSFLIDREYGGSIPIGKPIGNSTAYIMDEQQCLQPIGAPGELCVGGIGVARGYVNLPELTEKQFLEDPFRPGERIYRTGDLARWLPDGNIEFLGRIDNQVKVRGFRIELGEIETKLNMAEHVTEAAV
>	Q45675_2	D	]	TYRELDEQANQLAHHLRAQGAGNEDIVAIVMDRSAEVMVSILGVMKAGAAFLPIDPDTPEERIRYSLEDSGAKFAVVNERNMTAIGQYEGIIVSLDDGKWRNESKERPSSISGSRNLAYVIYTSGTTGKPKGVQIEHRNLTNYVSWFSEEAGLTENDKTVLLSSYAFDLGYTSMFPVLLGGGELHIVQKETYTAPDEIAHYIKEHGITYIKLTPSLFHTIVNTASFAKDANFESLRLIVLGGEKIIPTDVIAFRKMYGHTEFINHYGPTEATIGAIAGRVDLYEPDAFAKRPTIGRPIANAGALVLNEALKLVPPGASGQLYITGQGLARGYLNRPQLTAERFVENPYSPGSLMYKTGDVVRRLSDGTLAFIGRADDQVKIRGYRIEPKEIETVMLSLS…
>	Q45675_3	L	]	TYGELNAKANRLARILMDCGISPDDRVGVLTKPSLEMSAAVLGVLKAGAAFVPIDPDYPDQRIEYILQDSGAKLLLKQEGISVPDSYTGDVILLDGSRTILSLPLDENDEGNPETAVTAENLAYMIYTSGTTGQPKGVMVEHHALVNLCFWHHDAFSMTAEDRSAKYAGFGFDASIWEMFPTWTIGAELHVIDEAIRLDIVRLNDYFETNGVTITFLPTQLAEQFMELENTSLRVLLTGGDKLKRAVKKPYTLVNNYGPTENTVVATSAEIHPEEGSLSIGRAIANTRVYILGEGNQVQPEGVAGELCVAGRGLARGYLNREDETAKRFVADPFVPGERMYRTGDLVKWVNGGIEYIGRIDQQVKVRGYRIELSEIEVQLAQLSEVQDAAV
>	Q50857_0	F	]	TYAGLMERVRKLAARLRRNGVGPEVRVGVFSLRTADLVVGLLAVLEAGGAYVPLDPNYPRQRLDFIMRDAEMPVLLTQRALASRLSPHGARLLFLEEPDTQEGPLPTPAPVQPEQLAYVLYTSGSTGQPKGVAISHRSAATFVQWAGETFSKEELTGVLAATSICFDLSVFELFVPLSYGGRVILADTALHLLELPAASEVTLINTVPSAITELLNASGIPSSVRTINLAGEALTSDLVARLYAETPAARVVNLYGPSETTTYSTYTPLPAQAVEPVSIGRPVANTQVYVLDRHLAPVPVGVRGELFIGGAGVARGYLGRPRMTAERFLPDPFREAPGARMYRTGDIVRYRAEGSLEFLGRADHQVKVRGFRIEFEEIETALRNHPAVREAVV
>	Q50858_0	G	]	TYAELNARANRLARLLKTRGVGAERRCAVCMECSPDLVVSLLAVLKAGGAYVPVDPRYPLERVRYMLEDARAQVLLTRRELAHHGEGIPHVVSLPEAGLVGEGDANLEPVADAAQLAYVLYTSGSSGRPKGVMVSHGALANFLTTMAREPGLRAEDVLAAVTTFSFDIAALELYLPLVQGARVVMATREQAADGRALSGVLARHGVTVMQATPATWRMLADAGGAPGTGFTVLCGGEALPQDLADALTANGARVWNLYGPTETTVWSCRKRLGAGDRVSLGGALGNTSVHVLDPDLRPVPVGLAGELFIGGSGVARGYWGRPSITAERFVPDPFSARPGARLYRTGDLVRRRVDGELEFIGRADHQVKLRGYRIELAEIELTLRRHEAVRDVV
>	Q51338_1	T	]	SYGELNARANRLAHCLIARGVGADVPVGLALERSLDMLVGLLAILKAGGAYLPLDPAAPEERLAHILDDSGVRLLLTQGHLLERLPRQAGVEVLAIDGLVLDGYAESDPLPTLSADNLAYVIYTSGSTGKPKGTLLTHRNALRLFSATEAWFGFDERDVWTLFHSYAFDFSVWEIFGALLYGGCLVIVPQWVSRSPEDFYRLLCREGVTVLNQTPSAFKQLMAVACSADMATQQPALRYVIFGGEALDLQSLRPWFQRFGDRQPQLVNMYGITETTVHVTYRPVSEADLEGGLVSPIGGTIPDLSWYILDRDLNPVPRGAVGELYIGRAGLARGYLRRPGLSATRFVPNPFPGGAGERLYRTGDLARFQADGNIEYIGRIDHQVKVRGFRIELGEIEAA…
>	Q51338_2	T	]	SYGELNARANRLAHCLIARGVGADVPVGLALERSLDMLVGLLAILKAGGAYLPLDPAAPEERLAHILDDSGVRLLLTQGHLLERLPRQAGVEVLAIDGLVLDGYAESDPLPTLSADNLAYVIYTSGSTGKPKGTLLTHRNALRLFSATEAWFGFDERDVWTLFHSYAFDFSVWEIFGALLYGGRLVIVPQWVSRSPEDFYRLLCREGVTVLNQTPSAFKQLMAVACSADMATQQPALRYVIFGGEALDLQSLRPWFQRFGDRQPQLVNMYGITETTVHVTYRPVSEADLKGGLVSPIGGTIPDLSWYILDRDLNPVPRGAVGELYIGRAGLARGYLRRPGLSATRFVPNPFPGGAGERLYRTGDLARFQADGNIEYIGRIDHQVKVRGFRIELGEIEAA…
>	Q52400_0	T	]	SYAQLDALSTKLAARLRDEGVTYGTRVGMYLPRSVDLVTSLLGILKAGGTYVPVDPQYPGKRVEHIVRDSELSLIIGDAANLPKISSLRVLALDELLSAPALQPAAQDTRIDPNNSTAYIIYTSGSTGEPKGVQVSHGNVSRLLESTQRAYGFNAQDVWSMFHSIGFDFSVWEIWGALAHGGQVAVVPYDISRSPAALRQWLADQRITVLSQTPSAFRGLDEADRGNTAPLALRYVVLGGEALPASVLRPWVERHGDQKPALINMYGITEATVHTTFKRVLAQDLETAAMVSLGKPLDGWRLHLLDANQAPVAAGTTGELYIEGAGVAQGYLNREALNVERFVELPGAVRAYRTGDLMTLESNGEYRYAGRCDEQLKISGFRIEPGEIEASLQTSPSVA…
>	Q54298_0	pip	]	TYAELGGRANKMAHLLRHKGVRPGELVGLCVDRGADMIRGHARILKAGAGYVPIDPEHPIERTRFGLDDSSISTGIAQETYRTRFPDVRDIILPDDPGLENQPASPPDVTTDRNSLAYAIYTSGSTGRPKAVLMPGICVVNLLLWQERTMGREPASRTAQFITATFDYSVQEIFSALLGGTLVIPPDDIRLDPARLAQWIDDSRITRIYAPTTVLRALVEHVDPHGHGLVDIASPLPGGESLVLDGKLRECALHRPHLRVHNHYGPAESQLVTGYTLPEDVSAWPSTTPIGKPIDNTRIHLLDDALRPYPTAYAAQVCISGIGLARGYLARPELTRQRFITEGTGSEPRMYLSGDLARRLPDGNLEFLGRIDDQVKIRGIRIELGEIETALSEHAAITQ…
>	Q54959_1	T	]	MTEDLAGYPDTAPRTAVDGAHPAYVIYTSGSTGRPKGVVIPHSNVVRLFTSTDHWFGFGPDDVWTLFHSYAFDFSVWEIWGALLHGGRLVVVPYHVSRSPGDFLDLLAREKVTVLNQTPTAFHQLDAADRARTAAPELALRYVVFGGEALDVARLADWYARRGTAARLVNMYGITETTVHVTHAPLGPGHAVPGTPSLLGGPIPDLTPRVLDAALRPVPPGFTGELYVAGAGLARGYLNRPALTAQRFPADPYGAPGTRMYRTGDLVRHLDDGTYAYLGRGDDQVKIRGFRIELGEIENVLATHPGVAQAA
>	Q56950_0	dhb	]	TYSALDAQVDELAAGLSSLGLRSGEHVIVQLPNDNAFVTLLFALLRLGVIPVLAMPSQRALDIDALIELAQPVAYVIHGENHAELARQMAHKHACLRHVLVAGETVSDDFTPLFSLHGERQAWPQPDVSATALLLLSGGTTGTPKLIPRRHADYSYNFSASAELCGISQQSVYLAVLPVAHNFPLACPGILGTLACGGKVVLTDSASCDEVMPLIAQERVTHVALVPALAQLWVQAREWEDSDLSSLRVIQAGGARLDPTLAEQVIATFDCTLQQVFGMAEGLLCFTRLDDPHATILHSQGRPLSPLDEIRIVDQDENDVAPGETGQLLTRGPYTISGYYRAPAHNAQAFTAQGFYRTGDNVRLDEVGNLHVEGRIKEQINRAGEKIAAAEVESALLRL…
>	Q70AZ6_0	dhpg	]	TYAEVDQASNRLAAHLADRGVRRGDRVGVAVERSADLPIVFLAIWKAGAAYVPVDVGYPAERIALILAGSAVSTVICTQATEAAVPQNVPQRATIVLDAPPTRAAVDACAGTAPTFRPSAADLAYVMYTSGSTGVPKGVAVPHGAVAGLAGDAGWRIGPGDGVLMHATHVFDPSLYEMWVPLATGGRVLVAAPGVVDAGGIRQAVARGATAVHLTAGTFRALAEASPDCFAGLREVGTGGDVVPAHTVAHLRRAQPQLRVRNTYGPTETTLCATWKPIEPGAQLGPELPIGRPMTNRRIYILDAFLRPVAPGVAGELYIAGTGLARGYLSRPDLTAERFVACPFLAGERMYRTGDLARWNRDGEVVFLGRADDQVKIRGYRVELAEVEAVLAAQPGVRE…
>	Q70AZ7_1	hpg	]	SFGELAERAERLAGHLSARGVRRGDRVAVVMERSGELIATLLAVWRAGAAFVPVDPAYPAERVKFLLTDAEPVAAVCTAAFRAAVLDGGLEAIVVDDPGTWPAVAPCPPVPTGPDDLAYVMYTSGSTGTPKGVAVSHGDVAALVGDPGWRTGPGDTVLMHASHAFDISLFEIWVPLLSGARVMIAGPGAVDGAALAAQVAAGVTAAHLTAGAFRVLAEESPESVAGLREVLTGGDAVPLAAVERVRRACPDVRVRHLYGPTETTLCATWWLLEPGDETGPVLPIGRPLAGRRVYVLDAFLRPLPPGTTGELYVAGAGVAQGYLGRPALTAERFVADPFAPGGRMYRTGDLAYWTEQGTLAFAGRADDQVKIRGYRVEPGEVEAVLGGLPGVAQAVV
>	Q70AZ7_2	hpg	]	SYAALDRESDRLAGHLAGRGVRRGDRVGVVMERGTDLFVALLAIGKAGAAYVPVNLDYPRDRIERMLTDAGVSVAVCVQATSGAVPDGLAPVVMDSPAIAAAPSEAPPITVGAHDLAYVMYTSGSTGVPKGVAVPHGSVAALAGDPGWSVGPGDGVLMHAPHAFDASLLEIWVPLLSGAHVVVADPGAVDAQRLREAIDRGVTTVHLTAGSFRVLAEESPDAFRGLREVLTGGDAVPLASVVRLRETCPEIRVRHLYGPTETTLCATWHLIEPGVATGDTLPIGRPLAGRRAYVLDAFLQPVAPNVTGELYLAGAGLARGYLGAAAATAERFVADPFAAGERMYRTGDLARWTEQGELLFAGRADAQVKIRGYRVEPAEIEAALTAIPEVAQAVV
>	Q70AZ7_3	bht	]	FGALLGEAEGLARRLVASGVRRETRVAVLVERSAELVVALLGVSLAGGVFVPVDPDYPGDRIALMLADAAPQVLVCTARTRSVVPGDFAGAVLALDEPSAAGPQVSLPRVAARDGAYVIYTSGSTGVPKGVLVTHAGLGNLASAQIERFGVTSSSRVLQFAALGFDAAISEVCMALLSGGSIVLADAEHMPPRVSLGDAVRRWDITHVTVPPSVLAVEDDLPDDLTLIVAGEACPPALVDRWSPGRRMINGYGPTETTVCATMSSPLSPGRGAVPIGGPIANMRTYVLDAFLQPVPPGMTGELYVTGVGLARGYLGRPGLTAERFVADPFSPGGRMYRTGDRARWTGDGELVFAGRVDAQVKVRGYRIEPGEIEAVLAEHPGVAQVVV
>	Q70AZ8_0	dhpg	]	SFKELDEWSGRLARALTDRGVRRGDRVGVMLERSAEVLAAWLGVWKAGAAFVPVDPGYPADRVEFMLADSAVAAVLCRESTAGAVPAGHELIDMDRVGEGVAAPVAIGADDLAYVMYTSGSTGKPKGVAVAHGGVAALAGDPVWEVGAGDAVLMHAPHTFDASLYDVWVPLVSGARVMLAEPGVVDAQRLAAHVADGLTAVNFTAGQFRALAQESPESFAGLRDVLAGGDVVPLGAVERVRQACPGLRVWHTYGPTETTLCATWKKIEPGDRLGSTLPIGRPLPGRRLYVLDVFLRPLPPGVAGDLYIAGAGVAQGYLGRPALTAERFVADPFAAGERMYRTGDVAYWTGDGELVFAGRADNQVKIRGYRVEPGEIETVLAEQPGVDQAVV
>	Q70AZ9_1	hpg	]	TYRELDELAGRLSGRLIGRGVRRGDRVAVLLDRSADLVVTLLAIWKAGAAYVPVDAGYPAPRVAFMVADSGASRMVCSAATRDGVPEGIEAIVVTDEEAFEASAAGARPGDLAYVMYTSGSTGIPKGVAVPHRSVAELAGNPGWAVEPGDAVLMHAPYAFDASLFEIWVPLVSGGRVVIAEPGPVDARRLREAISSGVTRAHLTAGSFRAVAEESPESFAGLREVLTGGDVVPAHAVARVRSACPRVRIRHLYGPTETTLCATWHLLEPGDEIGPVLPIGRPLPGRRAQVLDASLRAVAPGVIGDLYLSGAGLADGYLRRAGLTAERFVADPSAPGARMYRTGDLAQWTADGALLFAGRADDQVKVRGFRIEPAEVEAALTAQPGVHEAVV
>	Q70AZ9_2	Y	]	SFGQLWDQAVGLADLLTARGVGPECRVGVLVGRSAWWVVGMLGVSLAGGAFVPVDPAYPAERIRLILADADPALVVCAGKTREAVPAAFADRLLVVDEMDLTGGSAARLPRVRPGDAAYVIYTSGSTGRPKGVVVPHAGLGNLALAQIDRFGVSPSSRVLQFAALGFDAMVSEVLMALLSGARLVMAPEHQLPPRVSLAEALQRWDVTHVTVPPSVLATAEALPARLETVVVAGEACPPSLADRWSAGLRLVNAYGPTEATVCAAMSMPLVASRPVVPIGTPIAGGRCYVLDAFLRPLPPGLTGELYVAGIGLARGYLGRAALTAERFVADPFVPGERMYRTGDLAYRTGEGELVFAGRADDQVKVRGFRIEPGEVESALSGHPGVAQAAV
>	Q7BN95_0	C	]	TYEELSRRSRRLGARLREQGARPNTLVAVVMEKGWEQVVAVLAVLESGAAYVPIDADLPAERIHYLLDHGEVKLVLTQPWLDGKLSWPPGIQRLLVSEAGVEGDGDQPPMMPIQTPSDLAYVIYTSGSTGLPKGVMIDHRGAVNTILDINERFEIGPGDRVLALSSLSFDLSVYDVFGILAAGGTIVVPDASKLRDPAHWAELIEREKVTVWNSVPALMRMLVEHFEGRPDSLARSLRLSLLSGDWIPVGLPGELQAIRPGVSVISLGGATEASIWSIGYPVRNVDLSWASIPYGRPLRNQTFHVLDEALEPRPVWVPGQLYIGGVGLALGYWRDEEKTRKSFLVHPETGERLYKTGDLGRYLPDGNIEFMGREDNQIKLRGYRVELGEIEETLKSHPN…
>	Q7D791_0	K	]	TYHDLNEASNRLGHWLIEQGIGSEDRVAVLLDKSPDLIVTALGVVKSGAVYVPVDPSYPQDRLDFILADCDAKLVLRTPVRELAGYRSDDPTDADRIRPLRPDNTAYLIYTSGTTGLPKGVAVPHRPVAEYFVWFKGEYDVDDTDRLLQVASPSFDVSIAEIFGTLACGARMVIPRPGGLTDIGYLTALLRDEGITAMHFVPSLLGLFLSLPGVSQWRTLQRVPIGGEPLPGEVADKFHATFDALLHNFYGPTETVINASRFKVVGPQGTRIVPIGRPKINTTMHLLDDSLQPVPTGVIGEIYIGGTHVAYGYHRRAGLTAERFVADPFNPGSRMYRSGDLARRNADGDIEFVGRADEQVKIRGFRIELGDVAAAIAVDPTVGQAVV
>	Q7TYQ8_0	K	]	TYRELDALADRLATGLRRADVSRETPVAVALSRGPRYVAAMLAVLKAGGMIVPLDPAMPGERVAEILRQTSAPVVIDEGVFAASVGADILEDDRAITVPVDQAAYVIFTSGTTGTPKGVIGTHRALSAYADDHIERVLRPAAQRLGRPLRIAHAWSFTFDAAWQPLVALLDGHAVHIVDDHRQRDAGALVEAIDRFGLDMIDTTPSMFAQLHNAGLLDRAPLAVLALGGEALGAATWRMIQQNCARTAMTAFNCYGPTETTVEAVVAAVAEHARPVIGRPTCTTRAYVMDSWLRPVPDGVAGELYLAGAQLTRGYLGRPAETAARFVAEPNGRGSRMYRTGDVVRRLPDGGLEFLGRSDDQVKIRGFRVEPGEIAAVLNGHHAVHGCHV
>	Q7WRI6_0	E	]	TYRELNEKVNRLTNYLREKYNLGAGKAIALAIGRNQNLIIAILATFKTGAIYVPIDPQYPSSRIDFILKDSGCHLCLTESNFISQLPQEIEAICLDKIDNILTDFDINEPNFQPDTNQIAYILYTSGSTGNPKGVMGRHISILNVIRSLRLTFNLNKHPEWRYIFTAPVTHDPSFRNIFLPLTIGAALYMYEVQHIGHLVSFLQENKINVLHTTPSIYREILAVLAPEETIPTLKYISCGGEKLDRETAIALRKRFPAEIVSNVYGSTETCVGVSQYTIDDNLNTDVPLGQVFHNNRLFVLDEFNHPVPLHVIGEICVEGAALAVGYRNLPEITREKFQPNFLNSEKILFRTGDLGKQIAPGVIEFIGRKDNQVKVNGYRVDPGEIEYQISRYAEIEKA…
>	Q7WZ66_1	hpg	]	TYRRLDELAGALSGRLIGRGVGRGDRVAVMMDRSADLVVTLLAVWQAGAAYVPVDAALPARRVAFMVADSGACLMVCSEATRDAVPQGVESIALTGEGGCGTSAVTVDPGDLAYVMYTSGSTGTPKGVAVPHRSVAELTGNPGWGVEPGEAVLMHAPYTFDASLFEIWVPLVSGARVVIAAPGAVDARRLREAVAAGVTRVHLTAGSFRAVAEESPESFAHFREVLTGGDVVPAYAVQKVRAACPHVRIRHLYGPTETTLCATWQLLEPGDVVGPVLPIGRPLPGRRAWVLDASLRPVEPGVVGDLYLSGAGLADGYLDRAGLTAERFVADPSAAGRRMYRTGDLAQWTADGELLFAGRADDQVKVRGFRIEPGEVEAALTAQPHVREAVV
>	Q7WZ66_2	Y	]	SFGELWERATALAAELRAHGIGPESRVAVMVGRSAWWAVGVLGVCLAGGAFMPVDPAYPAERVRWILADSDPRLVLCAGTTREAVPEEFADRLVVVDELDLAGSDDAGLPRVSPDDAAYVIYTSGSTGTPKGVVVSHAGLGNLAMAQIDRFAVSPSSRVLQFAALGFDAMVSEMLMALLSGARLVMAPEPALPPRVSLAEALRRWEVTHVTVPPSVLATADALPAGLETVVVAGEACPPGLAERWSAGRRLVNAYGPTEATVCAAMSRPLTGSREVVPIGTPIAGGRCYVLDAFLRPLPPGITGELYVAGIGLARGYLGRASLTAERFVADPFVAGERMYRTGDLAYWTGEGELVFAGRDDDQVKIRGYRVEPGEVEAVLAGQPGVDQAVV
>	Q7WZ74_1	hpg	]	SFGELAEHAERLAGYLSGRGVRRGDRVAVVMGRSPGLIATLLAVWKAGAAFVPVDPAYPAERVQFMLADAEPAAVVTERACQAAVPAGGLDPIVLDDPDTLRAVAEHARLSAGAHADDLAYVMYTSGSTGRPKGVAVSHGNVAALAGEPGWGLGPEDAVLMHASHAFDISLFELWVPLLSGARVVLAEPGAVDGEALAGYVAGGVTCAHLTAGTFRVLAEESPESVAGLREVLTGGDAVPLAAVERVRRACPDVRVRHLYGPTEATLCATWWLLQPGEPTGPVLPIGRPLAGRRVYVLDAFLRPVPPGVTGELYVAGAGVAQGYLGRPALTAERFVAEPFVPGGRMYRTGDLARWTDQGELAFAGRADDQVKIRGYRVEPGEIEAVLAGLPGVGQAVV
>	Q7WZ74_2	hpg	]	SYAGLDRESDRLAGHLARRGVRRGDRVGVLMERGADLIVALLAVWKAGAAQVPVNVDYPAERIERMLADAGASVAVCAGATRHAVPDGIEPVVMDAPATEAERHEAPPLAVGAHDVAYVMYTSGSTGVPKGVAVPHGSAAALAGDPGWSQGAGDRVLMHASHAFDASLLEIWVPLVSGACVMVAEPGAIDAQRLRDVIARGATTVHLTAGTFRVLAEESPDSFSGLREVLTGGDVVPLESVARVRRACPEVRVRELYGPTEVTLCATWHLIEPHTETGDTLPIGRPLAGRQVYVLDAFLQPVAPNVTGELYLAGAGLAHGYLGAPAATSERFIAVPASVNPAASGERMYRTGDLARWTDRGELLFAGRADSQVKIRGYRVEPGEIEAALAEVPHVAQAVV
>	Q7WZ74_3	bht	]	SYSGLLDEAEELARLLVGLGVRRETRVGVLVGRSAELVVALLGVSSAGGVFVPMDPDYPRERISFILADSAPEVLLCTSETRQAVPEEFAGAVVALDAPLAADPRTALPRVEAGDGAYVIYTSGSTGVPKGVLVPHAGLGNLASAQIERFGVTSASRILQFAALGFDAAVSELCMALLSGGTVVLADAESMPPRVSLGDAVRRWGITHVTVPPSVPAVEDDLPDSLETLVVAGEACPPALVDRWSPGRRMINAYGPTETTVCATMSSPLSPGRDVVPIGRPITGLRAYVLDAFLQPVPPGVTGELYVAGAGLARGYLGRPGLTAERFVAVPASVSPARPGERMYRTGNRARWTRDGELVFTGRADAQVKVRGYRIEPGEIEAVLADHPGVAQVAV
>	Q7WZ75_0	dhpg	]	TYAEVDQAANRLARHLAARGIGRGDRVGVVMDRSPDLLIAFLASWKAGAAYVPVDVEHPAERIEFVLADSGVSAVLCTRATREVAPADAIVIDAPETRAAIDAGAATAPQIRLSADDLAYVMYTSGSTGLPKGVGVPHGAVAGLAGDEGWRIGPGDAVLMHATHVFDPSLYAMWVPLAMGGRVVLTEPGVLDALGMRQAVERGVTFVHLTAGTFRALAESSPECFAGLVEVGTGGDVVPAQSVEHLRRAVPGLRVRNTYGPTETTLCATWKPIEPGEEVGRELPIGRPMTNRRIYILDAFLRPVAPGVAGELYIAGTGLARGYLGGPGLTAERFVAVPASVDPSPGERMYRTGDLARWNRDGEVVFLGRTDDQVKIRGYRVELGEVEAVLAAQRGVVEA…
>	Q81DQ0_0	G	]	TYKELNERANELAHYLVEEGIRPNQFVALVFPRSIEMVVSMLAVVKAGAAYLPIDPEYPAERVNYIVNDAKPVCIITHSSVSSKLVIENDMKKIVLDDEETKIALHTYSRMNIACKNDVSLLNPAYTIYTSGSTGNPKGVIVPMRGLSNFLMAMQQKFSLNENDHLLAVTTFAFDISALEIYLPLISGASLTIAQKEDIQEPSALTTLLQEERVTIMQATPTLWQALVTDYPEKLQGLNILVGGEALPAHLANKLKELGCSITNLYGPTETTIWSTFMNIDEGEKGIPPIGKPICNTEVYVLDAGLQPVPPGVIGELYIAGEGLASGYLGKPELTAERFVANPYGESGKRMYRTGDLVKWRSDGALEYISRADHQIKIRGFRIELAEIETVLQRHENIQ…
>	Q81QP7_1	G	]	TYKELNERANELAHYLVEEGIGPNQFVALVFPRSTEMVVSMLAVLKAGAAYLPIDPEYPAERINYIVNDAKPVCIITHSSVSSILVIEDDIKEIELDSEEMTIALNTYSYMNIPLKNDESLLNPAYTIYTSGSTGNPKGVIVPMKALSNFLLAMDDIFSLNENDHLLAVTTFAFDISALEIYLPLISGASLTIAQKEVIQEPSALTALLQEERVTIMQATPTLWQALVTEYPEKLQGLNVLVGGEALPAHLAKTLKELGCTITNLYGPTETTIWSTVMNIDERESGMPPIGKPIWSTAVYVLDAGLQPVPPGVIGELYIAGGGLANGYLGKPELTAERFVANPYGKPGQRMYRTGDLVKWRKDGVLEYMSRADHQIKIRGFRIELAEIEMVVQRHENIK…
>	Q81QP7_2	T	]	TYEKLNKKSNKLARLLIAKGIGPDQLVALAMPRSLNMVVSLLAVLKAGAGYLPLDPDYPSDRISFMLHDAKPSCVLTNSDVEIECDEELKILIDDIEVIEESEKYSEDNIDEMERMKPLTPSHIAYVIYTSGSTGRPKGVMIPHQNVVRLLGATDHWFQFDADDVWTMFHSYAFDFSVWEIWGPLLYGGRLVVVPHTVSRSPKEFLQLLVKEKVTVLNQTPSAFYQLMQADRENEEIGQKLSLRYVVFGGEALELSRLEDWYSRHPHNAPKLINMYGITETTVHVSYIELDETIVSLRANSLIGCSIPDLKVYVLDNYLQPVPPGVVGEMYVAGAGLARGYLGRAGLTAERFIADPFGKPGTRMYRTGDLARWRHDGTLDYIGRADHQIKIRGFRIELG…
>	Q83M10_0	dhb	]	SYRELNQAADNLACSLRRQGIKPGETALVQLGNVAELYITFFALLKLGVAPVLALFSHQRSELNAYASQIEPALLIADRQHALFSGDDFLNTFVAEHSSIRVVQLHNDSGEHNLQDAINHPAEGFTATPSPADEVAYFQLSGGTTGTPKLIPRTHNDYYYSVRRSAEICQFTQQTRYLCSIPAAHNYAMSSPGSLGVFLAGGTVVLAADPSATLCFPLIAKHQVNVTALVPPAVSLWLQALAEGESRAQLASLKLLQVGGARLSATLAARIPAEIGCQLQQVFGMAEGLVNYTRLDDSAEKIIHTQGYPMCPDDEVWVADAEGNPLPQGEVGRLMTRGPYTFRGYYKSPQHNASAFDANGFYCSGDLISIDPEGYITVQGREKDQINRGGEKIAAEDIE…
>	Q83VS0_1	V	]	TYRELNGRANALARHLVDLGMQPGERVALLLERSLDLLAGQLAIIKCGAAYVPLDINAPAERQAFMLQDCGARQVLTLSRHDLPDGIQRIDLDLLELQSDAPNPVHSASAESVAYIMYTSGSTGMPKGVLVPHRAVSRLVLNNGYADFNAGDRVAFASNPAFDASTLDVWAPLLNGGCVVVVEQSVLLSLDEFRALLLSQSVSVLWMTAGLFHQYASGLMEALARLRYLIVGGDVLDPAVIARVLAEGAPQHLLNGYGPTEATTFSTTHEITSVGSGGIPIGRPIGNSQVYVLDTLRQPVAVGVAGELYIGGQGVAKGYLNRPELNATQFVANPFSDDAGALLYRTGDLGRWNADGIVEYLGRNDDQVKIRGFRIELGEIEARLVECPGVREAVV
>	Q83VS0_2	P	]	TYRELDQQANRLAHALIKQGVQPDSRVGICVERGADMVVGLLAILKAGGGYVPLDPAYPAERIAYMLQDSAPAAVLAQTATQGLLADVSVPVINLDLSNWQDESVQNPQVPGLTSAHLAYLIYTSGSTGLPKGVMIEHRNTVNFLTWAHSAFDASALEKTLFSTSLNFDLAVYECFAPLTSGGSIEVVKNVLELQHGEHDIGLINTVPSALKALLEVNGLPESVHTVNVAGEALKQSLVESLFENTGVQRLCNLYGPSETTTYSSWVAMDREHGFAAHIGKPVGNTQFYLLDEQQQPVPLGVAGEIYIGGAGVARGYLNRDDLTAERFLKDPFSQNPAARMYRTGDLGRYLPDGNIEYLGRNDDQVKIRGFRIELGEIDARLAKHPAVHEAVV
>	Q83VS0_3	A	]	TYRELNQQANRLAHALRKQGVQPDSRVGICVERSAEMVVGLLAILKAGGGYVPLDPAYPAERIAYMLQDSAPAAVLAQSATEALLADVSVPVINLDLGNWQDQSVQNPQVPGLTSAHLAYLIYTSGSTGLPKGVMIEHRNTVNFLTWAHSAFDAGTATSALEKTLFSTSLNFDLAVYECFAPLTSGGSIEVVKNVLELQNGEHDIGLINTVPSALKALLDVDGLPRSVHTVNVAGEALKQSLVESLFENTGVQRLCNLYGPSETTTYSSWVAMDREDGFAAHIGKPVGNTQFYLLDEQQQPVPLGVAGEIYIGGAGVARGYLNRDDLTAERFVKDPFSSQPAARMYRTGDLGRYLPDGNIEYLGRNDDQVKIRGFRIELGEIDARLTKHPAVHEAVV
>	Q83VS0_4	dht	]	SYGELNTRANQVAHRLLALGVRPDDRVAICVERGPAMIIGLLGILKSGAGYVPLDPAYPLERLAYTLGDSTPVALLSQQSVQQALPVTEVPIISLDDADLQDESVCNPEVAGLTAASLAYVIYTSGSTGLPKGVMVEHRNVARLFSATQDWFGFGEQDVWALFHSFAFDFSVWEIWGALLHGGRLLIVPQLVSRSPQDFHDLLCSAGVTVLNQTPSAFRQLIAAQGENEQAHSLRQVIFGGEALETAMLKPWYARNVNAGTQLVNMYGITETTVHVTYYPLQADDAQRIGASPIGRRIPDLQLYVLDTHGEPVPVGVVGELYVGGAGVARGYLNREALTAERFIDNPFNTAPGARLYRTGDLGRWLADGSLEYLGRNDEQVKIRGFRIELGEIEAQLCA…
>	Q83VS0_5	T	]	TYAELNTRANQVAHYLLGLGVQPDDRVAICVERSLEMIVGLLGVLKAGAGYVPIDPAYPAERIAYQLQDSAPMAVLADAAGLALLGSFDGPRVDLHSPALQAQPGHNPQLTGLSPRHLAYVIYTSGSTGLPKGVMVEHRNVARLFSATQSWFGFNEQDVWALFHSFAFDFSVWEIWGALLHGGRLLIVPQLVSRSPQDCYALLCNAGVTVLNQTPSAFRQLLNAQGESDQRHSLRQVIFGGEALDTGMLKPWYARVINAGTQLVNMYGITETTVHVTYHPLGAADAQRSGVSPIGVRIPDLQLYVLDARREPVPVGVVGELYVGGAGVARGYLNREALTAERFLANPFSKEPQARLYRTGDLGRWMADGSLDYLGRNDDQVKIRGFRIELGEIQAVLAA…
>	Q83VS0_6	S	]	TYAELNQQANQLAHRLIELGVEPDTRVAVSLRRGPEMVVALLGILKAGGAYVPIDPDLPSARQAYMLEDSSPQAVLTTRDLSDNLPASDLPVLVLDGHDDRAQLARQQSVNPDAKALGLQPNHLAYVLYTSGSTGTPKGVMNEHLGVVNRLLWARDAYQVNSQDRVLQKTPFGFDVSVWEFFLPLLTGAELVMARPGGHQDPDYLAQVMSDAGITLLHFVPSMLDVFLEHRSTRDFPQLRRVLCSGEALPRALQRRFEQQLKGVELHNLYGPTEAAIDVTAWECRPTDPGDSVPIGRPIANIQMHVLDALGQLQPLGVAGELHIGGIGVARGYLNQPDLSAERFIADPFSEDRQARLYKTGDVGRWLANGALEYLGRNDFQVKIRGLRIEIGEIEAALA…
>	Q83VS0_7	A	]	TYRELDQQANRLAHALIKQGVQPDSRVGICVERGADMVVGLLAILKAGGGYVPLDPAYPAERIAYMLQDSAPTAVLAQTATQGLLADVSVPVINLDLSNWQDESVQNPQVPGLTSAHLAYLIYTSGSTGLPKGVMIEHRNTVNFLTWAHSAFDASALEKTLFSTSLNFDLAVYECFAPLTSGGSIEVVKNVLELQHGEHDIGLINTVPSALKALLDVDGLPRSVHTVNVAGEALKQSLVESLFENTGVQRLCNLYGPSETTTYSSWVAMDREDGFAAHIGKPVGNTQFYLLDEQQQPVPLGVAGEIYIGGAGVARGYLNRDDLTAERFVKDPFSSQPAARMYRTGDLGRYLPDGNIEYLGRNDDQVKIRGFRIELGEIDARLAKHPAVHEAVV
>	Q83VS0_8	dht	]	SYGELNARANQVAHRLLAHGVRPDDRVAICVERGPAMIIGLLGILKSGAGYVPLDPAYPLERLAYTLGDSAPVALLSQRSVQSTLPASEVPVISLDDDLQGESVCNPQVPVKPTNLAYVIYTSGSTGLPKGVMVEHRNVARLFSATEEWFGFNQQDVWALFHSFAFDFSVWEIWGALLHGGRLLIVPQLVSRSPEDFYNLLCSAGVTVLNQTPSAFRQLIAAQAENTQAHSLRQVIFGGEALETAMLKPWYARQANAGTQLVNMYGITETTVHVTYYPLQPEDAQRLGASPIGRRIPDLQLYVLDARGEPVPVGVVGELYVGGAGVARGYLNREALTAERFLDNPFSHTADARMYRTGDLGRWLADGSLEYLGRNDEQVKIRGFRIELGEIEARLAEYP…
>	Q83VS0_9	A	]	TYRELNEQANRLAHALRKQGVQPDSRVGICVERGAEMVVGLLAILKAGGGYVPLDPAYPAERIAYMLQDSAPAAVLAQTATQGLLADVSVPVINLDLSDWQDQSVQNPQVPGLTSAHLAYLIYTSGSTGLPKGVMIEHRNTVNFLTWAHTAFDASALEKTLFSTSLNFDLAVYECFAPLTSGGSIEVVKNVLELQHGEHDIGLINTVPSALKALLEVNGLPESVHTVNVAGEALKQSLVESLFENTGVQRLCNLYGPSETTTYSSWVAMDRDDGFAAHIGKPVGNTQFYLLDEQQQPVPLGVAGEIYIGGAGVARGYLNRDDLTAERFVKDPFSPQPAARMYRTGDLGRYLPDGNIEYLGRNDDQVKIRGFRIELGEIDARLTRHPAIHEAVV
>	Q83VS0_10	dab	]	SYADLNRQANRLAHHLISLGIGPDDRVAICVERGVKMIVGLLGVLKAGAAYVPLDPAYPAERLAYMINDSQPAALLTQRGLQERLPALSMPLVLLDDEHCQGFTECDDNPVVPTLGVRNLAYVIYTSGSTGNPKGVMIEHRGLVNYSVDAARLFGLSQSDTVLQQNTLNFDLSVEEIFPALLAGATLAPSREIFGSEGTENHGIYPTVLHLTAAHWHTLVAEWHNQPQAAEQRLAEVRLINVTGDALSAQKLKLWDEVRPAHTRLINTYGPTEATVSCTAAYVSHDAAAGSEGSGNATIGKPMANTRIYLLDAHQQPVPYGVAGEIFIGGDGVARGYLNLEEVNAERFLADPFSNSPDARMYKTGDLARYMADGRIEYLGRNDFQVKVRGFRIELGEIE…
>	Q83VS0_11	dab	]	SYAELNRQANRLAHHLIGLGIGPDDRVAICVERGVEMMIGLLGVLKAGAAYVPLDPAYPAERLAYMITDSQPAALLTQRDLQKRLPTLTLPLVLLDDDQRNTFTERDDNPVVEALGVRNLAYVIYTSGSTGNPKGVMIEHRGLVNYSVDAARLFALSQSDTVLQQNTLNFDLSVEEIFPALLAGATLAPSREIFGSEGTENHGIYPTVLHLTAAHWHTLVAEWHNQPQAAAQRLAEVRLINVTGDALSAQKLKLWDEVRPAHTRLINTYGPTEATVSCTAAYVSHDAIAGSEGSGNATIGKPMANTRIYLLDAHQQPVPYGVAGEIFIGGDGVARGYLNLEEVNAERFLADPFSNSPEARMYKTGDLARYMADGRIEYLGRNDFQVKVRGFRIELGEIE…
>	Q83VS0_12	Y	]	TYAELDSRANALAQHLRQHGVKAGARVAILLDRSVELLTSMLATLKCGAAYLALDRLAPEERVRFMLEDSEALMLLTRSELTAPETTPRLDLDTLDLSVAGQGPVALADEVAGETPACIIYTSGSTGIPKGVIVTHNGIVRLVRDNYDFRADDRVAFSSNPAFDASSPEIWGALLNGGQSIIVEPSVLLEPAAFAALLKRHAVTVMFSSTALFNLYAGLIPEALAGLRMLECGGERADPASFRRVREHSSQVRLFNGYGPTEATTCATRYEVFDVQPGTLSLPIGKPNANVRIYLLDVCGEPVPMGSVGEIYIGGVGVALGYLNRPELSAERFSDDPFSQQAGARLYRTGDLARWLPDGNLEYLARNDGQVKVRGFRVELGEVESSLHGCDGVRNSVV
>	Q83VS1_1	A	]	TYRELNQQANRLAHALIKQGVQPDSRVGICVERGADMVVGLLAILKAGGGYVPLDPAYPAERIAYMLQDSVPAAVLAQTATQGLLADVSVPVINLDLSVWQDESVQNPQVPGLTSAHLAYLIYTSGSTGLPKGVMIEHRNTVNFLTWAHTAFDGSALEKTLFSTSLNFDLAVYECFAPLTSGGSIEVVKNVLELQHGEHDIGLINTVPSALKALLEVNGLPESVHTVNVAGEALKQSLVESLFENTGVQRLCNLYGPSETTTYSSWVAMDREHGFAAHIGKPVGNTQFYLLDEQQQPVPLGVAGEIYIGGAGVARGYLNRDDLTAERFLKDPFSQQSAARMYRTGDLGRYLPDGNIEYLGRNDDQVKIRGFRIELGEIDARLARHPAIHEAVV
>	Q83VS1_2	V	]	SYAELNTRANRLARHLLGLGVQPGDSVAILLERSHDLLASQLAVLKCAAVYVPLDINAPVERQSFMIEDSRARVLLTHSQVSLTTSAQRIDLDGLTLERLKGTDLALPPQSSESVAYIMYTSGSTGTPKGVLVPHRAISRLAINNGYADFNAQDRVAFASNPAFDASTLDVWAPLLNGGCVVVIGQHDLLSPLNFQRLLLEQSVSVLWMTAGLFHQYASGLGEAFSRLRYLIVGGDVLDPAVIGRVLANNPPQHLLNGYGPTEATTFSATYEIVSVGNGSIPIGKPVGNSRLYVLDNQGQPVPLGVPGELYIGGQGVARGYLHRDELTLERFVADPFDSDPQARLYRTGDLVRWRADGNLEYLGRNDEQVKIRGFRVELGEIEARLAEHAEVREAVV
>	Q83VS1_3	V	]	SYTELNTRANRLAQHLLGLGVQPGDSVAILLERSHDLLASQLAVLKCAAVYVPLDVNAPVERQAFMIEDSQASVLLTLSQMSLTTSTQRVDLDRLMLNGLDNDDLALAQSSESVAYIMYTSGSTGTPKGVLVPHRAISRLVINNGYADFNAQDRVAFASNPAFDASTLDVWAPLLNGGCVVVIGQHDLLSPLNFQRLLLEQSVTVLWMTAGLFHQYASGLGEAFSRLRYLIVGGDVLDPAVIARVLANNAPQHLLNGYGPTEATTFSATYEIVSVDNGSIPIGKPVGNTRLYVLDSQGQPVPLGVPGELYIGGQGVAKGYLNRDELSTTQFVVDPFSEQIDALMYRTGDLVRWRADGNLEYLGRNDDQVKIRGFRVELGEIEARLAEHADVREAVV
>	Q83VS1_4	dht	]	SYGELNARANQVAHRLLALGVRPDDRVAICVERDPAMIIGLLGILKSGAGYVPLDPAYPPERLAYTLGDSTPVALLSQQSVQQALPVSQVPVIYLDDAGLQDESVDNPQISVKPDNLAYVIYTSGSTGLPKGVMVEHRNVARLFSATEDWFGFNEQDVWALFHSFAFDFSVWEIWGALLHGGRLLIVPQLVSRSPEDFYTLLCSTAVTVLNQTPSAFRQLITAQGENQQAHSLRQVIFGGEALETAMLKPWYARNVNAATQLVNMYGITETTVHVTYYPLQPEDAQRVGASPIGTRIPDLQLYLLDTCGEPVPVGVVGELYVGGAGVARGYLNREALTAERFIDNPFNTAPGARLYRTGDLGRWLADGTLEYLGRNDEQVKIRGFRIELGEIEARLAEY…
>	Q83VS1_5	A	]	TYRELNEQANRLANALRKQGVQPDSRVGICVERGAQMVVGLLAILKAGGGYVPLDPAYPAERISYILQDSAPAAVLVQAATRHLLAGVSVQAIDLDDQSAWQDEPVQNPDVEGLSSAHLAYLIYTSGSTGLPKGVMIEHRNTVNFLTWAHHAFNGSALEKTLFSTSLNFDLAVYECFAPLTSGGSINVVKNVLELQHGEHDIGLVNTVPSALKALLEINGLPESVHTVNVAGEALKRSLVENLFEKTGVQRLCNLYGPSETTTYSSWVAMDREDGFAAHIGRPVGNTRFYLLDEQQQLVPRGVPGEIYIGGAGVARGYLNRDDLTAERFLTDPFSLTPGARMYRTGDLGRYLPDGNIEYLGRNDDQVKIRGFRIELGEIDACLAKHPAVHEAVV
>	Q83Y49_0	V	]	TYAQLNESADKVADTLLRKGVQPGDVVGICMMRSELLVAALLGVLKAGACYLSIDCALPAERRNWLLEEADVKWALIDESAPALRDATSTLLIGQLVNEQDDPRVSPLAKPVISADARCYYMFTSGSTGTPKATASTHRAVVSLVKGTDYIDIKGDDRFLFFAPLAFDASTFEIWGALLNGAQLVVQPGEAGGLDDLAHTLENQQVSVLWLTSALFQEMVDQYPQAMAGVRHVLTGGDVVSPQSMRSLLARSTGTLTICYGPTEGTVFTTAYSMDKVEQVTDKPLIGWPIAQADAYIVDVFGQLAEPGVPGELFIGGTGITGAYLKRPELNQERFVTLERFPGKTLFRTGDLARWTPGRGIEFLGRSDSQIKIRGLRIEPGEVEQAIRQLPGVTAC
>	Q840D1_0	dhb	]	SYEKFDNLVDCCASHLYQYGLRAGDKAVVQMPNHYQFYVLFFALIRLGALPIMSLPAHRYAELSSFFKQTQAKAYFCSDFGAQKFDYRELAGKLQQTAACLEYVFVLGDAGNFVAIENLLKETEILAEAISPTTADQVAFLQLSGGSTGVPKLIPRTHDDYLYSVRESAKICELNQTSRLLMVLPAAHNFSMSSAGSLGIFYAGGAVVLGTDPSPETAFPLIKKHGVTDACLVPALVRPWMDKAAKDQDSILSTLRCLQVGGARLPDAAALRLIDEFKVSLQQVFGMAEGLVNYTRFGMSKEQIIHTQGLKISPDDEILVLDDHDQPVEAGQVGHLLTRGPYTIRGYYQAPEHNARSFTPDGFYRTGDLVRIREDGCIVVEGRSKEQINRAGEKIATEE…
>	Q84BQ4_1	L	]	TYAELNQQANALAQHLIGLGVKPDDRVAIVARRGLDTLVGLVAILKAGAGYVPIDPAHPAERLNYLLDDSAPVAVLTQSHLRERLPALNVPVLDLDHCNWPLTVTQNPQVPGLSTANLAYVIYTSGSTGLPKGVMVEHHTLSNLVDWHCTAFDLCAGRHTSSLAGFGFDAMAWEVWPALCAGATLHLAPTHEGGEDIDALLAWWCAQPLDVSFLPTPVAEYAFSQNLEHPTLRTLLIGGDRLRQFNRNQHFDVINNYGPTEATVVATSGLVQSGDALHIGKPLSNATVYLLDEQQRPVPLGVAGELYVGGAGVARGYLNRPDMTAERFLRDPFSRAPNARMYRTGDLARWREDGNIEYLGRNDDQVKIRGVRIELGEIETCLNQLPGIQEAV
>	Q84BQ4_2	S	]	TYAELNARANQLARHLRELGVGPDSRVAICVERGLDMVVGLLAILKAGGGYVPLDPAYPLERLAYMLKDSAPLAVLVQGTTRSLLGEVSVPVIDLDQSQWQSLPADNLSVAELTPQHTAYVIYTSGSTGQPKGVINEHSGVVNRLLWMQDAYQLTSSDTVLQKTPFSFDVSVWEFFWSLMTGARLVMARPEGHKDPLYLSEIIEREHITTLHFVPSMLDVFLAHADTARCASLRQVMCSGEALPGSVVRRFKQQLPGSQLHNLYGPTEAAVDVTAWNCAGPLESTPDNTPIGKPIANTRMYILDAQQQPVPHGVVGELYIGGVQVARGYLNRPELNAERFLNDPFQSNGRMYRTGDVARYLPDGNIEYLGRNDDQVKIRGLRIELGEIQARLTQIDGIQ…
>	Q84BQ4_3	I	]	SYGDLNDRANRLAHYLIAQGVQPGAQVAILLPRSRELLVAQLAIAKCAAAYVPLDINAPSERQAFMLEDSRAVALLTLSSEAIDYAAPRIDLDRLKLSGQSTHNPNLAQSSDALAYIMYTSGSTGTPKGVMVPHRGIARLVLNNGYADFNRQDRVAFASNPAFDASTMDIWGPLLNGGRVVVIDHQTLLDPNAFGRELSASGATILFVTTALFNQYVQLIPQALKGLRMVLCGGERGDPTSFRRLRAEAPQLRIVHCYGPTETTTYATTFEVHEVAENAESVPIGAPISNTQVYVLDAHQQPVPMGVTGELYIGGQGVALGYLNRADLTAEKFLPDPFSDRPGALLYRTGDLVRWLAPGQLDCIGRNDDQVKIRGFRIELGEIENRLLSYPGINEAVV
>	Q84BQ4_4	I	]	SYFELNAQANRLAHHLISQGVQPGDHVAILLPRSLELLVAQLAIAKCAAAYVPLDINAPSERQAFMVEDCQAAALLTLSREDIDYAAPRIDLDRLILSGQPTHNPNLLQSSEALAYIMYTSGSTGTPKGVMVPHRAIGRLVLNNGYADFNAQDRVVFASNPAFDASTMDIWGPLLNGGRVVVIDHQTLLDPNAFGHELSASRATVLFVTTALFNQYVQLIPQALKGLRILLCGGERGDPAAFRRLLAEAPKLRIVHCYGPTETTTYATTFEVREVAENAESVPIGGPISNTQVYVLDAHQQPVPMGVTGELYIGGQGVALGYLNRADLTAEKFLRDPFSDQPGALLYRTGDLARWLAPGQLDCIGRNDDQVKIRGFRIELGEIENRLLNCQGIKEAVV
>	Q84BQ4_5	D	]	TYRELNQRANRLAQHLRELGVQPDARVAICVERGLDLVVGLLGILKAGGAYVPLDPGYPVERLAYMLKDSAPTAVLVQTATRGLFDDAVATVIDLDRSTWQHLPDHDSSVPGLSASNLAYMIYTSGSTGLPKGVMIEHRSACNMVHWGSQISPPTEHGALLQKAPFSFDSSVWEIFWPLCSGMRLVLARPNGNRDSAYVVQTIREQQVTVVKFVPALLQQFIEQDGVEQCTSLTDVLNGGGELSAVLARQVRDRLPWVRLHNVYGPTETTVDSTGWTLEPHMPVPDNVVPIGTALSNTRLYVLDAYGQPVPQGVSGELHIGGVGVARGYHGLPEMQAERFIDSPFVAGDRLYRTGDLARYNNHGELEFLGRNDFQIKLRGLRLEPGEIEARLIEHPAIR…
>	Q84BQ5_1	T	]	SYGELNRRANQLAHHLLARGIRPDQRVAICVERGPQMIIGLLGILKAGAGYVPIDPAYPLERIAYTLEDSAPVAVLTQADTLDRVGALGVPIIDLDSLQLQAELSSNPQIPELTPNHLAYVIYTSGSTGLPKGVMVEHRNVVRLFSATHDWFNFNPQDVWALFHSFAFDFSVWEIWGALAFGGQLLLVPQAVSRSPDDCYALLCRTGVTVLNQTPSAFRQLIAAQGRSPLQHSLREVIFGGEALEPGLLKPWYARVGNAGTRLVNMYGITETTVHVTYRPLQAADALLVGRSPIGVGIPDLQLYVLDAQHEPVPAGVIGELYVGGAGVARGYLNREALTAERFIADPFSGRAEARLYKTGDLARWTADGSLEYLGRNDDQVKIRGFRIELGEIEARLAA…
>	Q84BQ5_2	L	]	SYGELNQRANRLAHHLIGLGVQPDDRVALCARRSPDMLVALLAILKAGAGYVPVDPAYPAERIAYLLQDCAPVAVVAQASTRDLLGGVQVIDLDNDLWQHLSDANPQVPALTPKHLAYVIYTSGSTGQPKGVMVEHATLENLVHWHAEAFDLQAGSQTASVAGFGFDAMAWEVWPALCVGATLHLPPPSIRNEHLDEMLDWWCAQPLQVSFLPTPVAEYAFSRQLQHPTLRTLLIGGDRLRQFSRQQTFEVINNYGPTEATVVATSGPVELDQPLHIGRPIANVRIYVLDAEQRPVPVGVAGELYVGGAGVARGYLNRPELSAAQFLFDPFSDEPQARMYRTGDQARWLADGNIEYLGRNDDQVKLRGVRIELGEIEAALGSHVALQEAVV
>	Q84BQ5_3	L	]	TYAQLNQQANRLAHHLLGLGVQPDDRIAVCLQRSPQMLVALLAILKAGAGYVPIDPAYPAERIAYLLQDSDPVAVLAQGATRELLGRVPVIDLDNALWQHLPETNPQLPTLTPAHLAYVIYTSGSTGQPKGVVVEHATLENLVHWHCEAFDLRAGSHTASVAGCGFDAMAWEVWPALCVGATLHLPPPSISNEHLDELLDWWRAQPLQVSFLPTPIAEYAFSRELGHPTLRTLLIGGDKLRQFSRGQTFDVINNYGPTEATVVATSGSIHAGQLLHIGRPISNARIYLLDEQQRPVPVGVAGELYVGGAGVARGYLNRPELTAERFLEDPFSDRPQARMYRTGDLARWLADGNIEYLGRNDDQVKLRGVRVELGEIEAALSSHPAVQDAVV
>	Q84BQ5_4	S	]	SYAELNARANQLARHLRELGVGPDSRVALCVERGLDMVVGLLAILKAGGGYVPLDPAYPLERLAYMLKDSAPLAVLVQGTTRSLLGEVSVPVVDLDQPHWQSLPADNLSVAELTPQHTAYVIYTSGSTGQPKGVINEHSGVVNRLLWMQDAYQLTSSDTVLQKTPFSFDVSVWEFFWPLMTGARLVMARPEGHKDPQYLSEIIEREQITTLHFVPSMLDVFLAHADTARCSSLRQVMCSGEALPGSVVRRFKQQLPASQLHNLYGPTEAAVDVTAWNCAGPLEQTPDNTPIGKPIANTRMYILDAQQQPVPHGVVGELYIGGVQVARGYLNRPELNAERFLNDPFQANGRMYRTGDVARYLPDGNIEYLGRNDDQVKIRGLRIELGEIQARLTQIDGVQ…
>	Q84BQ6_1	L	]	TYAELNQRANALAHHLLDLGVRPDDRVAIVARRGLDTLVGLLAILKAGAAYVPLDPAHPAERLSYLLEDSAPIAVLTQRALRGHLPALSVPVIELDQPSWSAGRVDAPKVPGLTPANLAYVIYTSGSTGLPKGVMVEHRTLCNLVDWHADVFDLHAGSHTSSLAGFGFDAMAWEVWPALCVGATLHLAPASEGSEDIDALLDWWRAQPLDVSFLPTPIAEYAFSRQLDHPTLRTLLIGGDRLRQFPRQPSFEVINNYGPTEATVVATSGRIDAGQALHIGKPVSNATVYLLDEQQQPVPLGVTGELYVGGAGVARGYLNRAELSAERFLRDPFSAEPGARLYRTGDLARWRADGNLEYLGRNDDQVKIRGIRIEPGEIESALASHSAVREAVV
>	Q84BQ6_2	D	]	TYLELNQRANRLAHHLRELGVQPDSRVAICVERGLDLIVGLLGILKAGGAYVPLDPDYPLERLNYMLQNSAPVALLVHGATRQLLGEPSVPLINLDHGSWEQQPSGNPQVPGLNASNLAYMIYTSGSTGLPKGVMIEHRSACNMVHWGSQLSPPTGHGALLQKAPFSFDSSVWEIFWPLCSGMRLVLARPDGNRDSAYVVQTIREHQVTVVKFVPALLQQFIEQDGVEQCTSLTDVLNGGGELSAALARQVRDRLPWVRLHNVYGPTETTVDSTGWTLDPEMPVPDNVVPIGTALSNTRLYVLDAYGQPVPQGVSGELHIGGVGVARGYHGLPEMQAERFIDSPFVPGDRLYRTGDLARYNHHGELEFLGRNDFQIKLRGLRLEPGEIEARLIEHPAIR…
>	Q884E3_1	D	]	SFDELEQRSNQFARYLHTQDIQPGMAVALCLDRSVEWVVSLLAVLKLGAVYLPLDSAQPAERLQQLTRDSGAALLIHASGDDKAAQLGVCPVLAFDAALWSEVDGGELSVRIIAEQPAYIIYTSGSTGQPKGVVISHGALANYVQGVLARLSLNDGASMAMVSTVAADLGHTLLFGALASGRPLHLLSHEQAFDPDGFARYMAEHQVEVLKIVPSHLQGLLQAAHPADVLPSQLLMLGGEASSWALIEQVRALKPGCRIVNHYGPTETTVGILTHEVAERLNACRSVPVGQPLANCKARVLDAYLNPVAERVSGELYLGGQGLAQGYLGRAAMTAERFVPDPDADGQRLYRAGDRARWVDGVLEYLGRADDQVKIRGYRVEPGEVGQVLQTLENVAEAVV
>	Q884E3_2	S	]	SYAQLNALANQLAHRLREAGVGPDVLVGICVERSLELVIGLLAIIKAGGAYVPLDPDYPEDRLAYMMQDSGIGLLLTQTSLLECLPVPEHVQSICLDQDGDWLAGYSTANPVNLSHPQNLAYVIYTSGSTGKPKGAGNSHRALVNRLHWMQKAYALDGSDTVLQKTPFSFDVSVWEFFWPLLTGARLAVALPGDHRDPERLVQTIQEHQIRTLHFVPSMLQAFLTHPQVESCNSLRRVVCSGEALPAELAGQVLKRLPQASLYNLYGPTEAAIDVTHWTCTTDDVLSVPIGRPIDNLKTHILDDGLLPAAQGVAAELYLGGVGLARGYHNRAALTAERFVPDPFDEQGGRLYRTGDLARYRNEGVIEYAGRIDHQVKIRGLRIELGEIEARLHEHAGVR…
>	Q884E4_1	T	]	SYQQLNSRANQLAHKLREQGVGPDVRVGLAAERSLEMIVGMLAILKAGGAYVPLDPDYPQDRLSFLMQDSGIELLLTQTQLLGQLPIPAHVQTLDLADALDGYSTENPINQTSPDNLAYVIYTSGSTGKPKGTLLAHHNLMRLFAATDDWFKFNEKDVWTLFHSFAFDFSVWEIFGALLHGGRLVIVPREVTRSPEEFHALLVDQQVTVLNQTPSAFKQLMRVACDSPVPMSLQKVIFGGEALDVASLKPWFARFGDQMPRLINMYGITETTVHVTYRPITLADTHNPASPIGEAIADLSWYVLDADFNPVAQGCSGELHIGHAGLARGYHHRAALTAERFVPDPFSNDGGRLYRTGDLARYKTAGTIEYAGRIDHQVKIRGFRIELGEIEARLQAHSA…
>	Q884E4_2	S	]	SYTQLNARANQLAHRLREAGVGPDVLVGICVERSLELVIGLLAIIKAGGAYVPLDPDYPEDRLAYMMQDSGIGLLLTQTSLLERLPVQVQSMCLDQDGDWLEGYSTANPVNLSHPQNLAYVIYTSGSTGKPKGAGNSHRALVNRLHWMQKAYALDDSDTVLQKTPFSFDVSVWEFFWPLLTGARLAVALPGDHRDPERLVQTIRQHEVTTLHFVPSMLQAFMTHPQVESCNSLSRVMCSGEALPAELVGQVLKRLPQVGLFNLYGPTEAAIDVTHWTCTTDDVLSVPIGRPIDNLKTHILDDGLLPAAQGVAAELYLGGVGLARGYHNRAALTAERFVPDPFDGQGGRLYRTGDLARYRDEGVIEYAGRIDHQVKIRGLRIELGEIEACLLEHDSVQEA…
>	Q884E5_0	T	]	SYQQLNRRANQLAHKLREQGVGPDVRVGLAAERSLEMIVGMLAILKAGGAYVPLDPDYPQDRLSFLMQDSGIELLLSQTQLLGQLPIPAHVQTLDLADALDGYSTENPINQTSPDNLAYVIYTSGSTGKPKGTLLAHHNLMRLFAATDDWFKFNEKDVWTLFHSFAFDFSVWEIFGALLHGGRLVIVPCEVTRSPEEFHALLVDQQVTVLNQTPSAFKQLMRVACDSTSVLSLETIIFGGEALDVASLKPWFARFGDQTPRLINMYGITETTVHVTYRPITLADTHNPASPIGEAIADLSWYVLDADFNTVAQGCSGELHIGHAGLARGYHNRAALTAERFVPDPFANDGGRLYRTGDLARYKTAGTIEYAGRIDHQVKIRGFRIELGEIEARLQAHSA…
>	Q8CJX2_2	W	]	SYAELNARANRLARLLVARGAGPERLVALALPRSAELPVAVLAVAKAGAAYLPLDPAHPAERIAGTLDDAAPVALLTTAAVAAGLPDTDVPRLLLDEEPAAGGGEDAADLTDADRLAPLLPGHPAYVIYTSGTTGRPKGVTVTHSGLPALLDIFTSQLDVVPGSRVLHHLSPAFDGGFWELAMGLLTGAALVVVEPGTVPGPALAALAVRHRVTHAAITPAVLQLIPEGALPAGTTLVVAAETCPPELVARWSAGRLMRNSYGPTETTVCATMSAPLAGAAVPPIGRPIADTAGYVLDDALQPVPPGVPGELYVRGPGLARGYLGRPSLTAGRFVACPFGPAGGVMYRTGDLVRHRADGDLEYLGRTDTQVKLRGMRVEPAEIEAVTAGLPGVAQAAV
>	Q8CV01_0	dhb	]	TYQQLDERVNKLAAGFMKLGIEKEDRVVLQLPNTIEFFEVCFALFRIGALPVFALPLHRKMEISYFCEFTAAKAYIIPDVFDKFDYRDLANEINNSIPTLEHTIVAGETDNFISLEELYMDDSASFPTITGSDLAFFQLSGGSTGLPKLIPRTHDEYIYSLRKSVEICRISQDTNFLAVLPVAHNFTMSSPGVFGVIYAGGKIILSKYPSPDVAFPLIEKEKVDFTSLVPPLAIVWLQAQKRTKADLRSLEVIQVGGAKCSVEVAKQIGPAFHCKLQQVFGMAEGLVNYTRLDDDDEVVIHTQGKPMSAYDEIRIVDEEDNELPVGETGQLQARGPYTIIGYFNVEDHNAKAFTSDGFYRTGDLVKLTEEGYLIVEGRDKDQINRGGEKIAAEEVENYI…
>	Q8CZT9_0	C	]	TYREMAIRVGDLAGYLQQRIARQGHVGICLPKGIEQVIAVLAVLSIGAVYVPLDITAPSERLQQLIAQADIGVLISDHEISANCDTVNINITGGFPSPFTPSVFTSSAAAPSIFVPSIFVQPDEPAYLIFTSGSTGVPKAVVVTHQAAMNTIDEINRRYVDDGKIILFALSALNFDLSVYDIFGPLSVGGSLVLPNAGDEKEAKQWLSALHQHQVTHWNSVPALFEMLLIAAEQGTQALPRSLQQVLLSGDWIGLDLLPRLRALGSQARFTTLGGATEAAIWSNALDIAVIPEEWVSIPYGYPLAHQYYRVVDQAGRDCPDWVTGELWIGGRGVALGYYREPEKTAAQFVSVHRAGFYRTGDYGRFWPNGCLEFLGRQDRQIKLHGYRIELAEIEAVAE…
>	Q8FK18_0	dhb	]	SYRELNQAADNLACSLRRQGIKPGETALVQLGNVAELYITFFALLKLGVAPVLALFSHQRSELNAYASQIEPALLIADRQHALFSGDDFLNTFVAEHSSIRVVQLLNDSGEHNLQDAINHPAEDFTATPSPADEVAYFQLSGGTTGTPKLIPRTHNDYYYSVRRSVEICQFTQQTRYLCAIPAAHNYAMSSPGSLGVFLAGGTVVLAADPSATFCFPLIEKHQVNVTALVPPAVSLWLQALAGGESRAQLASLKLLQVGGARLSATLAARIPAEIGCQLQQVFGMAEGLVNYTRLDDSAEKIIHTQGYPMCPDDEVWVADAEGNPLPQGEVGRLMTRGPYTFRGYYKSPQHNASAFDANGFYCSGDLISIDPEGYITVQGREKDQINRGGEKIAAEEIE…
>	Q8FK25_0	S	]	SYREMREQVVALANLLRERGVKPGDSVAVALPRSVFLTLALHAIVEAGAAWLPLDTGYPDDRLKMMLEDARPSLLITTDDQLPRFSDIPNLTSLCYNAPLTPQGSAPLQLSQPHHTAYIIFTSGSTGRPKGVMVGQQAIVNRLLWMQNHYPLTGEDVVAQKTPCSFDVSVWEFFWPFIAGAKLVMAEPEAHRDPLAMQHFFADYGVTTTHFVPSMLAAFVASLTPQTARQSCATLKQVFCSGEALPADLCREWQQLTGAPLHNLYGPTEAAVDVSWYPAFGEELAEVRGSSVPIGYPVWNTGLRILDAMMHPVPPGVAGDLYLTGIQLAQGYLGRPDLTASRFIADPFAPGERMYRTGDVARWLDNGAVEYLGRSDDQLKIRGQRIELGEIDRVMQALP…
>	Q8FXQ0_0	dhb	]	TYAELDRLSSNLASRLAAAGIGKGDTALVQLPNIAEFYIVFFALMKAGIAPVNALFSHRKLELGAYASQIEPRLLIGSRQHELFMDDAFARDLGKNLSAPLLTLFAGEADPASSLDHWIATPADKAVPFSPTGAGEVAFFQLSGGSTGTPKLIPRTHNDYDYSVRASAEICALTPQTRFLCALPTAHNYPMSSPGALGVFHAGGCVVMASNPEPLNCFSIIERHGVNMVALVPPAVALWLQATPDHLAALSSLKLVQVGGASFAEALARQVPQVLGCKLQQVFGMAEGLVNYTRLDDPDEIVFTTQGRPISPDDEIRIVDEDGEPVAEGQPGMLATRGPYTFCGYYRNPEHNAQVFDSEGFYYSGDVVQRTPEGYLRVVGRVKDQINRGGEKVAAEEIE…
>	Q8G982_0	L	]	TYQALNERANQLAHYLQEKGVKPEVLVGIYFERSLEAIIGILAILKAGGAYVPLDPTYPRDRLDYMLTDSAVSILLTQQSLVTNLREDLDTLKIESFCLDSDWLILENYSRENPSSSVQSENLAYLIYTSGSTGKPKGVMNLHQGICNNILRTKDSYPTTNRDRLLQISSLAFDASVLDIFWSLSSGMALIIPKPEGTKDLAYLIQLMIEKKVSQVFFVPSLLRLLLQQPNLENCRYLKRVFCGGEALSSELMQQFFQHFNCELHNLYGPTETSVDATCWQCPPRTDDPAIAIGRPIANTQIYILDRHLQPVPVGIVGELHIGGIPLARGYLNQLELTAEKFIPNPFGQGKLYKTGDLVRYLADGNIEYLGRIDNQVKLRGLRIELGEIQTILDSHPQI…
>	Q8GA86_0	dhb	]	SYRELDTRADRLAAGFQKLGIQQKDRVVVQLPNIKEFFEVIFALFRLGALPVFALPSHRSSEITYFCEFAEAAAYIIPDAYSGFDYRSLARQVQSKLPTLKNIIVAGEAEEFLPLEDLHTEPVKLPEVKSSDVAFLQLSGGSTGLSKLIPRTHDDYIYSLKRSVEVCWLDHSTVYLAALPMAHNYPLSSPGVLGVLYAGGRVVLSPSPSPEIAFPLIEREKVTITALVPPLAMVWMDAASSRRDDLSSLQVLQVGGAKFSAEAARRVKAVFGCTLQQVFGMAEGLVNYTRLDDPEEIIVNTQGKPMSPYDEVRVWDDHDRDVKPGETGHLLTRGPYTIRGYYKAEEHNAASFTEDGFYRTGDIVRLTRDGYIVVEGRAKDQINRGGEKVAAEEVENHLL…
>	Q8GAQ3_1	F	]	SYQELNIRANQLARYLQSLGVSPEVLVGVCVERSLEMIVGLLGILKAGGVYVPLDPKYPQERLDYMFRDSQMSVLLTQQQLLTLLPQYEAKVVCLDRDWQKIVTENPKNVTSEVTAENLAYVIYTSGSTGKPKGVMVAHIGLHNLLKVQIQAFKVSSNSRVLQFASLSFDASIWEIVMALGSGASLYLESRENLLPGASLSKWLNEKKITHLTLPPSALAVMQKEELPSLQTIVVAGEACPAEVISQWSQGRQFVNAYGPTESTVCATMAECSPEYSVLPIGHPIANTQIYLLDNNLQPVPIGIPAEMYIGGIGLARGYLNRPDLTTQKFIPNPFSNKAEQRLYKTGDLARYLPDGNIEFLGRIDHQVKIRGFRIETAEIEAVLNQNPTVKQTVV
>	Q8GAQ3_2	C	]	TYHELYTEAQALGQQVQQLGATPNTLVAVLMEKGWEQIVAVLGILMAGAAYLPIDAALPQERQWSLLEQGEVKLVVTQAALNASLGLPDHLHCLVVASQPQEIIDTPLEANVSSSDLAYVIFTSGSTGTPKGVMIDHRGAVNTIQDINQRFDVQPTDRMLAVSALNFDLSVYDIFGLLAAGGTLVMPTPEAAKDPVHWVELMTTHQVTLWNTVPALMQMLVEYLSEHPDQVTEDLRLALLSGDWIPLNLPTQIQSLWPQGQVVSLGGATEASIWSVYYPITTVEPEWKSIPYGKPLVNQSLHVLNHNLDPCPNWVPGQLYIGGIGLAQGYWRDEQKTNASFILHPQTGERLYKTGDLARYLPDGNSEFLGREDFQVKISGYRIELGEIEATLLGHATVK…
>	Q8GAQ6_0	L	]	SYGVWEAASNRFARKLIEMGCQKGDRVVVLASKQTILMVGILGIFKAGCIHVPLDGKMPVNRLNKIITEIIPSVILTDQELLHLVSENVPQEVKIVLIEQLHPLITDSTVEEKDRLPQIESEDIAYCIYTSGSTGDPKGVLIKHGSVIDFFEGTREFYDVDEDSRCVSFSPFHFDASVIDILFPLYQGAWLYLYSDVVLHELLFEVIKNNSVTHFAAFGSMLGLIAQTKEFDDVILKDLKTILTGADVPDIKVIQKWLGKGENIKIINGYGPTEGTCACAAYIIRDRDPNRRELYPIGKPLKNAKLYLVDQQNQEIYDPEIPGELLIGGTQVMAGYWNREQQSKERLVEFKGTTCYKTGDICKYLADGNLFFVGRNDNEVNVGGYRVHLNGIKQVINRF…
>	Q8GGP3_0	C	]	TYQELNRRANRIAARLAAEDVGPETVVAVSVPRGPMMVAVVLGILKAGGVYLPMEPHLPAERAAVILEEAHAEVVVTTADREGWPVPDGYARVCADAAVEGPHPADADNCPRPVTQPHNTAYIIFTSGSTGRPKGVAVAHRPVLNLINWCRRTFGFGPGDMGLCVTSLGFDLSVFDVFGLLGTGAALYIADAEQQRDPALLLDVLIEEPVTFWNSAPTTLAQVGPLLDTVGTAGTGDLRLVFLSGDFTPLPLPDEVRAVFPRADMISLGGATEATVWSNWFRIGAIDPAWRSIPYGRPIDNSRYHVLDEALRPCPVGVEGDLYIGGECLALGYVNQPELTADRFIPDPFHEDPQERLYKTGDRALYYPDGNLSFQGRADGQVKVRGFRVELAEIEHRLR…
>	Q8KLL3_1	hpg	]	TYRQLDELAGRLAGRLIGRGVRRGDRVAVLMERSADLVVTLLAVWKAGAAYVPVDAAHPAPRVAFVVADSGASLMACSAATAGRVPEGVEPVVVTDEGRGDASAVPVSPGDLAYVMYTSGSTGTPKGVAVPHRSVAELAGNPGWAVKPGDAILMHAPHAFDASLFEIWVPLVSGARVVIAEPGAVDARRLREAIAAGVTKVHLTAGSFRALAEESSESFAGLQEVLTGGDVVPAHAVEKVRKAVPQARIRHLYGPTETTLCATWHLLQPSEALGPVLPIGRPLPGRRAQVLDASLRPLPPGVVGDLYLSGAGLADGYLDRAALTAERFVADPSVPGGRMYRTGDLVQWTADGELLFVGRADDQVKIRGFRIEPGEIEAALTAQPDVHEAVV
>	Q8KLL3_2	Y	]	TFGELWEQASALAAVLRARGVGPESRVGLAVGRSAWWVVGMLGVSLAGGAFVPVDPAYPAERVSLLLGDADPVLVVCDGKARDAVPEEFADRSLVIDEVDLSAVPDAELPRVGPDDVAYVIYTSGSTGTPKGVVVTHAGLGNLAAAQIDRFAVSPSSRVLQFAALGFDATVSEALMALLSGATLVMAPKQDLPPRVSLAEALERWDVTHVTVPPSVLATADVLPESLETVVVAGEACPPGLADRWSEGRRLINAYGPTEATVCAAMSMPLTAGRDVVPIGEPIAGSRCHVLDAFLRPLPPGVTGELYVSGIGLARGYLGRAALTAERFVADPFVPGERMYRTGDLAHLTSSGELVFAGRADDQVKLRGFRIEPGEIESVLSGHPQVAQAAV
>	Q8KLL4_0	dhpg	]	SFAELDEWSGRLARVLKDRGVRRGDRVGVLLERSPDVVAAWLGVWKAGAAFVPVDPDYPADRVAFMMSDAAVAAVVCGAGTAAVVPSGHVLVTMDDAVDGETSLVPVGADDLAYVMYTSGSTGTPKGVAVAHGGVAALAGDPGWGVGAGDTVLMHAPHTFDASLYDLWVPLVSGARVLLAEPGVVDAERLAAHVAEGLTSVNFTAGQFRALVQESPESFSGLRDVLAGGDVVPLGEVERVRRACPELVVWHTYGPTETTLCATWKAIEPSDRLGSVLPIGRPLPGRRLYVLDVFLRPLPPGVEGDLYIAGAGVAHGYLDRPGLTAERFVADPFASGERMYRTGDVAYWTDEGELVYAGRADNQVKIRGYRVEPGEIEAVLAERPGVDQAVV
>	Q8KLL5_1	hpg	]	SFRDLAGYADRLAGYLTGRGVGRGDRVAVVMERSTDLIATLLAVWKAGAAFVPVDPGYPVERVKVMLADADPAVVVCRAANRAAVLDGGLDPIVLDDPEIRRAVAECARPSVQVSADDLAYVMYTSGSTGTPKGVAVSHGNVAALVGEPRWEIGPGDTVLTHASHAFDISLFEIWVPLLSGARMMIAEPGAVDGEALARYVAAGVTAAHLTAGAFRVLAEESPESVAGLREVLTGGDEVPPAAVRRVRRACPDIRVRHLYGPTETTLCATWWLLEPGDEAGGVLPIGRPLAGRRVHVLDAFLRPVPPGVKGELYVAGAGVARGYLGRSALTAERFVADPFVPGERMYRTGDLAHWTDEGTLVFGGRADDQVKIRGYRVEPGEIEAVLAGLPGVGQAVV
>	Q8KLL5_2	hpg	]	SYGDLDRESDRLAGRLAETGVRRGDHVGVVLERGADLFVAFLAVWKAGAAYVPVHVDYPPVRIERMLADAGVTVAVCAEGTRNAVPDGLEPVPVDAPWAGETRHETPTVTARDAAYVMYTSGSTGEPKGIVVPHGSVAALAGDPGWALDADDCVLMHASHAFDASLFEIWAPLVRGARVMVAEPGAVDTQRLREAVARGVTTVHLTAGSFRVLAEESPGSFDGLREILTGGDVVPLASVAQLRRACPDVRVRHLYGPTETTLCGTWHLLEPGDEPGDVLPIGRPLAGRRAYVLDAFLQPVAPNVTGELYLAGVGLALGYLGARGATSERFVADPFVPGERMYRTGDLARRNDRGELLFAGRADAQVKIRGYRVEPTEIETVLAEAPQVAQTVV
>	Q8KLL5_3	bht	]	SYGGLLEEAEDLARLLAGLGVRRETRVGVLVGRSAELVVALLGVSLSGGVFVPVDPEYPAGRIELMLTDSAPEVLLCTKATRTAVPDGFAGVVVVLDERSAADPGAALPAVAVGDGAYVIYTSGSTGTPKGVQVTHAGLGNLAGAQIERFGVTSSSRVLQFASLGFDAAISELCMALLSGGTVVLADPDSMPPRVSLGDAVRRWRITHVTVPPSVLAVEEDLPDSLETLVVAGEACPPALVDRWSGDRRMINGYGPTETTVCVTMSAPLSPGRDAPPIGRPIANMRAYVLDAFLQPVPPGVAGELYVTGAGLARGYLGRPGLTAERFVADPFSSGGRMYRTGDRARWTREGELVFVGRADAQVKVRGYRVEPGEIEAVLSDHPGAAQVV
>	Q8KLL6_0	dhpg	]	TYAEVDQASNRLAAYLTGRGVRRGALVGVVMERSADLVITFLAIWKAGAAFVPIDTGNPAERTALILADSGVSTVVCTIATQAAAPENAIVLDAPETRAAVDEQAGTAPEIRVGADDLAYVMYTSGSTGVPKGVAVTHGGVAGLAGDAGWRIGPDDGVLMHATHVFDASLYEMWVPLATGGRILLAEPGVVDADGVRRAVERGATALHLTAGTFRALAEASPECFTGLTEVGTGGDVVPAFAVENLRRAQPALRVRNTYGPTETTLCATWKPIEPGDGIGRELPIGRPMANRGIYILDAFLQPVAPGITGELYIVGTGLARGYLGRPDLTAERFVACPFRAGERMYRTGDLARWNRDGEVVFVGRADDQVKIRGFRVELAEVEAVLAAQPGVTEAV
>	Q8P449_0	G	]	YATLCELAARIAAQWVDDGVRPGDVVAIALPRSEQLLVALLAVMWSGAAYLPLDPESPAARNRQMLNDSGAIALVCEPALCERYLLGGMVWLDPRPAVLPAAIAPLAQPDGTAYVLYTSGSTGVPKGVEVSHRNLANFLHAMEQELALRPRDRVLAVTTITFDIAGLELYLPLLTGARVVIAPAGITHDPRSLSRLIANEQISVVQATPSLWRILLANQELALDRVHALVGGEALVPELAAQLLSRVGRLTQLYGPTETTIWSTIMPLQLSDAAAPPIGRPLLNTRVYVLDAQRQPLPTGAVGELYIGGAGVAKGYRGKRQLTSERFVHDPFADDGSTMYRTGDRVRQRRDGLLEFIGRADGQLKIRGHRVEPAEIENALLLHTQVAQAVV
>	Q8PFQ6_0	G	]	YATLCELASRIAAQWVADGVGPGDVVAVALPRSEQLLVALLAVMWSGAAYLPLDPESPAARNRQMLNDSGATGLVCEPALCERYLLDGMVWLDPRPAVLPEAIAPLATPDGTAYVLYTSGSTGAPKGVEISHRNLFNFLHAMEHELALRPRDRVLAVTTITFDIAGLELYLPLLVGARVVIAPAGISHDPRGLSRLIADEHISVVQATPSLWRILLANEDLVLDRIHALIGGEALVPELATQLLSRVGRLTQLYGPTETTIWSTIMPLQLTDAAAPPIGRPLLNTRVYVLDAQRQPLPTGAIGELYIGGAGVAKGYRGKRQLTSERFMRDPFADDGSSMYRTGDRVRQRSDGLLEFIGRADAQLKIRGHRVEPAEIESALLLHSQVAQAVV
>	Q8RTG4_0	R	]	TYQQLNNRGNQLAHCLRDKGVGLESLVGIFMERSLEMVIGLLGILKAGGAYVPLDPDYPTERLGDILSDSDVSLVLTQESLGDFLPQTGAELLCLDRDWEKIATYSPENPFNLTTPENLAYVIYTSGSTGKPKGVMNIHRGICNTLTYAIGHYNINSEDRILQITSLSFDVSVWEVFLSLISGASLVVAKPDGYKDIDYLIDLIVQEQVTCFTCVPSILRVFLQHPKSKDCHCLKRVIVGGEALSYELNQRFFQQLNCELYNAYGPTEVAVETTIWCCQPNSQISIGTPIANAQVYILDSYLQPVPIGVAGELHIGGMGLARGYLNQPELTAEKFIPHPFAQGKLYKTGDLARYLPEGNIEYLGRIDNQVKLRGLRIELGEIQTVLETHPNVEQTVV
>	Q8XBV9_0	S	]	SYREMREQVVALANLLREHGVKPGDSVAVALPRSVFLTLALHAIVEAGAAWLPLDTGYPDDRLKMMLEDARPSLLITTDDQLPRFADVPDLTNLCYNAPLTPQGSAPLQLSQPHHTAYIIFTSGSTGRPKGVMVGQTAIVNRLLWMQNHYPLTGEDVVAQKTPCSFDVSVWEFFWPFIAGAKLVMAEPEAHRDPLAMQQFFAEYGVTTTHFVPSMLAAFVASLTPQTARQNCATLKQVFCSGEALPADLCREWQQLTGAPLHNLYGPTEAAVDVSWYPAFGEELAQVRGSSVPIGYPVWNTGLRILDAMMHPVPPGVAGDLYLTGIQLAQGYLGRPDLTASRFIADPFVPGERMYRTGDVARWLDNGAVEYLGRSDDQLKIRGQRIELGEIDRVMQALP…
>	Q8Z8L1_0	dhb	]	SYRQLNQAADNLACSLRRQGIKPGETALVQLGNVPELYITFFALLKLGVAPVLALFSHQRTELNAYAMQIAPTLVIADRQHTLFAGEDFLNRFVAEHRSARVVLLRNDDGDHSLDAAMRQAAEGFTATPSPADEVAYFQLSGGTTGTPKLIPRTHNDYYYSVRRSNEICGFNEETRFLCAIPAAHNYAMSSPGALGVFLAKGTVVLATDPGATLCFPLIEKHQINATALVPPAVSLWLQAIQEWGGNAPLASLRLLQVGGARLSATLAARIPAEIGCQLQQVFGMAEGLVNYTRLDDSPERIINTQGRPMCPDDEVWVADADGNPLPPGEIGRLMTRGPYTFRGYFNSPQHNVSAFDANGFYCSGDLISIDQDGYITVHGREKDQINRGGEKIAAEEIE…
>	Q8Z8L5_0	S	]	TYREMREQVVALAYALRERGVQPGDSVAVALPRSVFLTLALHGIVEAGAAWLPLDTGYPDDRLRMMLEDAQPKLLITTQAQLARFHDIPGMEYLCYSQPLPVSDATPLGLSLPHHTAYIIFTSGSTGRPKGVMVGQTAIVNRLLWMQDHYPLTADDVVAQKTPCSFDVSVWEFFWPFIAGAKLVMAEPEAHRDPLAMQRFFAQYGVTTTHFVPSMLAAFIASLTPASAGKSCASLKRVFCSGEALPTALCREWETLTNAPLHNLYGPTEAAVDVSWYPACGDELAAVDGNSIPIGYPVWNTGLRILDAHMQPVPPGVAGDLYLTGIQLAQGYLGRPDLTASRFIADPFAPGERMYRTGDVARWLDSGVVEYLGRSDDQLKIRGQRIELGEIDRVMQTLP…
>	Q8ZF24_0	C	]	YHELTDYARRCAGRLIECGVQPGDNVAITMSKGAGQLVAVLAVLLAGAVYVPVSLDQPAARREKIYADASVRLVLICQHDASAGSDDIPVLAWQQAIEAEPIANPVVRAPTQPAYIIYTSGSTGTPKGVVISHRGALNTCCDINTRYQVGPHDRVLALSALHFDLSVYDIFGVLRAGGALVMVMENQRRDPHAWCELIQRHQVTLWNSVPALFDMLLTWCEGFADATPENLRAVMLSGDWIGLDLPARYRAFRPQGQFIAMGGATEASIWSNACEIHDVPAHWRSIPYGFPLTNQRYRVVDEQGRDCPDWVPGELWIGGIGVAEGYFNDPLRSEQQFLTLPDERWYRTGDLGCYWPDGTIEFLGRRDKQVKVGGYRIELGEIESALSQLAGVKQATV
>	Q8ZR32_0	dhb	]	SYRQLNQAADNLACSLRRQGIKPGETALVQLGNVPELYITFFALLKLGVAPVLALFSHQRTELNAYAMQIAPTLVIADRQHTLFAGEDFLNTFVAEHRSVRVVLLRNDDGDHSLDAAMRQAAEDFTATPSPADEVAYFQLSGGTTGTPKLIPRTHNDYYYSVRRSNEICGFNEDTRFLCAIPAAHNYAMSSPGALGVFLAKGTVVLATDPSATLCFPLIEKHQINATALVPPAVSLWLQAIQEWGGNAPLASLRLLQVGGARLSATLAARIPAEIGCQLQQVFGMAEGLVNYTRLDDSPERIINTQGRPMCPDDEVWVADADGNPLPPGEIGRLMTRGPYTFRGYFNSPLHNASAFDANGFYCSGDLISIDQDGYITVHGREKDQINRGGEKIAAEEIE…
>	Q8ZR37_0	S	]	TYREMREQVVALAYALRERGVQPGDSVAVALPRSVFLTLALHGIVEAGAAWLPLDTGYPDDRLRMMLEDAQPKLLITTQAQLARFHDIPGMEYLCYSQPLPVSDATPLRLSLPHHTAYIIFTSGSTGRPKGVMVGQTAIVNRLLWMQDHYPLTADDVVAQKTPCSFDVSVWEFFWPFIAGAKLVMAEPEAHRDPLAMQRFFAQYGVTTTHFVPSMLAAFIASLTPASAGKSCASLKRVFCSGEALPTALCREWETLTNAPLHNLYGPTEAAVDVSWYPACGDELAAVDGNSIPIGYPVWNTGLRILDAHMQPVPPGVAGDLYLTGIQLAQGYLGRPDLTASRFIADPFAPGERMYRTGDVARWLDSGAVEYLGRSDDQLKIRGQRIELGEIDRVMQTLP…
>	Q939Y2_0	Y	]	TYAELNTQANRLARRLVAHGVGPERLVALAMPRSIEFAVAMLAVHKAGGAYVPIDPDYPAERRQHMLAGAAAQCLLCLPGQDVAGAPVVLSVALAEPGRPEPDLDDSDRLAPLLPSHPAYVIFTSGSTGQPKGVVVTHRGIPNLAADYVHRQNLLPDSRLLAFASPSFDAAVAEFWPIWLAGACLVLAPAPDLIPGEPLARLVRDRHITHVTLPPSALAPLEEAGGLPPGLTLLVAGEAGPAPVAKRWAAGRVMINAYGPTEATVAVTASDPLTGEDTPPIGRPITGVHTYVLDDRLVPVPDGTVGELYMTGPGLARGYLHRPAATAERFLPDPFGGPGQRMYRTGDRVRARPDGQLVFVGRADDQLKVRGHRIEPAEVESALLAVDGVAQAVV
>	Q939Y9_0	dhpg	]	TYAEVDQASNRLAGYLAVRGVGRGDRVGVAMERSPDLLIAFLAIWKAGAAYVPVDVEYPAERISFVFDDSGVSTVLCTLATSAVAPGNAIVLDAPETRVAVRDCAAPEIRPHADDLAYVMYTSGSTGLPKGVAIPHGAVAGLAGDAGWQIGPGDGVLMHATHVFDPSLYAMWVPLVSGARVLLTEPGVLDAAGVRQAVHRGATFVHLTAGTFRALAETAPECFEGLVEIGTGGDVVPLQSVENLRRAQPGLRVRNTYGPTETTLCATWLPIEPGEVLGRELPIGHPMTNRRIYLLDAFLRPVPPGVAGELYIAGTGLAHGYLKSPGLTAGRFVACPFAAGERMYRTGDRARWTRDGEVVFLGRADDQVKIRGYRVELGEVEAALAAQPGVVEAVV
>	Q939Z0_1	hpg	]	SYGELAERAERLAGYLNGRGVRRGDRVAVVLDRSPDLIATLLAVWKAGAAYVPVDPAYPVERRKFMLADSGPAAVVCAEAYRAAVPDTCPEPIVLDDPRTRQAVAESPRLSAGTSADDLAYVMYTSGSTGTPKGVAVSHGNVAALAGEPGWRVGPGDAVLLHASHAFDISLFEMWVPLLSGARVVLAGPGAVDGAALAAYVAGGVTAAHLTAGAFRVLADESPEAVAGLREVLTGGDAVPLAAVERVRGRVRNVRVRHLYGPTEATLCATWWLLEPGDETGSVLPIGRPLAGRRVHVLDAFLRPVPPGVAGELYVAGAGVAQGYSSRPALTAERFVADPSGSGARMYRTGDLAYWTEQGALAFAGRADDQVKIRGYRVEPGEIEVVLAGLPGVGQAVV
>	Q939Z0_2	hpg	]	SYADLDRESDRLAGHLAGIGVGRGDRVGVVMTRGADLFVALLGVWKAGAAQVPVNVDYPAERIERMLADVGASVAVCVEATRKAVPDGVEPVVVDLPVIGGVRPEAPPVTVGAHDVAYVMYTSGSTGVPKAVAVPHGSVAALASDPGWSQGPGDCVLLHASHAFDASLVEIWVPLVSGARVLVAEPGTVDAERLREAVSRGVTTVHLTAGAFRAVAEESPDSFIGLREILTGGDAVPLASVVRMRQACPDVRVRQLYGPTEITLCATWLVLEPGAATGDVLPIGRPLAGRQAYVLDAFLQPVAPNVTGELYLAGAGLAHGYLGNTAATSERFVANPFSGGGRMYRTGDLARWTDQGELVFAGRADSQVKIRGYRVEPGEVEVALTEVPHVAQAVV
>	Q939Z0_3	bht	]	TFGGLLGEVEALARLLVGAGVRREHRVGVLVERSAELAVTMMAVSFAGGVFVPVDPDYPRERVEFMLANSAPGVMVCTKTTRAAVPAEFAGTVLVLDELPAADPDVELPPVAPEDAAYVIYTSGSTGVPKGVLVTHSGLANLGYAHIERMAVTSSSRVLQLSATGFDAIVSELYMALLAGATLVLPDAASMPPRVTLGEAIRRAGITHLTVSPSVLASEDDLPDTLRTVLTGGEALPPALVDRWSPGRRVIQAYGPTETTICSTMSAPLSPGHDQVPLGGPIHNVRHYVLDAFLQPVPPGVVGELYITGVGLARGYLGRPGLTAERFVASPFAPGERMYRSGDLFRWTREGQLLFAGRVDAQVKVRGYRVEPAEIEAVLAEHPWVGQVAV
>	Q939Z1_2	bht	]	SYADLWERSLKFAAVLRAHGVRSEDRVGLVVGRSAWWTVGMLGVLLAGGTFVPVDPAYPAERKEWIFRSANPMLVVCAGATRGAVPAEFADRLVVIDEVDPAAGSAGDLPRVDPRSAAYVIYTSGSTGTPKGVVVTHAGLGNLALAHIDRFGVSPSSRVLQFAALGFDTIVSEVMMALLSGATLVVPPERDLPPRASFTDALERWDITHVKAPPSVLGTADVLPSTVETVVAAGELCPPGLVDRLSADRRMINAYGPTETTICATMSMPLSPGQHPIPFGKPVPGVRGYLLDSFLRPLPPGVTGELYLAGIGVARGYLGRSALTAERFVADPFVPGERMYRTGDLAYWTEQGELVSAGRADDQVKIRGFRVEPREIEFALSGYPRVTQAAV
>	Q939Z1_3	N	]	TYAELDARANQLARWLIDQGAGPEGLVAVLLPRSLELVVALLAVTKTGGAWLPIDPGYPADRIAFMLDDAGPALVITTAVLSASPIGDVLAARSRTVVLDEPAAAGQLAGRDRAPVTDTDRARALDPRHPAYLIYTSGSTGRPKAVVVTHRNLTNYLLHCGRMYPGLRGRSVLHSSIAFDLTVTATFTPLIVGGEIHVGALEDLIGVVEAAPSIFLKATPSHLLTLDTASRGSAGSGDLLLGGEQLPADTVVQWRRKYPNIVVVNEYGPTEATVGCVEYRLEPGQECPPGGVVPIGTPLANMRAFVLDSWLRLVPPGAVGELYVAGAGLARGYLGRAGLTATRFVADPFGSGERMYRTGDLVQWNPDGQLVFAGRVDDQVKVRGFRIEPGEIEAALVAQ…
>	Q93I54_1	N	]	TYRQLNERANQLARTLRKKGVKTDRLTAIICEHEIELVVGILAVLKAGGAYVPIDPDYPKHRIQYIVEDSQADIVLTQSHLQKQLELAGTMVFLDQESSYHEDGSYLEPISSTKDLAYVIYTSGSTGKPKGVAIEHQGLTNYIWWARRVYVKGEKTNFPLYSSIAFDLTITSVFTPLITGNAIIVYGGENSTALLDSIIQDSRADIIKLTPAHLQLLKEINIPAECTIRKFIVGGDNLSTRLARSISGKFGGKIEIFNEYGPTETVVGCMIYSFDPQNDRRESVPIGTAADNMNIFVLDKSMKPVPAGVPGEIYISGDGIARGYLNRAELTAERFLQHPFVPEVKMYRTGDLARRLPDGNIEYLGRIDHQVKIRGYRIEIGEVESAFFQIPPIQEALV
>	Q93I54_2	S	]	TYRELNERANQLARTLQSEGVQPDQPVGIMAERSLEMIVGLFGILKAGGAYVPIDPSYPVERIHYILEDSDTKLLLAQSHLRKSVPFTGKVLDLEDPRFSWEDGSNLKQTAGPNHLAYVIYTSGSTGRPKGVMVEHRSVINRLVWMQEHYPLDKQDVILQKTPITFDVSVWELFWWSMTGSKAVLLSNGGEKNPDVILDTIAQKNVTIMHFVPAMLHAFLESMEQKSDEELKRKLASLKYVFASGEALTPAHVAGFHRMITPAGEAQIINLYGPTEATIDVSYFECEAGETLNSVPIGKPISNIQLYIVQPGSEYFQPLGVAGELCIAGDGLARGYLNRPELTAEKFAAHPFEAGKRMYRTGDLARWLPDGNIEYLGRIDHQVKIRGYRIELGEIEASL…
>	Q93I55_1	Y	]	TYRELNEKASRLARTLRNCGVQPDTLVAILADRSLEMIVSIIAVWKAGGAYVPLDPEYPKERLQYLLHDADADVLLVQHHLKNSLAFDGPVIDLNDETSYHADCSLLSPVAGHSHLAYVIYTSGTTGKPKGVMVEHGGIVNSLQWKKAFFRHSPADRVLVLYPYVFDAFILNFFGPLISGATLHLLPNKENKETFAIQNAIKQERITHFSTSPRLLKTMIEQMNREDFIHVQHVVVGGEQLEADTVEKLHSLQPRIRINNEYGPTENSVVSTFHPVQSADEQITIGSPVANHQAYILGAHHQIQPIGVPGELYVGGAGVARGYLNRPELTEEKFVEHLHVPGQKMYKTGDLARWLPDGRIEYLGRIDHQVKIRGYRIEIGEVEAAMFNLENVREAAV
>	Q93I55_2	N	]	TYGELNKRANRLARTLRAKGVQTDQPVAIITRNSIESVVGILAVLKSGGAYVPIDPEYPQDRIRYMLDDSQAGIVLMQQDVRKQLAYEGVTVLLDDESSYHQDGSDLAPINDVSHLAYVIYTSGSTGRPKGVLIEHGGLTNYIWWAKEVYVKGEKANFPLYSSISFDLTVTSIFTPLVTGNAIIVYDGEDKTALLESIVRDPRVDIIKLTPAHLQVLKEMNIADQMAVRRMIVGGENLSTRLARSIHEQFEGRIEICNEYGPTETVVGCMIYRYDPAKDRRESVPIGTAAANTSIYVLDENMKPAPIGVPGEIYISGAGVARGYLNRPELTAEKFVDDLFEPGAKMYKTGDLAKWLADGNIEYAGRIDEQVKIRGYRIELGEIEAALLQEEAIKEAVV
>	Q93I55_3	Q	]	TYEELNRRANQLARTLQAKGVQADQLVGIMTERSLEMVVGILGVLKAGGAYLPIDPDSPSERIRYILNDSSISVLLYCGKLQDDIGFSGTCIDLMEEHFYHEKDSSLALSYQSSQLAYAIYTSGTTGKPKGTLIEHRQVIHLIEGLSRQVYSAYDAELNIAMLAPYYFDASVQQMYASLLSGHTLFIVPKEIVSDGAALCRYYRQHSIDITDGTPAHLKLLIAAGDLQGVTLQHLLIGGEALSKTTVNKLKQLFGEHGAAPGITNVYGPTETCVDASLFNIECSSDAWARSQNYVPIGKPLGRNRMYILDSKKRLQPKGVQGELYIAGDGVGRGYLNLPELTDEKFVADPFVPEDRMYRTGDLARLLPDGNIEYIGRIDHQVKIQGFRIELGEIESVML…
>	Q93I55_4	P	]	TYRQLNERSNQLARVLQDKGACTDQVVAVLTDRSAHMIIGILAILKAGAAFLPIDPELPEKRRAFMLKDSGADVLLTCAGHAIPPLFEGEVLLLDDPLLYQGRTDNLNLSCSENDLMYVIYTSGTTGQPKGVQLEHKTMTNLLAYEQDHTQLRFDRVLQFAAMSFDVCYQEMFSALSSGGTLFIIGNEAKRDIRQLNDFVRTHGIQTAFLPTAFLKLLASEKHYFEPFAECVDHIIAAGEQLIATRMLRDMLARHQVTLHNHYGPSETHVVTMYTVDPDTDQELQPIGKPISNTEIFILNEAGTLQPVGIVGELCISGVSLARGYHNRESLTLETFVPHPYDSNQRMYKTGDLARYLPEGNIEYAGRRDHQVKIRGYRVELGEVEAALLKHVQ
>	Q93I56_0	N	]	TYRQLNERANRLARTLRTKGVQADQFVAIICPHRIELIVGILAVLKAGGAYVPIDPEYPENRIQYMLRDSRAEVVLTQRSLLDQLPYDGDVVLLDEENSYHEEHSNFESDSDAHDLAYMIYTSGSTGNPKGVLIEHQGLADYIWWAKEVYVRGEKTNFPLYSSISFDLTVTSIFTPLVTGNTIIVFDGEDKSAVLSEIMRDSRIDMIKLTPAHLHVIKEMNIAGDTAIRKMIVGGENLSTRLAKSVSEQFKGRLDIFNEYGPTEAVVGCMIYHFDAVRDKREFVPIGTPAANTDIYVADASRNLVPIGVIGEIYISGPGVARGYWNRPDLTEEKFVENPYVPGAKMYKSGDLAKRLKDGNLVYIGRVDEQVKIRGHRIELGEIEAAMHNAEAVQKAAV
>	Q93LR1_0	R	]	TYQQLNNRGNQLAHCLRDKGVGLESLVGIFMERSLEMVIGLLGILKAGGAYVPLDPDYPTERLGDILSDSDVSLVLTQESLGDFLPQTGAELLCLDRDWEKIATYSPENPFNLTTPENLAYVIYTSGSTGKPKGVMNIHRGICNTLTYAIGHYNITSEDRILQITSLSFDVSVWEVFSSLISGASLVVAKPDGYKDIDYLIDLIVQEQVTCFTCVPSILRVFLQHPKSKDCHCLKRVIVGGEALSYELNQRFFQQLNCELYNAYGPTEVAVETTIWCCQPNSQISIELPIANAQVYILDSYLQPVPIGVAGELHIGGMGLARGYLNQPELTAEKFIPHPFAQGKLYKTGDLARYLPEGNIEYLGRIDNQVKLRGLRIELGEIQTVLETHPNVEQTVV
>	Q93N86_0	hpg	]	TYAELDADADRLAGHLIDRGVGRGDRVAVLMERSADLLTALLAIWRAGAAYVPVDVSNPAERITFLLKDSAPTAVLCSRSTRGAVPEDTPVSPLVLDDLTAKGETPSPVPCAADDIAYVMYTSGSSGTPKGVAVPHDAVAALAGDPGWGVHAQDAVLLHAPHAFDASLFEIWVPLVSGARVVVAEPGVVDALRIREEVAAGVTALHLTAGTFRVLAEEEPECFAGLREVLTGGDVVPPQAVERVRQVCPELRIRHLYGPTETTLCATWHLVEPGSPAAGTLPIGRPLAGRRVHVLDAFLQPVPAGVPGELYIAGEGVAHGYAGRAALTAERFVADPYTDGRRMYRTGDLVRWTDEGELVFVGRADAQVKIRGFRVEPGEVEAALAAQPGVRQAVV
>	Q93N87_1	hpg	]	TYAQLAVESGQLARHLADRGVSAGDRVAVVLERSADLLITLLAVWKAGAAYVPVDTAYPAERIAFLLTDCDPAAVVCSERTRVVVPEDVPAPLVPLDEASILDGEPLSLPVAGGDIAYVMYTSGSTGVPKGVAVPHGSVAALVGEPGWAVGPGDSVLFHAPHAFDISLFEVWVPLASGARVEVAEPSVVVDAAAVREYIAGGVTHVHVTAGLFRVLAEESPECFTGAREVLTGGDVVPARAVQRVRSACPEVRVRHLYGPTEVSLCATWHLLEPGEESPQVLPVGRPLGNRQVYVLDAYLHPVAPGVTGELYIAGAGLARGYLKRAGLSSERFVACPFADGERMYRTGDLVRWTSDGELVFVGRADAQVKVRGFRVELGEVEAALAAEAGVGHAVV
>	Q93N87_2	hpg	]	KGGGEAPSVAVTEGDLAYVMYTSGSTGTPKGVAVPHGSVAALVGETGWGLGPGDSVLFHAPHAFDISLFEVWVPLASGARVVIAEPGVAVDAAAVRRHIAAGVTHVHVTAGLFRVLADEEPECFNGAHEVLTGGDVVPLEAVARVRAACPEVRVRHLYGPTEVSLCATWHLLEPGEGTDRVLPVGSPLANRQVYVLDAFLQPVPPGVAGELYIAGAGLARGYLKRAGLSAERFVACPFADGERMYRTGDLARWTDDGELAFAGRADAQVKIRGFRVELGEVEAALAAQPAVAQAVV
>	Q93N87_3	Y	]	TYAELERESGRLATHLRYLGVAAETRVALLVARSVEMVVALLGVSRAGGTFVPVDPAHPADRIAYLLEDAAPPVLLCTARTRAAVPADYPGRNVVLDELDDSALPAEPFTATPVPPDQAAYVIYTSGSTGAPKGVVVPHAGLGNLAAAQIDRFAVGPDARVLQLASLGFDAAVSELLMALLSGAAAIVAPAETLPPLVSLTEALRHWDVTHVTVPPSALATADELPDGLRTLVVAGEACPPALADRWAGGRRMINAYGPTETTVCASMSPPLAPGADVVPVGRPIANGRTYVLDPFLRPVPPGVTGELYVAGAGLARGYLGQGGLTATRFVPDPFTPGERMYRTGDLARWTHDGLLVFAGRADAQVKVRGHRIEPGEVEAVLAEHPGVAQAAV
>	Q93N88_0	hpg	]	VVTAEGEPEVVETAGGDIAYVMYTSGSTGTPKGVAVPHASVAALVGEPGWGVGPGDAVLFHAPHAFDISLFEVWVPLASGGRIVVAEPSMAVDGAAVRRHIADGVTHVHVTAGLFRVLAEEASDCFDGVHEVLTGGDVVPLEAVERVRAACPDVRVRHLYGPTEVSLCATWHLFEPGEEQGEVLPLGRPLNNRQVYVLDPFLQPVPPGVTGELYVAGAGLARGYLGRAGLSAERFVASPFADGERMYRTGDLVRWTTGVELVFVGRADAQVKIRGFRVELGEVEAALAAQPAVAQAVV
>	Q93N89_1	hpg	]	ASSVALDGDDLAYVMYTSGSTGTPKGVAVPHGSVAALVGESGWGLGPGDSVLFHAPHAFDISLFEVWVPLASGARVVIAEPGVAVDAAAVRRHIAAGVTHVHVTAGLFRVLAEEAPDCFTGAREVLTGGDVVPLEAVERVRAACPDVRVRHLYGPTESTLCATWHLVEPGDDTARVLPIGHPLTNRHIHVLDDSLRRVAPGVTGELYIAGAGLARGYLKRAGLSAERFVACPFADGERMYRTGDLARWTDDGELAFAGRADAQVKIRGFRVELGEVEAALAAQPAVAQAVV
>	Q93N89_2	W	]	TYAELAHDSKHLAHHLAARGIGPDTRVAVLAPRSVELITALLGIALAGGAYVPVDPDHPADRIAFVLADAAPAAVLCTAQTRPMVPEGFTGLVVTLDEDLPEGDFDDGRVLTAPDADHIAYVIHTSGSTGTPKGAAVTWGGLRNLVADRIERYGIGTDTRLVQLVSPSFDVSMADIWPTLCAGGRLVLAPPGGHTTGDELGDLLADHRITHAVMPAVQLTHLPDRELPALRVLVSGGDALPADTRRRWVARCDLHNEYGVTEATVVSTVTAPLDDAGPLTIGGPIARAGVHVLDGFLRPVPPGVTGELYVTGTGVARGYLNRPTLTAHRFIADPRTRGGRMYRTGDLVRHTHGGELVFVGRADEQVKLRGHRIELGEVEAALADHPDVEQAV
>	Q9C1G0_1	aad	]	TFANLNEQGNRLAHHLCYIGIYPEQLIGLFLDKSDMMITTILGIWKSGAAYTPIDPAYPDDRVRFLLDDTQVGILIASRRHVPRLQNNLIEKRQLQILTLESVLSSLHEQPAHTSSNLDHLQLNSKQLAYVTYTSGTTGFPKGIYKEHTSVVNSITDLSARYGVSGSDDEVILLFSAYVFEPFVRQMLMALTTGNTLAIINDEDKFDPDILLPFIRRHKVTYLNGTASVVQEYDLTTCPSLKRLVLVGENLTEARYKALRRRFKARILSEYGFTESAFVTALNIFDPASERTNMSLGRPVRNVKCYILDSNLKRLPLGVTGELHIGGLGISRGYMNRDELTRAKFLKNPYQDDEKGRGVNGLMYKTGDLARWLPNGEVEYLGRADFQIKLRGIRIEPGE…
>	Q9C1G0_2	C	]	TYRELNSRANALAYHLLSKAAIGPNKIIGLVMEKSEHMINSIFAVWKTGGAYVPIDASYPDHRIKYILEDTAALAVIADGPYLERLESIMEGSLPLIPSDEALRLPPSPVHPNSNCHSSDLAYVMYTSGTTGLPKGVMVEHHGVVNLAFSLAQIFGLRDTDDEVILSFSNYIFDHFVEQMTDALLNGQTLVVLNDEMRGDKERLYKYIEDNKVTYLSGTPSVISMYEFDRFHSHMRRIDCVGEAFSEPVFDKIRETFPGLVINGYGPTEVSITTSKRLYPFPERRTNKSIGSQVSNSKSYVLSDDMKRMPIGAVGELYLGGDGVARGYHNRPELTAERFPQNPFQTEQEKREGRNGRLYKTGDLVRWIQGSNGEVEYLGRNDFQVKIRGQRIELGEIEA…
>	Q9C1G0_3	V	]	SYHDINIEANKMANCISSRVKVDMSDRLALVLDKSIEMIVSILAVWKLGAAYVPLDPSYPTQRIEYILEATAAKALITTSKHETGMMCIPGINLISIDDPEVQKELQKQSLENFTSRSSAPSNPAYIIFTSGTTGKPKGVLVEHSSVAKLRDSLVGRYFGDTNGSHAVLFLSNYVFDFSLEQLCLSIFSGNKLVIPPEEGLTHEFFYAVAEAEKLSYISGTPSTLQQIQLSRLNHLQMVTAAGEEFHSSHYDSMRGQFKGPINNAYGITETSVYNIVTTFDADMPFTKALCEELPGTLAYVLNDNLQRVPPNAVGELYIGGECLSLGYLNQKALTEERFIPNPFTCDAEQRLYKTGDMVRSLGSRGIEFIGRRDQQVKLRGFRIELSEIRDAVLSSSGV…
>	Q9EZ79_0	dhb	]	TYAELDRLSSNLASRLAAAGIGKGDTALVQLPNIAEFYIVFFALMKAGIAPVNALFSHRKLELGAYASQIEPRLLIGSRQHELFMDDAFARDLGKNLSAPLLTLFAGEADPASSLDHWIATPADKAVPFSPTGAGEVAFFQLSGGSTGTPKLIPRTHNDYDYSVRASAEICALTPQTRFLCALPTAHNYPMSSPARSAFSMRAAVSHGPNPEPLNCFFIIERHGVNMVALVPPAVALWSQAAPDHWQALSSLKLVQVGGASFAEALARQVPQVLGCKLQQVFGMAEGLVNYTRLDDPDEIVFTTQGRPISPDDEIRIVDEDGEPVAEGQPGMLATRGPYTFCGYYRSPEHNAQVFDSEGFYYSGDVVQRTPEGYLRVVGRVKDQINRGGEKVAAEEIEN…
>	Q9FB17_0	C	]	PVSHRAITTAALEIDRAFRVGPGDRLLALAPADSPLALYELFGPLLAGAALVLTRDIDLRDPGALHEALRTHGVTLWHSPPALLGLLLDHLADRGGKLPESLRLVLLGGERLDPALVRRVRESAPHQPAVAHLSSATPSGPWTTCLETGDLAPEWRSVPVGAPLPNQRAHILSETLRPCPVWVTGRLHYGGVAAEPPTGEEHAPATVPHPETGEPLLRTGLFARLLPEGLIDVVGDETARISVRDRPLNLQDTETALAAHEDVHSAVV
>	Q9FB18_1	beta-ala	]	TYRTLNTRANRLARHLRAVGVRTEDRVALRLPRGTDAVTATLAALKAGAAYVPLDPALPEERLTRVLADARPAVVLTPAYLHDRSAEITAHAGHDLNLPVHPDNLAYLLHTSGSTGTPKGVLGTHRGAVNRVDWMSTAYPFRTGDVAVARTAPGFVDAVWELFGPLAAGVPLVLLPTDEARDPALLTAALERHRVSRMVTVPSLLTMLLDESARATDLGTRLACLRTWITSGEPLPPALARRFHDRLPGRTLLNLYGSSETAADATAARIDPAPGTALPERSPIGTPITGVSALVRGPDLRPLPALMPGELYAGGACVARGYHARPAETAAAFPPDPDGGPGARMFRTGDRARLRADGRLELLGRVDRQVQIRGQRAEPGEVEHALLAHPAVRAAAV
>	Q9FB18_2	C	]	TYRRLTEHARRVGRTLRRLGARPGRLVPVVARKGWRQAVAALGVLESGAAYLPLDPELPAERLVHLVRRAEAALLLTERALLDTLAVPVGVTVLAVDDDAALDADGGPLQSVQNLTDLAYTIFTSGSTGEPKGVMIDHLGAANTLECVNRRFGTGPGDAVLAVSSPSFDLAVYDLFGVLAAGGTVVVPAHDRRRDPGHWAELIRRERVTLWNSVPALGTLLTEYAEALAPDALRTLRAVLLSGDWIPLGLPDRIRALSAPGATVMSLGGATEASIWSVWYEIGKVHEAWSSIPYGTPMANQRLEVLDEQLRPRPDWVPGELYIGGTGVAKGYWRDPEQTSLRFPVHPGSGQRLYRTGDFARHLPDGTLEFLGRQDDQVKIGGFRVELGEVEAALGRLPD…
>	Q9FB23_1	S	]	GALHRAATTLAARLRREGAGPERPVAVLVERGPWLPVAYLGILHAGATVLPLDPEDPPHRLARTIANSGARLLLTETGTASRAAEAAGPGVRALTVREGATGGERFSADVHPEQSAYLLYTSGSTGDPKGVLVPHRAIVNRLLWMQETYRLRPGERVLHKTPVTFDVSMWELLWPLTAGATVVMARPGTHRDPARLVRRIAREAVTTVHFVPSMLTPFLTELARGTTRLPALRRVVCSGEELPAAAVNRAAGLLDARLYNLYGPTEAAVDVTAWPCRPPEPGPVPIGLPIANTTTEVLDGRLRPLPRPVPGELYLGGACLAHGYHHDPALTAARFLPAPGGGRRYRTGDLVRQRADGALVFRGRTDDQVKIGGIRVEPGEVAEALRALPGVADAAV
>	Q9FB23_2	N	]	ALARRAARLAGTLRAAGAGPDTVVGIWAPRRADAVVALLAALHAGAAYLPLDPVHPPRRQRQVLTEAGARLLVLPAGLDTPLRACGLPVVAPDDLGAPIAPVSVHPEQLAAVMATSGSTGTPKTIGVPQRALAGYLRWAIGHYRLDEETVSPVHSSLGFDLTVTALLAPLAAGGQARLTDSGDPGALGAALAAGHHTLLKITPAHLAALAHQLGAPTALRTVVAGGEPLHAGHVRALRAFAPGARLVNEYGPTETTVGCCAHDVAPDPGEAPIPVGTPIAGLSACVVDDALPAPPGVRGELYIGGTGVTRGYLGRPAATAAAYVPDPAAPGARRYRTGDLARRLPDGTLLLAGRADRQVKIRGHRVEPGEVEQVLGGHPGVREAAV
>	Q9FB24_0	T	]	SYGALDTRAERLAAVLRAHGAGPERLVALCLPTGPEWVVGALAILKSGAAYLPLDPGDPAERRASVAADAGATLIVSDTALPPLHRVDVTATLPDGAPEPTARAVLPGNLAYAVYTSGSTGGPKGVLVTHANVTGLLAACREALPALDAPRTWSATHSPAFDFSVWEVWGPLTAGGRLVLVPPDVARAPDELWDTLRDEQVEVLSQTPSAFHHLLPTAVRRAAQATALELVVLGGEACEPARLTPWWDALGDRRPAVVNMYGITENTIHVTVRRMTAADRSGSPVGRPLPGQRADLLDPHGRPVAPGGRGELFVGGVGLARGYLGRPGLTARSFLPDDTPGWPGARRYRSGDLARLLPDGGLDYAGRSDAQVKVRGYRVEPAETEAAALTHPAVRHCVV
>	Q9FB26_0	A	]	SYRELNCRANRRAAWLRRAGIGTEDVVGVRLERGPELLVSLLAVLKAGAAYLPVDPALPAERVRLMLDDARAALLLTETALGTPPAPAGTPVHHVDGPPPPTRPGDDADHTGPDLPTSLAYLLYTSGSTGRPKAVALQHDSAAAFLRWAGRAFDGGELAAVLATTSAGFDLSVFELFAPLAHGGTVVLADSALHVPALPWAPAATLLNTVPSAAAALLDADGLPDGLTAVNLAGEPLTAELVARLHARLPKAAVRNLYGPSEATTYATAALVPAGGTEAPAIGRALGAARVWTADDRQRPLPGAVVGELLIGGTAPARGYLGRPGPTADAFRPDPTGPPGSRLYRTGDLAVRRPDGRFVFLGRKDEQIKLRGVRIEPGEVEAALRQCAPVAAAAV
>	Q9FB27_0	N	]	SYGELDRRANRLAHHLRSLGIGPESVVGVLAERSLAQIIGLLAVLKAGAAYVPLDPAQPDERLAAVIAGSGAAAVLHRPGLEGRLPAGVRALPTDAADGSTATHDPGPTATPRNAAYVMYTSGSTGEPKGIVVEHRNVVASLAARGAHYAAGPGRFLLLSSFAFDSSVAGIFWTLTQGGTLVLPGEGQQLDPAALVETIARQRPTHTLAIPSLLAPVLDQAAPGDLASLRTVIAAGESCPAELAAACRDLLPGSTFHNEYGPTETTVWSTVWSQENEHDGPHLPIGRPVAGTWVHPRDHRGRTVPLGVAGELSIGGAGVARGYLGRPRDTAAAFRPDPEATAPGGRAYATGDLGRYLPDGNLEFLGRADHQVKIRGFRVELGEIEAVLDTHPELQRTI
>	Q9FDB0_0	T	]	SYAQLGEQVQRVMWQLKARGLTTGNVLAICLPRSVEHIVISLASALSGIIWVPIDAASPKERLNYLLENCHADLVVMDKPCEFGNVIAFDALIEPVLFADGVPDVTPLDQLSRLSQSQQTAYYLYTSGTTGKPKCVVVNNQATSNVIGQTGQAWHLTSEDVVMSVTPLHHDMSVFDLFATLSFGATLVLPAGHEEKDALQWNRLIERHQVTIWVSVPAILEMLLSCTQAGQLHSLRLIAQGGDYIKPATIAQLRAGSNPPRLISLGGPTETTIWSIWHELTADDVSVIPYGRPLAGNRYFIMDEIQRHVPQGVVGRIFTSGVNLAQGYLEDGELKQTDFVTVLDEHGHPVRAFRTGDQGYYRADGNIIFASRINGYVKVRGVRVSLPDIEKQLQTHPAL…
>	Q9FDB2_0	dhb	]	YQAMLERIEQLAAGFTELGLGCGDNVVLQLGNVAEFYLCFFALLRQGIRPILALPAHRLAEIRYFCQHSQAKAYLIDGAQRPFDYQALAQELLACCPTLQTVIVRGQTRVTDPKFIELASCYSASSCQANADPNQIAFFQLSGGTTDTPKLIPRTHNDYAYSVTASVEICRFDQHTRYLCVLPAAHNFPLSSPGALGVFWAGGCVVLSQDASPQHAFKLIEQHKITVTALVPPLALLWMDHAEKSTYDLSSLHFVQVGGAKFSEAAARRLPKALGCQLQQVFGMAEGLVNYTRLDDSAELIATTQGRPISAHDQLLVVDEQGQPVASGEEGYLLTQGPYTIRGYYRADQHNQRAFNAQGFYITGDKVKLSSEGYVIVTGRAKDQINRGGEKIAAEEVEN…
>	Q9FDB3_1	dht	]	SYGELNARANQVAHRLLALGVRPDDRVAICVERGPAMIIGLLGILKSGAGYVPLDPAYPLERLAYTLGDSAPVALLSQQSVQPALPVSDVPLIYLDDVDLQDERACNPQVSVRPSDLAYVIYTSGSTGLPKGVMVEHRNVARLFSATQDWFGFNEQDVWALFHSFAFDFSVWEIWGALLHGGRLLIVPQLVSRSPEDFYNLLCSAGVTVLNQTPSAFRQLIAAQDDKEQVHSLRQVIFGGEALETAMLKPWYARKVNASTQLVNMYGITETTVHVTYYPLQPEDARRVGASPIGKRIPDLQLYLLDAYGHPLPPGAVGELYVGGAGVARGYLNRDELNTTRFLDDPFASAPGARMYRSGDLGRWLPDGSLEYLGRNDEQVKIRGFRIELGEIEARLSAC…
>	Q9FDB3_2	P	]	SYAELNQWANQIAHRLIAAGVGADDRVAICVERSLEMIAGLVGILKAGAGYVPLDPSYPEERLAYMLEDSAPKMLLTQRGLRERFAQASMPVLLLEADARAENGIDRAPVTNPHPAGLGAQHLAYLIYTSGSTGQPKGVAMPHAPLVNLMQWQIAQSVEDSRPRQRTLQFAALGFDVAFQEIFSTLCAGGELSLIHADTRLNFRRLFEHICEQRIERLYMPCIALQALAEAVVTEPEQPECLLQDVITAGEQLRITEPMRQFFARLNDARLHNHYGPTESHVVTALTLDGDPQTWPTLPSIGQPVANTRIYLLDEHMRPVPVGVAGELYIGGACVARGYLNRNDLTAERFIADPFAASDAGNPRTRLYKTGDLGCWQADGRIVYLGRNDDQIKIRGFRI…
>	Q9FDB3_3	V	]	SYAELNNRANRLARHLLGLGVQPGDSVAILLERSHDLLASQLAVLKCAAVYVPLDVNAPVERQTFMIEDSQAHVLLTLSRMSLTASTQRIDLDGLTLDGLKDTDLTLPQSSESVAYIMYTSGSTGVPKGVLVPHRAISRLVINNGYADFNAQDRVAFASNPAFDASTLDVWAPLLNGGCVVVIGQHDLLSPLNFQRLLLEQSVSVLWMTAGLFHQYATGLGEAFSRLRYLIVGGDVLDPAVIARVLANNAPQHLLNGYGPTEATTFSATYEITSVDNGSIPIGKPVGNTRLYVLDSQGQPAPLGVAGELYIGGQGVARGYLHRDELTLEKFLADPFDSDPQARLYRTGDLVRWRADGNLEYLGRNDDQVKIRGFRVELGEIEARLAEHVDVREAVV
>	Q9FDB3_4	V	]	SYHELNLQANRLAAKLLELGVQPGHSVALLLPRSIDLVLSQLAVLKCAAIYVPLDINAPQERQTFMVQDSQAVLVLTYSTETLDPGTQRLDLDTRPASTVPADNPNPEACADSVAYIMYTSGSTGTPKGVLVPHRAISRLVIDNGYADFNGQDRVAFASNPAFDASTLDVWAPLLNGGCVIVVEQSVLLSQEAFRALLLAQSISVLWLTAGLFHQYADGLMEVFAGLRYLIVGGDVLDPAVIARVLAQGAPQHLLNGYGPTEATTFSTTYEITAADHGGIPIGRPIANSQVYVLDALRQPVAVGVPGELYIGGQGVAKGYLNRDELSTTQFVADPFSGHDGALMYRTGDLGRWRADGNLEYLGRNDGQVKIRGFRIELSEIEAALATHPAVHEAV
>	Q9FDB3_5	A	]	TYRALNEQANRLAHALIKQGVQPDSRVGICVERGAEMVVGLLAILKAGGGYVPLDPAYPVERIAYMLQDSAPAAVLVQTATQRLLADTSVPLIHLDLSDWQDESVQNPRVPGLTSAHLAYLIYTSGSTGLPKGVMIEHRNTVNFLTWAHAAFDAGTNNSALEKTLFSTSLNFDLAVYECFAPLTSGGSIEVVRNVLELQHLDDDIRLINTVPSALKALLETDGLPKSVHTVNVAGEALKRSLVEALFEQTGVQRLCNLYGPSETTTYSSWVAMDREDGFAAHIGKPVGNTRFYLLDEQQQPVPRGVAGEIYIGGAGVARGYRNRDDLTAERFLKDPFSPQPAARMYHTGDLGRYLPDGNIQYLGRNDDQVKIRGFRIELGEIDACLAKHPAVQDAVV
>	Q9HWG4_0	C	]	SYRQVAQHASALRRVLEAHGAGRGRRVAVMLPKSAAQLVAVIGILQAGAAYVPVDIRQPPLRRQAILASAEVVALVCLESDVPDVGCACVAIDRLAADSAWPPPPAAEVAADDLAYVIYTSGSTGTPKGVMLSHAAVSNTLLDINQRYGVDANDRVLGLAELSFDLSVYDFFGATAAGAQVVLPDPARGSDPSHWAELLERHAITLWNSVPAQGQMLIDYLESEPQRHLPGPRCVLWSGDWIPVSLPTRWWRRWPDSALFSLGGATEAAIWSIEQPIRPQHTELASIPYGRALRGQSVEVLDARGRRCPPGVRGEIHIGGVGLALGYAGDPQRTAERFVRHPDGRRLYRTGDLGRYLADGSIEFLGREDDQVKIRGHRIELAELDAALCAHPQVNLAA
>	Q9I157_0	Y	]	YAELHARANRLAHYLRDKGVGPDVRVAICAERSPQLLVGLLAIVKAGGAYVPLDPDYPSERLAYMLADSGVELLLTQAHLFERLPGAEGVTPICLDSLKLDNWPSQAPGLHLHGDNLAYVIYTSGSTGQPKGVGNTHAALAERLQWMQATYTLDGDDVLMQKAPVSFDVSVWECFWPLVTGCRLVLAAPGEHRDPARLVELVRQFGVTTLHFVPPLLQLFIDEPGVAACGSLRRLFSGGEALPAELRNRVLQRLPAVALHNRYGPTETAINVTHWQCRAEDGERSPIGRPLGNVVCRVLDAEFNLLPAGVAGELCIGGLGLARGYLGRPALSAERFVADPFSAAGERLYRTGDRARWNADGVLEYLGRLDQQVKLRGFRIEPEEIQARLLAQPGVAQAVV
>	Q9I182_1	T	]	SYGELNARANRLAHCLIARGVGADVPVGLALERSLDMLVGLLAILKAGGAYLPLDPAAPEERLAHILDDSGVRLLLTQGHLLERLPRQAGVEVLAIDGLVLDGYAESDPLPTLSADNLAYVIYTSGSTGKPKGTLLTHRNALRLFSATEAWFGFDERDVWTLFHSYAFDFSVWEIFGALLYGGCLVIVPQWVSRSPEDFYRLLCREGVTVLNQTPSAFKQLMAVACSADMATQQPALRYVIFGGEALDLQSLRPWFQRFGDRQPQLVNMYGITETTVHVTYRPVSEADLEGGLVSPIGGTIPDLSWYILDRDLNPVPRGAVGELYIGRAGLARGYLRRPGLSATRFVPNPFPGGAGERLYRTGDLARFQADGNIEYIGRIDHQVKVRGFRIELGEIEAA…
>	Q9I182_2	T	]	SYGELNARANRLAHCLIARGVGADVPVGLALERSLDMLVGLLAILKAGGAYLPLDPAAPEERLAHILDDSGVRLLLTQGHLLERLPRQAGVEVLAIDGLVLDGYAESDPLPTLSADNLAYVIYTSGSTGKPKGTLLTHRNALRLFSATEAWFGFDERDVWTLFHSYAFDFSVWEIFGALLYGGRLVIVPQWVSRSPEDFYRLLCREGVTVLNQTPSAFKQLMAVACSADMATQQPALRYVIFGGEALDLQSLRPWFQRFGDRQPQLVNMYGITETTVHVTYRPVSEADLKGGLVSPIGGTIPDLSWYILDRDLNPVPRGAVGELYIGRAGLARGYLRRPGLSATRFVPNPFPGGAGERLYRTGDLARFQADGNIEYIGRIDHQVKVRGFRIELGEIEAA…
>	Q9K5L9_0	I	]	TYHELNCRANQLAHYLQSLGVGADVLVGICVERSWEMIVGLLGILKAGGAYVPLDPEYPTERLRFMWADAQVSVLLTQQHLVEKLPEHQVPVVCLDTDWLVICESSPESPITEVQPGNLAYVIYTSGSTGTPKGVVVNHQAVNRLVKNTNYVQLTPDDRVAQAANIAFDAATFEIWGALLNGAKLVMITKSVLLSPQEFAANIRDREVSVLFLTTALFNQLASFVPQAFSSLRYLLFGGEAVDPQWVQEVLEKGAPKQLLHVYGPTENTTFSSWYLVEELTTIATTIPIGRAISNTQIYLLDQNLQPVPVGVPGELHVGGAGLARGYLNRPELTQEKFIPNPFDNSKLYKTGDLARYLPDGNIEYLGRIDHQVKIRGFRIELGEIEAVLSQHEDVQISCV
>	Q9K5M2_1	Q	]	TYHELNCRANQLAHYLQSLGVGTDVLVGICVERSLEMVVGLLGILKAGGAYVPLDPEYPTERLTFMLADAQVSVLLTQQHLVEKLPENQEPVVCLDTDWLVICESSQESPITEVQPGNLAYVIYTSGSTGTPKGVMLSHSNLCNHMSWMQATFPLTEKDKVLQKTPFGFDASVWEFYAPLLAGGQLLIAKPGGHTDSAYLLRLIAQQQVTIVQLVPSLLQMLLEQGGIETCHSLKHVFCGGEVLPVALLEGLLSKLDVNLHNLYGPTETCIDATFCNCQREIYAQIVPIGRPISNTQIYILDQNLQALPVGVPGELHISGAGLARGYLNRPELTQEKFIANPFSTYPGSRLYKTGDLARYLPNGNIEYLGRIDNQVKIRGFRIELAEIEAVLNQRDDVQ…
>	Q9K5M2_2	T	]	TYHELNCRANQLAHYLQSLGVGADVLVGICVERSWEMIVGLLGILKAGGAYVPLDPEYPPERLSFILTDTQVKVLLTQQQLVNKLPAHTAQLVCLDTDLEKITQNSNSNPVNTATSPNLAYVIYTSGSTGQPKGVLVNHHHVTRLFAATNSWYKFNSQDVWTMFHSYAFDFSVWEIWGALLYGGRLVVVPYLLTRSPESFYKLLSQEQVTILNQTPSAFRQLIQAEQSIGMSNLNLRLVIFGGEALELESLQPWFERHGDQKPQLVNMYGITETTVHVTYRPLSLDDLNRTASVIGRPIPDLQVYVLDQHLQPVPIGVPGEMYVGGEGVTRGYLHRDELTGQRFISNPFQRSKGGERLYRTGDLARYLPNGELEYLGRIDQQVKIRGFRIELGEIEGLL…
>	Q9KID8_0	pip	]	TYAQLDRRANRLAHLLRARGTATGDLVGICADRGADLIVGIVGILKAGAAYVPLDPEHPPERTAFVLADAQLTTVVAHEVYRSRFPDVPHVVALDDPELDRQPDDTAPDVELDRDSLAYAIYTSGSTGRPKAVLMPGVSAVNLLLWQERTMGREPASRTVQFVTPTFDYSVQEIFSALLGGTLVIPPDEVRFDPPGLARWMDEQAITRIYAPTAVLRALIEHVDPHSDQLAALRHLCQGGEALILDARLRELCRHRPHLRVHNHYGPAESQLITGYTLPADPDAWPATAPIGPPIDNTRIHLLDEAMRPVPDGMPGQLCVAGVGLARGYLARPELTAERWVPGDAVGEERMYLTGDLARRAPDGDLEFLGRIDDQVKIRGIRVEPGEIESLLAEDARVT…
>	Q9KWY7_0	P	]	TYRELDEAANRLAHHLLALGVRPEQPVGVALDGTADAIVATFAVLKAGAVLLPLDPEYPAERLEHILRRSGATLLLTQRSLAGRFAGNDVTTVLLDDDATRAALADGPADRPGLPIAPDRLAYVIFTSGSTGVPKGVMVPHRAFGSLTRSAEQFAQTPDSRVLRFASPSFDVSLLELLMTFDAGATLVLEPRALLVPGEDLARLIRERPVSTVLLSPSALSTLTAGELPGLRTVVMAGEAATLELAQQWCDGRDVFNGYGPTEATVLATIARCAPDRVPPLGRPVAGYTVHVLDDTLRPVPFGRQGELFLGGVGLARGYLDQPDVTADRFLPDPSGTEPGARLYRTGDVVRWGADGELEFLGRTDHQVKLRGFRIELGEIETRLEDHPGVRTAVV
>	Q9KWY8_0	S	]	TYRQLHLRADRLARRLLSYGLAPESVVAVACERSFEMVVALLAVLKAGCAYLPIDPGDPAERTAYLLRDSGARVLLTLHRHTANLPDADGTTVVTLDEPDPSGDMQDTTSALPGIAPGQLAYLIYTSGSTGRPKGVLNEHGPVCNRIRWGMPAFPPGPGTIVLQKTPIHFDVSVWEMFWTLATGATLVLARPDGHRDPQYLAGRLVEEGVTDVHFVPSMLAAFLDVGALPEGHSLRRVFCSGEALSPGLRDRLFARLPHVELHNLYGPTEAAIEVTHWRCRPGEPTVPIGRPIANARCYVLDAELNPVPPGVPGELWLGGVPVARGYHGRADLTAERFLPDPYGPAGSRMYRSGDLARWRRDGVLEYLGREDGQVKLRGQRLELGEIEATLAGHAEVAD…
>	Q9L8H4_1	P	]	YRELDERANRLAHLLAAHGVGPERIVALALPRSVDLVVAVLAVLKAGAAYLPLDPEYPANRLAHMVTDAQPTLVLTTTETEAKLPDRHPGLLLDDPAVLADLSGRPAHDPVVELHPDHPAYVIYTSGSTGVPKGVVMPAGGLLNLLQWHHRAVGDEPGTRTAQFTAISFDVSAQEVLSSVAFGKTLVIPDEEVRRDAARFAGWLDDRQVDELFAPNLVLEALAEAAVETGRTLPQLRTVAQAGEALTLSRTVRAFHRSAPGRRLHNHYGPTETHVVTAHALGDDPEDWRLPAPIGRPIDNTHAYVRTRAVRLVEPGVVGELYIAGAGLARGYLGRPALTAERFVADPYGLEPGGRMYRTGDLVRRNPDGELEFCGRADHQVKVRGFRIEPGEIEKVLTD…
>	Q9L8H4_2	G	]	TYAELDARANRLAHALLREGAGPDRLVALALPRTAELVVALLAVLKTGAAYLPLDPDHPAARLSHVLGDARPALLLTDTRTEQHLPADADTRRLALDSAEVRALLADCPDTDPAEEGVTPAPGSAAYVIYTSGSTGRPKGVVVPHSALVNFVTAMRRQAPLRPQERLLAVTTVAFDIAALELYHPLLSGAAVVLAPKEAVPQPSAVLDLIARHGVTTVQGTPSLWQLLVGHDAEALRGLRMLVGGEALPLSLAEALRALTDDLVNLYGPTETTIWSTAAELAGGTGAAPIGRPIANTRVYVLDDGLQPVAPGVVGELYIAGAGLARGYLDRPALTAERFPADPYGLEPGGRMYRTGDLVRWNPDGELEFVGRADHQVKVRGFRIEPGEIEKVLTDHPDI…
>	Q9L8H4_3	V	]	SYSELNTRANHLAHQLTTRGIRPGDAVAVLLQRSPDTVTTVLALAKTGATYIPLDSRYPADRYRLVLDETRTKLLITDHTTDLDTTTTQFNPADTPHDGEDPGNPNHTTHPDDAAYIMYTSGSTGRPKGVIATHRNITALALDPRFDPTAHRRVLLHSPTAFDASTYEIWVPLLNGNTVVLAPTGDLDVHTYHRVITDQQITALWLTSWVFNLLTEQSPETFTRVRQIWTGGEAVSGATVTRLQQACPDTTVVDGYGPTETTTFATHHPVPTPYTGSAVVPIGRPMATMHTYVLDDSLQPVAPGVTGELYLAGSGLARGYLDRPALTAERFVANPYAAPGERMYRTGDLARWNPDDHLEYAGRADHQVKVRGFRIEPGEIENVLTDHPAVAQAAV
>	Q9RAH1_1	Y	]	TYRQLNCCANHLAHYLQSLGIKPDTLVGICVERSIEMVVGLLGILKAGGAYLPLDPEYPTERLVFMLEYAQVSILLTQQRLIDRLPEHQAKLICLDETWEQIAQNNQDNPISEVKAFHLANLIYTSGSTGKPKGVMVEHKGLCNLAQAQIQTFGLTSDSRVLQFASFSFDASISEILMALGSGATLYLGTKDSLLPGKPLIEQLSNHCITHITLPPSALAVMPGSELSALQTIIVAGEASSAELIRQWSAGRNFFNAYGPTEASVCATIAKCTEDDNKISIGKAIANVQVYILDEYLQPVPIGVPGELHIGGLGLARGYLNRPELTKEKFIPNPFKGAGEQGGRGAEILPNSQSPIPSPRLYKTGDLARYLPDGNIEYLGRIDNQVKIRGFRIELGEIE…
>	Q9RAH1_2	P	]	TYQQLNCRANQLAHYLKSLGVTADVLVGICVERSLQMVVGLLGILKAGGAYVPLDPNYPQERLAFMLEDAQVSVLLTQHSLLDRLPQHQASQVFLDTDWQMISQLSQDNLISGVQTNNLAYVIYTSGSTGKPKGVALNQLALCNLILWQLQNNTISTGAKTLQFAPISFDVSFQEIFTTWFSGGTLFLITEELRRDTSALLGFLQQKAIERLFVPFVALQQLAEVAIGGELVNSHLREIITAGEQLQMTPAISQWLSKLNDCTLHNHYGPSESHVIITFTLNNSVETWPLLPPIGRPIANTQIYILDKYLQPVPVDVAGELHIGGVSLARGYLNRPELTQQRFIPNPFSTDPDSRLYKTGDLARYLPDGNIEYLGRIDNQVKVRGFRIELGEVEAVLSQ…
>	Q9RAH2_1	L	]	TYHELNCRANQLAHYLKSLGVKADVLVGICVERSLEMVVGLLGILKAGGAYLPLASDYPTERLRLMLEDAQVSVLLTQQKLIDRLPEHTAQRVCLDADWQVISQLSQDNLIPETQATNLAYVIYTSGSTGQPKGVLIAHQGLLNLVFWHQRTFKITTLDKATQLAGTAFDAAVWELWPYLTAGASIYLVKPEILLSPVDLQDWLESKKITISFLPTPMAEQLLSLEWPESTTLRTMLTGGDKLHRYPSGLLPFQVVNNYGPTENTVVSTSGLVVSNGRDNNISPPIGRPIANVEIYILDSYLQPVPVGVPGELHIGGAGLARGYLNRPQLTQEKFISNPFKRSRGAGEQRSRGETFNSNRLYKTGDLARYLPDGTIEYLGRIDNQVKIRGFRIELSEIE…
>	Q9RAH2_2	G	]	TYYQLNCRANQLANYLQSLGVSADVLVGICVERSIEMVVGLLGILKAGGAYVPLDPDYPQQRLSFILDDAALPVLLTQQSLLESLPEHTAQVVCLDSDRQLIEQHSRENPLTGSKPENLAYVIYTSGSTGQPKGVQVSHNCVVNFLASMSHCPGLTDSDTFCAVTTISFDIAALELYLPLIVGAKVVVVGREVASDGARLLLELQHSSTTVMQATPATWQMLVASGLSTQQLGMKLLCGGEALPPQLAHQLLETGAQVWNLYGPTETTIWSSICQLRNESTQLEARSAIASGAALRAIAPIGRPIANTQFYILDSHLQPVPVGVAGELHIGGLGLAKGYLNRPQLTQEKFISNPFKRSRGAEEQGSRGETFNSDRLYKTGDLARYLPDGNIEYLGRIDN…
>	Q9RAH2_3	N	]	TYQQLNSRANQLAHYLKSLGVSADVLVGICVERSIEMVVGLLGILKAGGAYVPIDPNYPQERIRFMLQDCGAKVLLTHSQLKLGAGDWGSGTGNKETFPQSPSILYLDRDNFANQSTENPSRQSQPDDLAYVIYTSGSTGKPKGVQLPHRGLSNYLHWAKDYYAVAQGQGTPVQSSLSFDATITSLYLPLICGRTTILVREKQELQLLADIVKQNNHLSLVKITPSHLEILNQQIEPDTMPNRVNAFVLGGEALHANQIIPWLTHAPDTRLINEYGPTEAVVGCCVYEATGKRDLAGDLLIGQPIANVRIYILDNQNQLLPVGIPGELCIAGAGLARGYLNRPELTAEKFIELDLFGKKERIYKTGDLARWLPDGNLEYLGRIDNQIKIRGFRIELGEI…
>	Q9RAH4_1	I	]	TYQQLNYRANQLAHYLQSLGVGENVLVGLCVERSLEMVVGLLGILKAGGAYVPLDPEYPAERLSFMLTDTHVKVLLTQEKLVESLPQHQARVVCLDTDWHSISQANQDNLNSTVSAENLSYVIYTSGSTGTPKGVAVTHQAVNRLVLNTNYIQLTADECVAQAANIAFDAATFEIWGALLSGAKLVIITKSVLLLPEEFAVNIHKHKISVLFLTTALFNQLASVVPQAFSSLRYLLFGGEAVDPKWVLEVLDKGAPQHLLHVYGPTENTTFSSWYLVEDLATTATTIPIGRAIANTQIYILDQSLQPVPVGVPGEIYLGGAGLAQGYFNRPELTKEKFIPNPFEKAGSRRQEAGGRRQKVEGSKLYKTGDLARYLADGNIEYLGRIDNQVKIRGFRIEL…
>	Q9RAH4_2	S	]	TYQQLNCRANELAHYLQSLGVEADVLVGICVERSLLMVVGLLGILKAGGAYVPLDPDYPQERLSFMLEDAQLRVLLTQHQLKEKLPQHQGQVVCLDTDWQFISQSSQENLITTVQASNLAYVIYTSGSTGKPKGAMNTHLGICNRLLWMQQAYQLTALDCILQKTPFSFDVSVWEFFWPLITGARLVVAKPGGHKDSAYLVNLILEQQVTHVHFVPSMLQVFLEEQNLENCRSLKRVICSGEALPVELQERFFARLECELHNLYGPTEAAIDVTYWQCFPNGHLRTVPIGRAIANTQIYILDEHLQPVPVGVAGELHIAGVGLAKGYLNRPDLTTDKFIPNPFSREVGEQGSKGAKILPNSQSLVPNPQLYKTGDLARYLPDGTIEYIGRIDNQVKIRG…
>	Q9RAH4_3	P	]	TYYELNYRANQLAHYLQSLGVGSDALVGLCVERSLEMVIGLLGILKAGAAYVPLDPEYPPERLSFILEDAQVSVLLTQQSILDRLPQHQANQVCLDTDAQLISQCSQDNLISDVQANNLAYIIYTSGSTGQPKGIAMNQLALSNLILWHRENLKIPRGAKTLQFASINFDVSFQEIFTTWCSGGTLFLIGEELRRDTSALLGFLQQKAIERMFLPFVALQQLAEVAIGGELVNSHLREIITAGEQLQITPAISQWLSKLTDCTLHNHYGPSESHLATSFTLTNSVETWPLLPPVGRPIANAQIYILDRFLQPVPVGVPGELYIAGVLLSQGYFNRPELTLEKFIPNPFKRSRGAGEQGSRGETFNCDRLYKTGDLARYLSDGNIEYLGRIDNQVKIRGF…
>	Q9RAH4_4	L	]	TYHELNSRANQLAHYLKSLGVSTDMLVGICVERSIEMVVGLLGILKAGGAYLPLDPEYPTERLHFMLEDAQVSVLLTQQKLLDRLAQHQAKLVCLDTDWQLISQSSQDNLITETQAANLAYVIYTSGSTGQPKGVLIAHQGLLNLVFWHQNTFKITTLDKATQLAGTAFDAAVWELWPYLTAGASIYLVKSEFLSSLVKLRDWLISKKITISFLPTPLAQELLSLEWPTESLALRTILTGGDKLHQYPSDLVPSQLVNNYGPTENTVVTTSGLVVAKEQDQISPSIGRAIANTQIYILDNNLQLVPIGIPGELHIAGVGLAKGYLNRPELTTEKFIPNPFKRSREAGEQGSRGAKILPNSQSLVPSPRLYKTGDLARYLPDGNIEYLGRIDNQVKIRGF…
>	Q9RFK8_0	C	]	SYGKLERRSARIAAWLIAQGVKPDQLVAIVAEKGVEQVVAALAILRAGAAYLPLSPSLPPERLHALLEEAQADVVLTQSALESSLRWPEGPRRLSVDRDEFLEAPKGALPPVQGNNLAYVIYTSGSTGRPKGVMIDHRGAVNTLLDMNERFNVGPRDRVLALSSLSFDLSVYDLFGVLAAGGAIVMPEPGTSRDPGRWQVLLEKTGVTIWNSVPALMDMLVEFSEGSGLRLPDSLRLVLMSGDWIPVTLPGRIRALSKNAELVSLGGATEASIWSILYRIGDVGAGWRSIPYGRPMVNQRFYVLDEALEPCPDWVAGQMYIGGIGLSLGYYRDPVRTAERFIVHPKTGERLYATGDLGRFMPDGNIEFLGREDFQVKIQGYRIELGEIEAALDSHPAVR…
>	Q9RFM7_0	C	]	SYRQVAQHASALRRVLEAHGAGRGRRVAVMLPKSAAQLVAVIGILQAGAAYVPVDIRQPPLRRQAILASAEVVALVCLESDVPDAGCACVAIDRLAADSAWPPPPAAEVAADDLAYVIYTSGSTGTPKGVMLSHAAVSNTLLDINQRYGVDANDRVLGLAELSFDLSVYDFFGATAAGAQVVLPDPARGSDPSHWAELLERHAITLWNSVPAQGQMLIDYLESEPQRHLPGPRCVLWSGDWIPVSLPTRWWRRWPDSALFSLGGATEAAIWSIEQPIRPQHTELASIPYGRALRGQSVEVLDARGRRCPPGVRGEIHIGGVGLALGYAGDPQRTAERFVRHPDGRRLYRTGDLGRYLADGSIEFLGREDDQVKIRGHRIELAELDAALCAHPQVNLAA
>	Q9RFM8_0	C	]	TRGELAERALRIAGGLREAGVRPGDAVEVSLPRGPQQVAAVFGVLAAGACYVPLDIDQPPARRRLIEEAAGVCLAITEEDDPQALPPRLDVQRLLRGPALAAPVPLAPQASAYVIYTSGSTGVPKGVEVSHAAAINTIDALLDLLRVDAADRLLAVSALDFDLSVFDLFGGLGAGASLVLPAQEQARDAAAWAEAIQRHAVSLWNSAPALLEMALSLPASQADYRSLRAVLLSGDWVALDLPGRLRPRCAEGCRLHVLGGATEAGIWSNLQSVDTVPPHWRSIPYGRPLPGQAYRVVDAHGRDVPDLVVGELWIGGASLARGYRNDPELSARRFVHDAQGRWYRTGDRGRYWDDGTLEFLGRVDQQVKVRGQRIELGEVEAALCAQAGVESAC
>	Q9RK14_2	T	]	TYGELSLAKDELAAVLRAAGVGPGKRVAVAVPRSVEQVVALVAVVGAGGAYVPLDLAYPDERLEYVLADSAPQVVLVTPEQRDRFARLLDRANVPARLLVLGEEPPPTAAEPGPAARWHDPAYVIYTSGSTGRPKGVVVPHSSVVTLLANTRPVMNFGPDDVWVQFHSFSFDFAVWELWGALTHGGELLVPDYGLTRSPVDFHRLVRERGVTVLNQTPSAFHRFAEADRHAGEPLPALRRIIFGGEGLDLARLRDWVARHGTESPELVNMYGITETTVHVTHRVLTAADFAPGDRAASPIGGPVPGLVTHLLDDRLRPVPPGRVGAIYVAGDQVSLGYLGRPGLTAGRFVANPFTADGSRMYHTGDLARRTLDGQLEFAGRADDQVQLKGFRIEPGEVE…
>	Q9RK14_3	horn	]	TFAHLRDRSRAVAGVLARRGIGPGATVGLALPRSLDSIVALFAVLRTGAAYVPLELDHPDERIAAVVADARPDAVLTVSAVTPRLTGGPDLIELDRPLPDAEPCVTFAPDDPDRLRHPAYTIYTSGSTGRPKGVVTEYAGLTNMLVNHRRRIFEPVLARHGHRTFRVAHTVSFAFDMSWEELLWLADGHEVHVCDEELRRDAPRLVAYCLEHGIDVVNVTPTYAQQLLAEGLLDDPARRPALVLLGGEAVTPALWTRLAATEGTVGYNLYGPTEYTINTLGVGTFECPDPVVGVAIDNTDVYVLDPWLRPLPDGVPGELYVAGVGIARGYLGQPAQTAHRFVACPFGAPGERMYRTGDLVVRRPDGNLMYLGRTDQQVKIRGHRVEPGEVEAAFAAHPA…
>	Q9RLP6_1	F	]	TYRELDEAANRFAHALLARGIGPGSRVALMSPRTDRSVIAILGAFKAGAAYVPVDPAVPAARVRFILDDASPVAVVTTAELRSRFDGHDLAVIDIDDPAIASLPATAVSDPRPDDIAYVIYTSGTTGTPKGVAVTHKNLTHLIAVLEERLPKPGVWPLCHSLAFDASVWEISNALLRGGRLVVVPEAVAGSPEDFHDLLVAEQVTFLTQTPSAVAMLSPDGLESMTLAVVGEACPPALVDRWATNRTMINAYGPTETTICVTSSSPLEPGSVVVPIGSALPRTALFVLDPWLRPVPTGVAGELYVAGDGVTCGYIGRSGLTASRFVPCPFGEPGARMYRTGDLVRWGRDGQLEYLGRADEQVKIRGYRIELGEVQSALAALDGVESAA
>	Q9RLP6_2	T	]	TYRELDEASNRMAHLLAGRGAKPGERVAMLLPRTGEAVVTILAILKTGAAYLPIDPAHPDARIEFVLKDAAPVAAVSSADLCTRLIASGVPVIEVDDPAIGAEASTSLPVPAVDDIAYIIYTSGTTGTPKGVAVTHRNVAQLLDTLGAQLELGQTWTQCHSLAFDYSVWEIWGPLLNGGRLLMVPDAVVRSPEDLHAMLVAEQVSMLSQTPSAFYALQTADALYPERGEQLKLQTVVFGGEALEPHRLSGWMHAHPGMPRMINMYGITETTVHASFREIGEADLANSTSPIGVPLEHLSFFVLDGWLRQVPVGVVGELYVAGEGLACGYISRSDLTSTRFVACPFGAPGARMYRTGDLVRWGADGQLQYVGRADEQVKIRGYRIELGEVHAALVGLDGV…
>	Q9RLP6_3	A	]	TYRELDEASNRLAHVLAEHGAKPGATVAFLIPRSGEAILSILSVLKTGAAYLPVDPAHPDARIGFMMSDAKPVAALTTADLRSRLDQYDLAVIDMADPAIDRRPSDALSGPRPDDLAYMTYTSGTTGVPKAVAVTHHNVTQLVSALHADLPSGPGQVWSQWHSLVFDVSVWEIWGALLHGGRLVVVPESVGSSPDDLHNLLITEKVSVLCQTPSAAGMLSPEGLESTTLIVAGEACPTELVDRWAPGRVMINAYGPTEATIYAAMSEPLTAGTGVAPIGAPVPGAALFVLDKWLRPAPEGVVGELYVAGHGVATGYIGRPDLTASRFVACPFGETGERMYRTGDLVRWGSDGQLEYLGRADEQVKIRGYRIELGEIQAALAKLDGVDQAVV
>	Q9RNA9_0	R	]	TYRELNGRANQVGHYLQEKGVTSEVLVGIFIERSFEMIIGILGIMKAGGAYVPLDPNYPPERLDYMISDSAISLLLTQQSLVQFLPENQAEILCLDTDWSRIANYSQENLTSPVKTENLAYVIYTSGSTGKPKGVMNIHQGICNTLKYNIDNYNLNSEDRILQITPFSFDVSVWEVFSSLTSGATLVVTKPDGYKDIDYLIDLIVQEQVTCFTCVPSILRVFLQHPKSKDCHCLKRVIVGGEALSYELNQRFFQQLNCELYNAYGPTEVAVDATVWCCQPNSQLISIGRPIANVQVYILDSYLQPVPIGVAGELHIGGMGLARGYLNQAELTAEKFIPHPFAEGKLYKTGDLARYLPDGNIEYLGRIDNQVKLRGFRIELGEIQTVLETHPNVEQTVV
>	Q9RNB0_0	L	]	TYQQLNNRGNQLAHCLRDKGVGPESLVGIFMERSLEMVIGLLGILKAGGAYVPLDPDYPTERLGDILSDSGVSLVLTQESLGDFLPQTGAESLCLDRDWEKIATYSPENHFNLTTPENLAYVIYTSGSTGKPKGVLISHRGLMNLICWHQDAFEITPLDKITQLARIAFDAAVWELWPCLTAGASLVLVKPEIMQSPPDLRDWLIAQEITVSFLPTPLVEKILSLEWDENIALRIILTGGDKLHHYPSGLMPFKLINNYGPTENSVVTTSGLVRDYEEGNPPSPSIGKPVYNTKIYILDQNLQPLPIGVPGELHISSVGLARGYLNRLELTQEKFISNPFNSGILYKTGDLVRYLPEGNIEFLGRIDNQVKLRGLRIELGEIEAVLETHSEVEKAVV
>	Q9RNB1_1	S	]	TYQELNEKANQLGHYLQKLGVKPEELVGIYLERSLEMVVGLLAVLKAGGAYVPLDPNYPQERLSYLLEDTGVKVIITGESLRGLLDEYRGIVVALDTDWSAISQESQNNCDSGVTGENLAYVIYTSGSTGKPKGVMNNHKGIRNRLLWMQDTYQLTKSDCILQKTPFSFDVSVWEFFWPLLAGATLVVAEPEGHKDSTYLIQLIQKQQITTLHFVPSMLRVFLQEPELKGCSSLKRVFCSGEALSLELTQRFFEHFDCELHNLYGPTEAAIDVTYWPCLPESQKAIVSIGRPIANTQIYILNPHLQPVPIGIVGELHIGGIGLARGYLNRPELTAEKFIPNPFAKVEAGIGGEIRAKLYKTGDLARYLPDGNIEFLGRIDHQVKIRGFRIELGEIEAIL…
>	Q9RNB1_2	A	]	TYRQLNEKANQLGRYLARKGVKFESLVGICLERTPEMVIGLLAILKAGGAYVPLDPAYPTERLNVILEDAQVSLLLTQAKLVEKLGNYPGNLVILEAEQKNIALESPENLSLPVSSSNTAYVIYTSGSTGKPKGVVIEHHSTTTLLNWSKEVFSSEELAGVLGSTSICFDLSVFELFLPLAVGGKIILAQNVLDLPSLSAAKEVTLINTVPTAIAQLLEIEAIPETVRTVNLAGEALSNQLVQKLYQQENIKNVYNLYGPSEDTTYSTFSLVPKGHHGQPSIGRPIANTQVYILDSFKQPVPLGTIGDLYIGGEGLARCYLNQPELTAEKFISNPFSNEPNAKLYKTGDLARYLPDGNIDFLGRGDNQVKLRGFRIELGEIEATLGTYPPVKQAVV
>	Q9RNB3_0	E	]	SYQELNEKVNRLTHYLQQEYQLGVGKVIGVMLQRNHYLIIGILATFKTGATYVPIDSQYPHSRIEFILKDSGCHVCLTESNFISKLPEKMEKICLDKIDPIVEKYDKDEPKIFRNSSQTAYIFYTSGSTGNPKGVMGRHISILNVIQSLRLTFDLDKHPEWRYIFTAAVTHDPSIRNIFLPLTIGASLYMYEIKYIGHLVSFLQENQINALHTTPSIYREILGLLEPGETISSLKYISVGGEKLDRETALALRKRFPAEIISNVYGSTETCVGVSQYEIKENLDSEIPLGQVFHNNRLGVLDEFNNPVPLHVIGEICVEGAALASGYHNQPEMTQEKFKPSFLDETKTLFRTGDLGKQTAPGIIEFMGRKDNQVKVNGYRIDPGEIEYQLTRYAPIERA…
>	Q9S1A7_0	R	]	TYRELNSRANQVGHYLQEKGVTSEVLVGIFIERSFEMIIGILGIIKAGGAYVPLDPNYPPERLDYMISDSAISLLLTQQSLVQFLPENQAEILCLDTDWSRIANYSQENLTSPVKPENLAYVIYTSGSTGKPKGVMNIHQGICNTLKYNIDNYNLNSEERILQITPFSFDVSVWEIFLSLTSGATLVVAKPDGYKDIDYLIDLIVQEQVTCFTCVPSILRVFLQHSKSKDCHCLKRVIVGGEALSYELNQRFFQQLNCELYNAYGPTEVAVETTIWCCQPNSQISIGTPIANAQVYILDSYLQPVPIGVAGELHIGGMGLARGYLNQPELTAEKFIPHPFAQGKLYKTGDLARYLPDGNIEYLGRIDNQVKLRGLRIELGEIQTVLETHPNVEQTVV
>	Q9S1A8_0	L	]	TYQQLNNRGNQLAHCLRDKGVGPESLVGIFMERSLEMVIGLLGILKAGGAYVPLDPDYPTERLGDILSDSGVSLVLTQESLGDFLPQTGAELLCLDRDWEKIATYSPENPFNLTTPENLAYVIYTSGSTGKPKGVLISHRGLMNLICWHQDAFEITPLDKITQLARSAFDAAVWELWPCLTAGASLVLVKPEIMQSPPDLRDWLIAQEITVSFLPTPLVEKILSLKWDENIALRIILTGGDKLHHYPSVSMPFKLINNYGPTENTVVTTSGLVPDYEEGNSSSPSIGKPISNTKIYILDQNLQPLPIGVPGELHISSVGLARGYLNRLELTQEKFISNPFNSGILYKTGDLVRYLPEGNIEFLGRIDNQVKLRGLRIELGEIEAVLETHSEVEKAVV
>	Q9S1A9_1	S	]	TYQELNEKANQLGHYLQKLGVKPEELVGIYLERSLEMVVGLLAVLKAGGAYVPLDPNYPQERLSYLLEDTGVKVIITAESLRGLLGEYRGIVVALDTDWPAISQESQNNCDSAVTGENLAYVIYTSGSTGKPKGVMNNHKGIRNRLLWMQDTYQLTKSDGILQKTPFSFDVSVWEFFWPLLAGATLVVAKPEGHKDSTYLIQLIQKQQITTLHFVPSMLRVFLQEPELKECSSLKRVFCSGEALSLDLTQRFFEHFDCELHNLYGPTEAAIDVTYWPCLPENQKAIVSIGQPIANTQIYILNPDLQPVPIGIVGELHIGGIGLARGYLNRPELTAEKFIPNPFAKVEGEIGGEIRAKLYKTGDLARYLPDGNIEFLGRIDHQVKIRGFRIELGEIETIL…
>	Q9S1A9_2	A	]	TYRQLNEKANQLGHYLGKKGLKPESLVGICLERTPEMVIGLLAILKAGGAYVPLDPAYPTERLNVILEDAQVSLLLTQAKLVEKLGNYPGNLVILEAEARNIALESPENLSLPVSSSNTAYVIYTSGSTGKPKGVVIEHHSTTTLLNWSKEVFSSEELAGVLGSTSICFDLSVFELFLPLAVGGKIILAQNVLDLPSLSAAKEVTLINTVPTAIAQLLEIEAIPETVQTVNFAGEALSNQLVQKLYQQENIKNVYNLYGPSEDTTYSTFSLVPKKDHGQPSIGRPIANTQVYILDSFKQPVPLGTIGDLYIGGKGLARCYLNQPELTAEKFISNPFSNEPKAKLYKTGDLARYLPDGNIDFLGRGDNQVKLRGFRIELGEIEATLGTYPQVKQKVV
>	Q9Z4X5_1	D	]	TYAELDGRANQLARHLLERGLGAEDFVAIALHKSLDAVTSMLAVLKTGAAYLPIDPDYPAERITYMLDDARPALTLREPVPAAAYGHRPTDDVTDAERRTPWSALHAAYMIYTSGSTGRPKGVVIEHHALATYLHRARNTYTAMTGVTVLHSPLAFDLTITALWTPLTAGGTVHLTSLEEAEVQPSLIKATPSHLPLLTNLAATASPSHTLILGGEALHTDQLTDWRTQHPGAQIINAYGPTESTVNITDHRLDGTEEGPVPIGRPFANTQVYVLDSALRPVAPGTTGELYLAGEQLARGYLGRPALTAERFTANPHSSVPGARMYRTGDLAHWNHHGHLTYDGRADHQIKLRGHRIEPGEIETTLTAQTGITQATV
>	Q9Z4X5_2	G	]	SYAELNARANRLARHLVARGAAPGRFVAVALPRSAELVVTLLAVLKSGAAYLPIDPHYPADRVEYMLADAGPALTVTEPVAEAGLSGYGDADLGADELRGPVHGAHPAYTIYTSGSTGRPKGVVVPRGALDNFLADMGRRFTPGSGDRLLAVTTVGFDIAGLEIFLPLLHGAVLVLADEETARDPHALLHRVSASGITMVQATPSLWQGVAAVAGDELAGVRVLVGGEALPSELARALTDRARSVTNLYGPTEATIWATAADVAESGPVIGRPLANTSAYVLDSALRPVPVGVPGELYLAGEQLAQGYHLRPALTSERFTADPYGPAGTRMYRTGDLVCRRRDGALRYLSRVDQQVKLRGFRIELGEIEAELSRHPAVAESAV
>	Q9Z4X5_3	N	]	TYAELNSRANRLAHLLAESGAGPEQVVAISLPPSVEMGVAVLAVLKTGAAYLPVDPGSPRERIATMAEDAAPVCALTTSAVPAGVFPAELPRLLLDDPDVTARLAAQPAHDLTDEDRTQPLSPWNAAYIIYTSGSTGRPKGVLVEHQPVLNYLAVSAELYPGVAGNALLHSPLSFDLTVTGLFAPLLNGGCVHLADLEELHARALDGEVPDLPQTTFLKATPSHLPLITGLPGVCVPDGELVLGGESLTGRAVRTLLAAHPGARVLNEYGPTETIVGCTTWRVEAPDDLADGVLTIGRPFPNTRMLVLDPYLQPVPAGVPGELYVSGVQLARGYLNRPGQSASRFVANPFEGPGERMYRTGDIVRWNRRGDLEFISRVDDQVKIRGFRVELGEVESALS…
>	Q9Z4X6_1	S	]	TYAELDARAERLAGALTARGAGPERFVAVAVERSAELVVALLAVLKSGAAYVPVDPGYPADRIAHILRDAGAMLVLTTRDTAERLPGDGTPRLLLDEPAAAGTTAAGAPAPPGTLPRALPAPGHPAYVIYTSGSTGRPKGVVISHRAIVNRLAWMQDTYGLEPSDRVLQKTPSGFDVSVWEFFWPLVQGATLVVARPGGHTDPAYLAGTVRREGVTTLHFVPSMLDVFLREPAAAALGGATPVRRVFCSGEALPAELRARFRAVSDVPLHNLYGPTEAAVDVTYWPCAEDTGDGPVPIGRPVWNTRMYVLDAALRPVPAGVPGELYIAGVQLARGYLGRPALSAERFTADPHGAPGSRMYRTGDLARWNHDGSLDYLGRADHQVKLRGFRIELGEIEAA…
>	Q9Z4X6_2	T	]	SYAELNARANRLARLLTARGIGPDALVALALPRSAELVVALLAVVKSGAAYVPLDPGYPADRLAHALSDSAPAALLTDRATAGRLPAHEVPRIVLDAPAPADGGTTGGDPADAHPATDLAQGERVRPLDPRDTAYVIYTSGSTGRPKGVAVPHGNVVRLFSATAPWFGFDEHDVWTLFHSYAFDFSVWELWGPLLHGGRLVVVPHDVTRDPAAFLALLARERVTVLNQTPSAFHQLAAADRENPTELALRTVVFGGEALDLSRLADWYERHAEDAPALVNMYGITETTVHVSHFALDRATAAASSASTIGVNIPDLRVYVLDDRLRPTAPGVTGEMYVAGAGLARGYLGRPALTADRFPADPYAALFGERGTRMYRTGDLARRRTDGGLDYLGRADQQV…
>	Q9Z4X6_3	W	]	TYGELNERANRLARALLARGAGPERFVAVALPRSADLVLSALAAFKAGAAYLPVDPAHPAERITHLVSDAAPTLIVTTSALAASLPDTGTPVLLLDTPETAATLAALPGHDVTDADRPVPLRPEHPAYMIYTSGTTGRPKGVVVTHTGLPGLLDIFTRDCAAGPGSRILQHLSPSFDASFWELAMGLLTGATLVVAPPETTPGPELAELATRHAATHLSLTTSVLGLLPPDSLPDGLTLVVGAEAIPPELVERWSPGRTMLNSYGPTETTVCSTMSGPLSGPAVPPIGSPVANSAVYVLDAALRPVPPGVPGELYAAGAHLARGYHDRRALTAERFVANPFGEPGSRLYRTGDLVRWRPDGQLEYLGRADTQVKIRGLRIEPTEIEAVITERPHLARAAV
>	Q9Z4X6_4	D	]	TYAELDGGANQLARHLLGEGLGAEDFVAIALAKSLDAVISMLAVLKTGAAYLPIDPDYPAERITYMLDDARPALTLTEPVPVERYTGHSVTAVTDEERRSPWSARHAAYMIYTSGSTGRPKGVVIEHHALATYLHRARNTYTAMTGVTVLHSPLAFDLTITALWTPLTSGGTVHLTSLEESDTQPSLIKATPSHLPLLTTLPETASPSHTLILGGEALHTDHLVTWRTQHPGVQIINAYGPTESTVNITDHHVGEDTPDGPVPIGRPFANTQVYVLDSALRPVAPGVTGELYLAGEQLARGYLGRPALTAERFTANPHSSTPGARMYRTGDLAHWNHHGHLTYDGRADHQIKLRGHRIEPGEIEATLTAQTGITQATV
>	Q9Z4X6_5	D	]	TYAELDRRANQLARHLLGEGLGAEDFVAIALAKSLDAVISMLAVLKTGAAYLPIDPDYPAERITYMLDDAQPALTLTAPIPPASYDSRPTSEITDVERRSPWSARHAAYMIYTSGSTGRPKGVVIEHHALATYLHRARNTYTAMTGVTVLHSPLAFDLTITALWTPLTAGGTVHLTSLEEAEVQPSLIKATPSHLPLLTTLPETASPSHTLILGGEALHTDHLATWRTQHPGAQIINAYGPTESTVNITDHHVSEDTPDGPVPIGRPFANTQVYVLDSALRPVAPGVTGELYLAGEQLARGYLGRPALTAERFTANPHSSTPGARMYRTGDLAHWNHDGHLTYDGRADHQIKLRGHRIEPGEIETTLTAQTGITQTTV
>	Q9Z4X6_6	hpg	]	SYAELDLRTNRLARLLRQQGVRPGTPVVMLMERSPAHVVATLAIAKAGGAYVPLHDTYPLDRMRHVVADTAATLILTDRAEAARAGQLGARVMVVDEFGAAPSGSEADAAPGTGTGTGTGSRSGYVDDAPEVGLRPQDLAYVMYTSGSTGVPKGVAVTHRGVVDLVRDHCWRPGVHERVLLHAPHAFDVSCYEMWVPLVSGGTVVVAPPGHLDPAAITDLITAHDITAIHLTAGFFRVVAEEAPECFAGVREVLTGGDVVSPAAVARVLAHHPRIVLRHLYGPTETTLCVTQHEVTAPYEARGSLPVGRATGNTRAYVLDRYLQPVPAGVPGELFISGSGLARGYLDRPDLTCERFVADPYGGSGERMYRTGDLVRYNAAGELEYLARADDQVKIRGFR…
>	Q9Z5F4_0	G	]	SYQALDTRSREIAAHLKSFGVKPGALVGIYLDRSAELVAAMLGVLSAGAAYVPLDPVHPEDRLRYMLEDSGVVVVLARQASRDKVAAIAGASCKVCVLEDVKAGATSAPAGTSPNGLAYVIYTSGSTGRPKGVMIPHRGVVNFLLCMRRTLGLKRTDSLLAVTTYCFDIAALELLLPLCAGAQVIIASAETVRDAQALKRALRTHRPTLMQATPATWTLLFQSGWENAERVRILCGGEALPESLKAHFVRTASDVWNMFGPTETTIWSTMAKVSASRPVTIGKPIDNTQVYVLDDRMQPVPIGVPGELWIAGAGVACGYLNRPALTAERFVSNPFTPGTTLYRTGDLARWRADGEVEYLGRLDHQVKVRGFRIEMGEIEAQLAGHPSVKNCAV
>	Q9ZGA6_0	pip	]	TYGELDRRANRLAHLLRARGTVTGDLVGICADRGVDLVVGIVGILKAGAAYVPLDPEHPPERTDFVLADARLTAVVAHETYRHRFSGVPHVVTPDDPDLGRQPDTAPHLTLGRDSLAYAIYTSGSTGKPKAVLMPGVSAVNLLLWQERTMGREPASRTVQFVTATFDYSVQEIFSALLGGTLVIPPDEARFDPPGLARWMDEQAITRIYAPTAVLRALVEHVDPHSDQLSALRHLCQGGEALALDARLRELCRHRPHLRVHNHYGPAESQLITGYTLPADPDTWPAAAPIGRPIDNTRIHLLDDALRPVPDGMPGQLCVAGIGLARGYLARPELTAERWVSGGATGEERMYLTGDLARRAPGGDLDFLGRIDDQVKIRGIRIEPGEVENVLAEDARVAH…
>	Q9R9J1_1	E	]	SYRQLFDEAQGFLGYLQHIGIQPKQEIVFQIQENKSFVVAFWACLLGGMIPVPVSIGEDNDHKLKVWRIWNILNNPFLLASETVLDKMKKFAADHDLQDFHHQLIEKSDIIQDRIYDHPASQYEPEADELAFIQFSSGSTGDPKGVMLTHHNLIHNTCAIRNALAIDLKDTLLSWMPLTHDMGLIACHLVPALAGINQNLMPTELFIRRPILWMKKAHEHKASILSSPNFGYNYFLKFLKDNKSYDWDLSHIRVIANGAEPILPELCDEFLTRCAAFNMKRSAILNVYGLAEASVGATFSNIGERFVPVYLHRDHLNLGERAVEVSKEDQNCASFVEVGKPIDYCQIRICNEANEGLEDGFIGHIQIKGENVTQGYYNNPESTNRALTPDGWVKTGDLG…
>	Q9R9J1_2	N	]	TYGQLNERVNQLARTLRTKGVQADQFVAIICPHRIELIVGILAVLKAGGAYVPIDPEYPEDRIQYMLKDSEAKIVLAQLDLHKHLTFDADVVLLDEESSYHEDRSNLEPTCGANDLAYMIYTSGSTGNPKGVLIEHRGLANYIEWAKEVYVNDEKTNFPLYSSISFDLTVTSIFTPLVTGNTIIVFDGEDKSAVLSTIMQDPRIDIIKLTPAHLHVLKEMKIADGTTIRKMIVGGENLSTRLAQSVSEQFKGQLDIFNEYGPTEAVVGCMIYRYDTKRDRREFVPIGSPAANTSIYVLDASMNLVPVGVPGEMYIGGAGVARGYWNRPDLTAEKFVHNPFAPGTIMYKTGDLAKRLRDGNLIYLGRIDEQVKIRGHRIELGEVEAAMHKVEAVQKAVV
>	Q0VZ70_1	F	]	TYGALNERANQLAHHLIQQGVGPDVVVGIHVERSITMIVALLAVLKAGGAYLPLDPTYPQQRLAFILADAGAQVILTQEKWFDDLPPHTARVLDLDAIAPQLDANATSNPPLRATADHLAYIIYTSGSTGNPKGVLIPRRDTWSVARALAETYALTPESRVLQFASLNFDGSVVEITMTLFSGAALHVAPQEKLLPGAPLNAFLQRHAITHVQLAPSLLARLPPEGLEHVRTIMVAGEASSVGTVRGWLPGRRILNGYGPTETTVGAAMIAFTEADDAYLAKLDALPIGRPFYNKRVYLLDARLQPVPVGVPGEIYVASPGLARGYINRPAATAEKFLPNPFSETPGERIYRTGDLARYLPDGNLVFLGRVDNQVKLRGLRIELEEIESALKSHPHVGD…
>	Q0VZ70_2	Y	]	TYRALSARVHLLARHLRGLGVGPEVTVGVCLDRSIELVIGMLAIFEAGGVYLPLDPSQPLERLAYLVSDARPEVVLTQQRWNDRLPEQATRRVALDTAWAEIEAQPEVSHQHRTAGDNLAYVLYTSGSTGTPKGVQVTVDNLSRLTPALITAFDVTPRSRVLQYSSLSFDGSISEVAMALGAGAALHLAPAHELVPGPPLQKLLATRAITHVTLLPAALRWLSPRGLPALDVLIVTGEACPASLVRTWASGRRFVNAYGPTEITVAATAMECPVTMFQETEQPPPIGCPLQSTEIYILDAHLRPVPVGVPGDLYIGGAKLTRGYIHRPALTAERYIPHPFSDRPGARLYVTGDIARYQLDGTIDFLGRRDNQVKVRGYRIELGEVEAALNDHPGVREAVV
>	C7ZVE5_0	A	]	TYQQLMDESSKLAHRLQGSKKPMILFGHMSPYMIVGMIGAIKAGCGYVPVDTSIPEDRIKMIINKVQPEFVFNTTDESFESLAGEVFTIEDIKTSQDPVIFDSQIKDNDTVYTIFTSGSTGEPKGVQIEYASLVQFTEWMLELNKSGNEQQWLNQAPFSFDLSVMAIYPCLASGGTLNLVDKNMINKPKLLNEMLTATPINIWVSTPSFMEMCLLLPTLNEEQYGSLNEFFFCGEILPHRAAKALVSRFPSATIYNTYGPTEATVAVTSIQITQEILDQYPTLPVGVERPGARLSTTDEGELVIEGQSVSLGYLKNDQKTAEVFNFDDGIRTYHTGDKAKFENGQWFIQGRIDFQIKLNGYRMELEEIETQLRQSEFVKEAIV
>	E4IQ43_0	A	]	TFGELKQASDALAYYLEKKVEGDGPIVVFGNLEFEMIVSFLGVVKSGHAYLPIEEHTPKERILSIFRVAKPSMVISIGDWIEDIPSVPVITKKEFQEIKKIPVGFYPRNSVKGTENFYIIFTSGTTGEPKGVQISHDNLVSFVQWTMEDFGIKPGMHFLAQAPFSFDLSVFSIYPALVSGGMLKPLNKAVVQDFRQLFATLPALKLNVWVSTPSFMDICLMEPTFNGENVPELDMFLFCGEELTKKTAESLLDRFPNARIYNTYGPTEATVAISSIQIDQHVLDSYDRLPIGYVKKDTKVSIVQEGKPVSKGETGEIIIAGPSVSKGYLNNPEKTAAAFFCQNDLASYHTGDAGRLDEYGLLFYEGRMDQQVKLHGYRIELGDIEHYLLQDNRIKQAVV
>	E3YNT0_0	A	]	SYKELKRQSDAFGSFLLKNLNTDKEKPIIVYGHMSPLMLVAFLGAIKSGRAYVPVDVSMPVERIEQIKKAADPSMFICTEELPSNLTITGCPVLSQEQLMDALEKHFEEVPDKAECVKNDDNYYIIYTSGSTGNPKGVQISQNNLVSFSNWILQDFSLRQGLRFLNQAPFSFDLSVMDLYPSLLSGGTLVPLDKTITANMKDLYREIPAQSFDVWVSTPSFADLCLLDENFNQENNPSLTRFLFCGEVLAKKTATELLDRFPDAVIYNTYGPTEATVAVTQVKVTRELIDAYPSLPLGVIKPDMRLHIVDQETGEILPDGEKGEIILIGASVSKGYLNEPEKTEQVFFDYKGYQAYHTGDSGIIKDGYLFFQGRLDFQIKLHGYRIELEDIENNLKKVS…
>	E2Z3J6_0	A	]	TYGELKEKSDNLAAYLAELKTDKSAIVVYGELDFEMIVSFLGASKAGFSYIPIDAHTPKERIELILNVAKPTAVIAVHEWPELATEVPVITAEELTEMMMHAPRHAPALMPVTGASNYYIIFTSGTTGVPKGVQISHDNLVSFTNWLLQDFGLEEGARFLAQAPYSFDLSVMSIYPALALGGSLTPLPNEIINDFKQLFTRLPQLTIDVWVSTPSFIELCLMEPSFDGEHLPALRTFLFCGEELPKPTAEKLAARFPTAHIYNTYGPTEATVAISAIEITQEVLKSVQRLPIGYVKEDTQIYIMEGMSKLPAGEIGEIVIAGPSVSKGYLNNPAKTAEAFFQLDGVPAYRTGDAGKLVDNLLQYEGRLDFQIKLHGYRIELEEVDHHLTNVSYVKQAVV
>	E6GMI2_0	A	]	TYGELKEKSDNLAAYLAELKTDKSAIVVYGELDFEMIVSFLGASKAGFSYIPIDAHTPKERIELILNVAKPTAVIAVHEWPELATEVPVITAEELTEMMIHAPRHAPALIPVTGASNYYIIFTSGTTGVPKGVQISHDNLVSFTNWLLQDFGLEEGARFLAQAPYSFDLSVMSIYPALALGGSLTPLPNEIINDFKQLFTRLPQLTIDVWVSTPSFIELCLMEPSFDGEHLPALRTFLFCGEELPKPTAEKLAARFPTAHIYNTYGPTEATVAISAIEITQEVLKSVQRLPIGYVKEDTQIYIMEGMSKLPAGEIGEIVIAGPSVSKGYLNNPAKTAEAFFQLDGVPAYRTGDAGKLVDNLLQYEGRLDFQIKLHGYRIELEEVDHHLTNVSYVKQAVV
>	C5G3G2_0	A	]	TYGELKQRSDDWAHKIDSLKLEENAPIMIWGGQTFEMIACFLGCVKAGHAYIPIASYSNAERLTMIQEVSQSPLVIAIDELPNVDLGNLAVLKPDEVENGKFSIDEDKFVKDEENYYIIFTSGTTGKPKGVQISHKNLLSFVNWELADYNLPENPSFLAQAPYSFDLSVMSLYPALVSAGKLVILPHDVTENLGQLFTTLPKMKFNVWVSTPSFAQMCFLDPTFNGNHHDDLTHFLFCGEELTHKCAETLRKKFPNSKIFNTYGPTEATVAVTQVEINDEILSKYDRLPIGKVKEDTEITIDESKGEKPGQGELIISGPSVSKGYLHNPEKTAAAFFNNDKKASYRTGDAGFFDGDMLFYRGRIDFQIKFNGYRIELEEINFYLSKNNLVRYGVV
>	B1SBM1_0	A	]	TYRDLKENSDSLAAYIDFLKLEEKSPVLVFGGQEYDMLATFVALTKSGHAYIPVDQHSALERIEAILEVAEPSLIIAVSDFPLEITNIPMIKLDQLQTIFAQKTDYQLTHSVKGDDNYYIIFTSGTTGKPKGVQISHDNLLSFTNWMISDKEFSVPERPQMLAQPPYSFDLSVMYWAPTLALGGTLFALPKELTTDFKRLFTTINELPIGVWTSTPSFADMAMLSNDFNQETLPHLTHFYFDGEELTVKTAQKLRSRFPKARIVNAYGPTEATVALSAVAITDEMLATCKRLPIGYTKADSPTFIIDENGKALPNGEQGEIIVSGPAVSKGYLNNPERTQAAFFEFEGLPAYHTGDLGVMTDQGMLLYGGRMDFQIKFNGYRIELEEVSQNLNKSEYIK…
>	C9BGK3_0	A	]	TFGELKQASDALAYYLEEKVEGDGPIVVFGNLEFEMIVAFLGIVKSGHAYLPIEEHTPKERILSIFRVAKPSMVISIGNWIEDIPSVPVVTKEEFQEIEKIPVEFYPKNSVKGTENFYIIFTSGTTGEPKGVQISHDNLVSFVQWTMEDFGIKPGMHFLAQAPFSFDLSVFSIYPALVSGGMLKPLNKAVIQDFRQLFATLPNLKLNIWVSTPSFMDICLMEPTFNGENVPELDMFLFCGEELTKKTAETLLDRFPNARIYNTYGPTEATVAISSIQIDQHILDKYDRLPIGYVKKDTKVSIVQEDKLVSKGETGEIIIAGPSVSKGYLNNPEKTAAAFFCQNDLASYHTGDAGRLDEDGLLFYEGRMDQQVKLHGYRIELGDIEHYLLQDSRIKQAVV
>	C7XXV4_0	A	]	TYQDLVNASNALAAWLDYSNIPAGSPIMFYGDHQFEMVAGFLGGLKSGHAYIPVETGSALPRMQSIINTADPKLVIAVDDFPDQDLDYDGQILNRFELRKIMDEQVSYNMDHEVAGDDTFYILFTSGTTGSPKGIEISANNITTFANWMLGDDFDLPREATFLGQPPFSFDISHFYWLVGMLSGASVKAIPVKVVQNFGQLFKVLPDLKINVFFGTPSFAELLLLSPDFNAEKMPDLQKFVFCGEELSVSTVKRLFQKFPDAHIYNTYGPTEATVAVTSCEITRDMLKDAKRLPIGYDKPGVTTTIWDGDQQITEPGKHGEIIISGDSVAAGYLNNPEKTAKNFFKFNGQQSYRTGDAGYISADGLRHIIGRMDFQIKLHGFRVELDEVRSSLELSQYI…
>	E7XJ11_0	dhb	]	SYRQLNQAVDNLACSLRRQGIKPGETALVQLGNVPELYITFFALLKLGVAPVLALFSHQRTELNAYAMQIAPTLVIADRQHTLFAGEDFLNTFVAEHRSVRVVLLRNDDGDHSLDAAMRQAAEDFTATPSPADEVAYFQLSGGTTGTPKLIPRTHNDYYYSVRRSNEICGFNEETRFLCAIPAAHNYAMSSPGALGVFLAKGTVVLATDPSATLCFPLIEKHQINATALVPPAVSLWLQAIQEWGGNAPLASLRLLQVGGARLSATLAARIPVEIGCQLQQVFGMAEGLVNYTRLDDSPERIINTQGRPMCPDDEVWVADADGNPLPPGEIGRLMTRGPYTFRGYFNSPQHNASAFDANGFYCSGDLISIDQDGYITVHGREKDQINRGGEKIAAEEIE…
>	F3UE13_0	A	]	TYGDLKKDSDSLAAQIDRLGLPDKSPVVVFGGQEYEMLATFVALTKSGHAYIPIDSHSALERVAAIVEVAEPSLIIAINDFPLVDVAAPIFSAEQVQTAFREGAPYELSHPVQGDDNYYIIFTSGTTGKPKGVQISHNNLLSFTNWMITDKEFATPERPQMLAQPPYSFDLSVMYWAPTLALGGTLFALPSAVTQDFKQLFETILSLPIAIWTSTPSFADMALLSDDFNSQKLPQLTHFYFDGEELTVKTAQKLRDRFPQARIINAYGPTEATVALSAVAVTDEMLQNCKRLPIGYTKADSPTFVIDEEGRKVLNGQQGEIIVCGPAVSKGYLNNPEKTAEAFFEFEGLPAYHTGDVGSMTDEGLLLYGGRMDFQIKFNGFRIELEDVSQNLNKSKYVE…
>	E7YPZ3_0	dhb	]	SYRQLNQAVDNLACSLRRQGIKPGETALVQLGNVPELYITFFALLKLGVAPVLALFSHQRTELNAYAMQIAPTLVIADRQHTLFAGEDFLNTFVAEHRSVRVVLLRNDDGDHSLDAAMRQAAEDFTATPSPADEVAYFQLSGGTTGTPKLIPRTHNDYYYSVRRSNEICGFNEETRFLCAIPAAHNYAMSSPGALGVFLAKGTVVLATDPSATLCFPLIEKHQINATALVPPAVSLWLQAIQEWGGNAPLASLRLLQVGGARLSATLAARIPVEIGCQLQQVFGMAEGLVNYTRLDDSPERIINTQGRPMCPDDEVWVADADGNPLPPGEIGRLMTRGPYTFRGYFNSPQHNASAFDANGFYCSGDLISIDQDGYITVHGREKDQINRGGEKIAAEEIE…
>	D2GP02_0	A	]	TYQQLMDESSKLAHRLQGSKKPMILFGHMSPYMIVGMIGAIKAGCGYVPVDTSIPEDRIKMIINKVQPEFVFNTTDESFESLAGEVFTIEDIKTSQDPVIFDSQIKDNDTVYTIFTSGSTGEPKGVQIEYASLVQFTEWMLELNKSGNEQQWLNQAPFSFDLSVMAIYPCLASGGTLNLVDKNMINKPKLLNEMLTATPINIWVSTPSFMEMCLLLPTLNEEQYGSLNEFFFCGEILPHRAAKALVSRFPSATIYNTYGPTEATVAVTSIQITQEILDQYPTLPVGVERPGARLSTTDEGELVIEGQSVSLGYLKNDQKTAEVFNFDDGIRTYHTGDKAKFENGQWFIQGRIDFQIKLNGYRMELEEIETQLRQSEFVKEAIV
>	E5CNT5_0	A	]	TYRQLIEESSKLAHYLQDTNKPLIIYGHMSPYMVVGMIGAIKAGCGYVPIDTSVPIERVEMIMNKVDPTFILNTTDSSVNQPRKELTIEDIKHSDYPIVFDSQMDKTDVVYTIFTSGSTGEPKGVQIEYASLIEFAEWMVSLNETDNHQEWLNQAPFSFDLSVMAIYPCLTSGGTLNLVDKDMIKKPKLLNEMLVQTPINAWVSTPSFIEMCLLLPNLNEKDYPSLNHFFFCGEILPHRTAKALVDRYPNAIVYNTYGPTEATVAVTGVKITPEILERYNPLPVGVARPNTTLSTTDEGELVIKGTSVSLGYLKNKEKTEAVFKFDNGVRIYHTGDKAIEKDGYWFIQGRIDFQIKLNGYRMELEEIETQLRHSKYVRETVV
>	F2HLU5_0	A	]	TYRQLFAAVSHISEQINERNLNQRPILIFGKNDFITLAAMLATNLRGHAYIPVDAHTPFERTEMIKSAAKPAAVLTTVELSADFEALFTDRISLELTDQILTDKLPALDFSKAVSGNDSNYIIYTSGTTGVPKGVEVSHDNLVTFTNWMNNDFMKIENNQILSQALYSFDLSIFSLYPSLTTGGTLISLSRDETTNFKLLFERLNKTVINTWISTPSFVDICLLDPSFTEKEHPQLVQFILCGEELTKKTAEKLLTAFPSANIYNTYGPTEATGAISSVKITKELLTENDRVPIGFAKPGVDLKIMDKEIIIVGDSVAKGYFENPEKTEQAFFTVDGKPAYHTGDAGSISADGMLRYQGRIDFQVKFNGFRIELQDIEANIQNLKEIEKAVV
>	F0THI9_0	A	]	TYGDLKKRSNAWAHKIASLDISDDAPIMIWGGQTFEMIASFLGCVKTGHAYIPIASYSNAERLTMIQDVSKSPLVLEIDPLPDVNLDNVKVLKASEVEDGDFTVDESKFVEGDENYYIIFTSGTTGKPKGVQISHDNLLSFVNWELSDFNLPEHPSFLAQAPYSFDLSVMSLYPALVSAGKLVVLPHDVTQNFGQLFQTLPKMQFNVWVSTPSFAQMCFLDKTFDSEHHPDLSHFLFCGEELPHSEADMLKKRFPESHIFNTYGPTETTVAVTQVEITDDVLKKYDRLPIGKVKEDTKITIDTSKGDKPGEGEIIISGPSVSKGYMNNPEKTEAAFFQKDGDKYRSYRSGDAGFFDGDMLFYRGRIDFQIKFNGYRIELEEINFYLSKNEYVRY
>	F0QDI4_0	D	]	TCAELDRASAAWAQRLQAHGIRAEDRVAVCLERGPEFVLAWLAAMRAGAVCVPLDPALPPARRDELLHDCGAALLVGDLPHPPEGVPQWRMDFGASGGAPGGPATAPPPAIRPLHPSQGAYMIYTSGSTGRPKGVVVPHGALANYAQGVLQRLDVGPGRCFAMVSTVGADLGHTALFGALCSGGCLYLPSTAEAFDPDAFAAGMERCGADVLKIVPSHLRGLLNARHPAAALPRHTLVLGGETADDELLRTVRALRPGLRILNHYGPTETTVGVLTHPAAPPDEGPRGFTALPLGRPLPGIRAHVLDARLEPVQPGMPGELYLAGRGLARGYAGRPGTTAERFVASPFEAGERLYRTGDRVRLRGDGALEFLGRADDQVKIRGWRVEPAEVAQRLRECA…
>	F0L9S0_0	F	]	SYGELKTMSEAFATALIARGANPGDRVVLVLDNGWRMAVAVFGCWMAGAVACPINPSSKAARLSQILDSCTPFAVVAEARLEKVVSDAAGSSPLLRIVSGAPNPTADGVDFDAMLEEPIGALPQNLLDTDLAVIIYTSGSTGEPKGVMLAHDNMDAAVRSITSYLGNRPEDILLGVLPLSFGYGLNQLLSSVFVGGTLVIEKSFAYPHLIFERIRDERITGFALVPTMLSIMMQTRDLSPALFESLRYVTAAAAPLSPTHSDWLRTFLPHVHLFCMYGQTECTRISFLPPEDLDRKRGSVGIAIPGTAIAVVNEDGDSLLPAEVGELVVSGPHVMRGYWRNEAATARALRVDAATGRTRLHTGDLFTCDAEGYLTFVARKDDIIKSRGEKVAPQAVEAV…
>	E0SMF4_0	A	]	TYHQLYQGALALADQLLAQHKASGHRQRAPVLLYGHKHPACLIAWWACLLTGHPVAPVETDNSDERLRFIAGGIQAGLLLNATGQAAPDIGIPALTVSTAVCDMPAPRLAEHCHQMGLAFGRGAIGGIAYILFSSGTTGAPKGIQVSYANLAHFVRWLTEIFPIQGTITSNNRYSFDASQYELWLAWYYCQPLSILDYRDIINTRKMIARHADARLQTWVSTPSLLRCYLKDREFSQQNLPWLSTFISCGEVLTKEIVSTLWRAFPGCRIVNTYGPTECTVAVTACDVTPAMLDDDAPLPLGYVRPGVELRINAPADSERGEIVIVGPAVSEGYLNAPPAQQERFVIEPDGTRSYRTGDIGSLRNNLLYFHGREDSELKIQGYRIVLSDIENTLREHPQ…
>	Q03V68_0	A	]	TYEQLKKASDSLAHALDELNLPEKAPVMVYGGQQFEMIASFLGSAKSGHAYIPVDVNSAEERLTDIIEIAKPAVILAIDELPTSISDILIIDKQHLDRIFSTNVPYELTHSVQENDNFYIIFTSGTTGRPKGVQISHHNLLSFTNWMIGDTFDWQEGSNVLSQPPYSFDLSVMDWVPTIVTGGTLKALPKSVAEDFKLLFATLPKLDLTTWVSTPSFADVALLDPEFNQANNPNLKAFLFCGEVLTRTTAEKLLARFPKVKIYNTYGPTEATVAVSSIRITKKIIENYDKMPIGYVKKDTLISIQDSNDQEVSSGEKGEIVISGPSVSKGYLNNPEKTNDAFTKFNGEQAYKTGDLATVDENGLLHYKGRSDFQIKLHGFRIELEEVAQQLQQSQWIEQ…
>	C8N4V4_0	A	]	TYQQLMDESSKLAHRLQGSKKPMILFGHMSPYMIVGMIGAIKAGCGYVPVDTSIPEDRIKMIINKVQPEFVFNTTDESFESLEGEVFTIEDIKTSQDPVIFDSQIKDNDTVYTIFTSGSTGEPKGVQIEYASLVQFTEWMLELNKSGNKQQWLNQAPFSFDLSVMAIYPCLASGGTLNLVDKNMINKPKLLNEMLTATPINIWVSTPSFMEMCLLLPTLNEEQYGSLNEFFFCGEILPHRAAKALVSRFPSATIYNTYGPTEATVAVTSIQITQEILDQYPTLPVGVERLGARLSTTDDGELVIEGQSVSLGYLKNDQKTAEVFNFDDGIRTYHTGDKAKFENGQWFIQGRIDFQIKLNGYRMELEEIETQLRQSEFVKEAIV
>	C2Q9B1_0	A	]	TYKQLKEDSDALAHWISSAYPDDRSPIMVYGHMQPEMIINFLGCVKAGHAYIPVDLSIPADRVQRIAENSGAKLLLSAAEVTVTDLPVRIVSENNLKDIFFTHKGNTPNPEHAVKGDENFYIIYTSGSTGNPKGVQITYNCLVSFTKWAVEDFNLQTGQVFLNQAPFSFDLSVMDIYPSLVTGGTLWAIDKDMIARPKDLFASLEQSDIQVWTSTPSFAEMCLMEASFSESMLPNMKTFLFCGEVLPNEVARKLIERFPKATIMNTYGPTEATVAVTGIHVTTEVLDQYKSLPVGYCKSDCRLLIMKEDGTIAPDGEKGEIVIVGPSVSVGYLGSPELTEKAFTIIDGERAYKTGDAGYVENGLLFYNGRLDFQIKLHGYRMELEEIEHHLRACSYVEG…
>	F3SKW1_0	A	]	TYGDLKKDSDSLAAHIDRLGLPDKSPVVVFGGQEYEMLATFVALTKSGHAYIPIDSHSALERVAAIVEVAEPSLIIAINDFPLADVAAPIFSAEQVQTAFREGASYELSHPVQGDDNYYIIFTSGTTGKPKGVQISHNNLLSFTNWMITDKEFATPERPQMLAQPPYSFDLSVMYWAPTLALGGTLFALPSAVTQDFKQLFETILSLPIAIWTSTPSFADMALLSDDFNSQKLPQLTHFYFDGEELTVKTAQKLRDRFPQARIINAYGPTEATVALSAVAVTDEMLQNCKRLPIGYTKADSPTFVIDEEGQKVPNGQQGEIIVCGPAVSKGYLNNPEKTAEAFFEFEGLPAYHTGDVGSMTDEGLLLYGGRMDFQIKFNGFRIELEDVSQNLNKSKYVE…
>	B3HKZ2_0	E	]	TYRQLSTAADHVARALLALGVQHGDRVAVVMEKGWQQIAAVHGILRLGAVYLPVDPVLPPQRRQLLLTVGEVRVQVTQPGLTQLEPSLPVLIIDDGMLDTPAAPLPEVAGDVTDLAYIIFTSGSTGTPKGVMIDHRAAMNTLEDINERFGLNAQDRVFGLSSLSFDLSVYDAFAPFMVGAALVLPEAGREKDPRHWQTVMAHGHVSVWNAVPALMQMLCEYHSGDRMSYPTLRLALLSGDWIPLTLPEQMRERLNETMDIISLGGATECAIWSVYYPIGEVESTWTSIPYGRGLRNQPVYVLNAQLEECPVGVEGEICIGGMGLAQGYLNDAEKTAASFVWREASGERIYRTGDRGRYFADGQVAFLGRNDTQVKVNGYRIELGEIERCIARHPDVEQS…
>	Q4MSJ6_0	A	]	TYKQLKEDSDALAHWISSEYPDDRSPIMVYGHMQPEMIINFLGCVKAGHAYIPVDLSIPADRVQRIAENSGAKLLLSGTEVTVADLPVRIVSEDNLKDIFFTHKGNTPTPEHAVKGDENFYIIYTSGSTGNPKGVQITYNCLVSFTKWAVEDFNLQTGQVFLNQAPFSFDLSVMDIYPSLVTGGTLWAIDKDMIARPKDLFASLEQSDIQVWTSTPSFAEMCLMEASFSESMLPNMKTFLFCGEVLPNEVARKLIERFPKATIMNTYGPTEATVAVTGIHVTEEVLDQYKSLPVGYCKSDCRLLIMKEDGTIAPDGEKGEIVIVGPSVSVGYLGSPELTEKAFTMIDGERAYKTGDAGYVENGLLFYNGRLDFQIKLHGYRMELEEIEHHLRACSYVEG…
>	A5M8P6_0	A	]	TYGDLKADSDSLAAVIDQLGLPEKSPVVVFGGQEYEMLATFVALTKSGHAYIPIDSHSALERVSAILEVAEPSLIIAISAFPLEQVSTPMINLAQVQEAFAQGNNYEITHPVKGDDNYYIIFTSGTTGKPKGVQISHDNLLSFTNWMITDKEFATPSRPQMLAQPPYSFDLSVMYWAPTLALGGTLFTLPSVITQDFKQLFAAIFSLPIAIWTSTPSFADMAMLSEYFNSEKMPGITHFYFDGEELTVKTAQKLRERFPNARIINAYGPTEATVALSAVAVTDEMLATLKRLPIGYTKADSPTFIIDEEGNKLPNGEQGEIIVSGPAVSKGYMNNPEKTAEAFFEFEGLPAYHTGDVGTMTDEGLLLYGGRMDFQIKFNGYRIELEDVSQNLNKSRFIE…
>	C8A2Y3_0	A	]	TYQQLMDESSKLAHRLQGSKKPMILFGHMSPYMIVGMIGAIKAGCGYVPVDTSIPEDRIKMIINKVQPEFVFNTTDESFESLAGEVFTIEDIKTSQDPVIFDSQIKDNDTVYTIFTSGSTGEPKGVQIEYASLVQFTEWMLELNKSGNEQQWLNQAPFSFDLSVMAIYPCLASGGTLNLVDKNMINKPKLLNEMLTATPINIWVSTPSFMEMCLLLPTLNEEQYGSLNEFFFCGEILPHRAAKALVSRFPSATIYNTYGPTEATVAVTSIQITQEILDQYPTLPVGVERPGARLSTTDEGELVIEGQSVSLGYLKNDQKTAEVFNFDDGIRTYHTGDKAKFENGQWFIQGRIDFQIKLNGYRMELEEIETQLRQSEFVKEAIV
>	C2VQZ3_0	A	]	TYKQLKEDSDALAHWISSEYPDDRSPIMVYGHMQPEMIINFLGCVKAGHAYIPVDLSIPADRVQRIAENSGAKLLLSAAAVTVTDLPVRIVSEDNLKDIFFTHKGNTPNPEHAVKGDENFYIIYTSGSTGNPKGVQITYNCLVSFTQWAVEDFNLQTGQVFLNQAPFSFDLSVMDIYPSLVTGGTLWAIDKDMIARPKDLFASLEQSDIQVWTSTPSFAEMCLMEASFSESMLPNMKTFLFCGEVLPNEVARKLIERFPKATIMNTYGPTEATVAVTGIHVTEEVLDQYKSLPVGYCKSDCRLLIMKEDGTIAPDGEKGEIVIVGPSVSVGYLGSPELTEKAFTMIDGERAYKTGDAGYVENGLLFYNGRLDFQIKLHGYRMELEEIEHHLRACSYVEG…
>	E8DA74_0	dhb	]	SYRQLNQAVDNLACSLRRQGIKPGETALVQLGNVPELYITFFALLKLGVAPVLALFSHQRTELNAYAMQIAPTLVIADRQHTLFAGEDFLNTFVAEHRSVRVVLLRNDDGDHSLDAAMRQAAEDFTATPSPADEVAYFQLSGGTTGTPKLIPRTHNDYYYSVRRSNEICGFNEETRFLCAIPAAHNYAMSSPGALGVFLAKGTVVLATDPSATLCFPLIEKHQINATALVPPAVSLWLQAIQEWGGNAPLASLRLLQVGGARLSATLAARIPVEIGCQLQQVFGMAEGLVNYTRLDDSPERIINTQGRPMCPDDEVWVADADGNPLPPGEIGRLMTRGPYTFRGYFNSPQHNASAFDANGFYCSGDLISIDQDGYITVHGREKDQINRGGEKIAAEEIE…
>	E8EUR0_0	dhb	]	SYRQLNQAVDNLACSLRRQGIKPGETALVQLGNVPELYITFFALLKLGVAPVLALFSHQRTELNAYAMQIAPTLVIADRQHTLFAGEDFLNTFVAEHRSVRVVLLRNDDGDHSLDAAMRQAAEDFTATPSPADEVAYFQLSGGTTGTPKLIPRTHNDYYYSVRRSNEICGFNEETRFLCAIPAAHNYAMSSPGALGVFLAKGTVVLATDPSATLCFPLIEKHQINATALVPPAVSLWLQAIQEWGGNAPLASLRLLQVGGARLSATLAARIPVEIGCQLQQVFGMAEGLVNYTRLDDSPERIINTQGRPMCPDDEVWVADADGNPLPPGEIGRLMTRGPYTFRGYFNSPQHNASAFDANGFYCSGDLISIDQDGYITVHGREKDQINRGGEKIAAEEIE…
>	D2FBM6_0	A	]	TYQQLMDESSKLAHRLQGSKKPMILFGHMSPYMIVGMIGAIKAGCGYVPVDTSIPEDRIKMIINKVQPEFVFNTTDESFESLAGEVFTIEDIKTSQDPVIFDSQIKDNDTVYTIFTSGSTGEPKGVQIEYASLVQFTEWMLELNKSGNEQQWLNQAPFSFDLSVMAIYPCLASGGTLNLVDKNMINKPKLLNEMLTATPINIWVSTPSFMEMCLLLPTLNEEQYGSLNEFFFCGEILPHRAAKALVSRFPSATVYNTYGPTEATVAVTSIQITQEILDQYPTLPVGVERPGARLSTTDEGELVIEGQSVSLGYLKNDQKTAEVFNFDDGIRTYHTGDKAKFENGQWFIQGRIDFQIKLNGYRMELEEIETQLRQSEFVKEAIV
>	C8LX01_0	A	]	TYQQLMDESSKLAHRLQGSKKPMILFGHMSPYMIVGMIGAIKAGCGYVPVDTSIPEDRIKMIINKVQPEFVFNTTDESFESLEGEVFTIEDIKTSQDPVIFDSQIKDNDTVYTIFTSGSTGEPKGVQIEYASLVQFTEWMLELNKSGNKQQWLNQAPFSFDLSVMAIYPCLASGGTLNLVDKNMINKPKLLNEMLTATPINIWVSTPSFMEMCLLLPTLNEEQYGSLNEFFFCGEILPHRAAKALVSRFPSATIYNTYGPTEATVAVTSIQITQEILDQYPTLPVGVERLGARLSTTDDGELVIEGQSVSLGYLKNDQKTAEVFNFDDGIRTYHTGDKAKFENGQWFIQGRIDFQIKLNGYRMELEEIETQLRQSEFVKEAIV
>	C7UXS3_0	A	]	TYGELKEKSDNLAAYLAELKTDKSAIVVYGELDFEMIVSFLGASKAGFSYIPIDAHTPKERIELILNVAKPTAVIAVHEWPELATEVPVITAEELTEMMMHAPRHAPALTPVTGASNYYIIFTSGTTGVPKGVQISHDNLVSFTNWLLQDFGLEEGARFLAQAPYSFDLSVMSIYPALALGGSLTPLPNEIINDFKQLFTRLPQLTIDVWVSTPSFIELCLMEPSFDGEHLPALRTFLFCGEELPKPTAEKLAARFPTAHIYNTYGPTEATVAISAIEITQEVLKSVQRLPIGYVKEDTQIYIMEGMSKLPAGEIGEIVIAGPSVSKGYLNNPAKTAEAFFQLDGVPAYRTGDAGKLVDNLLQYEGRLDFQIKLHGYRIELEEVDHHLTNVSYVKQAVV
>	A5LBS0_0	A	]	TYGDLKADSDSLAAVIDQLGLPEKSPVVVFGGQEYEMLATFVALTKSGHAYIPIDSHSALERVSAILEVAEPSLIIAISAFPLEQVSTPMINLAQVQEAFAQGNNYEITHPVKGDDNYYIIFTSGTTGKPKGVQISHDNLLSFTNWMITDKEFATPSRPQMLAQPPYSFDLSVMYWAPTLALGGTLFTLPSVITQDFKQLFAAIFSLPIAIWTSTPSFADMAMLSEYFNSEKMPGITHFYFDGEELTVKTAQKLRERFPNARIINAYGPTEATVALSAVAVTDEMLATLKRLPIGYTKADSPTFIIDEEGNKLPNGEQGEIIVSGPAVSKGYMNNPEKTAEAFFEFEGLPAYHTGDVGTMTDEGLLLYGGRMDFQIKFNGYRIELEDVSQNLNKSRFIE…
>	F2B864_0	A	]	TYGDLKADSDSLAAVIDQLGLPEKSPVVVFGGQEYEMLATFVALTKSGHAYIPIDSHSALERVSAILEVAEPSLIIAISAFPLEQVSTPMINLAQVQEAFAQGNNYEITHPVKGDDNYYIIFTSGTTGKPKGVQISHDNLLSFTNWMITDKEFATPSRPQMLAQPPYSFDLSVMYWAPTLALGGTLFTLPSVITQDFKQLFAAIFSLPIAIWTSTPSFADMAMLSEYFNSEKMPGITHFYFDGEELTVKTAQKLRERFPNARIINAYGPTEATVALSAVAVTDEMLATLKRLPIGYTKADSPTFIIDEEGNKLPNGEQGEIIVSGPAVSKGYMKNPEKTAEAFFEFEGLPAYHTGDVGTMTDEGLLLYGGRMDFQIKFNGYRIELEDVSQNLNKSRFIE…
>	D6GYC0_0	A	]	TYQQLMDESSKLAHRLQGSKKPMILFGHMSPYMIVGMIGAIKAGCGYVPVDTSIPEDRIKMIINKVQPEFVFNTTDESFESLAGEVFTIEDIKTSQDPVIFDSQIKDNDTVYTIFTSGSTGEPKGVQIEYASLVQFTEWMLELNKSGNEQQWLNQAPFSFDLSVMAIYPCLASGGTLNLVDKNMINKPKLLNEMLTATPINIWVSTPSFMEMCLLLPTLNEEQYGSLNEFFFCGEILPHRAAKALVSRFPSATIYNTYGPTEATVAVTSIQITQEILDQYPTLPVGVERPGARLSTTDEGELVIEGQSVSLGYLKNDQKTAEVFNFDDGIRTYHTGDKAKFENGQWFIQGRIDFQIKLNGYRMELEEIETQLRQSEFVKEAIV
>	C3E0W1_0	A	]	TYKQLKEDSDALAHWISSEYPDDRSPIMVYGHMQPEMIINFLGCVKAGHAYIPVDLSIPADRVQRIAENSGAKLLLSATAVTVTDLPVRIVSEDNLKDIFFTHKGNTPNPEHAVKGDENFYIIYTSGSTGNPKGVQITYNCLVSFTKWAVEDFNLQTGQVFLNQAPFSFDLSVMDIYPSLVTGGTLWAIDKDMIARPKDLFASLEQSDIQVWTSTPSFAEMCLMEASFSESMLPNMKTFLFCGEVLPNEVARKLIERFPKATIMNTYGPTEATVAVTGIHVTEEVLDQYKSLPVGYCKSDCRLLIMKEDGTIAPDGEKGEIVIVGPSVSVGYLGSPKLTEKAFTMIDGERAYKTGDAGYVENGLLFYNGRLDFQIKLHGYRMELEEIEHHLRACSYVEG…
>	E2X9N0_0	dhb	]	SYRELNQAADNLACSLRRQGIKPGETALVQLGNVAELYITFFALLKLGVAPVLALFSHQRSELNAYASQIEPALLIADRQHGLFSGDDFLNTFVAEHSSIRVVQLLNDSGEHNLQDAINHPAEDFTATPSPADEVAYFQLSGGTTGTPKLIPRTHNDYYYSVRRSVEICQFTQQTRYLCAIPAAHNYAMSSPGSLGVFLAGGTVVLAADPSATLCFPLIEKHQVNVTALVPPAVSLWLQALAEGESRAQLASLKLLQVGGARLSATLAARIPAEIGCQLQQVFGMAEGLVNYTRLDDSAEKIIHTQGYPMCPDDEVWVADAEGNPLPQGEVGRLMTRGPYTFRGYYKSPQHNASAFDANGFYCSGDLISIDPEGYITVQGREKDQINRGGEKIAAEEIE…
>	E6G339_0	A	]	TYGELKEKSDNLAAYLAELKTDKSAIVVYGELDFEMIVSFLGASKAGFSYIPIDAHTPKERIELILNVAKPTAVIAVHEWPELATEVPVITAEELTEMMIHAPRHAPALIPVTGASNYYIIFTSGTTGVPKGVQISHDNLVSFTNWLLQDFGLEEGARFLAQAPYSFDLSVMSIYPALALGGSLTPLPNEIINDFKQLFTRLPQLTIDVWVSTPSFIELCLMEPSFDGEHLPALRTFLFCGEELPKPTAEKLAARFPTAHIYNTYGPTEATVAISAIEITQEVLKSVQRLPIGYVKEDTQIYIMEGMSKLPAGEIGEIVIAGPSVSKGYLNNPAKTAEAFFQLDGVPAYRTGDAGKLVDNLLQYEGRLDFQIKLHGYRIELEEVDHHLTNVSYVKQAVV
>	C2Z578_0	A	]	TYKQLKEDSDALAHWISSEYPDDRSPIMVYGHMQPEMIINFLGCVKAGHAYIPVDLSIPADRVQRIAENSGAKLLLSGTAVTVTDLPVRIVSEDNLKDIFFTHKGNIPNPEHAVKGDENFYIIYTSGSTGNPKGVQITYNCLVSFTKWAVEDFNLQTGQVFLNQAPFSFDLSVMDIYPSLVTGGTLWAIDKDMIARPKDLFASLEQSDIQVWTSTPSFAEMCLMEASFSESMLPNMKTFLFCGEVLPNEVARKLIERFPKATIMNTYGPTEATVAVTGIHVTEEVLDQYKSLPVGYCKSDCRLLIMKEDGTIAPDGEKGEIVIVGPSVSVGYLGSPELTEKAFTIIDGERAYKTGDAGYVENGLLFYNGRLDFQIKLHGYRMELEEIEHHLRACSYVEG…
>	A5MU16_0	A	]	TYGDLKADSDSLAAVIDQLGLPEKSPMVVFGGQEYEMLATFVALTKSGHAYIPIDSHSALERVSAILEVAEPSLIIAISAFPLEQVSTPMINLAQVQEAFAQGNNYEITHPVKGDDNYYIIFTSGTTGKPKGVQISHDNLLSFTNWMITDKEFATPSRPQMLAQPPYSFDLSVMYWAPTLALGGTLFTLPSVITQDFKQLFAAIFSLPIAIWTSTPSFADMAMLSEYFNSEKMPGITHFYFDGEELTVKTAQKLRERFPNARIINAYGPTEATVALSAVAVTDEMLATLKRLPIGYTKADSPTFIIDEEGNKLPNGEQGEIIVSGPAVSKGYMKNPEKTAEAFFEFEGLPAYHTGDVGTMTDEGLLLYGGRMDFQIKFNGYRIELEDVSQNLNKSRFIE…
>	D3VCV1_0	F	]	SFSELDQMRRRVAAHLLQQGIKPGDLVGVSIPRSAELMAILLGILTIGAAYVPIDPAFPEERKRYILQESGAEVVISENIALASRVLTVEQLISDIVCHEVRRSHNENSIAYLMFTSGSTGKPKGIQVMHGNILHCLQTVAELIGWQPHDAWLATTTISFDISVLEIFLPLLRPGGVLVMAPDHVLQRGDELAHMLEQQSVTVMQATPSAWQLLIDSGWKGKCNLRILCGGEPLSFSLKEALLERSQALWNVYGPTETTIWSTFARLEKESPVVLGEALGETLIEIVDQHGMPVEAEAVGELLIGGAGVTAGYLAHPELNETRFINYPQFGLHQGGYYLTGDLVCRQKGKLIYVGRNDDQIKLRGHRIEPREIEVMLTDISGVKQAVV
>	E1V3P1_0	dhb	]	SYAELDRRAACLAANLTARGLGKGDTALVQLPNVAEFYLVFLALLKAGIAPVNALFSHRQLELSAYARQVQPRLVVAARQHELFANDDFLSELHRLSPHLSATLLLGASDRETSLEHWLEAPSETGWQESHTAPDEVAFFQLSGGSTGTPKLIPRTHNDYDYSVRASADICGLSTETRFLCALPAGHNFPMSSPGALGVFHAGGCVVMAPNPEPLGCFELIERHAVDMVALVPPAVALWLQAAPMHAKALRSLRLLQVGGASFAEATARRVPEVLGCRLQQVFGMAEGLVNYTRLDDDDDLVFTTQGRPISPADEVRVVDEQGVEVDDGETGMLAVRGPYTFRGYYNSPEHNAQVFDADGFYYSGDLVQRMPGGYLRVVGRIKDQINRGGEKIAAEEIE…
>	E5QRF0_0	A	]	TYQQLMDESSKLAHRLQGSKKPMILFGHMSPYMIVGMIGAIKAGCGYVPVDTSIPEDRIKMIINKVQPEFVFNTTDESFESLAGEVFTIEDIKTSQDPVIFDSQIKDNDTVYTIFTSGSTGEPKGVQIEYASLVQFTEWMLELNKSGNEQQWLNQAPFSFDLSVMAIYPCLASGGTLNLVDKNMINKPKLLNEMLTATPINIWVSTPSFMEMCLLLPTLNEEQYGSLNEFFFCGEILPHRAAKALVSRFPSATIYNTYGPTEATVAVTSIQITQEILDQYPTLPVGVERPGARLSTTDEGELVIEGQSVSLGYLKNDQKTAEVFNFDDGIRTYHTGDKAKFENGQWFIQGRIDFQIKLNGYRMELEEIETQLRQSEFVKEAIV
>	E1V3Q1_0	aad	]	TYGELDRRSDAVASFLREQGVGKGDLVPLICDRTYRYVVAILGVMKSGAGYIPVDIRYPSQRQRRILTQSGAPFALAACSVHPVDAPFPVHAIDDMPDRDDRPHSLPSSQDLAYVIFTSGTTGNPKGVMVEHHAFERVVACHNDNLEVTSESRSTLMAGTGFDVAQLEIASMLMAGGSLVLPDEETRLDPDQLLAFFARQRLSHAFVPTALVPAITARSQPSELTLTHLFTAGEKLLPPATGHLPYQLVDCYGPAEATIFATCHRVPGSETDDRPSIGHPMAGSDIYLLDESLAPVPDGEAGEIFIGGDNLARGYLYNEPLTREKFIIHPRWRQRLYRTGDMARRLPDGRLQFLGRLDDQVKIRGNRVELAEVEEALHAQAGVGEAVV
>	Q8D5R8_0	dhb	]	SYLELANHVDRIAAGLREEGLVCGDSVVLQLANTLDFLVVFFALQRLGVVPVLALPAHGLVEIRHFMQLSEAKVYIGSNHEKDDKALAIATQLQAELSVSIRCYISGHFGQFSPLPECDAGDFTPAMVDPEHPALFLVSGGTTGLPKLIPRTHNDYLFNVEQCAKASEISAQDVYLAVLPAAHNFTLGCPGILGVLNAGGKVVLTTNPSPDYCFELIEKQCITATALVPALAQLWTEATQWESTDRSSLRLMQVGGSKLAYSDALEMQNAFPNALQQVFGMAEGLIACTRLGDDKEIIATRQGRPVSEWDEVLVVDDQGKPVAIGEEGELLTRGPYTLSGYYRAPEHNLRAFTDEGYYRSGDRVVVDANGYFTVTGRIKDVIIRAGENIAADELEELLL…
>	D5TU82_0	A	]	TYKQLKEDSDALAHWISSEYPDDRSPIMVYGHMQPEMIINFLGCVKAGHAYIPVDLSIPADRVQRIAENSGAKLLLSATAVTVTDLPVRIVSEDNLKDIFFTHKGNTPNPEHAVKGDENFYIIYTSGSTGNPKGVQITYNCLVSFTKWAVEDFNLQTGQVFLNQAPFSFDLSVMDIYPSLVTGGTLWAIDKDMIARPKDLFASLEQSDIQVWTSTPSFAEMCLMEASFSESMLPNMKTFLFCGEVLPNEVARKLIERFPKATIMNTYGPTEATVAVTGIHVTEEVLDQYKSLPVGYCKSDCRLLIMKEDGTIAPDGEKGEIVIVGPSVSVGYLGSPELTEKAFTMIDGERAYKTGDAGYVENGLLFYNGRLDFQIKLHGYRMELEEIEHHLRACSYVEG…
>	E8HR70_0	dhb	]	SYRELNQAADNLACSLRRQGIKPGETALVQLGNVAELYITFFALLKLGVAPVLALFSHQRSELNAYASQIEPALLIADRQHALFSGDDFLNTFVAEHSSIRVVQLLNDSGEHNLQDAINHPADGFTATPSPADEVVYFQLSGGTTGTPKLIPRTHNDYYYSVRRSVEICQFTQQTRYLCAIPAAHNYAMSSPGSLGVFLAGGTVVLAADPSATLCFPLIEKHQINVTALVPPAVSLWLQALTEGESRAQLASLKLLQVGGARLSATLAARIPAEIGCQLQQVFGMAEGLVNYTRLDDSAEKIIHTQGYPMCPDDEVWVADAEGNPLPQGEVGRLMTRGPYTFRGYYKSPQHNASAFDANGFYCSGDLISIDPEGYITVQGREKDQINRGGEKIAAEEIE…
>	A5LQZ4_0	A	]	TYGDLKADSDSLAAVIAQLGLPEKSPVVVFGGQEYEMLATFVALTKSGHAYIPIDSHSALERVSAILEVAEPSLIIAISAFPLEQVSTPMINLAQVQEAFAQGNNYEITHPVKGDDNYYIIFTSGTTGKPKGVQISHDNLLSFTNWMITDKEFATPSRPQMLAQPPYSFDLSVMYWAPTLALGGTLFTLPSVITQDFKQLFAAIFSLPIAIWTSTPSFADMAMLSEYFNSEKMPGITHFYFDGEELTVKTAQKLRERFPNARIINAYGPTEATVALSAVAVTDEMLATLKRLPIGYTKADSPTFIIDEEGNKLPNGEQGEIIVSGPAVSKGYMKNPEKTAEAFFEFEGLPAYHTGDVGTMTDEGLLLYGGRMDFQIKFNGYRIELEDVSQNLNKSRFIE…
>	E1LIT3_0	A	]	TYGDLKADSDSLAAAIDQLDLPEKSPVVVFGGQEYEMLATFVALTKSGHAYIPIDSHSALERVSAILEVAEPSLIIAISDFPLEQISTPMLNLAQVHEAFAQGTSYEITHPVKGDDNYYIIFTSGTTGKPKGVQISHDNLLSFTNWMITDKEFATPSRPQMLAQPPYSFDLSVMYWAPTLALGGTLFALPSAITQDFKQLFATIFSLPIAIWTSTPSFADMAMLSEAFNSEKMPDITHFYFDGEELTVKTAQKLRERFPNARIINAYGPTEATVALSAVAVTDEMLATLKRLPIGYTKADSPTFIIDEDGNKLPNGEQGEIIVSGPAVSKGYMNNPEKTAEAFFEFEGLPAYHTGDVGTMTDEGLLLYGGRMDFQIKFNGYRIELEDVSQNLNKSRFIE…
>	D6IYS5_0	A	]	TYQQLMDESSKLAHRLQGSKKPMILFGHMSPYMIVGMIGAIKAGCGYVPVDTSIPEDRIKMIINKVQPEFVFNTTDESFESLAGEVFTIEDIKTSQDPVIFDSQIKDNDTVYTIFTSGSTGEPKGVQIEYASLVQFTEWMLELNKSGNEQQWLNQAPFSFDLSVMAIYPCLASGGTLNLVDKNMINKPKLLNEMLTATPINIWVSTPSFMEMCLLLPTLNEEQYGSLNEFFFCGEILPHRAAKALVSRFPSATIYNTYGPTEATVAVTSIQITQEILDQYPTLPVGVERPGARLSTTDEGELVIEGQSVSLGYLKNDQKTAEVFNFDDGIRTYHTGDKAKFENGQWFIQGRIDFQIKLNGYRMELEEIETQLRQSEFVKEAIV
>	F4CRB0_0	F	]	TYPELDERANRLARQLLASGARAGDRIALLFDQPVHSYIGMLAVMKINAAYVPLDVAFPADRIAYILSDAGVTSVLTLSHVPQRVVGLADFAPGLIFVDTLAAEIAARPGTRLTDDERGAPVEDLAYLIYTSGTTGRPKGVAIEHPSICNFVRVAAEVYGLRAKDRVYQGMTIAFDFSVEEIWVPWMAGATLVPKPAGTSLLGMDLHAFLTERHVTAMCVVPTLLATIEEDLPALRFLLVSGEACPQDLVARWHRDGRRFLNVYGPTEATVTATWTEVHPDRPVTIGQPLPTYTTVVLDPDNPYRALPHGEVGEIGIAGIGLATGYLNREDLTDKSFIEDFLGIAGNPSGRIYRTGDLGRVNDDGQIEYMGRIDLQVKIRGYRIELTEIESVLLQVPGV…
>	E8B0A6_0	dhb	]	SYRQLNQAVDNLACSLRRQGIKPGETALVQLGNVPELYITFFALLKLGVAPVLALFSHQRTELNAYAMQIAPTLVIADRQHTLFAGEDFLNTFVAEHRSVRVVLLRNDDGDHSLDAAMRQAAEDFTATPSPADEVAYFQLSGGTTGTPKLIPRTHNDYYYSVRRSNEICGFNEETRFLCAIPAAHNYAMSSPGALGVFLAKGTVVLATDPSATLCFPLIEKHQINATALVPPAVSLWLQAIQEWGGNAPLASLRLLQVGGARLSATLAARIPVEIGCQLQQVFGMAEGLVNYTRLDDSPERIINTQGRPMCPDDEVWVADADGNPLPPGEIGRLMTRGPYTFRGYFNSPQHNASAFDANGFYCSGDLISIDQDGYITVHGREKDQINRGGEKIAAEEIE…
>	C3EYY1_0	A	]	TYKQLKEDSDALAHWISSEYPDDRSPIMVYGHMQPEMIINFLGCVKAGHAYIPVDLSIPADRVQRIAENSGAKLLLSAAAVTVTDLPVRIVSEDNLKDIFFTHKGNTPNPEHAVKGDENFYIIYTSGSTGNPKGVQITYNCLVSFTQWAVEDFNLQTGQVFLNQAPFSFDLSVMDIYPSLVTGGTLWAIDKDMIARPKDLFASLEQSDIQVWTSTPSFAEMCLMEASFSESMLPNMKTFLFCGEVLPNEVARKLIERFPKATIMNTYGPTEATVAVTGIHVTEEVLDQYKSLPVGYCKSDCRLLIMKEDGTIAPDGEKGEIVIVGPSVSVGYLGSPELTEKAFTMIDGERAYKTGDAGYVENGLLFYNGRLDFQIKLHGYRMELEEIEHHLRACSYVEG…
>	C9BVK7_0	A	]	TFGELKQASDALAYYLEKKVEGDGPIVVFGNLEFEMIVSFLGVVKSGHAYLPIEEHTPKERILSIFRVAKPSMVISIGDWIEDIPSVPVITKKEFQEIKKIPVGFYPRNSVKGTENFYIIFTSGTTGEPKGVQISHDNLVSFVQWTMEDFGIKPGMHFLAQAPFSFDLSVFSIYPALVSGGMLKPLNKAVVQDFRQLFATLPALKLNVWVSTPSFMDICLMEPTFNGENVPELDMFLFCGEELTKKTAESLLDRFPNARIYNTYGPTEATVAISSIQIDQHVLDSYDRLPIGYVKKDTKVSIVQEGKPVSKGETGEIIIAGPSVSKGYLNNPEKTAAAFFCQNDLASYHTGDAGRLDEYGLLFYEGRMDQQVKLHGYRIELGDIEHYLLQDNRIKQAVV
>	D1QGG4_0	A	]	TYQQLMDESSKLAHRLQGSKKPMILFGHMSPYMIVGMIGAIKAGCGYVPVDTSIPEDRIKMIINKVQPEFVFNTTDESFESLEGEVFTIEDIKTSQDPVIFDSQIKDNDTVYTIFTSGSTGEPKGVQIEYASLVQFTEWMLELNKSGNKQQWLNQAPFSFDLSVMAIYPCLASGGTLNLVDKNMINKPKLLNEMLTATPINIWVSTPSFMEMCLLLPTLNEEQYGSLNEFFFCGEILPHRAAKALVSRFPSATIYNTYGPTEATVAVTSIQITQEILDQYPTLPVGVERLGARLSTTDDGELVIEGQSVSLGYLKNDQKTAEVFNFDDGIRTYHTGDKAKFENGQWFIQGRIDFQIKLNGYRMELEEIETQLRQSEFVKEAIV
>	E8A9U2_0	dhb	]	SYRQLNQAVDNLACSLRRQGIKPGETALVQLGNVPELYITFFALLKLGVAPVLALFSHQRTELNAYAMQIAPTLVIADRQHTLFAGEDFLNTFVAEHRSVRVVLLRNDDGDHSLDAAMRQAAEDFTATPSPADEVAYFQLSGGTTGTPKLIPRTHNDYYYSVRRSNEICGFNEETRFLCAIPAAHNYAMSSPGALGVFLAKGTVVLATDPSATLCFPLIEKHQINATALVPPAVSLWLQAIQEWGGNAPLASLRLLQVGGARLSATLAARIPVEIGCQLQQVFGMAEGLVNYTRLDDSPERIINTQGRPMCPDDEVWVADADGNPLPPGEIGRLMTRGPYTFRGYFNSPQHNASAFDANGFYCSGDLISIDQDGYITVHGREKDQINRGGEKIAAEEIE…
>	E2S9K5_0	F	]	TYREFLEAAEELAAELAGHGIAAGDRVGIRIDSGTVDLYVAIAGVLVAGAAYVPVDVDDPDARARTVFDEAAVAAVIGNGVTVVPRRPAVRGPGSDLRDPGTGDDAWIIFTSGSTGRPKGVAVTHRSAAAFVDAEADLFCRAAPLGPGDRVMAGLSVAFDASCEEMWLAWRHGACLVPAPRSLVKSGTDLGPWMVANDITVVSTVPTLVSLWPPGALDGVRLLILGGEACPPEIGARLATDEREVWNTYGPTEATVVACAARLGTEPPVRIGLPLAGWDLAVVDTQGRPVAPGESGELIIGGVGLARYLDPEKDAAVYAPMPTLGWDRAYRSGDVVVNDPAGLIFVGRADEQIKLGGRRIELGELDSALLGLPGVVAAA
>	E3C9S1_0	A	]	TYGELKAAADSLAAWLDQQSLPDHSPILVFGDHQYEMLASFWAALKTGHSYIPVAADSALPRIQSILDTGKPSLVLAIDAFPDDQLVVSAPVIDRDAINQAINAHEAFDDPNPVTGDDLAYILFTSGTTGSPKGVEVSHDNLVTFTNWMLSDEFDLPAHANYLGQPPYSFDLSNMFLYPALMSGSTIKALPHDVVENFGQLFTALPKLDLNVFVGTPSFADMLMLSPAFSEQQMPGITDFLFCGEELTVKTAQNLHKRFPHAHIFNTYGPTEATVAVSGIEITPEIAANNDRLPVGYAKPGVELSIWQGGQQVTTPGEQGEIIIAGDSVAHGYMNNPEKTAQAFFELNGQPAYRTGDAGVLDADGLLHHKGRMDFQIKLHGFRIELDEVRASLEKSPYI…
>	E4IER9_0	A	]	TFGELKQASDALAYYLEKKVEGDGPIVVFGNLEFEMIVSFLGVVKSGHAYLPIEEHTPKERILSIFRVAKPSMVISIGDWIEDIPSVPVITKKEFQEIKKIPVGFYPRNSVKGTENFYIIFTSGTTGEPKGVQISHDNLVSFVQWTMEDFGIKPGMHFLAQAPFSFDLSVFSIYPALVSGGMLKPLNKAVVQDFRQLFATLPALKLNVWVSTPSFMDICLMEPTFNGENVPELDMFLFCGEELTKKTAESLLDRFPNARIYNTYGPTEATVAISSIQIDQHVLDSYDRLPIGYVKKDTKVSIVQEGKPVSKGETGEIIIAGPSVSKGYLNNPEKTAAAFFCQNDLASYHTGDAGRLDEYGLLFYEGRMDQQVKLHGYRIELGDIEHYLLQDNRIKQAVV
>	E7Z9C7_0	dhb	]	SYRQLNQAVDNLACSLRRQGIKPGETALVQLGNVPELYITFFALLKLGVAPVLALFSHQRTELNAYAMQIAPTLVIADRQHTLFAGEDFLNTFVAEHRSVRVVLLRNDDGDHSLDAAMRQAAEDFTATPSPADEVAYFQLSGGTTGTPKLIPRTHNDYYYSVRRSNEICGFNEETRFLCAIPAAHNYAMSSPGALGVFLAKGTVVLATDPSATLCFPLIEKHQINATALVPPAVSLWLQAIQEWGGNAPLASLRLLQVGGARLSATLAARIPVEIGCQLQQVFGMAEGLVNYTRLDDSPERIINTQGRPMCPDDEVWVADADGNPLPPGEIGRLMTRGPYTFRGYFNSPQHNASAFDANGFYCSGDLISIDQDGYITVHGREKDQINRGGEKIAAEEIE…
>	E5TE14_0	A	]	TYQQLMDESSKLAHRLQGSKKPMILFGHMSPYMIVGMIGAIKAGCGYVPVDTSIPEDRIKMIINKVQPEFVFNTTDESFESLAGEVFTIEDIKTSQDPVIFDSQIKDNDTVYTIFTSGSTGEPKGVQIEYASLVQFTEWMLELNKSGNEQQWLNQAPFSFDLSVMAIYPCLASGGTLNLVDKNMINKPKLLNEMLTATPINIWVSTPSFMEMCLLLPTLNEEQYGSLNEFFFCGEILPHRAAKALVSRFPSATIYNTYGPTEATVAVTSIQITQEILDQYPTLPVGVERPGAKLSTTDEGELVIEGQSVSLGYLKNDQKTAEVFNFDDGIRTYHTGDKAKFENGQWFIQGRIDFQIKLNGYRMELEEIETQLRQSEFVKEAIV
>	E8K9H2_0	A	]	TYRDLKTDSDSLAAAIDRLGLPEKSPVVVFGGQEYEMLATFVALTKSGHAYIPIDSHSSLERISAIIEVAEPSLIIAIHQFPLESGATPILSLDEVHAAYAAQNAYDLQHPVKGDDNYYIIFTSGTTGKPKGVQISHDNLLSFTNWMITDKEFATPNRPQMLAQPPYSFDLSVMYWAPTLALGGTLFALPSAITQDFKQLFTTIFSLPIAIWTSTPSFADMAMLSEDFNAEKLPGITHFYFDGEELTVKTAQKLRERFPNARIINAYGPTEATVALSAVAVTDDMLATLKRLPIGYTKEDSPTFIIDEAGNKLPNGEQGEIIVSGPAVSKGYMNNPEKTAEAFFEFEGLPAYHTGDVGTMTDEGLLLYGGRMDFQIKFNGYRIELEDVSQNLNKSRFIE…
>	C8LCI0_0	A	]	TYQQLMDESSKLAHRLQGSKKPMILFGHMSPYMIVGMIGAIKAGCGYVPVDTSIPEDRIKMIINKVQPEFVFNTTDESFESLEGEVFTIEDIKTSQDPVIFDSQIKDNDTVYTIFTSGSTGEPKGVQIEYASLVQFTEWMLELNKSGNEQQWLNQAPFSFDLSVMAIYPCLASGGTLNLVDKNMINKPKLLNEMLTATPINIWVSTPSFMEMCLLLPTLNEEQYGSLNEFFFCGEILPHRAAKALVNRFPSATIYNTYGPTEATVAVTSIQITQEILDQYPTLPVGVERPGARLSTTDEGELVIEGQSVSLGYLKNDQKTAEVFNFDDGIRTYHTGDKAKFENGQWFIQGRIDFQIKLNGYRMELEEIETQLRQSEFVKEAIV
>	E6HSQ1_0	A	]	TYGELKEKSDNLAAYLAELKTDKSAIVVYGELDFEMIVSFLGASKAGFSYIPIDAHTPKERIELILNVAKPTAVIAVHEWPELATEVPVITAEELTEMMMHAPRHAPALMPVTGASNYYIIFTSGTTGVPKGVQISHDNLVSFTNWLLQDFGLEEGARFLAQAPYSFDLSVMSIYPALALGGSLTPLPNEIINDFKQLFTRLPQLTIDVWVSTPSFIELCLMEPSFDGEHLPALRTFLFCGEELPKPTAEKLAARFPTAHIYNTYGPTEATVAISAIEITQEVLKSVQRLPIGYVKEDTQIYIMEGMSKLPAGEIGEIVIAGPSVSKGYLNNPAKTAEAFFQLDGVPAYRTGDAGKLVDNLLQYEGRLDFQIKLHGYRIELEEVDHHLTNVSYVKQAVV
>	Q3XZT7_0	A	]	TFGELKQASDALAYYLEKKVEGDGPIVVFGNLEFEMIVSFLGVVKSGHAYLPIEEHTPKERILSIFRVAKPSMVISIGDWIEDIPSVPVITKKEFQEIKKIPVGFYPRNSVKGTENFYIIFTSGTTGEPKGVQISHDNLVSFVQWTMEDFGIKPGMHFLAQAPFSFDLSVFSIYPALVSGGMLKPLNKAVVQDFRQLFATLPALKLNVWVSTPSFMDICLMEPTFNGENVPELDMFLFCGEELTKKTAESLLDRFPNARIYNTYGPTEATVAISSIQIDQHVLDSYDRLPIGYVKKDTKVSIVQEGKPVSKGETGEIIIAGPSVSKGYLNNPEKTAAAFFCQNDLASYHTGDAGRLDEYGLLFYEGRMDQQVKLHGYRIELGDIEHYLLQDNRIKQAVV
>	F2K078_0	F	]	TYKELNNITNQLVRTFQLLGVKEGDRVGLWLEKSCRGIACMLAISRLNASYVPIDPMNPLARVSTIIKDCQMSAIVISQGKLAKFIDSEHRELPLLIPDNLSLDDLNIHSDTNLSHVANWSDVRSQSSEHVDLDVTYSETDLAYILYTSGSTGVPKGVCINHLNACAFINWSIEEVEPRPEDRFSNHAPWHFDLSVFDIYVALGSGASVYLISEMVSYVPAQLVDFIEKNQISIWYSVPTALSLMMDAEPQLETRCSSLHTVIFAGEPFAIKKLKELRKRFPHKALYNFYGPTETNVSTYYKVPNEVPDKLPIGHVCSGDSLSLLDDNGTKVAIGEQGFITIKGPSVFSGYWGKTARTEDAYNTGDIGYFNDKGELMYVGRNDHMIKVKGYRIHLGEIE…
>	E8UL34_0	A	]	SYGDLKADSDSLAAHIDSLDLPANSPVLVFGGQEYQMLAIFVALTKAGHPYIPVDSHSALDRIEAILEIAEPSLVFAVADFPLETSLPVLGLSEVEAIFEKKSTYQLIHPVSEDDTYYIIFTSGTTGKPKGVQISHDNLLSFTNWMIRDKEFALPERPQMLAQPSYSFDLSVMYWAPTLALGGTLFALPKELTLDFKTLFAAIQTLPFKIWTSTPSFVDMALLSREFDGEHLPDLTHFYFDGEELTVKTAQKLRERFPKAVIVNAYGPTEATVALSAVAITDEMLVNYKRLPIGYTKPDSPTFILDEDGQVVPNGQQGEIVVSGPAVSKGYLNNPERTEAAFFQFDGLQAYHTGDLGVMTDEGLLLYGGRMDFQIKYNGYRIELEEVAQHLNKSTYIEA…
>	F2JYD9_0	F	]	SYAEMAESVLRIMTAFEKDGLSSGMVAAVCLRKSPEFIFTVLACTLTGVIWLPIDMDSPAERMHYLLENSRVDRVISQTPIEGKANLDIASLMQIPKMATEDSICYSLDETPAYYLYTSGSTGTPKCVVLNHRATANVIQETVQCWNITDKDCVMAVTPFHHDMSVFDIFATLSVGATLVLPSQEQQKDARAWAELVARHNISIWVSVPAIVDMLFTLSEPEQLSSLRLIAQGGDYIKPTLIERIRGLLPNTRLFSLGGPTETTIWSIWHEIQDHDLDAIPYGKALAFNQYYILNDQLQPCEVGEVGKMYMSGINLSNGYLLDGQLIKNDFLQIRNTQQCLETVFQMSDLGYEREDGSIIFAGREEGYLKVKGVRISAIEVENALSKHSQVKDAIV
>	C6SP12_0	A	]	TYGELKADSDSLAAHLDQLDLTAKSPVVVFGGQEYAMLASFVALTKSGHAYIPIDHHSALERIEAILEVAEPSLVIAVDDFPIDNLQVPVIQYSQLEEIFKQKLSYQINHAVKGDDTYYIIFTSGTTGKPKGVQISHDNLLSFTNWMINAEAFAIPHRPQMLAQPPYSFDLSVMYWAPTLALGGTLFALPKEITADFKQLFTTINQLPIGVWTSTPSFVDMAMLSDDFNAQQLPHLTHFYFDGEELTVKTAKKLRQRFPQARIVNAYGPTEATVALSALAVTDKMLETCKRLPIGYTKPDSPTFIIDESGHKLANGQQGEIIVSGPAVSKGYLNNPERTAAAFFEFEGLPAYHTGDLGSMTDEGLLLYGGRMDFQIKFNGYRIELEEVSQNLNKSQYIA…
>	C5VV39_0	A	]	SYGDLKADSDSLAAHIDSLDLPANSPVLVFGGQEYQMLAIFVALTKAGHPYIPVDSHSALDRIEAILEIAEPSLVFAVADFPLETSLPVLGLSEVEAIFEKKSTYQLIHPVSEDDTYYIIFTSGTTGKPKGVQISHDNLLSFTNWMIRDKEFALPERPQMLAQPSYSFDLSVMYWAPTLALGGTLFALPKELTLDFKTLFAAIQTLPFKIWTSTPSFVDMALLSREFDGEHLPDLTHFYFDGEELTVKTAQKLRERFPKAVIVNAYGPTEATVALSAVAITDEMLVNYKRLPIGYTKPDSPTFILDEDGQVVPNGQQGEIVVSGPAVSKGYLNNPERTEAAFFQFDGLQAYHTGDLGVMTDEGLLLYGGRMDFQIKYNGYRIELEEVAQHLNKSTYIEA…
>	E6KJU3_0	A	]	TYGDLKADSDSLAAAIDRLGLPEKSPVVVYGGQEYEMLATFVALTKSGHAYIPIDSHSALERVSAIVEVAEPSLIIAISDFPLEQVFMPMMTLAQVQEAFAQASSYEMTHPVKGDDNYYIIFTSGTTGKPKGVQISHDNLLSFTNWMITDKEFATPNRPQMLAQPPYSFDLSVMYWAPTLALGGTLFALPSAITQDFKKLFATIFSLPIAIWTSTPSFADMAMLSEDFNSEKMPGITHFYFDGEELTVKTAQKLRERFPDARIINAYGPTEATVALSAVAVTDEMLTTLKRLPIGYTKADSPTFIIDEEGKKVPNGEQGEIIVSGPAVSKGYMNNPEKTAEAFFEFEGLPAYHTGDVGTMTDEGLLLYGGRMDFQIKFNGYRIELEDVSQNLNKSRFIE…
>	E0DPS6_0	dhb	]	TYAELDRLSSNLASRLAAAGIGKGDTALVQLPNIAEFYIVFFALMKAGIAPVNALFSHRKLELGAYASQIEPRLLIGSRQHELFMDDAFARDLGENLSAPLLTLFAGEADPASSLDHWIATPADKAAPFSPTRAGEVAFFQLSGGSTGTPKLIPRTHNDYDYSVRASAEICALTPHTRFLCALPAAHNYPMSSPGALGVFHAGGCVVMAPNPEPLNCFSIIERHGVNMVALVPPAVALWLQAAPDHLAALSSLKLVQVGGASFAEALARQVPQVLGCKLQQVFGMAEGLVNYTRLDDPDEIVFTTQGRPISPDDEIRIVDEDGEPVAEGQPGMLATRGPYTFCGYYRSPEHNAQVFDSEGFYCSGDVVQRTPEGYLRVVGRVKDQINRGGEKVAAEEIE…
>	F2CJD1_0	A	]	TYGDLKKDSDSLAAHIDRLELPDKSPVVVFGGQEYEMLATFVALTKSGHAYIPIDSHSALERVAAIVEVAEPSLIIAINDFPLADVAAPIFSAEQVQTAFREGASYELSHPVQGDDNYYIIFTSGTTGKPKGVQISHNNLLSFTNWMITDKEFETPERPQMLAQPPYSFDLSVMYWAPTLALGGTLFALPSAVTQDFKQLFETILSLPIAIWTSTPSFADMALLSDDFNSQKLPQLTHFYFDGEELTVKTAQKLRDRFPQARIINAYGPTEATVALSAVAVTDEMLQNCKRLPIGYTKADSPTFVIDEEGQKVPNGQQGEIIVCGPAVSKGYLNNPEKTAEAFFEFEGLPAYHTGDVGSMTDEGLLLYGGRMDFQIKFNGFRIELEDVSQNLNKSKYID…
>	C7VJR5_0	A	]	TYGELKEKSDNLAAYLAELKTDKSAIVVYGELDFEMIVSFLGASKAGFSYIPIDAHTPKERIELILNVAKPTAVIAVHEWPELATEVPVITAEELTEMMMHAPRHAPALIPVTGASNYYIIFTSGTTGVPKGVQISHDNLVSFTNWLLQDFGLEEGARFLAQAPYSFDLSVMSIYPALALGGSLTPLPNEIINDFKQLFTRLPQLTIDVWVSTPSFIELCLMEPSFDGEHLPALRTFLFCGEELPKPTAEKLAARFPTAHIYNTYGPTEATVAISAIEITQEVLKSVQRLPIGYVKEDTQIYIMEGMSKLPAGEIGEIVIAGPSVSKGYLNNPAKTAEAFFQLDGVPAYRTGDAGKLVDNLLQYEGRLDFQIKLHGYRIELEEVDHHLTNVSYVKQAVV
>	C3GYC5_0	A	]	TYKQLKEDSDALAHWISSEYPDDRSPIMVYGHMQPEMIINFLGCVKAGHAYIPVDLSIPADRVQRIAENSGAKLLLSATAVTVTDLPVRIVSEDNLKDIFFTHKGNTPNPEHAVKGDENFYIIYTSGSTGNPKGVQITYNCLVSFTKWAVEDFNLQTGQVFLNQAPFSFDLSVMDIYPSLVTGGTLWAIDKDMIARPKDLFASLEQSDIQVWTSTPSFAEMCLMEASFSESMLPNMKTFLFCGEVLPNEVARKLIERFPKATIMNTYGPTEATVAVTGIHVTEEVLDQYKSLPVGYCKSDCRLLIMKEDGTIAPDGEKGEIVIVGPSVSVGYLGSPELTEKAFTMIDGERAYKTGDAGYVENGLLFYNGRLDFQIKLHGYRMELEEIEHHLRACSYVEG…
>	C2X953_0	A	]	TYKQLKEDSDALAHWISSEYPDDRSPIMVYGHMQPEMIVNFLGCVKAGHAYIPVDLSIPADRVQRIAENSGAKLLLSATAVTVTDLPVRIVSEDNLKDIFFTHKGNTPNPEHAVKGDENFYIIYTSGSTGNPKGVQITYNCLVSFTKWAVEDFNLQTGQVFLNQAPFSFDLSVMDIYPSLVTGGTLWAIDKDMIARPKDLFASLEQSDIQVWTSTPSFAEMCLMEASFSESMLPNMKTFLFCGEVLPNEVARKLIERFPKATIMNTYGPTEATVAVTGIHVTEEVLNQYKSLPVGYCKSDCRLLIMKEDGTIAPDGEKGEIVIVGPSVSVGYLGSPELTEKAFTMIDGERAYKTGDAGYVENGLLFYNGRLDFQIKLHGYRMELEEIEHHLRACSYVEG…
>	E3Z692_0	A	]	SYKELKRQSDAFGSFLLDTLNSDKEKPIIVYGHMSPLMLIAFLGTIKSGRAYVPVDVSMPVERIEQIKKAADPALFICTEELPNNLTITGCPVLTQEQLMDALEKHFEEVPDPAECVKNDDNYYIIYTSGSTGNPKGVQISQNNLVSFSNWILQDFSLRQGMRFLNQAPFSFDLSVMDLYPSLLSGGTLVPLDKTITANMKDLYREIPAQNFDVWVSTPSFADLCLLDDNFNQENNPGLTRFLFCGEVLAKKTASELLDRFPDAVIYNTYGPTEATVAVTQVKVTRELIDAYPSLPLGVIKPDMRLHIVDQETGEILPEGEKGEIILIGASVSKGYLNEPEKTDQVFFDYKGYQAYHTGDSGVIKDGYLFFQGRLDFQIKLHGYRIELEDIENNLKKVS…
>	E7HL68_0	dhb	]	TYSALDAQVDELAAGLSSLGLRSGEHVIVQLPNDNAFVTLLFALLRLGVIPVLAMPSQRALDIDALIELAQPVAYVIHGENHAELARQMAHKHACLRHVLVAGETMSDDFTPLFSLHGERQPDVSTTALLLLSGGTTGTPKLIPRRHADYSYNFSASAELCGISQQSVYLAVLPVAHNFPLACPGILGTLACGGKVVLTDSASCDEVMPLIAQERVTHVALVPALAQLWVQAREWEDSDLSSLRVIQAGGARLDPTLAEQVIATFDCTLQQVFGMAEGLLCFTRLDDPHATILHSQGRPLSPLDEICIVDQDENDVAPGETGQLLTRGPYTISGYYRAPAHNAQAFTAQGFYRTGDNVRLDEVGNLHVEGRIKEQINRAGEKIAAAEVESALLRLAEVQ…
>	C9CCJ5_0	A	]	TFGELKQASDALAYYLEKKVEGDGPIVVFGNLEFEMIVSFLGVVKSGHAYLPIEEHTPKERILSIFRVAKPSMVISIGDWIEDIPSVPVITKKEFQEIKKIPVGFYPRNSVKGTENFYIIFTSGTTGEPKGVQISHDNLVSFVQWTMEDFGIKPGMHFLAQAPFSFDLSVFSIYPALVSGGMLKPLNKAVVQDFRQLFATLPALKLNVWVSTPSFMDICLMEPTFNGENVPELDMFLFCGEELTKKTAESLLDRFPNARIYNTYGPTEATVAISSIQIDQHVLDSYDRLPIGYVKKDTKVSIVQEGKPVSKGETGEIIIAGPSVSKGYLNNPEKTAAAFFCQNDLASYHTGDAGRLDEYGLLFYEGRMDQQVKLHGYRIELGDIEHYLLQDNRIKQAVV
>	D6T6P9_0	A	]	TYQQLMDESSKLAHRLQGSKKPMILFGHMSPYMIVGMIGAIKAGCGYVPVDTSIPEDRIKMIINKVQPEFVFNTTDESFESLEGEVFTIEDIKTSQDPVIFDSQIKDNDTVYTIFTSGSTGEPKGVQIEYASLVQFTEWMLELNKSGNKQQWLNQAPFSFDLSVMAIYPCLASGGTLNLVDKNMINKPKLLNEMLTATPINIWVSTPSFMEMCLLLPTLNEEQYGSLNEFFFCGEILPHRAAKALVSRFPSATIYNTYGPTEATVAVTSIQITQEILDQYPTLPVGVERLGARLSTTDDGELVIEGQSVSLGYLKNDQKTAEVFNFDDGIRTYHTGDKAKFENGQWFIQGRIDFQIKLNGYRMELEEIETQLRQSEFVKEAIV
>	E7RW53_0	dhb	]	SYGELDRQASAIAAGLLARGLRRGDRVIVHLPNLPEFISAIFGMFRVGIIPLYALPAHRIAEIAHFADTGDARGYICAGDWGGFDYRNLASELQTRCPQVRHVIVTRGDAGSFTPLAELMRADTAPAPYAADVLPATDVQGEDTAFFQISGGSTGLSKLIPRTHDDYIYTLRESARICGMDETSVYLCALPMAHNFPMSSPGFLSALYVGGRVVLAPAPTPAVCFELIAAEKVTDTALVPPLLLLWLEAAASATPDLSSLKLIQVGGAKLIPEVARRVTPTLGATLQQVFGMAEGLVNYTRIDDDAETIIQTQGRPISPDDEIRIVDDHDQPVPAGEAGNLLTRGPYTIRGYFNNPAANERSFTHDGFYRTGDIVRRTESGHLVVQGRAGDHINRAGEK…
>	C3G098_0	A	]	TYKQLKEDSDALAHWISSEYPDDRSPIMVYGHMQPEMIINFLGCVKAGHAYIPVDLSIPADRVQRIAENSGAKLLLSAAAVTVTDLPVRIVSEDNLKDIFFTHKGNTPNPEHAVKGDENFYIIYTSGSTGNPKGVQITYNCLVSFTQWAVEDFNLQTGQVFLNQAPFSFDLSVMDIYPSLVTGGTLWAIDKDMIARPKDLFASLEQSDIQVWTSTPSFAEMCLMEASFSESMLPNMKTFLFCGEVLPNEVARKLIERFPKATIMNTYGPTEATVAVTGIHVTEEVLDQYKSLPVGYCKSDCRLLIMKEDGTIAPDGEKGEIVIVGPSVSVGYLGSPELTEKAFTMIDGERAYKTGDAGYVENGLLFYNGRLDFQIKLHGYRMELEEIEHHLRACSYVEG…
>	E1NGV3_0	A	]	TYGELKLRSDQYATKINSLGLASKEPIMIWGGQTFDVIAAFLGCLKSGHAYIPIASYSNSDRLFMIQDVSKATTVIAVDPLPVAVEGVNVIVPSDIDKIDSVKINEADFVAGDDNFYILFTSGTTGKPKGVQISYNNVVSFLNWEFADFKLPDRPKFLAQVTYSFDVSVMSIYPALLSGGSIVVMPHEITSNLGQLFKILPNLKFNIWVSTPSFVEMCFLDPTFNQEHHPDITHFLLCGEEFGHRTAQMLHNKFSNSHIFNTYGPTETTVAITQVEITDEILKKYNRLPIGKVKEDTVITIDTTKGQKESQGEIVVTGPTVSKGYMNDPERTKKVFFHQDGQKYPSYRVGDLGFFEDGMLFYRGRIDFQIKFNGFRIELEEINFYLSKNPLVRYGVV
>	Q0GL78_0	A	]	TYADLSSAVDTLAAWLSTQSLPDRSPILVYGDHQVEMIISFLAALKAGHTYIPVSNDSAIPRMQSILDTAKPAMIIAVNDFPSNDLQFNAPIVDHQQLEKILATPQTFDTSAMINGDELAYVLFTSGTTGSPKGVEVSHDNFMTFVDWMLSDEFKIKEHANFLGQPPYSFDLSNMYWLPALLNGGTIKALPHEVVENFGQMFTALPNLDLEVFVGTPSFADMLMLSPAFNQQKMPSLKTFLFCGEELTVKTAKGLHQRFPDAKIFNTYGPTETTVAVSGIEITPEIIENNDRLPVGYAKPGVKLSIWNGDQEITTPGEQGEIVISGNSVARGYMNNPEKTAKSFFKIDGVPAYRTGDAGTLDSDGLLHHKGRMDFQIKLHGYRIELDEVRASLEKSPLI…
>	E4L610_0	A	]	TYGDLKRDSDSIANYINQMQLEVGSPVLVFGAQTYDMIATFVALTKAGHAYIPVDVHSAPERVSDIIEIGQPSLIIAIEPLNIELKDQEPPVIDLDAINQAKAQQSPFTLTHSVKGDDNYYIIFTSGTTGKPKGVQISHDNLLSFTNWMIEDQEFSTPERPQMLAQPPYSFDLSVMYWAPTLALGGTLYALPKELVSDFKQLFTTITNLPVGIWTSTPSFVDMAMLSDDFCHDKMPQLTHFYFDGEELTVSTARKLMERFPNAIIVNAYGPTEATVALSAIRITKEMVAAGSRLPIGYTKLDSPTYILDENLNEVANGESGEIIVTGPAVSKGYLNNPEKTKEAFFTYKGQPAYHTGDLGYFTKDNILCYGGRLDFQIKYGGYRIELEDVSQQLKQSPY…
>	E3HE82_0	A	]	AMLAERGLAYVMFTSGSTGDPKGVQIGRESVGLLGDWMLGSFGLGEAPVFMNQAPFSFDLSMYEVFATLAAGGCCVLNAREQIAAPATWMARLAEHGVTAWVSTPSFAHQQLANRDFSPAALPTLRTFLFCGEPLPSALAKKLRQRFPEAVILNTYGPTEATVATTWIEVTDAVLAAHDPLPVGHAKPDSVLIVDEGEICIVGDHVMRGYLNRPDLNQAKLYTYADGRRAFRTGDLGQMEGDGLLFCRGRMDDQIKLNGYRIELAEIDEALHGLPGVEGGA
>	C7WRH8_0	A	]	TYGELKEKSDNLAAYLAELKTDKSAIVVYGELDFEMIVSFLGASKAGFSYIPIDAHTPKERIELILNVAKPTAVIAVHEWPELATEVPVITAEELTEMMMHAPRHAPALIPVTGASNYYIIFTSGTTGVPKGVQISHDNLVSFTNWLLQDFGLEEGARFLAQAPYSFDLSVMSIYPALALGGSLTPLPNEIINDFKQLFTRLPQLTIDVWVSTPSFIELCLMEPSFDGEHLPALRTFLFCGEELPKPTAEKLAARFPTAHIYNTYGPTEATVAISAIEITQEVLKSVQRLPIGYVKEDTQIYIMEGMSKLPAGEIGEIVIAGPSVSKGYLNNPAKTAEAFFQLDGVPAYRTGDAGKLVDNLLQYEGRLDFQIKLHGYRIELEEVDHHLTNVSYVKQAVV
>	F3WD30_0	A	]	TYGDLKADSDSLAAVIDQLCLPEKSPVVVFGGQEYEMLATFVALTKSGHAYIPIDSHSALERVSAILEVAEPSLIIAISAFPLEQVSTPMINLAQVQEAFVQGNNYEITHPVKGDDNYYIIFTSGTTGKPKGVQISHDNLLSFTNWMIMDKEFATPSRPQMLAQPPYSFDLSVMYWAPTLALGGTLFTLPSVITQDFKQLFAAIFSLPIAIWTSTPSFADMAMLSEYFNSEKMPGITHFYFDGEELTVKTAQKLRERFPNARIINAYGPTEATVALSAVAVTDEMLATLKRLPIGYTKADSPTFIIDEEGNKLPNGEQGEIIVSGPAVSKGYMKNPEKTAEAFFEFEGLPAYHTGDVGTMTDEGLLLYGGRMDFQIKFNGYRIELEDVSQNLNKSRFIE…
>	C2UB73_0	A	]	TYKQLKEDSDALAHWISSEYPDDRSPIMVYGHMQPEMIINFLGCVKAGHAYIPVDLSIPADRVQRIAENSGAKLLLSATAVTVTDLPVRIVSEDNLKDIFFTHKGNTPNPEHAVKGDENFYIIYTSGSTGNPKGVQITYNCLVSFTKWAVEDFNLQTGQVFLNQAPFSFDLSVMDIYPSLVTGGTLWAIDKDMIARPKDLFASLEQSDIQVWTSTPSFAEMCLMEASFSESMLPNMKTFLFCGEVLPNEVARKLIERFPKATIMNTYGPTEATVAVTGIHVTEEVLDQYKSLPVGYCKSDCRLLIMKEDGTIAPDGEKGEIVIVGPSVSVGYLGSPELTEKAFTMIDGERAYKTGDAGYVKNGLLFYNGRLDFQIKLHGYRMELEEIEHHLRACSYVEG…
>	E7YYA0_0	dhb	]	SYRQLNQAVDNLACSLRRQGIKPGETALVQLGNVPELYITFFALLKLGVAPVLALFSHQRTELNAYAMQIAPTLVIADRQHTLFAGEDFLNTFVAEHRSVRVVLLRNDDGDHSLDAAMRQAAEDFTATPSPADEVAYFQLSGGTTGTPKLIPRTHNDYYYSVRRSNEICGFNEETRFLCAIPAAHNYAMSSPGALGVFLAKGTVVLATDPSATLCFPLIEKHQINATALVPPAVSLWLQAIQEWGGNAPLASLRLLQVGGARLSATLAARIPVEIGCQLQQVFGMAEGLVNYTRLDDSPERIINTQGRPMCPDDEVWVADADGNPLPPGEIGRLMTRGPYTFRGYFNSPQHNASAFDANGFYCSGDLISIDQDGYITVHGREKDQINRGGEKIAAEEIE…
>	C2SHB5_0	A	]	TYKQLKEDSDALAHWISSEYPDDRSPIMVYGHMQPEMIINFLGCVKAGHAYIPVDLSIPADRVQRIAENSGAKLLLSGTEVTVTDLPVRIVSEDNLKDIFFTHKGNIPNPEHAVKGDENFYIIYTSGSTGNPKGVQITYNCLVSFTKWAVEDFNLQTGQVFLNQAPFSFDLSVMDIYPSLVTGGTLWAIDKDMIARPKDLFASLEQSDIQVWTSTPSFAEMCLMEASFSESMLPNMKTFLFCGEVLPNEVARKLIERFPKAVIMNTYGPTEATVAVTGIHVTEEVLDQYKSLPVGYCKSDCRLLIMKEDGTIAPDGEKGEIVIVGPSVSVGYLGSPELTEKVFTMIDGERAYKTGDAGYVENGLLFYNGRLDFQIKLHGYRMELEEIEHHLRACSYVEG…
>	F3VUD4_0	dhb	]	SYRELNQAADNLACTLRRQGIKPGETALVQLGNVAELYITFFALLKLGVAPVLALFSHQRSELNAYASQIEPALLIADRQHALFSGDDFLNTFVTEHSSIRVVQLHNDSGEHNLQDAINHPADGFTATPSPADEVAYFQLSGGTTGTPKLIPRTHNDYYYSVRRSVEICQFTQQTRYLCAIPAAHNYAMSSPGSLGVFLAGGTVVLAADPSATLCFPLIEKHQVNVTALVPPAVSLWLQALAEGESRAQLASLKLLQVGGARLSATLAARIPAEIGCQLQQVFGMAEGLVNYTRLDDSAEKIIHTQGYPMCPDDEVWVADAEGNPLPQGEVGRLMTRGPYTFRGYYKSPQHNASAFDANGFYCSGDLISIDPEGYITVQGREKDQINRGGEKIAAEEIE…
>	Q7WSZ1_0	A	]	TYGELWSQSERLAARIQSEALTDASPIIVYGHMKPVMAVSFLACVKAGHPYIPVDVSIPADRILKIINSSKAELLLNNSGTSVDTGDALISVVEPGVLEGDGMPETDPGRWVHGEDTFYIIYTSGSTGNPKGVQISADNLQSFTDWITNDFPVESGQVFLNQAPFSFDLSVMDLYPCLQSGGTLWTVTKDMINRPKLLFEALKQSNVNVWTSTPSFAQMCLMDPSYSEELLPELSLFMFCGETLPASVARQLKERFPKARVFNTYGPTEATVAVTSIEVTDDVLNKYSSLPVGSEKPETEIVIINEDGKAVQDGEKGEIIITGASVSKGYLGEKALTEKAFFSYNGSPAYRTGDAGYKENGQLFFLGRLDFQIKLHGYRIELEEIEYQINQSRYVQSAVV
>	F1XSV9_0	dhb	]	SYRELNQAADNLACSLRRQGIKPGETALVQLGNVAELYITFFALLKLGVAPVLALFSHQRSELNAYASQIEPALLIADRQHALFSGDDFLNTFVAEHSSIRVVQLLNDSGEHNLQDAINHPADGFTATPSPADEVVYFQLSGGTTGTPKLIPRTHNDYYYSVRRSVEICQFTQQTRYLCAIPAAHNYAMSSPGSLGVFLAGGTVVLAADPSATLCFPLIEKHQINVTALVPPAVSLWLQALTEGESRAQLASLKLLQVGGARLSATLAARIPAEIGCQLQQVFGMAEGLVNYTRLDDSAEKIIHTQGYPMCPDDEVWVADAEGNPLPQGEVGRLMTRGPYTFRGYYKSPQHNASAFDANGFYCSGDLISIDPEGYITVQGREKDQINRGGEKIAAEEIE…
>	F0GT01_0	A	]	TYGELKLRSDQYATKINSLGLASKEPIMIWGGQTFDVIAAFLGCLKSGHAYIPIASYSNSDRLFMIQDVSKATTVIAVDPLPVAVEGVNVIVPSDIDKIDSVKINEADFVAGDDNFYILFTSGTTGKPKGVQISYNNVVSFLNWEFADFKLPDRPKFLAQVTYSFDVSVMSIYPALLSGGSIVVMPHEITSNLGQLFKILPNLKFNIWVSTPSFVEMCFLDPTFNQEHHPDITHFLLCGEEFGHRTAQMLHNKFSNSHIFNTYGPTETTVAITQVEITDEILKKYNRLPIGKVKEDTVITIDTTKGQKESQGEIVVTGPTVSKGYMNDPERTKKVFFHQDGQKYPSYRVGDLGFFEDGMLFYRGRIDFQIKFNGFRIELEEINFYLSKNPLVRYGVV
>	C8AI26_0	A	]	TYQQLMDESSKLAHRLQGSKKPMILFGHMSPYMIVGMIGAIKAGCGYVPVDTSIPEDRIKMIINKVQPEFVFNTTDESFESLAGEVFTIEDIKTSQDPVIFDSQIKDNDTVYTIFTSGSTGEPKGVQIEYASLVQFTEWMLELNKSGNEQQWLNQAPFSFDLSVMAIYPCLASGGTLNLVDKNMINKPKLLNEMLTATPINIWVSTPSFMEMCLLLPTLNEEQYGSLNEFFFCGEILPHRAAKALVSRFPSATIYNTYGPTEATVAVTSIQITQEILDQYPTLPVGVERPGARLSTTDEGELVIEGQSVSLGYLKNDQKTAEVFNFDDGIRTYHTGDKAKFENGQWFIQGRIDFQIKLNGYRMELEEIETQLRQSEFVKEAIV
>	F0T1S7_0	F	]	TYLELDRRSNQLAGALRAQGVEKGAIIGLVMERSVEMLVAILAVLKAGGAYVPVDPVYPPDRINYMLENSHCQLVLTYTSNNPDLILNSPVFNLHGQELFKEDIAKLDDGPEPADLAYIIYTSGSTGTPKGVMIEHRSLNNLIHSFARAINCSDGTVLAITSFSFDIFFVETILPLVKGMRIILANRQEAAVPYLLLNLITTYQVDFLQTTPSLMKLILHDPNANKLGSLTTIVLGGECFPEHLLSELKKVTQAQIFNGYGPTETTIYVTVKYLNEQESISIGRPIGNTQIYILDESLKPVPIGVTGEIFISGDGVARGYLNNEELTGERFIAHPFIPGRKMYKTGDLARWLNNGEIEYLGRNDRQVKIRGLRIELGEIESALQQHEKVKEAIV
>	E4SZ19_0	A	]	TYADLIKRANSWAALLKEKAPAKVPVMIWGGQTFDMLACFLGCVKSGHCYVPISDYSNAERIDLVREVSASPVLIAISDLPEVDLGDLTLLKPDDVPEEGTADEADYVKGDENFYIICTSGTTGKPKGVQISHDNLVSFVDWELKDFDLPDHPRFLAQAPYSFDLSVMSIYPALLSGGELVVLPHEVTENFAQLFKALPETDVNVWVSTPSFAQMCFLDRTFDAEHHAGLSHFLFCGEELPRKEVEMLKKRFPDSRIFNTYGPTEATVAVTQVEITPEILEKYDRLPIGYVKEDTEITIDISQGDDGKSGEMIIAGPSVSKGYINNPEKTEEAFYQEDGVQHYRTGDVGYFDGDLLFYKGRIGFQIKFNGYRIELEEINFYMNQNPLVRHAV
>	E1UL90_0	I	]	TYRELHEESNRLAHRLQKQGIGKGSVAALFVKRSCEMAAGILGILKAGAAYLPIDPEYPEDRIAYMLEDSKAGCIVTHQALYAEAEKLPNAGSLMCIDGEDGLDAPSDEPEASGGADMPAYIMYTSGTTGKPKGNVTTHANIQRIAKHTNYISISETDTVLSLSNYAFDGFTFDFYGSLLNGARLVIADKDTILNTEKLTELIVSEGITVMFVTTALFNVLTDAGGEWMKGLRHILFGGERASAAHVRKALRIMGPGRLIHVYGPTEVTVFATAHTIHDIPESMSAVPIGRPLNETGAYILTETGRLQPFGAVGELTLTGMGVSNGYLNREDLTKQKFIPNPFKPGERLYRTGDLARWLPDGTIEFAGRIDDQVKIRGHRIELEEIEKQIQAYQGIKEAV
>	Q040M9_0	A	]	TYGDLKARSDAYAAKISELDLPEKAPVMIWGGQTFEMIASFLGAVKAGHAYIPIASYSNSERLLMIQEVSESPLVIAIDKLPIEMENIKVLTPEEVSNNHTAVDQSKFVSGDDNFYIIFTSGTTGKPKGVQISHDNLLSFVNWELNDFSLPDQPSFLAQAPYSFDLSVMSLYPALTAGGKLVVLPHDVTENLGQLFKTLPQLKFNVWVSTPSFVEMSFLDPTFDAKHHPELTHFLFCGEELSHKTAKMLKMKFPDSHIFNTYGPTETTVAVTQVEITDDVLNKYDRLPIGVSKEDTKISIDTSKGEEKDQGEVIIEGPSVSKGYLNNPEKTKAAFFKDREHASYRTGDLGFLDGNMLFYRGRIDFQVKFNGYRIELEEINFYLAKNPLVRYGVV
>	F0Q0M0_0	A	]	GPAPELAEKDLGYIMFTSGTTGQPKGVQIGREGVQGLIDWMRLDFDLGPAPVFLNHTVFSFDVSLYDVFGTLALGGSILMLDRGRAASSQEVSALIARHRATTWVSTPSFAQQQLINPAFSQAALPSLRTFLFCGEPLPVPLARQLRKRFPGVPILNTYGPTEATVATTLLRVDDALLATDAVMPIGHAKRDSRVYSDGGELCIVGPHVMRGYINRPDLNATRMFMRDGQRGFRTGDLGTEADGGMLFCQGRIDDQIKLNGYRLELLEVDAALATLPGARA
>	D2P0P4_0	A	]	SYKELKRQSDAFGSFLLKNLITDKEKPIIVYGHMSPLMLVAFLGSIKSGRAYVPVDVSMPVERIEQIKKAADPSMFICTEELPNNLTITGCPVLTQDQLMDALEKHFGEVPDKEACVNNDDNYYIIYTSGSTGNPKGVQISQNNLVSFSNWILQDFSLSQGLRFLNQAPFSFDLSVMDLYPSLLSGGTLVPLDKTITANMKDLYREIPAQNLDVWVSTPSFADLCLLDENFNQENNPRLTRFLFCGEVLAKKTASELLDRFPDAVIYNTYGPTEATVAVTQVKVTREIIDAYPSLPLGVIKPDMRLHIVDQETGEVLPEGEKGEIVLIGASVSKGYLNEPEKTDQVFFDYKGYQAYRTGDSGIIKDGYLFFQGRLDFQIKLHGYRIELEDIENNLKKVS…
>	F0FNX5_0	A	]	TYGDLKKDSDSLAAQIDSLGLPDKSPVVVFGGQEYEMLATFVALTKSGHAYIPIDSHSALERVAAIVEVAEPSLIIAINDFPLADVAAPIFSAEQVQTAFREGASYELSHPVQGDDNYYIIFTSGTTGKPKGVQISHNNLLSFTNWMITDKEFATPARPQMLAQPPYSFDLSVMYWAPTLALGGTLFALPSAVTQDFKQLFETILSLPIAIWTSTPSFADMALLSDDFNSQKLPQLTHFYFDGEELTVKTAQKLRDRFPQARIINAYGPTEATVALSAVAVTDEMLQNCKRLPIGYTKADSPTFVIDEEGRKVPNGQQGEIIVCGPAVSKGYLNNPEKTAEAFFEFEGLPAYHTGDVGSMTDEGLLLYGGRMDFQIKFNGFRIELEDVSQNLNKSKYID…
>	E7IML3_0	dhb	]	SYRELNQAADNLACSLRRQGIKPGETALVQLGNVAELYITFFALLKLGVAPVLALFSHQRSELNAYASQIEPALLIADRQHALFSGDDFLNTFVTEHSSIRVVQLHNDSGEHNLQDAINHPAEDFTATPSPADEVAYFQLSGGTTGTPKLIPRTHNDYYYSVRRSVEICQFTQQTRYLCAIPAAHNYAMSSPGSLGVFLAGGTVVLAADPSATLCFPLIEKHQVNVTALVPPAVSLWLQALTEGESRAQLASLKLLQVGGARLSATLAARIPAEIGCQLQQVFGMAEGLVNYTRLDDSAEKIIHTQGYPMCPDDEVWVADAEGNPLPQGEVGRLMTRGPYTFRGYYKSPQHNASAFDANGFYCSGDLISIDPEGYITVQGREKDQINRGGEKIAAEEIE…
>	E9T298_0	F	]	TYRELLAEIDAGARGLADAGVGAGDRVGVRMPSGSRDLYVAILSVLAAGAAYVPVDADDPDERAELVFGEARVAAILTADGVRPGTAPRRTAVPQVRPPTPDDDAWIIFTSGSTGTPKGVAVTHRNAAAFVDAEARMFLQGNPINTRDRVLAGLSVAFDASCEEMWLAWRHGATLVPAPRSLVRSGMDLGPWLVSRDVTVVSTVPTLAALWPAEALEAVRLLIFGGEACPPELAERLAIPGREVWNTYGPTEATVVACGARMNGTGPVRIGLPLDGWDLAVVDASGEPVAEGEVGELVIGGVGLARYLDPAKDAEKYAPMPTLGWDRAYRSGDLVRLDTSGLLFQGRADDQVKLGGRRIELGEVDNALQHLPGVSGAA
>	E1KZI6_0	A	]	TYKELWDKSDRLAGFISENVQNKKPIIVYGHKSVNMIVCFLACVKSGHAYVPLDVSMANDRVQEIKDLVDNDFILSTVKTDIFSGEDLFYDDFNIETNTVEVTEDNWVNPNDTFYIIFTSGSTGKPKGVQISSENLTNFVNWSMNLGSEGNFKKKKSFLNQAPFSFDLSVMDLYTSLASGGRLCILNKEVQKDSTLLMKRLEDYNVDIWVSTPSFVELCLADSKFNEDLIPNMEIFLFCGEKLSPKTALSLKNRFPKSSVINTYGPTESTVAVTGVEITKDIAQNSDYLPIGIAKEGTEIEIWNEDGKVLNDDEIGEIVILGDTVSSGYFQDKSKTDEVFGQKDGKRFYRTGDAGYLHSEMLYYKGRIDFQIKMHGYRIELGDIEKNMLKLDGVDNVCV
>	F3Y9B8_0	A	]	TYGELYNQSNRLAAYLIKNIKRKQPIIVYGQLQFDMLVCFLAASKAGNAYIPIDAHTPEERIEMILSVANSAMILAVDSWQIATDIPIISSNELVVIQKEGELIKNYQPVTANETYYIIFTSGTTGTPKGVQISHTNLLSFVNWELNDFNIEEGMNFLSQAPYSFDLSVMDIYPALVSGGSLSPLPREIVDDFKQLFTTLFQLNLEVWVSTPSFVDICLMEPTFNGEQMPKLKVFLFCGEELPKLTAKKLLERFPKSHVFNTYGPTETTVAISGIEITDDILAEYKRLPIGYVKQDTNIYIMEEDKELSLGEVGEIIIAGPSVSKGYMNNPLKTEEAFFNYKEQQAYHTGDAGKILPSGLLIYEGRMDFQIKFHGYRIELEDIDHHLADVSYVEKAT
>	E1JKL1_0	A	]	TYADLKNYSDKLATYLNQLNLDTKNPIMVFGGQDFNMIATFLGIVKAGYAYIPVDTHSPVERLNVINDIAKPAACIAVEELPEGFNGLESLPIVDQAKLEDIFSNGDVVINEEKYVSGDDNFYIIFTSGTTGVPKGVQISHDNLLSFLGWMEKDFGIKEDVNCISQPPYSFDLSVMDLYPTLTRGGKLSVLPKETTDNFKELFATLPKLHANEWVSTPSFMDLCLLNPAFNEENLPELTHFLFCGEELTHQTAQNLHTRFPNGHIFNTYGPTETTVAVTQVEITEQVLNDYPRLPIGITKDDTKIVLLDDNLKEVAAGEAGEIVILGPSVSKGYINNPEKTQAAFIDFQGQKAYRTGDLGQFDENGQLLYKGRIDFQVKLHGFRIELEDVDHHLDRVSL…
>	E7WZA7_0	dhb	]	SYRQLNQAVDNLACSLRRQGIKPGETALVQLGNVPELYITFFALLKLGVAPVLALFSHQRTELNAYAMQIAPTLVIADRQHTLFAGEDFLNTFVAEHRSVRVVLLRNDDGDHSLDAAMRQAAEDFTATPSPADEVAYFQLSGGTTGTPKLIPRTHNDYYYSVRRSNEICGFNEETRFLCAIPAAHNYAMSSPGALGVFLAKGTVVLATDPSATLCFPLIEKHQINATALVPPAVSLWLQAIQEWGGNAPLASLRLLQVGGARLSATLAARIPVEIGCQLQQVFGMAEGLVNYTRLDDSPERIINTQGRPMCPDDEVWVADADGNPLPPGEIGRLMTRGPYTFRGYFNSPQHNASAFDANGFYCSGDLISIDQDGYITVHGREKDQINRGGEKIAAEEIE…
>	C9B6Y2_0	A	]	TFGELKQASDALAYYLEKKVEGDGPIVVFGNLEFEMIVSFLGVVKSGHAYLPIEEHTPKERILSIFRVAKPSMVISIGDWIEDIPSVPVITKKEFQEIKKIPVGFYPRNSVKGTENFYIIFTSGTTGEPKGVQISHDNLVSFVQWTMEDFGIKPGMHFLAQAPFSFDLSVFSIYPALVSGGMLKPLNKAVVQDFRQLFATLPALKLNVWVSTPSFMDICLMEPTFNGENVPELDMFLFCGEELTKKTAESLLDRFPNARIYNTYGPTEATVAISSIQIDQHVLDSYDRLPIGYVKKDTKVSIVQEGKPVSKGETGEIIIAGPSVSKGYLNNPEKTAAAFFCQNDLASYHTGDAGRLDEAGLLFYEGRMDQQVKLHGYRIELGDIEHYLLQDNRIKQAVV
>	C7U8S5_0	A	]	TYGELKEKSDNLAAYLAELKTDKSAIVVYGELDFEMIVSFLGASKAGFSYIPIDAHTPKERIELILNVAKPTAVIAVHEWPELATEVPVITAEELTEMMMHAPRHAPALMPVTGASNYYIIFTSGTTGVPKGVQISHDNLVSFTNWLLQDFGLEEGARFLAQAPYSFDLSVMSIYPALALGGSLTPLPNEIINDFKQLFTRLPQLTIDVWVSTPSFIELCLIEPSFDGEHLPALRTFLFCGEELPKPTAEKLAARFPTAHIYNTYGPTEATVAISAIEITQEVLKSVQRLPIGYVKEDTQIYIMEGMSKLPAGEIGEIVIAGPSVSKGYLNNPAKTAEAFFQLDGVPAYRTGDAGKLVDNLLQYEGRLDFQIKLHGYRIELEEVDHHLTNVSYVKQAVV
>	C9C2S3_0	A	]	TFGELKQASDALAYYLEKKVEGDGPIVVFGNLEFEMIVSFLGVVKSGHAYLPIEEHTPKERILSIFRVAKPSMVISIGDWIEDIPSVPVITKKEFQEIKKIPVGFYPRNSVKGTENFYIIFTSGTTGEPKGVQISHDNLVSFVQWTMEDFGIKPGMHFLAQAPFSFDLSVFSIYPALVSGGMLKPLNKAVVQDFRQLFATLPALKLNVWVSTPSFMDICLMEPTFNGENVPELDMFLFCGEELTKKTAESLLDRFPNARIYNTYGPTEATVAISSIQIDQHVLDSYDRLPIGYVKKDTKVSIVQEGKPVSKGETGEIIIAGPSVSKGYLNNPEKTAAAFFCQNDLASYHTGDAGRLDEYGLLFYEGRMDQQVKLHGYRIELGDIEHYLLQDNRIKQAVV
>	E8CEX2_0	dhb	]	SYRQLNQAVDNLACSLRRQGIKPGETALVQLGNVPELYITFFALLKLGVAPVLALFSHQRTELNAYAMQIAPTLVIADRQHTLFAGEDFLNTFVAEHRSVRVVLLRNDDGDHSLDAAMRQAAEDFTATPSPADEVAYFQLSGGTTGTPKLIPRTHNDYYYSVRRSNEICGFNEETRFLCAIPAAHNYAMSSPGALGVFLAKGTVVLATDPSATLCFPLIEKHQINATALVPPAVSLWLQAIQEWGGNAPLASLRLLQVGGARLSATLAARIPVEIGCQLQQVFGMAEGLVNYTRLDDSPERIINTQGRPMCPDDEVWVADADGNPLPPGEIGRLMTRGPYTFRGYFNSPQHNASAFDANGFYCSGDLISIDQDGYITVHGREKDQINRGGEKIAAEEIE…
>	E7SEP0_0	dhb	]	SYRELNQAADNLACTLRRQGIKPGETALVQLGNVAELYITFFALLKLGVAPVLALFSHQRSELNAYASQIEPALLIADRQHALFSGDDFLNTFVTEHSSIRVVQLHNDSGEHNLQDAINHPADGFTATPSPADEVAYFQLSGGTTGTPKLIPRTHNDYYYSVRRSVEICQFTQQTRYLCAIPAAHNYAMSSPGSLGVFLAGGTVVLAADPSATLCFPLIEKHQVNVTALVPPAVSLWLQALAEGESRAQLASLKLLQVGGARLSATLAARIPAEIGCQLQQVFGMAEGLVNYTRLDDSAEKIIHTQGYPMCPDDEVWVADAEGNPLPQGEVGRLMTRGPYTFRGYYKSPQHNASAFDANGFYCSGDLISIDPEGYITVQGREKDQINRGGEKIAAEEIE…
>	E2L043_0	dhb	]	SYRELNQAADNLACSLRRQGIKPGETALVQLGNVAELYITFFALLKLGVAPVLALFSHQRSELNAYASQIEPALLIADRQHALFSGDDFLNTFVAEHSSIRVVQLLNDSGEHNLQDAINHPADGFTATPSPADEVVYFQLSGGTTGTPKLIPRTHNDYYYSVRRSVEICQFTQQTRYLCAIPAAHNYAMSSPGSLGVFLAGGTVVLAADPSATLCFPLIEKHQINVTALVPPAVSLWLQALTEGESRAQLASLKLLQVGGARLSATLAARIPAEIGCQLQQVFGMAEGLVNYTRLDDSAEKIIHTQGYPMCPDDEVWVADAEGNPLPQGEVGRLMTRGPYTFRGYYKSPQHNASAFDANGFYCSGDLISIDPEGYITVQGREKDQINRGGEKIAAEEIE…
>	C3BZG9_0	A	]	TYKQLKEDSDALAHWISSEYPDDRSPIMVYGHMQPEMIINFLGCVKAGHAYIPVDLSIPADRVQRIAENSGAKLLLSVAEVTVTDLPVRIVSEDNLKDIFFTHKGNTPNPEHAVKGDENFYIIYTSGSTGNPKGVQITYNCLVSFTKWAVEDFNLQTGQVFLNQAPFSFDLSVMDIYPSLVTGGTLWAIDKDMIARPKDLFASLEQSDIQVWTSTPSFAEMCLMEASFSESMLPNMKTFLFCGEVLPNEVARKLIERFPKATIMNTYGPTEATVAVTGIHVTEEVLNQYKSLPVGYCKSDCRLLIMKEDGTIAPDGEKGEIVIVGPSVSVGYLGSPELTEKAFTMIDGERAYKTGDAGYVENGLLFYNGRLDFQIKLHGYRMELEEIEHHLRACSYVEG…
>	E6IAS3_0	A	]	TYGELKEKSDNLAAYLAELKTDKSAIVVYGELDFEMIVSFLGASKAGFSYIPIDAHTPKERIELILNVAKPTAVIAVHEWPELATEVPVITAEELTEMMMHAPRYAPELTPVTGASNYYIIFTSGTTGVPKGVQISHDNLVSFTNWLLQDFGLEEGARFLAQAPYSFDLSVMSIYPALALGGSLTPLPNEIINDFKQLFTRLPQLTIDVWVSTPSFIELCLMEPSFDGEHLPALRTFLFCGEELPKPTAEKLAARFPTAHIYNTYGPTEATVAISAIEITQEVLKSVQRLPIGYVKEDTQIYIMEGMSKLPAGEIGEIVIAGPSVSKGYLNNPAKTAEAFFQLDGVPAYRTGDAGKLVDNLLQYEGRLDFQIKLHGYRIELEEVDHHLTNVSYVKQAVV
>	D4U8X1_0	A	]	TYQQLMDESSKLAHRLQGSKKPMILFGHMSPYMIVGMIGAIKAGCGYVPVDTSIPEDRIKMIINKVQPEFVFNTTDESFESLEGEVFTIEDIKTSQDPVIFDSQIKDNDTVYTIFTSGSTGEPKGVQIEYASLVQFTEWMLELNKSGNEQQWLNQAPFSFDLSVMAIYPCLASGGTLNLVDKNMINKPKLLNEMLTATPINIWVSTPSFMEMCLLLPTLNEEQYGSLNEFFFCGEILPHRAAKALVNRFPSATIYNTYGPTEATVAVTSIQITQEILDQYPTLPVGVERPGARLSTTDEGELVIEGQSVSLGYLKNDQKTAEVFNFDDGIRTYHTGDKAKFENGQWFIQGRIDFQIKLNGYRMELEEIETQLRQSEFVKEAIV
>	D4PHM0_0	A	]	SYKELKRQSDAFGSFLLKNLNTDKEKPIIVYGHMSPLMLVAFLGSIKSGRAYVPVDVSMPVERIEQIKKAADPSLFICTEELPSNLTITGCPVLTQDQLMDALEKHFGEVPDKEACVKNDDNYYIIYTSGSTGNPKGVQISQNNLVSFSNWILQDFSLSQGLRFLNQAPFSFDLSVMDLYPSLLSGGTLVPLDKTITANMKDLYREIPAQNLDVWVSTPSFADLCLLDDNFNQENNPGLIRFLFCGEVLAKKTASELLNRFPDAVIYNTYGPTEATVAVTQVKVTREVIDAYPSLPLGVIKPDMRLHIVDQETGEVLPEGEKGEIVLIGASVSKGYLNEPEKTDQVFFDYKGYQAYRTGDSGIIKDGYLFFQGRLDFQIKLHGYRIELEDIENNLKKVS…
[truncated: 580 more rows]

## Sheet: Khayatt pred for dataset analyz
Uniprot annotation	source	attribute	Prediction Khayatt et al	Score	E-value	data from NRPSsp				ID	Substrate		Sequence
[truncated: 1,512 more rows]

[truncated: 2 more sheets: Summary, overlap data Khayatt and Prieto]
